# Supplementary material for: Analysis of plasma exosomal differential proteins and bioinformatics in intrahepatic cholestasis of pregnancy
Source: Front Glob Womens Health. 2026 Apr 10;7:1751936. doi: 10.3389/fgwh.2026.1751936 (PMC13106368; doi:10.3389/fgwh.2026.1751936)
Supplement: Supplementary file 1 [file Table1.xlsx]

## Sheet: Sheet1
Supplementary Table S1. Clinical characteristics of pregnant women enrolled
	CTR (n = 15)	ICP (n = 20)	MICP (n = 10)	SICP (n = 10)
Age (year)	29.53±3.89	29.95±4.87	29.70±5.52	30.20±4.42
BMI（kg/m²）	26.74±3.77	24.74±2.91	24.41±2.95	25.07±2.99
GA	37.61±3.12	36.39±1.82	36.19±1.72	36.59±1.99
FBW (g)	3263.64±328.15	2893.53±1120.35	2934.00±1432.74	2865.20±711.81
TBA（μmol/L）	3.43±3.30	38.93±28.01***	15.67±5.78***	62.18±20.52***
ALT（U/L）	12.95±7.31	164.48±175.44**	107.81±130.78*	221.15±201.84**
AST（U/L）	18.13±5.08	119.45±110.63**	78.83±73.83*	160.08±129.31**
ALP（U/L）	166.74±60.39	198.91±75.06	179.51±59.55	218.31±86.67
TBIL（μmol/L）	7.48±2.52	9.92±5.45	8.38±5.44	11.46±5.27*
DBIL（μmol/L）	3.09±0.96	5.52±4.31	4.37±3.46	6.66±4.93*
TC	6.37±1.09	6.01±1.29	6.38±1.42	5.64±1.10
TG	4.97±2.55	4.26±1.69	4.79±1.91	3.66±1.24
HDL-C	1.74±0.32	1.35±0.46*	1.40±0.51	1.29±0.42*
LDL-C	3.31±0.68	3.36±1.23	3.58±1.39	3.12±1.05
Abbreviation: BMI: body mass index; GA: gestational age; FBW: fetal birth weight; TBA: total bile acid; ALT: alanine aminotransferase; AST: aspartate aminotransferase; ALP: alkaline phosphatase; TBIL: total bilirubin; DBIL: direct bilirubin; TC: total cholesterol; TG: triglyceride; HDL-C: high density lipoprotein cholesterol; LDL-C: low density lipoprotein cholesterol. Statistical analysis was pe…
