# Supplementary material for: Analysis of plasma exosomal differential proteins and bioinformatics in intrahepatic cholestasis of pregnancy
Source: Front Glob Womens Health. 2026 Apr 10;7:1751936. doi: 10.3389/fgwh.2026.1751936 (PMC13106368; doi:10.3389/fgwh.2026.1751936)
Supplement: Supplementary file 2 [file Table2.xlsx]

## Sheet: Quantified proteins after QC
Supplementary Table S2. Summary of quantified proteins after QC correction in total exosomes
No.	Uniprot ID	CTR1	CTR10	CTR11	CTR12	CTR13	CTR14	CTR15	CTR2	CTR3	CTR4	CTR5	CTR6	CTR7	CTR8	CTR9	MICP1	MICP10	MICP2	MICP3	MICP4	MICP5	MICP6	MICP7	MICP8	MICP9	QC1	QC2	QC3	QC4	QC5	QC6	SICP1	SICP10	SICP2	SICP3	SICP4	SICP5	SICP6	SICP7	SICP8	SICP9
1	A0A075B6H7	673.075	1771.96	311.41	209.181	1053.25	781.408	822.417	631.621	1208.37	760.597	893.612	290.735	476.008	1119.41	1516.44	606.796	66.2435	1077.51	86.5011	409.343	1225.74	213.529	1478.94	1170.97	197.351	1118.96	977.932	540.204	1108.74	1125.66	1159.54	572.97	695.598	838.608	983.136	190.081	713.368	775.27	895.778	1588.96	1524.51
2	A0A075B6K4	767.487	714.955	472.805	957.682	1314.5	941.37	1966.29	1365.34	841.574	1143.47	860.558	373.312	899.311	781.535	974.415	307.991	667.504	340.498	607.941	431.238	641.839	881.389	420.92	765.153	414.27	1170.03	936.482	966.514	884.515	940.254	958.41	212.409	1018.25	606.305	842.635	772.405	340.312	529.275	725.506	583.444	847.261
3	A0A075B6S6	605.489	608.955	535.098	710.488	886.409	472.604	1216.56	1485.03	1536.13	560.861	1032.14	522.293	1121.4	825.508	812.031	355.865	613.032	553.497	478.366	418.713	683.077	592.046	561.205	1014.69	484.316	1093.15	984.927	1029.83	957.448	990.127	874.818	277.254	914.724	912.789	582.951	916.603	1057.09	456.108	1003.6	781.659	433.781
4	A0A0A0MS14	772.366	735.761	856.111	836.019	968.768	392.614	482.318	1268.58	670.889	1721.9	1074.77	108.206	1239.83	704.629	773.628	582.884	762.204	548.201	602.035	511.787	1124.58	1027.28	658.275	1495.2	328.982	1153.96	1003.82	844.911	726.133	1230.58	1055.57	456.617	2046.62	1185.22	1331.97	1199.36	1127.12	466.345	1007.4	1225.32	467.686
5	A0A0A0MS15	747.188	1390.21	615.398	811.432	1328.34	628.845	1387.18	424.061	838.493	839.091	903.197	638.655	995.626	803.77	1050.35	888.654	813.962	691.687	829.459	681.022	1221.08	719.108	547.201	1552.06	300.42	1077.5	972.841	982.674	933.832	996.442	1016.96	996.104	1478.95	1123.64	4089.47	1391.4	888.925	560.311	1361.77	1250.85	858.402
6	A0A0B4J1U3	271.088	207.515	525.806	2982.95	2359.14	904.128	1451.15	1320.5	1082.56	1027.99	252.516	352.67	1805.23	1031.14	561.245	833.016	701.36	206.856	1572.98	305.821	415.29	934.164	563.785	829.389	673.32	960.326	1136.51	931.154	503.285	1238.66	1122.79	417.74	1527.43	491.726	513.419	1021.09	799.683	589.496	899.3	917.344	1027.56
7	A0A0B4J1V0	621.999	679.798	504.633	759.81	961.486	501.323	830.562	1082.43	1072.61	498.504	916.31	529.756	770.465	927.166	972.725	518.007	716.845	431.248	412.991	376.161	793.453	528.587	480.365	963.185	169.897	1057.16	1082	911.962	877.755	1080.66	901.301	326.693	982.462	473.808	1270.24	822.858	928.179	599.452	988.099	930.227	596.827
8	A0A0B4J1V2	1061.65	1097.4	898.369	1270.06	766.116	548.234	787.05	2292.27	2075.39	990.824	1541.48	991.932	521.357	769.264	1030.71	534.845	824.072	610.172	634.038	557.758	459.741	404.785	1132.84	1348.01	662.678	941.954	1075.12	927.685	1082.23	978.558	932.14	831.347	563.816	676.803	3982.88	1613.17	1063.28	1488.21	935.523	1329.28	1110.62
9	A0A0B4J1X5	436.009	971.491	552.894	888.3	2037.21	547.455	727.117	384.033	297.314	713.943	889.976	556.695	522.778	1353.19	848.582	409.038	1204.8	608.129	407.855	220.61	8608.3	530.965	365.291	589.853	369.702	1188.45	957.348	906.184	807.998	1301.49	623.431	190.17	3891.56	448.619	2832.4	1152.85	1477.07	758.314	799.44	693.86	649.251
10	A0A0B4J1X8	766.544	1310.42	616.213	661.107	980.696	555.53	1395.98	1123.11	692.019	498.287	883.102	1090.02	2324.98	1140.15	1294.94	289.891	628.223	398.078	469.056	657.511	772.334	825.093	656.03	1298.15	1131.54	1067.76	1014.11	934.575	1159.54	718.909	894.086	404.373	932.134	495.291	218.266	3235.16	1673.67	444.97	1059.14	919.317	679.201
11	A0A0C4DH29	471.626	739.034	188.173	678.885	934.988	363.049	747.674	989.791	1143.42	555.217	538.41	640.066	806.928	984.751	1005.13	686.433	127.02	74.557	468.418	457.352	848.76	204.61	70.3024	1338.17	152.687	1132.48	999.073	962.84	949.258	789.873	908.742	23.4075	310.856	584.596	2140.56	502.869	765.225	589.311	2794.86	1220.61	747.498
12	A0A0C4DH31	924.68	1424.42	603.559	967.996	860.543	644.561	753.694	928.275	1221.08	848.62	968.792	526.58	908.097	1076.77	927.431	412.983	1052.95	230.472	659.241	218.098	1759.18	998.902	530.441	1290.69	755.883	994.634	1142.77	933.738	692.47	1253.9	903.701	359.676	1080.12	746.946	1926.3	945.463	1371.48	592.344	1120.23	823.777	1077.83
13	A0A0C4DH33	1562.94	828.002	1551.29	1176.07	871.323	1204.29	1023.79	2899.54	1517.77	1758.9	1363.93	1818.18	935.509	1050.97	961.594	1527.86	930.717	995.566	1895.64	3960.59	1281.67	579.96	1243.75	881.219	8236.27	934.54	1055.47	976.367	1041.87	961.016	982.699	1045.89	1967.26	1080.19	1055.53	1092.08	1647.99	1890.51	1801.43	1085.08	1934.55
14	A0A0C4DH34	522.319	1056.72	602.556	525.185	1220.68	1165.5	698.457	870.87	810.076	1095.59	1494.97	773.843	744.202	971.629	613.752	379.47	1198.29	556.99	313.741	318.191	1296.54	855.919	799.555	1061.15	500.842	1139.38	918.338	973.199	997.643	929.27	875.724	623.012	1066.55	536.549	1227.41	874.498	1888.22	591.145	795.329	624.411	932.868
15	A0A0C4DH35	920.968	960.318	934.58	768.42	742.711	890.265	1299.66	2296.57	1573.91	1081.01	686.41	863.249	727.195	912.437	1065.23	492.677	584.925	392.643	968.104	465.577	1017.31	659.181	783.864	1351.4	305.405	869.838	1165.72	962.761	973.043	935.775	990.171	663.297	739.218	1145.49	721.308	900.29	1379.02	947.238	1318.82	716.751	668.867
16	A0A0C4DH36	636.141	948.979	610.472	840.289	775.977	988.164	1166.83	1424.86	723.913	1292.57	697.742	924.274	1058.14	1185.97	784.96	552.763	981.385	560.976	697.9	779.704	815.355	863.025	660.301	1004.61	409.819	1108.82	947.924	988.249	953.94	1010.54	900.264	638.832	1361.96	836.533	2285.7	922.755	1276.61	773.718	957.424	1089.6	729.043
17	A0A0C4DH38	540.312	983.091	576.265	739.415	966.513	892.871	914.049	916.655	720.151	735.587	757.022	617.497	688.163	824.605	1153.93	479.826	668.377	469.797	348.269	398.274	758.026	621.806	660.496	1186.64	536.911	1078.5	1054.17	944.644	903.635	1089.22	811.869	474.005	766.282	382.785	1424.45	706.528	879.399	694.367	1057.89	841.009	953.173
18	A0A0C4DH68	731.791	663.821	609.383	1046.98	1243.28	621.854	979.155	1686.31	1482.06	846.902	823.689	1102.13	723.732	476.437	845.359	703.637	547.303	719.619	604.552	421.394	668.233	669.015	1304.46	925.254	466.767	1190.7	968.538	1008.34	963.535	983.509	743.404	276.644	597.262	407.27	600.243	751.202	1015.36	546.114	1210.45	694.305	605.721
19	A0A0C4DH72	594.69	850.397	644.812	529.686	1096.51	446.659	1028.72	888.822	1126.9	393.643	439.762	350.027	1476.97	722.049	743.085	1091.16	496.955	1016.65	217.6	578.064	1042.83	427.998	251.534	564.457	731.493	831.483	1302.36	884.405	1040.01	882.1	678.24	228.016	433.884	290.886	642.858	431.869	621.013	211.659	487.987	421.434	220.321
20	A0A0J9YX35	947.905	1268.68	420.603	770.705	905.918	658.164	1356	984.737	821.502	830.229	1068.74	674.788	1146	850.142	1060.89	328.269	1099.76	549.906	688.637	729.147	1037.53	559.036	566.063	1309.51	375.598	1088.99	1005.89	634.653	1093.96	1150.53	975.21	414.361	1076.01	712.46	1206.49	943.546	1133.04	847.199	1577.89	795.867	721.442
21	A2NJV5	236.128	837.06	234.944	536.71	503.972	126.804	467.018	1256.74	1229.26	859.026	1874.89	145.7	511.175	927.074	2250.7	112.755	237.8	283.204	228.838	269.739	1306.13	317.947	1373.45	1806	810.739	1235.85	570.415	1367.72	851.365	819.676	1106.69	543.524	788.503	945.855	1162.88	198.154	212.077	1397.35	743.433	273.393	293.829
22	O00151	414.161	244.653	740.202	207.429	542.931	231.114	260.777	394.525	250.305	388.726	451.59	463.172	360.586	279.614	289.705	398.16	387.147	327.842	1864.14	946.401	687.074	106.125	504.488	577.913	158.899	828.355	1127.49	1154.21	783.426	1031.3	992.492	1553.06	611.305	302.577	1220.56	270.125	845.962	924.929	180.436	345.852	180.904
23	O00161	540.049	457.881	189.031	695.931	1155.58	489.42	112.696	720.726	69.5477	2405.27	198.345	982.408	110.232	76.46	374.937	381.166	1021.87	430.522	2567.75	1579.6	1575.63	1055.49	824.212	783.566	657.445	1228.2	751.708	1138.41	1030.84	742.899	1131.48	167.723	751.841	578.668	2133.58	2124.85	1895.14	148.326	1131.65	132.123	606.243
24	O00187	833.275	666.364	629.075	689.092	602.043	882.748	1007.27	1260.51	802.442	798.214	1161.73	725.089	1220.67	1297.5	1402.07	883.561	785.272	1335.82	697.367	613.843	734.453	649.287	875.287	614.642	774.271	1020.96	1048.81	936.183	982.679	1002.41	919.164	389.903	719.49	630.937	979.307	830.911	665.419	883.868	1167.16	643.249	411.169
25	O00194	436.376	467.086	650.673	877.173	291.019	1883.73	754.406	422.468	786.633	627.7	439.489	1238.98	701.481	1507.6	695.234	1311.44	539.595	416.207	3104.23	845.984	3344.49	1517.34	487.774	2039.35	695.146	639.04	1358.54	1012.81	920.209	1025.84	748.683	1423.81	899.817	317.687	1079.66	2030.76	1965.7	889.64	272.056	444.646	401.946
26	O00299	849.727	775.733	1146.48	926.442	952.22	696.329	484.52	3391.56	1013.75	927.824	1252.49	944.869	755.263	684.128	1059.67	789.403	491.745	1060.07	2323.77	1030.01	1252.71	629.209	179.146	886.142	1116.06	1013.29	802.145	1357.8	872.23	908.472	893.362	1531.5	551.17	880.592	2138.55	1124.48	936.409	640.853	633.706	430.404	511.848
27	O00391	735.617	923.45	731.51	1002.15	1074.67	613.245	896.412	1129.29	1103.72	656.192	805.063	914.317	800.023	1234.26	1105.54	884.555	1205.56	857.198	1141.51	520.309	1054.47	767.116	718.309	1283.89	1044.56	1133.79	845.6	880.757	1153.95	1118.7	822.415	967.291	731.003	1079.38	553.833	1594.65	1171.16	1181.07	1212.14	797.903	931.91
28	O00429	286.781	5130.76	2388.86	532.619	188.748	3529.25	540.61	675.146	341.488	485.945	597.321	3149.05	1008.35	981.41	2026.49	1321.17	19190.3	224.864	2177.82	879.336	1592.15	481.08	4217.7	1912.23	2466.36	1237.75	878.353	960.823	903.058	1089.54	428.578	1546.05	847.463	702.509	836.894	609.127	906.745	18115.4	534.691	1308.52	1031.53
29	O14791	795.571	1217.31	856.992	696.711	1256.34	608.898	1089.63	544.615	546.181	465.541	694.223	855.818	621.4	2759	1249.58	492.6	954.59	999.794	942.105	246.554	1228	653.087	877.777	1045.79	413.076	799.076	1314.85	805.545	1019.22	1135.51	775.178	1007.06	1067.66	689.552	314.517	1277.08	635.307	438.837	445.08	1367.95	373.546
30	O15143	615.261	1990.57	549.602	295.922	1519.81	1014.26	1348.29	222.58	617.215	1119.31	190.931	1542.14	466.691	1352.47	986.295	272.602	721.58	310.282	1220.99	698.075	538.545	1614.74	2585.41	1749.19	581.995	1187.19	891.22	996.673	659.127	1006.22	937.347	846.663	1913.98	665.768	638.759	634.944	613.356	445.799	303.965	1977.81	416.722
31	O15144	455.1	835.052	2943	483.675	1464.08	376.685	582.902	512.163	412.328	1276.79	380.666	1074.39	881.747	919.978	635.082	3203.3	497.275	3344.38	2338.17	1203.55	1009.6	382.941	371.006	3086.77	2642.17	1026.74	936.549	1074.12	976.534	955.23	988.679	1932.4	1074.2	516.998	1102.09	3009.25	1255.96	603.944	371.059	837.309	424.253
32	O15145	1290.98	1154.71	897.575	378.231	830.809	1103.15	1723.06	885.361	1494.59	823.874	115.729	1757.93	1365.65	1465.91	122.817	462.177	646.316	653.684	1114.67	836.99	1187.87	943.166	880.408	410.393	850.221	1093.04	988.425	948.306	782.843	1106.4	1036.81	217.743	584.695	656.984	976.916	883.965	179.301	1297.15	432.454	569.173	564.869
33	O15511	822.507	748.073	1229.37	1259.85	1039.39	766.465	604.143	1118.45	977.173	675.956	456.951	674.694	959.156	583.209	600.863	548.954	1183.53	733.556	1497.23	998.685	833.603	814.55	343.861	1132.91	286.176	1142.47	731.031	1145.91	1071.14	982.395	936.238	1112.42	817.892	507.392	1092.09	716.225	787.313	1433.27	982.121	912.123	732.956
34	O43707	669.553	454.713	713.968	899.887	873.33	1157.45	991.691	1529.51	746.434	604.576	693.987	2034.69	715.859	842.058	795.663	520.97	943.242	397.178	1026.55	797.281	915.514	638.857	1779.6	906.652	340.141	1181.51	758.82	1097.24	1117.34	890.8	992.809	606.78	643.243	1324.8	1023.17	857.496	943.446	1614.88	1416.22	811.444	1052.57
35	O43790	12.1206	254.758	1231.82	218.526	52.9923	106.304	167.101	201.274	233.25	78.4186	230.051	232.084	105.908	3128.36	1611.28	1402.09	124.106	253.667	78.9636	228.575	188.054	246.02	126.42	119.116	384.442	1153.25	940.99	1025.79	991.605	860.734	836.555	80.2842	166.91	92.038	94.355	26393.2	156.729	80.8936	2464.28	79.1702	241.502
36	O43866	608.063	634.345	533.426	569.304	1564.86	556.412	290.27	1219.85	838.569	540.498	1311.29	590.093	428.718	1531.92	480.13	465.487	1414.04	351.432	580.333	368.573	454.184	874.959	742.137	1374.61	224.174	1011.81	1039	969.875	926.626	1042.84	908.916	348.015	812.566	563.83	866.819	1618.56	1861.74	752.184	1137.07	919.076	544.156
37	O75083	993.128	1061.63	943.252	1511.24	1260.65	912.428	827.303	930.393	1868.41	2286.72	1115.55	913.291	614.957	632.065	759.74	606.762	1163.24	478.612	3385.33	834.56	1504.45	806.488	704.274	1709.14	785.95	1204.62	651.016	1267.02	1005.8	1081.39	801.468	2071.43	1410.67	885.859	1992.64	1057.81	1969.2	720.611	1005.48	696.532	1030.33
38	O75558	2359.47	3227.1	1700.23	1589.83	3184.83	775.015	1598.22	8533.46	3125.65	1358.94	1418.43	855.2	1518.98	660.784	916.868	1046.44	675.133	3162.82	3336.77	1170.71	2439.31	1095.13	2570.27	469.902	709.027	1182.45	782.324	1171.18	842.719	1101.56	1089.71	5625.19	368.869	1135	1913.49	837.693	3891.32	749.504	753.511	1281.71	606.282
39	O75563	396.534	997.312	383.384	658.652	799.862	560.276	948.618	629.475	961.343	474.217	1749.15	984.867	1072.5	1303.46	513.484	474.664	487.03	2357.41	1205.52	898.732	712.892	1199.9	1514.52	1361.38	629.143	1054.37	1049.25	774.008	1216.06	729.823	1146.31	827	738.934	782.797	1142.51	1453.49	1037.33	1687.45	1332	1157.02	882.952
40	O75636	613.289	633.041	576.456	365.844	286.304	394.203	400.425	1612.95	717.496	872.945	896.535	200.764	1063.61	1796.9	729.413	335.142	524.887	448.017	1177.36	264.303	302.68	756.542	255.577	657.694	435.26	930.261	1180.27	932.361	764.22	1242.68	838.2	244.656	884.596	1489.06	1750.18	1411.91	2571.18	588.137	481.982	709.522	1312.96
41	O75874	423.335	413.541	369.729	612.15	484.163	641.467	532.947	1730.99	952.732	589.76	1717.29	1176.91	357.176	621.894	592.173	583.136	396.306	890.251	432.365	447.173	519.525	1184.23	769.865	831.997	710.018	1279.15	639.785	973.756	825.257	1374.14	842.422	230.292	989.838	688.975	490.179	423.719	391.13	1984.6	563.231	1626.66	659.45
42	O75882	1097.81	1223.6	524.013	663.227	735.994	844.34	931.278	1135.93	631.692	541.014	939.856	1046.91	656.528	1055.85	870.689	652.081	1267.82	635.443	584.652	529.132	903.047	1697.71	1028.6	1396.03	1685.36	1133.3	981.35	947.224	741.023	1190.48	792.837	606.813	2017.15	570.316	368.207	613.979	745.184	899.797	951.822	1164.16	1338.17
43	O95445	634.349	821.252	925.436	1167.42	925.001	363.923	725.026	715.743	1038.88	539.178	1151.9	991.338	695.769	1124.08	875.943	713.882	584.611	884.448	452.103	823.241	524.38	1065.83	1270.86	1190.36	558.82	1111.02	959.721	980.788	913.72	996.113	932.898	675.248	929.213	762.848	744.027	977.777	738.15	922.299	603.749	1006.38	1284.02
44	O95479	922.988	118.921	359.571	1353.87	1914.32	1393.17	3350.75	1158.11	1116.33	5946.2	1086.02	1649.07	1413.81	377.052	998.106	328.16	1608.24	887.117	635.685	285.438	9501.84	4021.42	1451.98	1080.1	1018.52	1198.19	542.968	1170.89	1113.75	937.206	1092.3	1024.41	1501.11	1025.79	10067.9	773.131	444.485	1061.14	1416.52	1369.21	373.537
45	O95497	528.706	1461.85	744.075	616.562	1864.49	510.928	1605.28	1109.54	723.712	765.873	779.26	1118.41	860.689	1220.2	1179.35	1240.94	1485.03	436.727	1771.65	388.969	1393.88	601.156	621.486	1476.38	772.618	1094.31	975.71	987.969	618.895	1278.68	907.69	1550.49	2693.1	482.676	559.464	1762.28	1362.71	763.973	2413.05	3005.57	568.079
46	O95810	430.735	631.146	547.52	862.251	501.863	799.806	869.799	460.24	651.769	1119.64	349.062	1556.76	584.905	283.344	1254.62	415.56	476.734	292.045	3695.47	1455.07	1783.12	138.874	392.415	2002.03	715.568	1196.74	853.975	1263.5	666.991	1012.67	1171.26	2447.9	804.285	387.09	1971.78	869.596	1950.61	480.136	680.175	499.992	219.2
47	P00387	832.836	484.977	497.495	516.734	368.589	487.423	244.252	1117.55	232.718	307.381	401.048	933.854	525.99	1429.01	809.788	326.761	478.962	579.689	2606.23	1172.25	1976.72	304.477	1439.96	1198.3	347.374	1201.12	799.571	962.684	861.381	1271.01	784.564	813.562	1168.41	424.494	1480.82	1633.22	1584.35	648.833	1640.01	242.883	1396.44
48	P00450	874.266	815.9	996.713	691.675	703.973	725.173	736.933	1007.2	772.222	582.805	947.626	1024.03	832.371	1220.32	811.096	949.574	974.513	615.005	409.686	498.235	635.595	427.119	957.068	866.04	881.423	1058.35	1021.48	982.758	900.047	983.805	989.804	500.085	561.212	584.13	497.998	1201.23	899.357	922.156	708.019	865.461	847.058
49	P00488	551.947	777.524	836.66	632.105	182.315	715.733	687.338	859.208	682.476	999.402	700.005	1015.17	966.602	657.306	951.52	402.267	674.338	797.052	1686.67	1052.12	1007.65	642.931	859.441	899.54	560.484	1155.64	939.3	1006.42	838.578	1087.35	867.791	731.153	687.199	809.295	902.448	918.851	1270.51	767.426	704.395	617.437	698.593
50	P00491	425.769	495.439	235.283	339.401	664.214	529.278	1073.27	481.684	864.443	1244.03	373.14	40231.7	533.763	754.491	1553.12	813.654	565.129	297.758	2006.03	543.188	1225.32	726.749	344.721	637.182	1512.29	1187.65	841.296	887.811	1181.92	520.047	1065.18	796.577	2734.22	488.279	1113.84	723.351	1182.58	489.179	468.875	519.155	3237.34
51	P00492	3809.62	167.92	152.711	475.317	136.416	425.638	193.879	1004.62	397.326	644.516	179.967	102.946	592.785	97.5528	1552.58	573.226	2402.13	557.897	938.318	352.206	217.966	301.574	1756.35	475.898	473.482	969.007	864.53	1379.91	1073.12	734.006	1011.93	939.349	151.994	1877.01	239.063	1090.48	439.045	203.855	1102.82	483.02	1062.07
52	P00558	560.768	644.035	495.571	541.483	1346.2	487.687	253.205	1027.18	785.299	640.127	1482.76	582.949	400.758	1510.62	465.456	448.001	1215.7	376.227	672.522	386.622	474.036	807.015	731.128	1348.52	262.394	1165.48	924.619	978.964	896.733	999.6	921.926	349.233	820.084	506.794	1025.39	1514.36	1968.68	762.739	1056.34	841.413	580.662
53	P00734	996.219	1166.03	896.792	1056.71	927.503	971.193	1075.65	1144.3	1069.59	780.134	1196.53	995.564	845.205	1089.94	1034.6	697.808	1024.09	715.23	539.941	796.272	390.775	609.828	1083.15	871.104	799.462	1060.84	975.16	1001.23	956.142	1001.75	920.399	510.036	801.42	639.802	529.675	843.491	915.461	808.85	719.374	750.326	916.265
54	P00738	2309.2	1577.43	64.3278	904.312	12.7499	2741.38	2656.53	468.631	2018.9	1068.78	1540.4	28.4124	1437.88	725.069	40.9152	26.0382	462.645	142.454	361.422	175.242	34.8937	1106	339.437	2092.56	471.594	1123.27	951.127	984.801	934.787	975.381	910.048	163.138	2116.88	41.9758	314.777	951.518	45.0308	240.787	661.653	392.991	1315.98
55	P00739	1138.87	999.376	427.56	679.299	341.789	730.879	785.395	154.828	856.547	606.457	895.207	594.771	825.838	2674.29	127.309	424.233	899.252	581.277	415.406	423.439	331.205	520.499	561.27	1458.75	722.412	1042.08	1028.99	973.262	891.624	1026.32	952.905	358.342	960.981	537.855	354.978	1310.41	434.791	395.319	578.669	385.915	680.971
56	P00740	967.872	1262.87	834.549	1071.93	768.495	936.27	996.755	1127.89	804.271	680.999	1081.21	1190.38	1041.56	1150.38	1101.04	511.576	978.645	774.838	615.944	666.988	536.994	1069.29	1114.37	970.475	745.492	1129.68	978.437	933.686	897.625	926.502	1006.15	522.265	998.84	610.148	548.211	761.61	753.264	942.198	894.947	654.284	745.037
57	P00742	843.641	927.369	933.298	778.561	660.222	825.511	871.306	886.664	974.185	583.833	981.046	933.533	983.711	1055.52	796.344	632.859	953.768	753.782	518.994	620.462	524.517	692.163	1108.93	753.471	1049.13	1077.21	984.07	975.668	997.046	992.533	865.056	416.541	708.102	586.788	500.257	1024.55	909.047	1268.74	1078.28	711.114	868.531
58	P00747	969.165	946.299	722.952	801.5	800.145	847.331	979.565	1143.52	825.527	822.191	863.003	969.486	771.045	1331.71	758.141	669.472	643.432	607.91	280.248	530.492	384.692	715.025	571.123	720.027	581.712	1169.63	906.488	961.725	909.751	980.447	870.6	293.591	828.45	404.018	358.963	833.225	538.945	854.121	693.761	510.27	795.213
59	P00748	612.469	722.76	669.352	1076.02	853.252	475.87	1389.67	1339.37	618.155	194.819	674.583	737.785	744.062	837.337	1039.42	632.823	1059.35	603.151	446.892	587.071	732.992	593.674	494.764	539.017	752.909	1097.43	1004.89	942.618	786.83	1064.45	1013.87	439.658	774.662	796.574	617.713	623.282	681.123	739.138	912.97	602.382	966.527
60	P00915	687.264	57.2484	602.126	537.716	524.349	137.118	85.1703	869.874	1046.75	775.607	807.628	1769.26	944.116	287.564	459.286	1479.14	765.747	1442.42	665.725	274.636	753.484	922.451	1235.38	353.632	1757.29	1056.61	1003.4	1003.27	887.241	1008.22	930.879	651.306	391.703	436.693	1041.54	1348.05	801.01	383.43	1692.26	1521.45	413.64
61	P00918	1073.52	304.579	728.924	599.449	534.324	839.987	449.301	953.095	2093.21	1184.36	1428.39	1489.74	1054.41	659.175	717.979	1310.9	632.824	1218.1	859.213	686.796	758.044	858.5	1454.47	621.717	1663.46	974.029	1117.28	841.683	1018.42	1016.03	988.291	677.445	741.61	579.032	1031.95	1094.67	959.83	571.582	1631.51	1468.9	602.304
62	P01008	904.781	1082.76	802.047	1030.86	934.342	806.86	877.823	849.123	862.963	528.583	1035.78	1086.26	651.518	944.505	917.791	661.269	1085.96	701.718	470.044	687.852	356.512	924.516	1116.13	920.213	1228.51	1078.94	966.499	961.406	963.327	1001.31	951.016	684.573	1103.62	865.09	960.37	860.8	1212.33	955.741	794.4	648.644	1229.18
63	P01009	733.72	660.246	555.476	664.788	768.482	810.969	725.08	783.752	737.347	647.03	886.376	1006.44	770.169	919.043	708.827	499.332	978.955	538.725	680.726	398.516	1032.28	324.822	359.32	740.694	652.817	1026.02	1019.63	922.539	1000.8	981.991	896.31	405.877	665.31	542.193	431.908	1207.58	689.054	913.602	1074.66	296.459	540.586
64	P01011	1241.43	1095.74	715.637	1358.27	1345.71	953.194	1019.09	982.537	847.951	935.724	1228.35	1045.06	1078.58	1122.41	859.383	820.817	1254.03	555.775	1413.67	700.108	1586.32	1037.79	680.381	1220.28	780.67	1115.95	804.353	1110.15	924.542	1017.09	1030.58	787.013	1308.18	892.022	1127.38	1177.15	1017.35	778.698	488.902	1229.71	766.137
65	P01023	697.471	996.212	689.589	977.127	1509.7	856.564	648.828	765.652	696.022	631.789	1474.45	831.285	552.657	906.502	1156.82	340.722	1366.2	582.238	544.227	969.019	524.066	692.704	562.265	1156.87	1324.3	1082.23	971.295	987.885	917.692	1022.19	960.262	366.27	855.641	782.585	606.241	638.489	1534.29	623.924	1654.14	533.514	1467.65
66	P01024	822.769	827.616	912.606	899.309	612.446	842.045	893.122	937.736	971.333	643.543	1019.37	1075.33	1000.63	1197.01	829.482	834.427	741.956	837.233	408.267	560.715	483.915	574.594	1114.41	859.728	870.778	1017.94	1024.15	990.121	975.171	986.581	930.728	574.749	761.518	612.631	291.655	984.831	897.491	797.435	1021.73	622.347	894.523
67	P01031	788.189	971.24	903.847	1185.99	870.994	962.569	904.083	923.594	421.578	835.161	1380.94	1137.43	1179.22	1295.02	751.767	848.091	1118.07	626.568	641.302	600.851	431.03	443.909	1058.67	988.947	649.152	1062.32	981.485	968.187	968.627	1000.5	901.288	535.503	708.949	689.409	449.959	1096.56	878.214	819.115	1319.02	589.975	604.499
68	P01042	754.258	937.132	783.532	822.803	714.155	635.245	813.288	949.589	679.613	558.784	780.031	873.412	681.581	1004.8	796.511	515.161	840.601	724.07	421.192	730.596	315.927	812.124	762.569	772.887	1135.96	1113.83	947.806	988.321	952.863	968.909	941.169	570.006	1035.36	713.59	626.763	767.546	964.31	774.998	861.609	774.011	960.264
69	P01591	504.467	718.33	403.2	503.617	1295.98	629.272	479.569	1224.85	881.058	572.594	1253.8	552.741	455.229	1384.28	684.524	378.944	1385.61	312.517	580.025	346.35	639.236	766.396	573.205	1329.33	249.138	1085.08	978.426	993.577	989.173	985.511	848.933	400.164	718.104	713.536	954.74	1375.99	1905.38	968.625	1427.31	1199.94	643.641
70	P01594	935.793	504.814	612.024	840.013	1908.11	1067.42	983.273	1981.12	1597.59	1112.11	1533.56	874.884	614.238	995.468	1319.81	331.957	449.689	588.684	396.938	400.917	1458.78	751.542	759.86	1138.79	359.59	1212.75	882.487	811.97	913.241	1141.22	1034.19	298.65	905.855	583.445	1164.82	674.505	941.185	673.664	957.573	434.562	635.224
71	P01611	725.411	697.913	621.284	1080.11	924.225	896.917	1259.26	1409.68	1307.92	822.672	703.507	647.688	594.568	820.027	878.745	581.099	483.297	493.515	484.092	358.519	1046.11	840.899	349.672	879.777	558.019	938.31	1105.45	967.246	952.392	953.003	1020.95	372.944	880.406	550.293	1762.96	971.978	800.896	524.139	709.162	543.321	493.637
72	P01615	1422.58	571.668	596.72	1322.66	1020.56	989.618	694.184	1855.37	1433.01	838.688	930.514	637.08	1256.62	782.327	1054.27	570.228	428.094	329.142	528.651	389.454	706.012	755.862	424.097	571.116	337.602	1080.25	983.622	962.975	976.654	1002.43	917.147	166.639	840.782	524.042	1201.25	879.621	831.397	418.692	708.66	607.458	933.689
73	P01619	603.027	722.219	931.423	637.736	870.69	662.309	1268.84	943.637	1034.95	942.769	53.3477	585.897	903.037	859.892	1037.83	481.158	493.02	516.357	419.947	793.299	886.3	959.436	510.193	910.533	413.853	1004.14	1031.87	994.146	933.075	1024.74	950.112	40.143	974.587	619.84	1462.01	500.45	943.05	33.6161	575.561	917.141	503.181
74	P01624	792.792	846.261	564.053	828.337	930.344	663.805	1052.09	1851.42	1366.07	909.299	678.402	654.4	855.893	673.819	1158.15	407.847	571.427	482.943	343.464	347.785	1362.02	512.275	651.58	913.582	365.879	986.241	1068.93	988.209	948.427	1000.8	896.772	275.007	866.252	694.438	1487.33	799.013	910.244	398.282	644.274	729.292	670.104
75	P01700	1466.35	1321.82	1044.7	1762.6	567.012	1342	1760.51	1920.91	2011.99	1049.56	921.305	827.543	757.423	951.86	1081.38	683.066	564.063	489.143	490.19	286.078	1401.61	958.213	520.761	965.537	473.475	838.498	1344.53	547.302	1130.63	1066.36	1040	365.517	958.123	856.569	1040.08	973.873	864.417	509.888	1374.3	543.176	930.557
76	P01706	930.353	585.509	1663.45	1994.79	2269.31	1104.8	544.495	238.593	861.087	243.089	372.514	412.418	1555.2	685.919	1412.9	253.24	69.1645	214.872	316.184	217.847	782.945	1129.61	336.398	2583.81	847.199	1125.94	978.288	936.475	886.179	999.347	971.653	388.766	692.185	324.703	708.733	49.7923	2036.29	720.26	512.28	634.466	1158.88
77	P01709	1218.91	717.647	528.244	1776.15	2572.12	1822.94	2132.26	989.262	868.309	1556.16	2076.15	601.009	1671.78	751.984	522.656	179.247	962.556	600.173	80.7698	29.9044	1542.26	1372.66	488.224	743.497	535.576	1023.1	1181.52	796.804	674.586	1401.91	801.178	436.929	1448.09	748.605	1780.67	1051.79	1481.04	652.286	742.464	18.0964	747.098
78	P01714	423.832	712.317	711.454	1609.35	1256.52	1019.16	952.907	1214.02	1520.04	1254.67	390.937	446.21	1018.47	622.621	437.721	314.322	490.235	251.828	353.238	569.028	463.324	621.816	372.208	908.271	279.007	1292.32	632.64	984.169	1143.8	936.934	1008.58	262.074	1069.49	387.663	1353.98	612.57	468.288	871.16	435.827	437.369	850.29
79	P01718	680.957	1383.18	536.148	1032.62	1335.25	692.725	1569	705.426	1207.25	1009.77	817.721	415.818	1500.85	1085.66	1210.64	365.723	647.477	141.774	475.95	266.657	724.934	541.359	548.049	688.043	489.413	1132.09	1040.42	965.836	917.073	539.813	1335.15	293.579	1196.91	237.411	1366.71	771.687	414.011	448.691	908.879	361.049	950.143
80	P01743	761.65	1101.09	921.94	1357.02	1135.2	872.866	623.196	1145.83	1229.59	866.309	1442.3	828.069	3795.95	1676.06	1011.87	495.95	2771.49	814.589	679.75	731.259	1171.53	734.013	2057.15	1309.62	486.131	1006.13	916.536	1106.92	849.848	881.493	1126.23	497.229	1164.41	739.324	2036.39	1512.41	975.223	984.825	1751.83	1225.85	1560.46
81	P01766	579.511	701.908	357.734	985.5	1173.66	571.879	1711.08	1075.63	1666.94	742.742	855.046	797.583	890.279	1351.98	1018.29	707.056	690.962	589.527	257.752	866.772	796.647	905.345	934.836	1361.8	91.7016	1141.04	963.905	959.463	933.358	878.695	998.227	266.406	816.33	894.019	2155.93	634.821	936.893	764.387	779.698	2083.4	464.345
82	P01780	806.133	765.986	543.933	851.867	979.797	783.24	1426.93	1318.45	1388.96	610.541	1226.23	695.794	809.342	1111.49	993.196	415.163	959.5	304.538	650.348	490.421	1319.82	506.384	860.82	1279.71	289.116	1023.72	1028.97	1000.16	852.4	1002.72	1022.1	297.476	937.834	707.905	1242.81	906.184	1740.31	816.531	1127.49	946.399	881.598
83	P01782	923.814	1130.98	647.917	884.541	592.808	416.893	1566.46	1221.05	1001.2	855.584	533	1232.35	1230.04	992.051	892.852	349.755	886.071	317.699	1039.66	329.663	878.364	520.376	518.611	1213.04	325.348	1072.04	1014.05	978.065	945.723	830.916	1038.18	319.562	875.52	716.672	1426.05	810.012	529.467	507.012	1385.46	566.722	485.969
84	P01817	1226.91	968.086	409.735	1039.74	1215.37	974.406	587.957	883.262	1337.49	900.447	1211.29	1241	570.617	726.756	832.317	905.305	1705.5	1486.26	1390.05	495.311	1544	997.847	434.211	1774.38	834.34	964.984	1049.81	1046.8	961.923	924.737	1066.49	1788.68	719.432	824.123	1908.32	1164.27	1433.11	639.236	1544.26	1054	539.526
85	P01833	547.948	508.542	415.764	434.555	474.672	366.536	213.068	584.347	502.498	198.966	492.24	521.395	269.658	481.251	189.026	850.578	861.89	661.279	789.207	183.797	678.311	253.975	1164.73	395.699	1509.98	991.332	1081.08	979.304	993.591	951.882	880.952	992.576	355.615	1005.65	1282.96	957.304	1885.93	1435.21	1800.29	795.281	1630.25
86	P01834	1078.67	1213.92	703.605	1082.86	986.417	652.627	1158.79	2228.78	1615.08	533.25	860.159	853.837	744.411	831.527	1576.98	237.189	498.089	392.913	325.937	255.644	792.253	710.161	692.458	1093.08	464.723	956.163	1100.5	969.208	928.673	907.805	1035.08	305.433	666.497	856.653	1584.7	750.255	882.708	406.628	769.973	902.389	590.077
87	P01857	850.827	1683.62	633.073	794.903	634.509	261.133	597.919	1628.28	2110.14	667.196	606.463	803.071	355.182	827.929	1396.24	137.511	442.895	272.642	470.431	335.549	593.976	405.54	828.406	691.681	528.783	1162.32	913.34	1057.72	994.985	925.241	954.112	98.9213	395.683	477.052	2654.35	968.865	849.058	406.182	636.113	682.365	466.004
88	P01859	1424.46	354.658	296.015	1133.75	379.708	438.837	783.001	3067.11	1697.49	604.297	465.499	937.857	938.035	620.081	1902.08	310.176	361.362	319.341	476.843	170.666	459.524	372.787	1024.03	1274.63	588.569	1095.97	993.486	952.567	941.829	1025.46	894.802	271.363	332.453	596.79	419.931	764.352	784.35	808.691	922.638	1226.67	584.065
89	P01871	357.762	662.83	310.298	677.841	1670.17	591.209	207.923	1258.11	956.694	421.428	1509.5	699.87	287.152	1841.3	481.983	227.624	1609.67	457.719	556.329	328.846	396.426	779.592	836.502	1050.96	360.967	1173.01	912.033	1011.24	970.683	1006.22	776.51	219.817	909.838	528.664	997.032	1829.41	2107.13	740.367	1277.56	1001.65	629.304
90	P01876	495.309	668.923	555.422	790.04	679.735	686.126	1164.64	1280.2	757.057	464.903	863.377	526.095	697.564	340.035	883.965	476.072	1272.62	333.383	610.752	455.791	1789.28	567.858	410.793	1321.35	125.417	1071.01	983.887	998.881	928.766	1059.17	889.013	716.964	590.1	737.338	1222.65	759.696	1167.16	1001.06	1407.54	840.906	542.007
91	P01880	405.994	733.811	413.006	118.767	182.291	77.9237	204.32	3301.46	714.647	200.731	15631.7	276.749	288.191	112.026	57.7393	540.102	159.809	612.466	1607.6	1990.69	1534.69	105.929	595.281	2533.68	215.207	1169.86	744.835	1176.38	997.715	960.373	926.261	446.413	99.1612	1122.78	680.168	530.489	107.158	1950.63	155.179	811.845	302.97
92	P02042	557.721	97.7819	326.411	451.479	624.831	149.999	90.655	747.735	1285.53	1103.66	640.013	1737.61	701.509	232.365	709.543	990.739	566.263	2005.48	668.6	249.129	943.812	1066.26	1020.7	236.382	1943.26	1136.91	942.921	994.171	920.908	898.301	952.626	461.581	520.49	598.164	1112.5	1040.55	968.798	366.222	1434.69	1524	452.185
93	P02533	657.206	603.431	601.004	729.891	468.351	636.189	811.789	1183.61	638.813	1318.46	710.445	498.006	1047.35	754.728	491.707	432.508	1021.69	646.9	1404.32	803.98	599.735	655.647	1064.28	837.504	604.258	1204.86	889.722	1039.69	993.854	945.044	871.43	1154	729.803	1037.03	1910.34	729.542	845.736	457.449	1388.32	1193.07	452.494
94	P02538	914.21	168.345	615.202	736.26	499.226	500.792	322.67	2833.84	276.846	5510.23	439.337	748.97	715.161	345.051	313.781	765.28	1170.21	450.858	893.789	699.514	656.87	391.243	343.131	397.004	259.374	1323.91	1076.55	582.018	1209.2	729.354	1227.68	383.949	244.693	833.681	1379.71	575.154	501.227	952.91	513.396	1328.04	210.887
95	P02549	252.634	84.9006	168.632	340.436	297.584	194.883	92.9177	1139.51	891.976	2977.47	475.414	1889.42	926.533	250.993	291.033	334.742	326.08	1170.19	1481.15	492.414	844.536	880.149	1115.16	221.167	2231.01	1130.49	929.811	980.79	1027.87	935.335	868.521	1271.92	478.354	625.52	827.496	969.57	476.646	401.298	1288.74	1789.25	508.304
96	P02647	1128.39	1396.28	842.658	1108.6	965.095	686.084	1313.66	1799.42	2423.35	521.663	1038.17	1486.5	494.721	979.027	1197.97	322.531	720.253	462.282	394.342	574.064	189.254	992.024	606.401	840.509	744.121	1137.42	985.896	997.62	907.923	933.01	895.336	295.032	1086.78	458.629	433.332	726.456	1077.08	686.599	362.603	662.876	372.636
97	P02649	655.563	845.218	857.166	842.305	581.126	629.647	606.526	470.293	781.291	341.701	835.059	584.061	715.963	963.358	1224.75	586.017	661.317	738.297	413.082	335.486	1013.93	686.98	2073.54	753.112	588.797	1082.66	973.266	971.917	979.327	1000.04	834.618	565.591	1486.49	673.325	613.209	1219.08	878.659	1254.2	942.41	1068.97	718.177
98	P02671	703.811	896.775	684.484	767.538	570.941	787.102	908.03	786.26	991.374	573.906	837.415	788.975	964.402	1162.52	724.021	775.553	874.755	800.909	521.084	440.033	288.286	604.025	1138.03	717.789	989.019	1070.56	976.042	990.405	949.672	985.877	917.554	393.947	631.282	665.268	383.169	1093.3	757.857	1046.85	780.351	627.48	1005.72
99	P02675	656.72	869.586	796.731	752.588	547.272	726.164	895.611	779.093	855.233	598.919	531.559	718.303	1012.32	864.732	610.293	810.746	977.167	872.412	584.541	524.782	405.737	606.694	934.392	665.702	820.969	980.647	1095.68	977.199	919.763	1025.67	910.233	482.477	700.2	718.423	362.224	1111.49	643.198	1085.61	951.75	636.25	1006.51
100	P02730	244.671	57.3249	161.697	314.941	252.924	73.391	46.1835	1129.36	823.664	3261.03	534.793	1880.6	864.705	251.202	384.487	340.796	310.817	1301.13	1496.59	433.686	926.269	885.66	1068.95	311.55	2483.01	1150.49	942.289	979.007	945.755	964.323	903.417	1352.34	509.9	623.495	757.147	923.629	562.254	375.284	1411.95	1879.85	428.403
101	P02741	481.596	385.318	275.279	480.385	1371.87	1276.51	598.899	877.565	392.911	997.542	456.721	670.695	3833.43	3141.99	537.818	484.853	337.553	594.653	1361.17	376.115	2553.99	411.195	784.242	598.906	190.112	1123.52	929.686	1007.51	943.343	919.375	950.495	379.516	376.239	300.025	260.949	4477.49	407.508	1984.6	668.892	703.46	153.792
102	P02743	1016.89	1189.18	915.706	1125.02	798.69	788.663	1047.66	1289.39	1061.62	624.046	1218.67	957.739	968.926	1555.68	1057.4	561.29	1285.6	608.521	630.003	682.339	621.13	622.15	871.844	1054.14	294.981	1056.56	1035.06	950.165	878.216	1037.92	997.253	241.925	812.543	516.057	399.757	1115.37	805.936	728.307	750.891	1196.36	652.829
103	P02745	725.914	967.322	755.412	781.964	684.522	538.604	634.092	1287.34	1151.13	708.127	949.958	611.055	915.994	624.961	931.496	582.828	672.942	417.238	466.78	396.187	724.831	645.118	795.244	914.199	514.762	1148.15	911.412	940.065	970.796	957.03	863.569	326.22	817.435	833.887	382.552	1061.12	987.438	1246.93	1363.27	878.474	481.566
104	P02747	904.177	1102.2	1038.94	929.503	690.387	624.268	675.289	1352.67	1293.61	740.855	1044.36	593.291	1058.58	734.894	977.616	735.346	889.322	225.225	681.29	404.538	670.691	746.589	884.733	1001.74	521.138	1089.48	1016.01	917.516	859.661	986.724	1036.86	539.262	970.808	1193.16	446.475	864.689	890.955	1300.12	1626.76	914.524	513.048
105	P02748	737.322	852.376	662.403	1073.33	1077.46	860.609	823.205	769.675	897.283	1033.02	1199.15	875.658	1092.38	1517.24	436.4	642.072	924.718	649.048	709.193	571.123	530.97	609.589	957.386	1037.86	812.02	1132.42	975.514	1019.64	960.638	905.239	873.339	674.635	802.188	747.238	725.538	1188.51	643.942	831.893	1095.32	720.993	611.945
106	P02749	482.114	719.967	629.193	385.323	418.872	601.891	650.427	767.753	536.448	589.872	585.231	899.559	772.224	863.923	766.521	594.223	880.653	765.076	780.08	902.424	393.92	1214.16	657.947	887.208	732.392	1134.15	945.708	994.165	873.765	1030.95	882.072	770.113	1499.54	464.468	480.537	591.629	519.971	750.024	634.107	552.256	612.436
107	P02750	1115.51	904.993	589.455	789.426	1119.75	409.447	865.318	728.241	842.739	742.95	1039.09	882.566	832.291	1160.99	801.898	498.98	889.131	526.809	481.093	869.951	562.238	719.941	832.835	984.201	932.986	1145.51	909.057	952.478	993.513	886.184	943.576	488.875	832.131	400.242	634.495	987.766	924.257	923.921	1010.29	734.403	518.673
108	P02751	705.596	594.635	483.301	775.336	412.815	597.576	573.502	377.572	881.697	603.066	508.272	359.824	819.358	474.303	678.205	940.649	780.277	768.297	1413.9	357.434	2926.04	617.62	669.266	528.726	626.19	1004.65	1028.96	995.619	963.487	989.155	931.636	650.846	864.767	625.659	384.719	1551.38	543.813	1045.12	911.824	2358.71	864.94
109	P02760	656.789	946.219	773.282	1128.31	610.668	748.967	906.523	828.858	798.299	431.002	1020.77	852.33	851.324	985.398	904.192	726.683	1810.61	1049.66	604.556	586.277	658.723	848.172	702.817	806.826	717.749	1119.76	968.613	983.659	913.903	1045.55	861.174	582.833	942.605	518.842	603.105	1082.6	658.423	776.005	628.791	757.223	681.55
110	P02763	913.718	854.138	527.267	701.228	892.192	1077.31	906.06	687.459	583.699	969.938	604.557	753.431	1112.28	1559.04	939.314	357.131	1544.72	536.173	911.911	906.697	1305.12	1177.91	1189.74	1053.13	1013.36	1090.27	932.167	990.938	982.45	957.099	963.166	848.399	1755.08	329.069	942.604	947.611	596.972	653.92	548.183	1726.04	901.109
111	P02765	968.729	1114.3	653.74	850.029	983.364	836.013	921.907	995.414	1271.31	796.665	968.646	1369.8	668.895	1112.53	1024.94	619.046	1314.56	927.612	730.628	1101.09	472.518	829.595	811.102	1020.18	1264.94	1145.09	878.878	1119.83	1000.01	706.41	1147.61	726.369	913.804	1191.22	835.924	990.087	753.846	928.891	945.085	894.436	777.811
112	P02766	850.94	1332.56	1794.5	678.152	642.225	768.766	2579.94	1039.51	1075.21	568.881	1453.18	1250.36	871.174	1146.9	1745.85	928.893	1406.11	1020.51	272.51	517.432	860.866	906.597	627.65	884.475	690.022	689.995	1397.77	839.32	921.433	919.271	918.909	689.861	630.529	808.356	891.274	540.79	1266.96	648.829	1496.53	1062.61	663.57
113	P02774	740.765	805.974	782.306	924.18	903.553	809.264	970.171	734.164	713.821	615.974	1082.65	986.447	606.279	825.787	903.235	726.973	1298.96	607.671	453.105	815.175	371.457	1099.94	883.574	914.537	979.938	1083.03	962.004	974.739	999.264	946.824	939.837	474.99	905.272	566.808	457.83	686.649	581.838	790.613	396.095	718.488	724.557
114	P02776	372.007	541.178	339.208	1108.6	96.0899	533.831	275.241	235.184	247.89	570.753	278.902	1066.85	660.962	465.17	811.374	303.151	465.731	402.059	2155.24	732.594	1698.69	239.52	312.906	1580.82	567.209	1107.82	1026.76	954.822	796.125	927.559	1071.75	1161.86	676.842	226.473	2588.67	505.634	1383.64	442.695	286.64	644.533	238.674
115	P02786	661.137	570.552	504.302	1267.85	698.878	389.47	414.722	741.623	566.68	275.34	951.08	1292.03	344.046	1711.4	1195.31	817.692	391.465	537.052	453.296	363.033	1825.1	552.356	744.426	982.043	503.078	1064.49	1075.9	924.388	868.522	956.008	1000.25	684.607	1087.37	847.747	389.645	612.433	1485.96	1288.69	850.717	719.432	366.146
116	P02787	828.374	1058.72	866.614	1574.63	1025.36	1092.31	1565.61	897.944	1060.09	602.616	548.955	1116.95	1173.97	1118.9	959.294	540.99	406.01	703.709	326.593	664.5	615.096	964.326	460.424	616.488	884.213	1165.56	945.786	1034.77	981.716	847.792	807.59	594.691	607.321	822.091	1156.47	624.241	935.473	757.43	705.204	762.478	608.652
117	P02790	1162.7	1148.02	789.823	1230.17	1107.66	1260.2	1031.07	1099.05	819.453	875.917	1075.88	1147.18	816.587	1067.87	1089.38	618.682	1155.7	512.401	776.679	736.437	567.841	1341.43	866.721	1031.91	1202.6	1101	960.349	981.169	922.243	971.392	981.041	647.494	1249.8	554.04	648.441	559.613	844.953	695.505	623.555	941.781	803.972
118	P03951	624.517	860.452	645.782	484.286	349.328	570.418	761.253	836.788	727.151	623.746	753.836	1640.07	988.319	838.118	635.358	577.113	954.739	736.579	434.957	460.241	324.371	725.192	1317.89	1207.34	833.963	801.184	1204.28	1028.5	883.212	954.988	887.544	570.236	1320.66	872.287	511.229	982.557	439.285	877.633	1132.37	606.779	907.364
119	P04003	723.337	1135.15	1042.79	881.268	771.297	989.947	961.732	892.588	603.155	653.063	933.961	730.061	1106.6	1194.08	776.852	669.189	1380.4	953.111	1191.93	1057.07	1375.13	925.445	1116.44	1014.77	518.917	1021.03	1007.29	1003.85	947.427	997.663	934.688	699.077	2793.71	399.423	667.788	791.153	519.869	544.042	1063.29	834.858	663.22
120	P04004	878.654	1049	712.966	857.554	927.427	964.783	839.038	962.721	828.754	906.952	747.878	902.896	895.361	1265.27	1005.98	678.193	1020.16	677.377	762.329	680.522	526.732	791.049	813.021	820.611	994.537	1030.63	1003.7	980.453	955.616	988.11	967.03	678.482	1291.19	559.055	641.019	586.072	738.873	706.32	819.583	763.145	834.856
121	P04040	516.188	464.58	539.665	448.569	562.762	508.012	252.047	744.635	1218.53	1772.25	331.641	1259.02	741.731	351.487	573.934	720.885	672.088	1665.09	1633.99	526.361	1013.84	832.159	1008.09	334.68	2037.41	1158.35	940.282	818.783	1102.23	1093.35	712.4	1316.77	499.652	590.491	1480.41	1675.5	665.584	593.093	805.058	1788.74	354.897
122	P04066	389.724	1051.56	578.138	996.225	1319.05	777.662	625.887	526.028	623.029	479.473	884.962	937.192	656.261	749.416	449.985	794.986	1069.93	1129.48	756.4	926.87	908.883	1173.47	928.997	408.186	459.6	1196.74	801.825	1045.05	1044.35	1076.17	746.621	372.017	890.689	1296.28	1107.6	2080.17	1730.14	1295.59	1810.25	1117.79	799.115
123	P04075	474.304	373.831	376.489	525.273	552.83	196.248	294.309	350.636	224.591	1199.39	497.386	942.631	973.135	683.818	1166.9	230.176	350.675	439.671	1746.45	872.461	1223.23	523.148	353.39	742.811	652.443	1108.82	985.961	947.712	959.864	867.939	1016.21	1270.35	748.407	524.67	1493.13	528.737	1033.23	700.508	426.659	470.604	461.757
124	P04114	690.767	1045.48	935.501	822.787	1035.35	660.34	453.098	487.398	811.69	353.886	875.742	591.801	546.314	755.693	781.829	605.523	777.074	1197.04	392.774	421.438	1409.2	955.508	1542.69	855.86	741.078	1152.95	914.373	955.429	1003.19	941.425	901.357	547.892	684.048	800.037	581.472	1254.97	531.214	913.41	892.183	1165.87	1731.67
125	P04180	1118.32	797.09	864.149	890.662	986.619	883.021	975.858	798.135	905.34	581.26	1026.2	805.164	755.917	1171.07	902.674	561.218	937.748	739.173	391.658	696.963	719.014	851.977	666.337	865.946	612.191	1109.66	946.868	999.499	927.934	949.222	953.673	453.031	1047.48	528.604	368.239	752.479	825.454	543.774	538.257	1088	650.875
126	P04196	447.612	809.785	370.733	945.387	367.42	280.875	217.706	254.627	599.575	385.971	288.393	311.737	820.476	1270.51	521.911	1299.19	901.574	613.779	1332.38	487.386	311.08	821.209	1688.93	1337.45	1468.63	1006.71	1083.3	949.23	935.77	929.97	1038.15	996.698	1708.73	1059.14	823.081	715.06	1295.31	624.764	2511.18	1376.08	1841.08
127	P04217	803.711	939.064	687.143	1182.74	845.298	559.313	803.674	731.301	983.06	473.657	862.183	1056.22	802.806	799.118	891.968	579.713	954.63	562.358	392.438	390.655	483.319	754.46	1018.63	840.875	993.593	1145.29	944.601	988.379	904.934	1042.95	858.454	468.055	933.467	675.03	713.93	1287.46	787.014	942.059	812.697	648.139	789.044
128	P04259	1040.3	1134.42	879.442	2003.13	792.654	1624.74	839.362	2304.26	1040.78	4373.56	3957.16	1829.49	883.37	1212.56	1096.92	1915.62	321.562	1114.1	1403.53	1240.31	2407.72	831.893	1376.63	1418.57	942.789	786.789	1282.09	967.007	773.021	1227.04	872.202	1176.29	927.938	1286.98	3076.94	1137.8	978.364	786.91	1529.54	1842.27	1620.05
129	P04264	548.971	529.138	664.432	571.189	316.581	792.655	877.709	858.894	489.743	1145.8	417.052	434.428	989.984	623.71	530.232	833.676	749.813	738.612	1155.79	1056.48	621.782	667.848	1012.75	888.669	655.126	1106.99	952.664	948.164	961.145	976.843	964.215	1559.93	1033.65	986.659	1594.93	804.611	955.2	539.002	1865.04	1100.98	403.652
130	P04275	720.956	641.97	238.678	514.099	246.324	196.412	1108.62	428.433	437.526	635.984	880.572	204.681	594.253	618.465	391.901	790.146	652.9	719.793	941.92	382.894	1322.23	1172.65	1279.5	706.03	748.765	1158.18	914.031	935.42	935.132	1003.85	934.293	1053.97	1077.33	464.927	454.955	1834.21	666.807	955.931	2302.67	1801.42	370.717
131	P04278	320.693	699.767	936.939	802.52	966.302	352.127	700.103	527.589	889.623	387.15	972.268	910.782	380.898	986.976	711.265	556.957	1093.17	673.333	530.988	424.582	580.076	419.357	672.956	848.985	1286.47	1134.62	950.555	972.11	869.49	1072.05	933.438	736.513	311.959	773.784	591.443	767.354	1130.42	906.809	1737.46	751.668	1349.98
132	P04406	540.851	443.582	524.271	578.759	1570.92	636.494	362.334	593.761	779.023	1232.28	360.523	1366.75	813.278	504.816	795.307	251.115	539.136	707.852	1685.54	904.009	1220.61	411.938	584.964	989.469	611.349	1128.09	962.789	955.768	846.582	1039.53	996.008	1107.37	573.454	560.628	1802.15	978.431	1258.64	343.104	666.825	1633.93	229.762
133	P04424	562.974	1744.65	275.199	1077.78	462.449	1202.2	948.788	1087.25	1035.83	737.574	863.518	918.092	822.411	2568.65	897.529	1291.89	1583.68	975.378	1970.94	366.357	1236.61	359.96	576.208	2033.26	853.393	857.845	954.067	1023.4	1200.94	870.503	736.249	3066.02	859.391	3147.58	455.064	1305.08	743.013	3529.92	600.311	4128.95	3169.49
134	P04433	811.925	877.682	622.944	1045.15	837.838	657.013	1309.2	1479.87	941.643	739.409	711.184	750.044	1114.45	722.831	1092.61	390.782	639.336	431.999	585.736	357.089	1082.54	832.511	584.425	1014.13	349.217	1026.08	1029.12	1012.96	876.019	1010.33	930.172	278.653	825.206	575.634	731.908	646.082	785.374	639.586	865.72	969.447	659.29
135	P04843	1184.68	1414.64	784.395	717.675	569.776	752.993	399.824	893.696	937.071	767.301	733.57	954.219	894.287	1320.15	1299.09	597.845	881.582	749.146	1679.43	870.106	949.844	611.426	916.895	1721.41	780.161	1167.09	905.814	1003.28	1085.47	885.101	791.544	766.867	1313	954.534	1043.5	1332.9	1281.47	763.287	657.895	1590.06	1761.68
136	P04899	493.198	259.036	950.63	479.982	650.697	1141.84	256.559	2953.43	2198.98	1410.61	496.979	656.439	946.205	483.169	553.842	1161.5	102.531	1145.84	1113	547.551	1634.58	128.592	426.844	390.85	379.767	1314.37	962.128	618.869	1090.74	1083.6	970.087	702.172	707.289	420.321	678.063	903.676	258.024	271.445	458.901	316.584	257.92
137	P05062	204.864	371.529	396.659	545.475	511.17	436.356	444.364	551.982	403.592	305.962	644.938	933.061	359.379	280.361	1391.67	1236.26	594.761	814.12	1123.07	408.366	770.414	259.806	835.053	610.809	495.081	711.224	1381.78	934.503	1005.38	645.13	1181.92	1129.5	226.339	2655.29	290	1000.11	608.93	2848.19	297.547	2557.31	1465.1
138	P05106	187.645	645.344	345.353	366.916	184.099	373.111	408.615	279.887	237.23	1243.86	437.204	1005.16	521.089	956.835	1446.8	115.515	594.789	308.747	2365.86	1250.57	1659.35	460.413	350.443	1509.14	386.425	1133.4	953.37	998.195	803.59	1030.86	942.963	1223.8	609.915	277.826	1283.42	241.416	1437.64	733.602	189.261	183.603	222.486
139	P05109	396.988	208.992	331.827	504.948	12356.6	1037.86	158.254	181.01	373.57	675.381	175.832	363.464	639.336	865.477	2140.24	291.447	420.466	207.264	485.318	335.46	870.584	663.257	165.594	323.577	319.923	1142.28	996.126	938.659	653.838	1118.26	1051.53	344.852	289.839	161.88	844.056	278.177	408.883	342.06	397.223	813.647	202.945
140	P05121	913.643	2531.06	664.148	1240.58	1035.01	495.042	823.191	1057.61	882.838	1064.31	853.113	1377.74	510.653	1328.67	412.069	671.106	692.354	777.698	1252.83	896.374	5351.45	1104.13	671.85	424.853	726.183	1236.81	925.257	629.225	830.035	1407.91	843.466	556.383	370.38	873.023	1696.45	777.581	880.913	1131.5	1347.49	1533.17	370.717
141	P05154	932.344	1027.79	131.712	1824.88	979.465	1093.49	1280.93	174.876	1294.21	699.539	1664.38	2088.51	930.64	1004.92	1546.48	670.116	1317.23	891.084	414.001	212.468	350.192	658.125	1001.27	1176.91	1122.43	1111.75	862.902	1134.48	779.148	1064.95	999.386	487.076	1117.04	1031.42	1055.3	786.346	1530.46	862.298	1291.84	965.245	145.409
142	P05155	913.505	800.95	495.654	747.181	862.931	1074.73	822.823	395.888	1002.79	563.961	1359	1170.12	533.077	663.276	741.179	448.445	1193.53	494.447	373.281	309.848	883.286	722.665	958.941	761.505	1363.24	1116.41	948.399	954.774	966.796	972.626	924.771	570.212	746.463	547.64	632.76	879.965	1027.94	553.617	1000.19	1133.03	856.422
143	P05160	617.355	955.281	560.551	738.946	586.202	1247.11	1224.68	1124.05	963.626	667.125	754.707	637.384	938.583	801.225	866.223	526.515	865.804	1352	732.017	698.856	483.455	1133.88	900.448	674.458	956.613	982.05	1060.79	951.609	1022.25	1031.47	820.298	593.133	1192.32	543.258	477.605	709.839	669.029	726.298	830.881	581.499	809.364
144	P05164	816.977	659.504	1244.67	874.639	2720.13	798.545	699.573	1080.89	520.259	1243.63	618.784	579.839	637.884	1000.56	1144.5	526.298	967.02	980.106	656.038	1120.49	862.363	1114.86	772.458	387.098	1381.21	1182.84	898.488	1094.77	755.291	793.421	1339.89	603.698	350.049	348.96	1320.24	998.102	1615.23	480.591	1276.68	2549.36	1304.71
145	P05543	1159.9	1271.82	994.863	1213.38	828.553	957.079	1010.99	1281.36	1226.77	595.107	1366.3	913.273	838.963	1190.74	1203.25	816.933	1078.44	601.684	833.394	885.468	888.236	743.637	800.032	1122.4	479.442	929.348	1122.94	975.305	977.572	973.687	979.318	596.184	862.932	479.126	884.13	991.214	862.894	595.879	1031.76	1053.99	590.62
146	P05546	1283.48	1394.08	816.79	987.822	724.427	1042.12	1096.2	939.389	1037.06	703.981	1085.23	886.705	1001.6	1580.21	819.926	510.664	979.823	573.084	470.468	477.12	245.008	761.995	554.712	1166.66	902.819	1107.78	972.945	1001.56	928.25	1031.3	908.812	561.313	957.596	528.857	301.884	668.87	655.527	603.169	879.384	471.373	875.106
147	P06312	567.145	846.847	474.828	786.815	1078.55	726.89	1116.06	1510.31	1316.07	712.142	684.663	498.349	735.713	710.54	1129.34	306.529	456.494	510.673	466.601	458.385	1080.89	584.521	689.746	1069.37	674.016	1160.72	962.542	1024.07	996.264	865.502	881.726	198.082	678.903	754.384	1207.28	754.912	1012.1	613.283	948.652	913.495	915.725
148	P06331	744.221	603.917	946.171	755.61	645.459	266.314	730.386	1356.6	1401.88	285.294	1051.43	584.168	802.873	507.641	461.478	833.472	815.344	799.737	737.361	678.3	149.812	509.127	424.254	696.823	436.086	691.675	1190.55	1224.8	878.572	901.403	843.262	752.932	614.609	158.783	10809.6	513.242	308.332	448.41	865.838	310.153	552.04
149	P06396	810.549	990.422	998.529	930.652	722.422	858.385	1246.37	1193.95	817.312	524.426	1269.59	641.244	1045.5	1073.67	1093.88	356.586	1070.78	478.935	629.701	765.118	441.783	743.603	644.202	1064.07	914.969	1108.17	952.499	957.573	948.356	1003.22	908.377	473.726	641.919	658.546	543.566	673.886	1042.33	365.095	1309.73	790.394	614.021
150	P06681	970.052	1029.05	804.101	1031.29	867.544	828.156	970.469	834.751	945.075	706.026	964.783	931.784	929.156	860.494	715.492	856.602	816.82	640.466	522.586	645.521	874.875	713.876	988.191	820.135	999.143	1090.86	961.533	981.282	893.216	1011.43	935.073	593.329	959.072	713.491	522.703	829.288	900.064	1004.7	926.556	837.055	903.864
151	P06702	702.788	215.115	306.485	301.132	6443.26	512.096	140.08	519.764	1755.19	519.262	294.933	201.25	726.539	766.702	1793.74	141.8	313.698	122.14	414.27	260.243	845.601	507.423	364.812	237.608	287.687	683.744	1227.08	1171.48	656.574	1236.74	794.075	243.697	297.881	583.226	1086.39	180.796	591.762	411.707	177.133	498.678	365.209
152	P06727	1080.39	793.745	808.861	1052.65	700.289	507.321	879.479	1988.77	907.839	594.536	1000.08	1376.5	1154.7	1192.89	889.115	218.574	839.653	849.355	669.537	771.77	224.172	673.931	408.762	646.146	702.07	1163.53	915.913	967.314	947.174	985.05	876.397	475.201	731.964	358.329	656.795	746.349	1035.46	737.243	1639.27	774.404	571.766
153	P06732	778.078	2895.25	177.481	1037.95	1185.75	1124.92	2233.8	476.434	486.223	370.731	326.842	584.882	1091.89	403.122	1131.03	39.6231	311.277	263.798	371.24	664.915	768.776	3712.16	857.839	1585.98	1056.52	1240.12	928.72	574.09	1183.48	735.956	1031.65	766.406	371.17	1104.39	503.632	754.315	1798.16	1300.89	1862.05	2649.34	178.491
154	P06733	1087	869.748	357.006	593.75	1468.31	446.873	538.164	995.085	866.863	1009.88	385.302	1324.45	664.071	1199.22	1659.25	786.406	880.487	3588.6	1326.02	683.396	1139.67	644.996	367.408	706.459	752.886	930.749	1084.45	701.522	1382.12	690.481	1108.89	1284.94	648.682	955.54	1596.43	617.512	839.112	1149.93	446.854	1194.38	932.182
155	P06737	358.703	841.015	384.812	823.921	89.3036	72.5828	399.003	509.597	471.908	1104.38	955.724	917.399	1385.68	1065.73	816.6	204.788	1452.93	462.673	148.739	351.853	962.131	1068.92	855.115	507.096	1704.67	1162.35	781.015	941.56	1033.47	1255.94	729.873	563.264	3830.81	180.357	1559.59	1256.59	705.745	985.247	726.731	326.322	940.556
156	P06850	349.247	135.283	266.723	1044.72	570.488	920.246	563.684	1513.01	1442.93	590.966	754.039	546.859	313.396	371.818	1236.89	346.241	547.95	735.292	1911.78	323.434	5969.34	389.507	938.677	1163.4	1383.12	1169.93	946.306	778.513	1096.59	1000.58	967.754	387.285	1440.86	1339.51	793.479	575.853	2222.85	1334.02	376.096	163.393	762.835
157	P07327	186.777	151.669	71.5333	343.776	1145.49	74.2888	728.205	100.319	114.498	98.3936	426.946	899.927	126.912	427.291	145.288	141.206	121.224	229.586	2147.03	104.769	996.453	1694.28	855.165	345.459	637.97	666.566	1201.27	1161.24	810.903	734.667	1020.12	823.425	1029.82	2037.97	142.611	1227.09	189.784	8435.27	278.92	10802.1	1252.77
158	P07357	822.01	1090.94	764.379	999.22	1023	1028.83	1081.62	983.304	1059.91	665.543	1254.52	816.527	766.942	928.797	936.894	671.318	778.96	543.592	540.048	651.487	829.949	817.26	804.991	814.943	931.383	1088.11	962.021	984.304	953.704	976.346	943.938	556.839	1028.33	541.086	335.777	1026.04	755.414	765.577	654.635	1170.24	884.68
159	P07358	797.097	1094.96	814.066	912.18	780.457	938.933	1061.71	1089.53	968.236	828.042	1054.74	904.308	1184.66	1471.84	992.147	717.519	952.234	587.942	563.57	512.132	516.634	695.385	1013.61	977.596	746.538	1138.34	946.258	971.482	924.963	1025.4	900.85	625.024	747.913	522.148	355.135	914.188	641.496	761.602	827.096	954.985	807.29
160	P07360	690.218	944.323	692.751	873.605	995.33	861.447	1025.8	759.137	914.137	667.694	1033.67	766.42	741.361	880.378	874.814	652.786	880.291	576.646	589.043	653.264	1157.22	901.036	727.597	786.505	948.972	1076.9	979.014	1005.13	963.114	961.392	877.816	470.389	857.581	526.148	335.927	976.632	787.535	734.443	662.594	1422.87	1128.3
161	P07384	544.875	591.445	425.445	564.608	906.629	432.129	213.597	442.64	679.068	1130.54	401.289	771.395	1028.7	723.232	1160.1	388.083	359.679	470.055	2538.03	840.874	1411.13	729.72	420.275	477.915	713.631	1159.62	700.22	1057.51	1046.99	1180.88	757.044	1191.16	684.969	418.439	795.534	651.328	889.051	459.652	390.791	886.278	545.185
162	P07437	382.411	874.71	255.304	441.813	442.686	18.986	757.707	74.1615	723.824	1341.7	350.079	1309.04	43.2031	434.057	461.245	163.154	113.046	300.013	2554.81	1696.39	2661.58	2026.61	101.485	1828.79	262.437	1008.86	1085.5	828.411	963.119	1081.73	873.966	1203	653.297	225.332	1529.29	359.934	2032.16	486.351	220.113	187.233	182.063
163	P07737	1045.72	535.84	559.669	2185.87	2215.82	309.526	868.693	329.985	148.956	1048.86	667.448	301.443	294.348	334.867	827.523	820.164	254.73	592.991	2520.13	968.902	550.236	255.77	921.493	1111.13	524.248	987.261	783.413	1254.54	984.988	990.47	813.561	613.093	364.034	863.497	1177.69	759.362	253.535	445.076	1096.97	221.559	699.155
164	P07942	539.335	1686.71	635.942	686.434	794.736	429.536	777.893	423.94	1030.54	343.608	2121.87	669.57	1234.16	14010.9	1444.59	432.428	211.41	1051.36	1301.89	608.878	1097.24	393.814	1096.89	932.886	824.926	1220.66	902.807	1045.1	919.886	825.6	745.878	5211.85	1404.32	1012.05	243.441	2154.81	1503	518.831	410.304	9874.14	998.643
165	P07996	433.58	740.745	643.801	1097.75	324.894	580.042	401.896	396.372	314.348	1030.54	584.454	1311.97	838.497	783.138	1018.86	402.697	1023.03	464.245	1920.06	885.677	2410.33	457.343	305.174	1472.33	559.767	1046.23	1067.87	969.227	1015.98	854.41	876.828	1224.55	696.376	391.725	1546.65	729.129	2224.03	748.249	503.323	845.577	321.764
166	P08185	656.439	972.032	742.255	533.795	785.082	714.339	1068.88	888.033	468.671	457.592	836.936	1053.63	536.554	1237.36	767.19	843.953	1095.17	576.631	494.76	476.133	908.057	956.406	649.766	799.881	1020.47	1047.67	1002.9	994.457	933.675	1056.67	842.438	420.801	1368.16	491.332	414.873	1041.17	1059.47	814.88	1136.75	1122.81	714.396
167	P08238	368.999	2170.6	748.234	529.078	220.319	527.167	1019.8	387.565	724.067	1114.85	789.016	725.726	383.6	970.241	1069.67	879.687	641.818	394.74	1421.64	797.102	969.285	884.143	207.466	1935.82	527.007	1139.6	979.897	948.395	884.824	1118.94	814.07	1404.24	551.788	667.682	1104.32	917.848	969.311	1639.88	555.932	1401.47	1080.52
168	P08253	766.94	581.383	669.418	908.717	590.953	640.499	1044.23	625.175	1061.51	681.787	815.493	840.382	378.397	1057.67	890.304	611.626	686.127	802.772	2542.29	2450.13	1235.15	952.599	646.531	936.821	547.201	1113.61	957.38	1060.99	983.176	738.332	1055.14	709.801	436.799	814.34	878.812	873.001	680.372	277.794	815.867	519.172	696.486
169	P08514	199.264	549.294	368.573	429.765	104.868	542.232	259.065	238.398	166.648	1562.49	315.203	1175.78	517.043	968.917	1790.15	42.7544	584.089	435.218	2353.7	1398.98	1617.56	373.728	353.217	1613.24	487.144	1093.41	962.05	982.901	830.871	1107.37	915.604	1217.86	803.291	225.936	1517.27	457.408	1484.17	510.704	135.032	317.037	369.716
170	P08519	2235.14	3426.03	879.345	1577.82	2756.86	365.784	135.934	36.8581	698.694	517.488	1324.89	61.6798	1871.06	109.037	90.2121	257.521	447.833	3649.97	106.238	205.542	120.123	287.406	2109.46	262.556	1288.78	1073.46	1006.5	973.058	926.668	969.455	948.067	138.718	27.9552	1332.19	135.724	1416.97	84.0538	516.505	81.9079	101.12	1783.36
171	P08567	429.547	678.119	395.609	578.94	230.152	477.11	230.356	497.311	546.837	1629.82	775.917	1029.57	595.245	1163.45	1365.15	165.612	771.754	286.884	2439.28	1016.23	1722.96	508.876	125.825	1368.87	502.495	1102.66	1057.67	905.399	1117.15	839.883	764.008	1153.82	1011.93	351.505	1521.75	805.36	1376.82	786.97	148.929	235.092	517.729
172	P08571	569.742	1026.24	715.674	648.107	825.948	508.827	881.684	793.876	767.252	563.873	822.917	760.452	944.356	1402.53	779.831	620.719	1045.62	810.716	546.662	651.638	524.873	597.418	1025.39	819.114	995.557	1081.64	1017.04	972.438	951.505	1010.99	786.046	814.976	741.695	340.134	670.414	732.603	1510.67	897.199	1496.39	1158.56	819.12
173	P08603	748.268	849.837	684.435	747.88	795.179	752.147	928.858	762.156	947.614	662.019	847.049	778.075	917.811	1049.02	812.301	730.99	724.533	761.275	478.017	600.398	744.152	757.332	1026.53	745.169	968.143	1073.27	974.697	990.37	980.595	971.235	901.3	562.253	971.779	811.804	426.218	910.243	734.904	936.83	886.364	824.676	1050.92
174	P08697	1112.32	1080.58	712.102	1043.85	946.366	950.746	957.627	1097.5	1001.11	686.087	1406.34	1073.03	744.5	923.925	909.416	470.579	823.045	544.033	354.335	634.208	285.221	778.884	798.6	940.441	664.336	1106.43	964.615	987.523	1005.53	885.368	943.153	469.504	738.031	587.601	537.074	842.563	593.526	786.373	729.802	708.777	672.792
175	P08779	494.189	829.023	714.695	513.611	509.423	906.079	854.846	1195.24	720.01	2277.52	275.38	665.72	544.258	542.468	636.991	435.305	715.526	389.239	833.444	615.535	589.173	903.147	948.122	1265.04	468.981	1206.37	891.145	966.69	956.813	859.163	943.158	447.514	934.087	778.939	2264.97	1113.72	578.256	457.889	1167.92	1206.99	470.11
176	P09172	437.369	1170.19	647.198	1424.53	1384.98	657.93	344.352	637.73	1071.14	526.426	649.759	1388.53	1785.58	511.107	433.712	792.341	2105.65	373.764	588.208	1114.82	834.692	893.213	572.469	968.585	860.371	1201.87	848.108	1175.78	945.032	710.419	883.213	710.429	675.01	1395.37	777.298	1112.65	288.987	759.705	1138.5	1255.21	818.238
177	P09871	855.212	858.727	826.454	1007.56	785.911	813.464	769.796	914.398	1016.94	696.513	927.925	668.671	1069.24	900.897	852.378	714.343	850.294	734.803	532.398	572.298	531.572	597.305	886.593	735.041	672.821	1002.51	1036.62	1013.25	938.396	1002.19	919.487	519.734	725.953	660.74	411.023	1222.94	874.606	885.749	1062.31	828.055	846.894
178	P0C0L4	1470.77	1023.94	856.622	870.571	890.232	1276.5	853.874	794.989	728.462	553.133	1652.56	970.609	949.437	649.373	828.761	700.214	1011.67	581.669	576.802	533.643	1092	1222.87	1239.21	473.754	817.281	1019.75	1027.65	979.75	941.055	994.361	913.238	542.475	1035.81	469.562	270.575	777.904	691.332	621.425	895.071	1042.55	599.281
179	P0DML3	239.625	685.452	228.397	581.544	771.598	508.26	735.078	430.678	376.398	448.373	1840.5	1079.6	815.568	2059.04	808.784	302.981	1018.73	999.047	1189.78	594.149	890.497	912.335	567.73	910.73	792.557	1270.18	814.166	1053.53	799.254	953.701	948.751	584.534	844.299	412.708	822.404	1315.61	572.332	831.736	1329.49	1424.84	632.444
180	P0DOY3	1696.66	1022.52	1051.61	1343.65	1157.44	841.55	1665.58	1426.47	1692.79	838.628	645.405	656.464	741.305	721.446	1134.68	678.175	503.503	471.829	448.911	359.523	821.494	683.56	561.936	981.492	421.84	685.186	1257.07	1085.73	926.68	990.311	824.178	526.144	1119.07	842.531	661.118	509.61	643.509	494.431	704.289	771.203	656.955
181	P0DP03	642.901	887.5	768.313	797.001	471.682	518.708	1093.03	1535.6	801.121	831.72	734.841	495.962	1216.15	739.378	1156.91	190.722	812.003	428.362	636.043	453.023	1532.32	651.572	576.367	658.323	252.292	963.062	1092.71	971.625	953.633	1038.73	906.809	194.553	1110.53	968.731	1341.45	505.319	1114.32	683.072	1340.27	642.473	532.405
182	P0DP09	80.9063	890.248	908.371	142.275	691.036	349.357	1133.97	73.6109	197.553	158.156	929.471	276.072	1625.18	1139.9	1962.31	63.5684	82.1803	61.8498	840.061	1222.58	412.132	640.023	1167.38	1621.83	154.122	1007.01	1075.87	903.664	791.922	1072.77	1183.52	347.775	1403.2	1172.31	5215.16	952.768	953.536	661.751	2607.04	336.69	89.1992
183	P0DP25	1109.08	904.77	326.078	961.141	790.682	1621.38	491.161	575.73	937.099	2627.22	552.914	760.415	1086.34	1678.04	1111.52	282.04	578.017	435.826	3168.81	1517.36	685.276	805.493	377.846	684.264	1597.61	897.945	1207.62	925.381	1031.46	860.668	879.517	1507.7	477.123	418.998	1244.14	960.82	2793.11	414.45	796.999	449.056	1008.23
184	P0DTE1	630.133	917.454	444.16	1201.28	650.814	557.826	1232.33	1424.88	932.642	560.26	1583.56	739.092	1061.3	826.064	755.424	372.384	1052.58	643.261	824.823	372.999	782.631	671.398	1285.34	968.078	817.249	1179.21	964.258	1062.04	779.687	679.377	1198.3	509.761	684.274	929.553	918.628	1216.32	1669.96	1070.99	1063.26	1115.52	870.832
185	P0DUB6	984.638	421.882	509.441	1156.05	2261	1424.81	1201.34	1096.1	2113.17	490.901	465.196	723.26	29104.7	848.898	798.813	602.556	2094.02	742.924	2022.88	328.422	1437.55	2745.92	1015.43	1926.81	36566.9	1170.35	937.089	980.67	955.418	1059.57	741.917	1488.04	3762.93	565.206	2473.25	1719.67	657.426	1140.41	1492.25	2564.12	33644.4
186	P10586	680.044	1817.85	1129.71	1147.35	1490.38	593.205	260.598	708.136	425.403	299.491	252.886	1130.7	682.429	829.042	1128.38	386.88	2115.73	735.066	410.855	375.582	319.184	412.429	768.677	1133.79	1452.38	1005.59	887.75	1038.72	1109.96	884.638	744.989	390.859	193.621	659.678	707.288	757.411	1129.54	596.173	399.073	865.789	1985.99
187	P10643	654.805	719.479	508.789	747.746	639.928	545.654	1133.52	724.424	617.265	707.352	979.044	1028.85	778.67	807.27	810.132	760.641	898.606	653.649	605.093	523.781	1472.85	834.306	767.443	826.945	887.327	1099.59	964.676	999.27	895.652	954.856	940.508	433.44	726.53	751.952	247.654	1074.22	1068.82	577.504	1686.85	1103.66	750.774
188	P10909	1190.64	1227.49	808.181	904.348	888.301	780.145	858.46	1044.25	1111.98	970.922	1362.18	1129.82	1130.4	1368.32	1048.6	515.427	1080.26	592.961	600.155	828.648	247.773	634.602	883.342	1070.62	979.684	1112.91	941.421	956.768	921.495	1036.87	972.491	569.403	740.915	650.027	730.989	1009.63	962.635	563.083	1084.63	729.236	754.843
189	P11021	433.088	1452.14	520.013	527.926	539.159	432.312	589.793	783.503	678.42	974.525	1322.54	1866.8	1194.22	499.808	1359.42	427.464	917.69	869.953	1188.96	673.679	957.544	730.15	1154.22	1226.93	1230.86	1139.71	968.638	943.16	963.747	838.519	933.042	1233.98	1246.24	472.83	728.424	764.047	1230.18	1439.02	971.825	772.048	476.521
190	P11142	580.102	339.115	642.316	708.314	410.178	665.335	578.634	496.178	373.048	1374.53	337.016	1387.91	799.109	247.233	681.502	189.666	413.861	730.512	2051.13	1187.72	1798.92	335.879	642.151	1631.67	451.768	1191.45	906.497	918.691	1056.24	865.974	924.826	1467.81	883.451	513.848	1141.53	692.411	1676.14	836.32	279.29	815.198	675.009
191	P11166	242.367	134.173	240.481	392.385	76.7023	218.396	175.771	927.036	794.998	3091.58	515.423	1704.62	864.921	360.844	379.124	345.081	321.265	1233.06	1717.11	521.021	1410.67	1114.97	1257.37	361.709	2529.05	1127.75	937.159	947.121	1051.81	814.216	1002.87	1302.01	631.559	701.741	666.305	1189.67	601.301	405.689	1182.75	2020.11	465.727
192	P11169	230.323	924.257	85.73	695.767	287.453	61.4959	658.199	110.303	97.6294	1116.76	244.523	1165.63	818.533	1422.77	1329.11	272.674	1319.72	517.455	2549.22	838.1	2033.64	272.728	246.086	2231.17	575.356	965.691	1045.68	1041.66	804.589	1192.35	840.629	1381.3	734.646	375.69	1571.51	541.169	1678.46	686.099	114.901	220.982	464.676
193	P11171	330.604	343.339	592.884	544.673	530.238	204.821	251.94	1064.07	1068.91	2495.06	349.274	1224.09	571.09	403.338	425.151	430.237	348.344	2191.24	2111.29	456.331	740.973	870.494	989.461	131.315	2722.68	660.691	1420.58	1052.27	919.758	934.923	746.886	3050.05	354.127	412.838	783.426	1033.44	546.611	494.679	979.207	1086.31	497.159
194	P11226	455.249	283.829	851.685	505.571	1003.74	442.148	745.43	713.812	384.871	483.151	759.772	376.458	374.723	416.245	1912.02	435.601	555.16	1000.94	766.263	518.963	817.903	1853.12	672.18	571.675	1723.72	1197.84	899.906	827.672	1128	651.443	1122.62	335.496	262.767	192.605	209.788	1290.55	869.148	928.027	1113.6	1025.89	440.002
195	P11277	303.198	283.59	206.943	476.825	277.061	417.205	102.774	1307.6	1141	3094.38	607.957	1973.23	802.394	352.879	411.347	318.491	507.003	1363.76	1874.82	488.082	1079.28	988.624	1227.1	331.302	2346.64	1133.53	942.172	1040.04	997.847	933.27	857.553	1226.94	599.013	836.119	780.035	1289.38	435.266	549.156	1503.27	1820.43	521.553
196	P11465	537.475	654.02	469.475	495.438	990.061	311.003	602.424	862.658	761.931	286.082	964.448	1544.01	540.059	791.184	538.624	500.377	1623.82	374.633	640.025	341.388	923.872	1459.94	405.09	702.516	584.477	1067.63	1033.52	952.138	885.191	981.8	908.584	336.005	537.355	500.16	356.898	970.355	989.585	1568.12	569.184	1118.78	843.051
197	P11597	291.656	1042.22	1457.54	744.31	1385.01	315.077	593.135	1589.18	765.039	1283.61	1742.03	759.226	765.241	1735.2	892.156	188.427	823.956	552.288	736.884	1038.29	299.719	337.755	433.763	1074.04	1026.18	1020.9	1026.52	992.851	948.298	895.817	1007.71	525.724	395.797	606.65	1884.39	279.194	830.353	255.735	974.946	300.758	825.696
198	P12111	904.032	652.673	748.338	820.546	1018.79	961.973	910.896	1658.6	1327.64	1143.72	1695.6	1529.78	953.278	753.899	1074.54	352.863	739.996	1295.72	1356.25	1154.32	603.628	499.141	519.159	475.58	695.745	1170.48	697.686	1208.83	890.019	1165.05	840.471	349.24	639.712	570.883	887.149	551.723	678.517	1092.72	1136.16	827.88	789.508
199	P12814	238.683	626.409	490.108	854.357	468.902	439.011	557.088	487.681	1269.47	1094.19	300.845	1266.29	249.241	314.72	686.558	198.542	314.115	605.288	3314.44	1581.49	1996.11	726.327	224.668	1327.42	368.085	1127.61	990.153	822.104	1046.5	995.508	1005.27	1607.39	886.213	405.988	2065.66	451.971	2322.13	420.855	301.907	237.241	329.557
200	P12830	766.486	792.331	834.474	573.884	708.375	794.511	1047.64	710.852	717.088	2136.23	720.845	488.604	704.888	2162.18	1432.63	638.346	1129.07	774.841	612.833	2910.76	745.181	343.069	880.443	897.909	690.474	1112.28	985.593	797.241	1187.23	933.707	809.285	624.215	795.608	627.092	766.959	756.276	799.441	509.542	1258.85	953.885	1194.51
201	P12931	508.985	698.933	441.927	647.163	481.615	555.805	472.993	691.665	1066.02	1217.92	376.115	810.207	675.595	827.674	1176	569.318	704.665	447.92	2127.63	1079.56	762.928	365.433	458.643	1031.29	301.406	1153.63	984.155	812.723	962.188	1205.98	714.079	1218.31	435.694	680.725	973.72	542.665	929.561	502.89	786.477	252.874	711.655
202	P13224	308.66	617.42	347.488	439.677	199.934	479.612	396.647	277.511	375.731	1748.21	455.639	712.723	458.586	974.339	1480.14	73.0073	676.056	514.289	3236.9	2045.91	2121.23	374.054	337.095	1380.19	506.703	1168.67	942.6	1091.11	735.313	1023.97	930.514	1154.62	1388.93	325.665	1510.11	458.756	1184.34	435.412	178.289	264.843	305.477
203	P13497	494.139	743.291	400.458	585.294	619.179	807.907	907.121	1542.6	1653.24	480.989	1204.58	905.193	961.576	939.394	808.511	1021.96	547.18	1142.99	1264.83	1009.42	1559.98	1549.35	1277.6	804.373	372.097	1157.76	908.977	971.335	877.088	983.667	1026.99	839.759	1157.01	1162.97	662.103	1506.63	1324.48	1286.07	773.54	1085.04	1279.12
204	P13647	1182	415.5	623.859	1176.92	708.999	889.952	932.994	1749.24	980.974	662.319	789.653	540.23	604.565	536.781	522.212	1019	640.208	636.261	882.127	611.958	747.736	587.485	835.074	813.67	540.98	790.342	1278.7	967.176	964.554	845.673	962.117	1241.54	782.194	1268.69	1500.36	1032.54	747.993	374.765	974.271	847.436	527.397
205	P13671	795.458	855.487	745.695	855.662	798.932	896.474	1026.24	973.968	872.967	767.257	1043	978.993	942.406	1027.35	773.682	704.787	897.258	732.169	559.525	568.117	569.978	723.457	920.098	863.282	693.653	1110.75	964.108	986.158	942.761	1005.55	895.653	562.078	756.632	891.545	630.812	1069.28	927.984	1059.3	1100.4	861.546	848.219
206	P13716	552.761	370.486	617.339	292.529	405.16	295.086	259.545	510.26	1068.65	1129.22	394.373	800.492	687.148	691.734	648.386	623.628	522.141	999.945	1872.45	525.356	2100.06	872.625	918.001	687.426	1766.79	816.347	1159.24	1054.72	884.733	988.751	1004.66	1736.09	650.436	1110.21	1208.24	1183.42	1243.53	1032.35	1511.32	1829	551.974
207	P13727	495.422	545.461	606.523	494.25	781.498	660.389	1192.66	564.245	931.89	403.91	889.632	567.378	922.762	390.471	846.735	559.435	4100.51	494.69	596.798	1108.14	1789.9	1692.38	414.159	1045.19	549.856	1132.13	936.342	960.872	951.474	1003.78	908.89	485.887	923.132	759.621	341.319	1806.06	790.771	540.132	586.785	1177.64	320.518
208	P13796	460.147	517.038	582.192	718.537	1752.79	742.692	900.037	716.374	918.256	325.329	660.854	1060.34	618.276	548.408	1357.77	440.277	1504.73	414.459	352.195	799.17	1100.33	967.131	702.832	1080.97	1329.23	1242.21	904.494	970.325	565.617	1111.45	930.208	390.589	671.092	403.159	1405.23	320.2	600.735	743.125	1902.76	1718.03	639.938
209	P14151	1200.31	1026.5	849.697	1119.52	884.958	758.663	894.262	1139	1264.08	65.3353	77.3517	1045.82	847.485	1387.23	995.132	685.254	851.321	657.97	582.307	405.416	676.976	764.842	855.684	957.021	41.7396	927.572	1094.17	1010.02	850.431	1102.66	1008.53	811.557	35.7653	814.373	65.1671	957.751	762.55	838.19	1118.05	1201.83	12.0642
210	P14618	320.918	581.474	539.798	492.373	1374.23	361.461	548.755	338.947	275.32	1290.25	340.716	954.85	646.408	669.447	1096.25	203.686	376.772	253.824	2118.48	1002.78	1489.09	397.181	331.873	991.442	367.235	1149.17	941.252	979.519	965.4	838.246	1007.78	1306.2	717.577	372.84	1328.46	426.768	1594.43	520.825	517.39	323.334	324.743
211	P14770	207.294	708.81	534.828	473.697	59.4644	477.009	417.854	398.363	426.492	1616.48	607.893	891.267	722.362	1031.34	1727.03	189.843	491.343	517.106	2033.03	1513.24	1395.72	594.67	490.176	1204.85	389.094	1140.6	939.626	984.05	872.023	1092.6	910.632	1137.27	510.34	373.624	1367.81	305.854	1407.93	527.253	72.2438	367.1	416.771
212	P14780	686.685	1003.56	1669.45	935.687	6939.09	1199.3	212.321	584.653	575.854	302.054	269.093	452.678	536.888	132.429	515.388	239.003	379.006	192.017	1037.26	1059.08	572.832	454.343	416.669	236.036	270.354	1127.41	879.669	935.676	848.131	1484.79	640.655	554.144	390.956	787.321	895.01	717.107	298.517	237.211	584.42	398.933	97.9955
213	P15153	510.182	283.831	436.031	472.743	5222.11	1386.54	304.351	252.502	232.747	1142.81	471.519	800.97	527.899	1033.32	918.108	229.265	757.271	271.263	1820.82	578.239	1688.08	521.259	804.438	636.609	454.092	1166.11	973.569	997.202	813.65	849.789	1083.86	610.857	644.525	325.24	1391.85	243.204	791.142	532.487	255.725	480.232	630.694
214	P15169	813.709	679.974	427.536	946.801	822.294	592.641	755.76	601.379	866.207	485.35	1003.86	1146.69	1018.02	1260.16	916.07	823.721	1147.82	777.643	677.992	444.388	1069.16	801.482	997.258	957.508	686.089	1148.46	942.718	989.614	1020.94	843.198	891.142	485.935	783.8	833.049	529.218	1275.6	712.277	1114.24	787.204	1053.1	938.772
215	P16157	187.006	66.9766	156.816	280.177	231.682	67.9289	71.9632	987.321	816.528	2750.01	445.079	1773.94	843.005	165.256	323.703	370.113	183.106	1205.84	1380.58	458.201	900.009	808.747	1036.91	320.361	2233.13	1134.95	938.036	971.977	976.265	941.328	933.363	1292.8	430.799	592.369	823.785	762.355	507.186	412.055	1257.92	1622.48	435.382
216	P16284	490.271	795.837	692.832	806.583	546.392	570.373	379.81	545.759	774.038	1926.29	501.494	1171.25	236.953	1259.99	1706.4	819.242	654.597	263.785	3072.03	1704.41	330.239	347.596	761.789	1020.91	1548.99	964.137	1032.79	1048.36	906.723	707.449	1247.34	1242.82	536.278	649.771	1711.51	817.311	1696.12	836.306	537.76	821.76	982.462
217	P16452	402.21	116.274	227.506	371.267	195.103	61.2157	131.201	971.873	783.139	2389.25	529.83	1720.2	940.071	324.636	326.54	269.762	226.463	1186.55	1226.19	313.701	989.348	938.098	1088.84	302.23	1983.97	1049.54	1035.11	973.9	862.9	1041.05	954.091	1169.06	546.311	684.515	628.41	795.887	525.098	359.263	1438.32	1572.48	412.154
218	P16615	867.97	913.412	765.985	1059.74	417.199	907.524	547.079	2274.45	953.866	546.751	1063.4	1246.97	779.866	943.855	1058.29	742.911	711.237	590.983	2489.69	1269.47	1643.05	783.523	614.027	2142.27	422.686	1013.35	968.717	773.55	1157.04	1134.2	648.237	1375.14	1154.49	1269.74	1020.29	1516.89	676.399	382.746	1116.28	890.576	653.424
219	P16930	451.795	660.049	340.114	1897.39	99.0362	280.646	490.185	440.213	448.848	327.519	3909.95	1058.1	813.098	880.665	783.448	158.113	421.852	1989.11	1164.6	433.866	1431.16	2239.14	326.179	843.382	1084.23	1253.19	882.504	916.05	725.893	1134.77	709.983	337.898	367.294	1822.17	439.93	2782.07	742.35	216.055	764.011	2452.53	1776.78
220	P17174	494.453	806.988	4304.78	282.188	294.705	325.036	309.721	2072.3	627.335	480.19	474.813	3361.78	828.372	916.513	443.247	313.453	817.899	3356.17	1007.79	207.708	590.723	445.76	346.218	407.467	1879.6	783.608	749.711	1258.55	1006.95	1132.04	557.854	740.285	1372.44	1366.29	661.307	367.984	295.654	1547.36	1757.96	804.49	663.017
221	P17813	79.0865	789.578	339.752	599.496	2119.61	899.539	547.687	824.737	955.711	631.947	3091.86	1112.48	836.672	1656.67	822.976	825.839	1320.52	379.516	506.713	389.051	2162.26	1478.78	2777.57	615.549	541.978	1305.72	712.166	944.288	827.212	1245.95	630.065	697.979	887.461	1825.35	709.619	723.792	551.451	1140.47	2869.89	1031.71	891.48
222	P18206	302.932	739.523	355.201	815.906	335.752	468.168	511.726	416.638	342.749	1389.51	557.802	1196.11	697.235	1214.61	1641.09	218.516	345.371	328.589	2547.58	1536.44	1388.53	372.731	184.453	1064.91	428.763	1137.82	947.326	950.232	1052.22	981.937	859.895	1607.54	611.006	457.516	2348.77	543.336	1705.01	575.956	171.796	377.07	254.391
223	P18428	231.408	922.111	808.504	966.135	1019.14	213.623	686.668	938.367	655.954	881.141	834.79	1083.58	1562.06	4217.16	678.548	316.784	1231.15	776.092	976.577	427.188	750.946	257.892	622.521	1030.75	797.571	1157.66	928.145	1015.72	894.165	992.958	891.053	642.132	308.631	526.961	573.99	1109.87	538.201	802.197	891.293	366.556	534.021
224	P19086	661.717	605.766	709.986	1036.28	586.573	660.192	799.541	1073.89	309.42	925.574	419.337	1235.96	229.137	1595.27	635.31	3406.71	998.613	697.694	2094.8	594.073	895.359	469.371	348.492	894.76	1098.51	870.761	1000.31	1118.24	1065.78	983.456	883.622	1509.79	920.055	1564.55	983.557	407.887	870.198	763.328	360.989	4833.06	292.681
225	P19652	1124.91	690.146	536.634	1901.34	1756.3	745.235	839.951	1898.1	837.269	457.692	861.905	1310.22	1131.16	702.223	1017.43	533.897	903.654	701.38	953.823	518.565	800.42	715.932	875.331	746.957	1272.89	1187.1	873.122	1113.06	722.625	1313.84	710.829	1722.02	894.773	952.67	495.29	2201.73	552.147	689.878	786.033	1316.99	1037.69
226	P19801	597.4	810.135	1407.21	848.653	736.593	584.257	1435.33	1061.89	809.904	518.288	1130.09	423.633	1175.34	462.472	1125.06	551.356	1719.96	1540.25	754.401	849.038	1557.58	816.237	617.025	977.028	845.501	917.839	1190.15	1124.67	703.325	978.136	1162.74	582.7	525.342	962.375	651.076	566.79	1147.97	477.23	397.803	773.706	1268.24
227	P19823	437.156	927.24	891.217	1104.21	699.649	788.054	887.394	623.491	924.242	564.129	1232.67	616.164	638.152	1096.1	1049.83	1045.56	1033.48	508.561	523.531	482.652	488.91	745.897	883.997	960.532	830.61	1034.98	1031.5	1007.77	904.516	975.341	953.581	431.161	771.723	646.607	271.282	1303.81	717.13	887.146	725.805	802.307	793.184
228	P19827	330.907	933.302	767.129	945.384	666.669	709.196	863.833	675.524	899.805	634.543	1273.19	1008.5	664.937	1137.02	944.277	907.215	969.601	446.403	540.9	498.815	693.208	725.812	755.651	951.921	806.326	1144.29	935.649	971.833	919.904	992.936	916.09	487.763	855.578	588.8	316.384	1259.33	742.967	725.899	715.752	872.796	762.382
229	P20742	1084.31	841.003	285.444	1150.58	1078.26	542.684	69.3264	1398.97	154.942	735.672	2163.71	1074.84	527.685	473.965	1130.61	771.536	616.16	415.633	414.414	159.873	82.4893	374.347	704.53	3294.33	1666.68	1115.77	950.84	978.264	910.519	1013.84	982.069	637.092	655.258	458.54	247.206	759.686	1648.27	837.467	248.427	893.004	1564.1
230	P20851	701.536	1063.81	827.661	765.054	652.765	808.686	792.936	882.284	738.868	700.228	746.086	561.796	930.695	979.406	728.333	436.906	979.972	730.21	828.918	745.8	902.025	828.156	919.319	788.949	662.302	1090.16	973.804	994.64	985.415	982.157	836.945	835.797	1390.83	383.977	579.696	796.11	583.176	670.455	964.471	1028.5	670.665
231	P21333	279.738	654.464	563.495	459.322	120.53	389.73	484.146	296.156	177.811	1449.3	437.432	1327.65	524.402	819.715	1274.7	106.105	579.787	309.683	2715.55	1193.5	2149.39	400.996	290.332	1485.15	482.079	1144.83	945.677	940.676	794.187	1082.86	927.304	1306.36	672.111	275.475	1145.06	458.909	2110.42	585.861	124.461	329.872	234.705
232	P22792	894.236	1073.92	422.142	979.689	849.801	618.637	823.452	758.965	1390.61	473.516	1192.83	982.824	875.875	1029.31	732.091	508.381	903.165	414.695	357.398	501.989	554.484	941.157	809.533	1090.99	721.217	1120.57	982.566	957.379	956.055	898.471	821.129	370.21	1241.94	411.019	418.95	1259.37	793.705	1383.24	671.342	1103.06	793.378
233	P22891	1989.07	1515.73	1336.28	922.381	898.393	1005.16	1897.32	1194.25	1477.57	754.917	1277.13	2702.43	2014.07	1270.15	984.82	511.134	504.94	730.376	699.135	842.377	455.675	1085.31	628.496	1209.4	1148.58	1055.06	1001.44	983.351	779.677	961.052	1146.88	511.511	841.453	950.84	396.122	1125.75	811.43	1652.43	551.544	581.315	304.499
234	P23142	663.575	403.589	570.827	933.532	693.612	585.123	913.475	922.333	796.274	574.594	840.337	1066.1	978.77	1774.7	1072.16	500.659	1376.03	846.272	825.334	570.083	740.72	1005.87	642.647	503.961	688.243	1122.3	960.544	984.839	915.858	992.483	914.518	424.206	925.443	697.279	542.227	1278.42	1332.7	777.476	1521.05	1316.67	961.114
235	P24043	460.381	273.442	918.667	1045.24	1776.53	641.82	385.272	2425.83	417.635	771.591	525.878	1154.31	341.022	775.899	416.79	794.088	409.618	499.632	547.432	643.509	755.604	1049.46	594.499	346.854	719.065	1174.68	902.426	1356.56	647.056	812.788	1230.86	1001.47	242.431	388.532	1153.29	2113.25	383.313	1298.64	449.525	1089.86	587.339
236	P24298	423.412	987.127	122.872	933.884	778.037	704.528	463.863	1068.19	1068.74	757.27	1220.51	1995.56	1151.95	682.506	1304.03	679.091	762.326	1281.39	1945.44	855.489	2130.53	659.145	935.984	768.31	753.635	1200.15	956.566	568.666	1148.15	990.818	1028.65	1403.81	1493.87	2038.27	1674.9	630.486	1690.77	2387.46	1465.38	1487.92	1855.79
237	P24821	844.886	631.561	639.335	1073.46	1023.64	348.111	581.099	1308.86	938.2	665.037	648.02	678.101	543.578	663.442	1010.01	916.998	444.695	986.542	816.782	524.578	889.683	643.207	931.011	632.009	163.81	1152.68	826.358	927.372	1106.71	906.988	1107.47	1164.52	512.972	1036.92	420.745	689.953	847.131	255.464	247.147	726.734	152.374
238	P24844	1200.65	642.893	1500.07	1303.69	149.35	264.975	695.936	505.16	946.346	916.455	141.758	1018.17	501.13	699.643	513.845	944.854	670.864	903.403	4276.85	1378.4	1331.04	340.785	841.928	1355.19	946.52	798.702	1272.48	1035.64	931.565	990.725	478.221	1715.28	1232.25	455.451	1621.94	1061.19	1961.64	372.763	352.886	477.294	210.805
239	P25311	1136.75	928.082	631.775	868.713	715.589	909.834	974.674	1067.17	1074.86	513.471	1170.51	865.133	668.527	900.455	984.528	396.15	1456.37	716.866	585.956	896.093	397.787	921.134	847.347	795.218	907.88	1150.71	937.33	977.976	895.958	1075.63	867.929	480.037	864.409	487.857	500.174	725.971	691.395	623.599	879.735	751.891	661.471
240	P25705	353.554	245.476	496.162	607.084	687.734	239.274	651.091	379.136	255.493	1500.49	712.817	2168.56	808.899	1759.41	1998.51	464.586	2943	595.253	3237.77	1274.11	2772.77	985.143	341.199	2950.15	1579.51	1147.69	996.562	938.883	651.33	1218.88	775.151	1420.41	2006.5	307.877	1410.45	692.838	2495.22	1609.09	275.63	237.237	483.868
241	P25788	472.929	831.719	738.635	634.028	624.357	996.657	749.232	778.385	645.812	764.353	838.72	723.995	943.609	910.75	555.006	571.016	735.95	508.863	857.328	1054.17	911.363	819.531	605.063	882.391	731.946	1176.77	910.84	973.546	923.962	974.341	858.641	503.818	1447.26	488.04	542.715	658.11	849.357	726.94	867.566	1233.8	650.504
242	P25815	445.285	1642.88	861.444	825.706	1562.56	718.691	481.296	3029.01	1093.28	604.891	347.618	932.271	1080.11	315.415	574.242	375.008	525.701	928.538	697.42	561.25	2364.24	730.988	787.449	494.835	791.888	1144.65	988.073	988.364	675.746	1148.31	1116.28	798.215	589.149	433.779	533.396	354.016	1040.37	696.238	721.918	1072.78	420.599
243	P26038	633.278	1728.39	324.412	807.055	1087.3	365.643	782.991	402.269	720.67	1386.88	1876.66	1819.79	1753.62	1070.71	1605.62	470.469	740.931	312.321	1308.67	881.61	992.031	1015.73	411.128	803.221	943.413	1017.28	959.52	1093.16	763.245	1003.86	1036.02	853.535	1032.74	262.954	1438.15	785.859	1047.44	918.353	1144	949.17	1523.75
244	P26572	644.093	410.687	341.032	881.528	360.777	641.655	536.608	644.967	937.621	712.99	1793.82	378.536	1088.82	545.545	435.571	735.312	1510.71	766.328	399.046	3227.9	885.746	712.374	744.562	818.928	777.587	1168.44	945.772	995.855	717.298	894.194	1260.13	340.492	381.603	1468.74	2336.78	743.755	415.432	2679.38	1018.11	1041.3	1916.72
245	P27105	233.748	129.442	354.648	429.902	176.048	443.938	130.456	532.674	685.614	1507.92	336.093	1411.01	585.307	406.666	294.185	240.203	577.954	819.763	1509.1	1179.58	1279.6	731.422	678.126	1255.96	2114.57	1040.75	994.317	965.851	999.491	936.687	929.441	1258.86	784.325	154.693	1320.18	716.27	1669.05	757.602	635.196	1951.68	220.92
246	P27169	1002.86	926.63	817.811	818.814	907.125	646.165	945.856	1058.94	1001.84	772.564	1544.5	998.02	783.768	1302.17	974.202	556.477	988.945	669.866	1021.16	572.51	1060.95	836.356	557.594	1024.85	572.507	1146.95	978.778	973.767	908.032	936.775	972.374	590.818	336.574	858.011	637.168	516.339	1028.08	667.296	1119.54	992.204	800.464
247	P27348	472.847	534.816	555.912	495.113	685.307	473.462	438.226	489.397	409.825	1883.91	1337.85	970.497	1877.78	667.481	922.939	594.826	231.814	492.516	2007.86	1560.5	1173.07	860.161	331.73	943.341	291.267	1184.09	1201.52	954.424	703.901	657.952	1316.81	1220.12	520.52	319.343	1243.39	539.953	2113.95	1491.88	1889.5	470.781	948.814
248	P27918	1085.7	539.775	1565.18	722.353	808.739	1218.87	1558.53	1146.05	725.462	1009.44	706.781	618.322	2771.89	1674.64	833.227	600.142	347.489	1027	512.338	800.074	889.565	619.615	998.282	552.277	729.134	1080.77	981.314	896.835	831.149	1180.47	1019.28	905.515	636.178	1130.04	385.11	258.78	954.303	235.555	1293.4	663.422	343.212
249	P29350	825.975	864.23	306.073	1578.81	156.484	278.092	2071.92	1649.75	401.125	580.565	774.132	3435.2	2878.54	2036.21	2732.5	869.835	1457.79	372.861	1032.79	358.186	722.167	1178.42	1123.43	2037.62	2041.84	1067.39	979.286	1041.29	943.252	781.857	1118.82	1577.57	1523.11	357.092	1115.78	693.013	343.969	140.526	1743.16	2082.4	874.238
250	P29401	392.629	13566.6	577.752	442.613	3095.14	246.962	319.861	398.181	422.894	633.472	409.413	407.914	764.514	16801.3	1158.9	422.745	613.967	464.337	875.894	395.303	985.128	406.083	453.173	660.612	17539.2	1106.74	1025.36	917.438	877.497	825.675	1093.65	455.131	1253.8	805.328	605.086	13904.9	436.731	1426.52	625.729	760.308	539.069
251	P29622	764.914	983.596	797.689	970.314	839.124	737.325	907.746	795.636	905.735	586.207	1147.55	922.604	734.161	902.252	804.671	636.15	1197.71	572.476	451.195	492.821	561.503	677.956	738.98	1140.18	1044.1	1110.76	935.927	969.213	938.062	1010.36	919.342	458.514	723.546	759.425	679.637	767.111	1107.13	786.127	1354.71	689.899	1068.87
252	P30041	238.54	603.893	728.752	960.181	707.821	508.165	557.011	1092.74	1069.7	1009.78	801.173	1326.15	613.196	737.442	935.612	650.327	531.932	801.441	3356.77	1092.31	2011.03	643.578	771.477	803.182	1033.07	1222.3	630.62	1162.33	1063.37	1045.68	990.035	883.68	660.325	836.928	1737.83	842.363	1789.94	1413.3	746.299	2192.37	629.462
253	P30048	459.729	422.231	509.024	767.897	589.661	659.22	346.417	291.746	878.549	646.845	925.601	460.553	543.698	411.85	507.808	717.53	475.655	467.052	1274.88	407.795	1582.24	1023.32	606.777	648.468	1320.45	924.674	1194.68	857.975	750.037	1174.57	1090.12	935.055	1095.26	943.82	314.989	785.506	1561.94	479.382	353.212	1642.58	1441.49
254	P30101	379.19	611.642	425.876	839.279	787.643	846.153	521.508	581.18	562.954	828.424	580.939	1408.47	653.233	752.336	1853.45	259.877	747.021	420.901	3485.6	1401.63	1581.97	454.584	719.312	1789.63	439.511	1198.01	777.857	1110.6	950.456	907.837	971.037	1555.54	994.961	415.126	2073.11	975.481	1843.46	611	374.051	497.457	731.086
255	P30153	1568.07	13790.2	398.394	6806.39	4978.95	220.371	1864.12	6754.65	1310.81	713.091	1986.34	920.196	2776.01	3036.43	2598.59	2928.4	947.24	486.423	1790.65	788.516	2810.36	7735.77	922.429	392.229	2992.15	797.978	1303.52	736.778	1169.52	1046.79	810.247	1151.87	1040.69	794.581	1422.36	9567.02	1550.28	892.032	8246.96	2228.45	15748.1
256	P31146	434.133	2038.08	810.913	567.016	891.087	193.633	636.235	1208.64	669.519	709.596	798.061	1238.08	505.54	269.316	510.675	285.652	1061.65	348.278	2554.38	1237.88	549.979	476.977	619.99	560.319	886.432	916.698	1074.84	703.94	1228.33	1108.99	644.719	899.648	218.914	315.485	1548.53	1003.45	669.459	412.967	464.488	353.801	485.947
257	P31946	269.853	811.445	846.193	857.025	1160.95	496.681	767.666	900.689	975.079	766.076	856.244	905.181	1599.11	1165.66	3100.7	462.332	541.495	1189.58	1272.14	1540.48	1713.13	561.988	1035.47	1185.05	1851.42	925.591	910.999	1222.25	933.036	641.813	1257.9	2092.05	695.785	878.611	1792.76	486.691	1916.77	506.753	595.114	1090.46	1691.83
258	P32119	254.126	1573.89	221.868	673.425	260.439	228.142	686.153	389.356	1412.37	917.23	1158.23	861.54	884.475	1058.62	480.791	262.072	315.696	1298.34	1375.69	665.483	451.437	1453.1	1091.17	392.19	2689.57	886.016	1278.17	906.163	817.663	878.916	768.833	1062.6	637.328	524.312	1303.49	1616.82	611.771	4553.14	589.148	1380.88	828.345
259	P33151	521.236	709.067	554.198	751.799	1036.14	396.716	1174.88	1284.99	1587.87	495.204	1464.3	656.745	923.238	980.441	475.373	468.695	542.991	815.27	1044.91	601.57	676.868	636.569	893.276	460.064	1018.87	1282.85	905.253	1105.5	623.431	887.777	1070.6	561.69	1614.95	361.762	1067.18	729.289	1132.34	970.663	882.486	611.173	806.177
260	P33908	914.698	687.446	433.382	790.494	1154.42	674.777	322.423	1049.77	1055.35	1393.06	560.949	694.551	1303.7	1364.51	1228.96	631.025	530.294	530.286	563.864	533.794	1127.51	360.873	1002.26	1321	550.031	1236.15	924.212	826.198	987.009	851.207	1202.45	642.659	720.512	644.313	1309.59	1096	776.06	1210.96	949.262	773.371	1286.5
261	P35443	880.957	1211.72	612.178	884.069	591.552	746.832	678.651	948.145	1640.24	505.986	1003.65	1083	588.923	887.451	866.953	551.525	588.836	375.647	344.791	220.218	252.527	569.697	842.142	835.377	1070.45	1037.44	994.978	1028.89	705.728	1001.61	1131.95	344.952	540.05	697.374	291.911	762.704	918.797	607.02	436.154	1069.16	650.442
262	P35527	455.083	498.227	642.542	497.508	347.621	653.687	836.841	1047.9	423.32	1112.08	331.181	367.608	948.189	588.736	522.077	768.324	704.061	667.9	1008.43	864.638	558.435	504.197	1030.49	891.503	647.166	1118.87	942.721	995.423	950.471	976.796	884.381	1520.76	770.677	910.127	1480.87	851.308	931.76	485.966	1737.84	1215.37	378.259
263	P35579	357.368	708.946	550.721	587.466	301.407	342.972	544.987	185.046	176.574	926.406	193.242	1295.6	520.627	673.676	1091.44	74.5575	460.427	551.81	2601.58	1341.46	2333.58	207.564	199.035	1704.19	294.485	1123.98	945.182	996.499	910.032	967.924	942.453	1250.47	513.825	214.36	1409.75	463.873	1814.35	606.624	161.774	141.81	150.236
264	P35612	214.742	206.838	1401.13	1152.62	631.813	878.426	667.894	939.953	1519.44	3064.63	775.967	1655.6	740.797	833.779	1216.72	886.148	1382.03	792.381	1476.28	1299.05	833.62	1060.97	1419.32	894.673	1663.94	1183.34	904.844	1045.92	729.56	952.053	1190.87	1197.57	746.004	890.597	1651.48	1215.46	1866.05	814.964	1642.44	1711.35	987.682
265	P35858	921.965	982.922	588.925	537.911	837.161	985.508	931.843	1312.23	1061.42	557.201	1230.8	960.025	720.732	865.169	1336.97	464.365	762.406	504.032	493.567	614.628	489.085	1275.34	549.263	945.034	639.014	1149.57	961.263	984.163	936.991	1017.45	812.262	278.623	1201.8	401.961	450.469	1397.72	569.163	718.173	486.895	1379.26	691.225
266	P35908	667.191	560.842	703.038	449.113	299.462	830.305	755.764	722.592	613.569	865.498	453.381	453.599	930.813	659.686	558.471	784.722	713.773	829.844	1164.09	1059.31	616.96	796.328	922.159	721.574	601.308	1117.1	928.347	948.668	1025.51	948.994	891.159	1402.5	954.213	972.143	1196.51	915.27	987.064	608.073	1505.07	1002.89	420.467
267	P36955	987.758	874.808	702.482	1033.52	622.268	873.746	975.072	933.724	790.907	523.68	1012.94	896.314	980.679	1033.06	1024.65	656.005	1139.74	1079.87	448.466	625.127	638.911	721.4	752.565	738.403	552.094	1060.31	993.445	933.265	949.857	1044.9	928.665	496.094	599.945	506.744	509.096	842.697	879.93	1061.15	952.623	771.555	831.042
268	P36980	332.591	1358.11	1118.55	1208.65	401.122	1037.47	1151.51	864.639	1655.34	587.591	536.891	957.05	761.879	1756.82	1593.82	758.143	911.191	464.208	709.355	423.176	442.421	988.361	934.782	525.625	644.425	867.627	1269.75	949.272	947.457	846.089	835.672	503.087	831.719	308.267	535.296	598.07	339.777	192.234	294.179	260.583	405.073
269	P40197	547.957	826.173	1527.75	894.852	452.208	562.1	1413.84	2657.59	2121.41	935.234	2026.74	1681.53	690.749	1087.32	1236.45	989.596	1156.55	2037.23	2167.6	1359.01	636.031	466.479	1272.29	935.242	1193.47	1137.94	897.552	843.016	1205.21	909.124	1046.31	2440.48	485.406	1479.09	863.169	1115.65	1040.02	813.744	1412.53	1502.17	1214.21
270	P43251	714.248	980.19	731.22	867.442	686.4	722.122	759.759	1011.13	892.814	529.671	961.76	1147.96	653.807	1010	940.709	673.754	639.735	590.966	397.478	489.961	525.41	712.677	932.294	683.042	972.75	1122.84	933.819	987.743	966.656	988.547	897.995	515.49	878.075	786.151	647.537	1077.67	1132.03	959.28	857.596	746.785	971.987
271	P43652	562.839	718.741	553.106	483.334	642.037	599.655	616.852	580.916	614.794	437.176	739.995	298.231	808.827	832.101	991.943	628.219	836.473	583.795	758.13	606.755	964.627	1728.29	786.791	817.468	920.057	1114.77	932.254	971.523	951.895	955.763	944.57	564.499	1829.54	494.24	376.44	772.29	722.156	745.566	1042.51	1533.96	743.38
272	P45974	685.75	742.135	683.494	829.458	964.199	632.24	481.186	559.452	721.874	721.344	933.282	380.803	743.131	591.656	820.304	609.033	818.846	547.464	345.155	652.441	1248.11	664.855	1303.36	745.413	574.103	1145.54	979.357	985.301	1014.44	798.041	1004.64	577.798	75.161	1104.44	788.515	125.513	751.911	1234.44	1101.28	1080.52	1587.19
273	P46940	383.609	910.851	431.2	1105.45	1384.34	859.749	731.218	612.752	886.213	359.817	583.493	411.829	977.139	669.734	539.772	704.065	962.553	825.145	1313	547.743	1054.49	1195.36	662.199	980.894	1206.78	1134.11	1003.05	852.197	988.009	1087.78	680.265	789.823	992.346	827.572	961.077	561.555	574.054	236.203	578.36	855.172	984.519
274	P48059	245.415	840.275	623.483	472.469	443.848	478.436	654.696	349.181	822.235	1450.77	690.802	1371.02	917.314	1010.07	1640	216.546	664.219	454.681	1593.06	770.42	1407.63	564.981	197.476	1019.46	387.17	1132.92	997.197	934.631	801.255	1222.53	787.736	958.571	689.079	355.441	1374.19	233.065	932.974	588.623	872.685	425.909	355.332
275	P48426	1041.52	215.603	446.311	864.775	488.302	1616.72	14368	1889.73	1740.06	2549.52	1524.85	1087.56	725.803	628.151	958.132	1047.89	1038.56	2168.46	1828.83	1644.5	13351.5	686.876	1694.31	2324.2	1369.91	1286.98	814.993	716.607	1155.12	1067.5	993.311	895.469	1339.77	8730.09	999.612	1577.43	2017.89	2802.66	1200.3	900.579	2169.93
276	P48735	406.55	964.383	465.664	510.807	655.152	561.207	864.635	639.677	774.873	749.351	527.959	957.777	1019.77	1153.6	2843.63	365.435	907.148	554.794	2868.83	967.915	1294.38	123.635	441.695	681.214	642.59	868.016	979.651	1179.52	946.521	1025.81	842.79	1101.24	876.34	788.683	953.623	473.872	1242	841.083	698.796	747.445	705.79
277	P48740	659.243	814.557	670.576	963.173	939.628	810.572	683.276	1010.06	937.374	514.997	1341.84	686.858	871.503	1136.94	839.779	747.596	987.738	685.63	809.637	628.533	957.504	608.657	685.515	437.669	926.576	1139.43	989.581	937.572	858.193	1041.76	887.462	481.476	622.837	912.636	1000.93	1094.1	805.461	1103	1086.29	856.87	667.016
278	P49257	741.195	655.023	525.623	1126.26	621.922	562.947	688.897	420.187	1003.15	391.195	1022.25	633.309	506.093	245.641	1221.6	631.421	915.19	1027.97	1335.96	432.258	992.324	695.015	297.809	1671.24	494.086	1066.42	1042.76	1124.25	814.013	777.044	1252.07	451.417	611.005	1000.15	668.741	1431.1	1354.83	1208.11	1349.56	219.398	113.684
279	P49368	486.625	973.377	407.219	399.659	372.039	515.723	957.475	249.372	864.668	1279.87	1176	393.926	419.198	941.717	762.713	415	969.153	559.223	1715.58	715.568	1876.06	818.413	943.407	1160.51	1171.27	803.365	1139.32	1121.48	671.561	933.567	1161.72	1237.55	1164.7	822.025	1330.06	519.104	998.168	944.141	798.217	749.246	896.031
280	P49755	1723.2	317.816	1665.57	941.692	1479.38	956.513	447.683	741.726	487.059	1004.9	856.415	269.164	2245.65	402.136	382.533	2771.74	255.394	2348.44	1476.67	618.573	1217.4	357.263	426.767	505.957	754.741	527.65	1207.87	826.519	1093.75	892.004	1275.51	1175.06	332.561	2196.53	461.439	2045.31	482.277	2173.85	383.559	1207.45	481.359
281	P49908	1078.04	1211.42	1003.68	868.821	454.644	1433.63	865.676	1319.23	1013.32	1003.01	1486.81	685.633	597.054	864.837	895.066	511.285	1272.19	679.942	1126.83	662.435	703.883	903.388	799.993	1082.88	573.429	1102.7	965.31	845.574	970.086	1085.39	986.842	566.961	593.238	695.212	649.717	599.662	917.586	1000.48	871.552	1085.15	728.25
282	P50148	988.916	304.126	673.175	195.231	340.572	550.567	697.886	544.007	331.759	2941.88	995.884	1548.47	298.479	317.228	2577.04	234.344	1207.66	1389.9	3768.94	2322.21	3132.19	576.265	634.805	2543.6	403.156	780.883	1372.91	880.445	624.057	1145.39	1039.5	2181.82	1365.35	265.229	1746.1	500.553	2120.73	1324.2	1218.66	1906.64	305.543
283	P50416	684.442	689.145	2102.79	751.427	1384.78	1268.31	959.933	3424.89	2107.29	1641.47	3086.74	1852.7	1158.91	575.099	2125.48	721.186	2711.25	461.75	2082.23	1410.57	1399.88	2543.99	1339.24	2666.75	1609.76	1063.15	1072.7	600.037	1016.01	1368.37	661.733	509.692	824.618	802.041	4546.96	412.887	511.666	1476.96	1959.24	2698.57	1850.38
284	P50552	491.07	942.868	625.225	673.066	346.597	393.06	1279	831.604	432.322	2208.82	537.483	1477.98	1803.13	600.814	856.616	77.1279	523.073	1095.81	3714.07	1612.07	3300.18	395.268	323.313	1325.71	410.592	656.847	1449.11	835.441	1065.85	940.352	752.972	2788.17	232.041	433.758	1207.41	964.206	2691.65	522.624	316.481	603.441	535.083
285	P51148	919.61	337.14	306.614	1290.91	1203.73	594.444	916.018	1661.62	1047.36	1662.82	1070.88	2069.85	2218.16	860.782	940.531	908.696	1433.46	645.323	4115.16	1401.31	1739.9	913.822	630.828	1071.37	1107.74	1186.6	793.095	894.848	1193.27	856.755	1108.74	1540.65	1332.09	1201.86	2152.72	817.456	1737.86	714.203	2350.51	1766.84	663.014
286	P51572	723.427	809.533	811.794	4047.07	399.082	754.709	865.129	616.303	4137.91	1032.65	1711.88	512.613	981.952	1877.82	26711.6	864.927	8370.06	554.947	216.938	292.869	1762.07	1277.45	2179.15	24405.2	2323.61	1183.87	980.313	919.501	803.244	1227.14	566.722	10900.3	17799.9	3816.08	2535.03	311.835	3418.93	1781.97	1838.74	1844.67	1434.51
287	P51884	912.039	711.937	643.66	613.837	573.201	1098.11	667.645	904.937	814.246	709.084	1133.87	820.209	854.038	915.037	1220.03	446.626	736.494	754.941	532.148	788.172	734.627	1298.59	734.935	776.343	892.139	1127.25	945.227	927.599	912.499	1015.13	953.668	401.862	1003.66	586.268	407.558	757.696	1036.01	921.038	1099.66	1498.5	807.012
288	P52566	1498.97	1038.84	555.337	801.669	2151.79	312.218	2361.64	671.872	162.752	770.3	322.787	2071.24	380.813	1594.57	951.508	844.279	1223.78	1555.97	756.958	1378.92	472.498	489.709	607.128	897.598	301.306	922.954	998.224	1170.62	695.058	1153.26	1048.01	1056.54	776.119	1283.99	771.123	645.7	486.627	490.54	1725.09	2171.57	288.464
289	P52907	1249.73	1172.75	427.924	1108.22	1302.56	724.8	403.158	1197.15	974.036	456.533	696.236	1137.71	734.563	1955.58	3530.64	1152.08	1026.7	599.52	12062.9	618.912	1156.87	487.874	3043.55	724.17	1573.59	1051.42	751.407	1046.56	1192.22	678.476	925.879	1028.01	846.947	378.479	1706.76	1787.57	849.344	646.699	689.404	3622.11	2265.71
290	P54802	790.016	1739.65	734.765	1006.27	636.734	699.099	664.72	747.556	126.303	276.991	689.083	834.007	1070.25	1300.63	905.551	738.786	1582.45	748.327	135.136	446.525	455.127	620.284	109.815	916.215	929.675	1044.65	990.633	1123.63	810.389	1091.42	478.453	551.729	1984.13	72.5382	146.676	737.08	697.834	607.547	904.715	690.06	1270.4
291	P55058	585.916	863.014	1073.47	597.383	771.405	299.161	765.623	1277.28	907.463	452.552	1140.56	1001.22	582.507	1669.66	1161.46	526.613	699.068	835.541	1417.64	694.859	1119.54	779.833	843.019	832.259	723.769	1044.04	987.758	984.515	1047.84	888.094	980.538	971.123	433.834	1080.83	835.411	892.478	811.741	1373.34	1101.5	1444.79	838.342
292	P59666	277.248	168.86	677.986	745.686	11553.3	1689.37	701.323	750.214	1703.08	414.782	258.531	295.781	1132.51	462.184	439.942	500.76	331.223	938.079	439.167	295.188	471.557	495.588	493.435	495.924	145.665	1142.42	833.982	1205.36	938.193	995.419	817.892	104.872	113.058	498.36	573.131	865.206	502.767	198.051	805.817	783.057	376.761
293	P60709	395.728	704.483	565.737	567.697	344.453	518.259	547.655	428.849	278.747	1228.31	470.095	1215.39	744.168	756.571	981.022	254.565	504.983	616.226	2626.61	1433.87	2103.68	515.105	347.061	1045.74	590.701	1105.62	965.919	984.473	858.141	1027.5	999.268	1331.38	774.366	384.039	1678.53	700.821	1766.26	674.446	340.798	374.03	407.767
294	P60842	544.501	1448.31	396.241	1276.45	1730.45	781.907	1276.17	358.755	476.439	183.748	276.936	660.935	354.801	1948.7	1102.97	782.317	1905.6	418.82	1890.04	545	363.778	882.691	243.961	1519.17	703.173	1192.06	939.047	828.55	1191.44	517.503	1185.96	111.391	1597.3	261.829	721.095	1323.97	138.011	1695.3	429.725	566.412	2885.6
295	P61019	454.415	1554.8	542.402	606.146	607.911	1273.95	1853.91	505.858	234.528	439.598	1014.17	1692.96	903.843	736.702	1256.13	473.082	1586.8	508.217	775.834	522.51	1528.92	1163.97	1688.38	1058.37	735.62	1171.15	956.954	849.534	998.962	1195.55	583.56	908.813	1082.41	416.774	807.237	156.609	893.57	1786.04	942.068	867.594	1287.57
296	P61026	695.897	476.461	400.965	507.175	587.832	720.267	799.49	574.715	306.384	1282.94	258.83	736.293	1140.52	711.91	1177.42	718.376	888.149	722.622	2136.66	1052.63	1877.52	697.543	786.682	1253.07	776.88	1075.69	835.58	1006.97	936.38	1172.83	842.207	1207.36	1647.75	421.48	1050.74	955.365	955.931	868.494	291.845	330.375	1055.06
297	P61160	267.917	520.435	528.015	544.038	959.702	190.011	592.122	979.553	749.04	1665.68	482.112	1307.9	744.034	4391.02	992.914	227.142	288.85	761.908	2434.84	867.94	1679.13	323.67	194.883	940.516	212.836	1209.91	903.756	1130.84	880.784	1121.97	583.012	1194.9	1656.16	183.775	1226.6	400.651	1072.41	419.198	828.796	365.475	498.301
298	P61224	386.426	379.859	451.836	561.847	332.085	622.527	535.102	262.626	308.03	2017.85	568.642	1073.24	632.227	1224.93	1825.11	191.399	539.786	364.093	2813.82	1362.59	1823.78	501.866	323.161	917.296	493.981	1162.09	909.214	956.269	962.113	898.668	968.866	1195.13	844.916	345.196	1619.5	440.347	1351.99	511.08	204.993	427.382	286.897
299	P61225	459.69	337.292	406.434	276.147	288.485	280.522	747.189	261.172	474.527	566.825	541.859	622.322	1370.62	471.408	1351.77	652.809	929.915	332.767	1475.96	1444.83	1026.95	277.167	290.967	425.666	1521.63	1125.8	834.088	1007.41	1016.49	1085.95	983.714	2346.05	526.639	259.549	544.034	299.59	1500.39	700.157	1279.65	1471.49	981.532
300	P62136	230.09	2014.84	986.082	224.777	689.947	834.128	376.15	353.466	1241.96	1753.07	429.261	1843.33	2240.77	448.816	2614.9	1228.11	2739.35	1030.59	1954.77	571.953	992.876	656.779	720.785	1255.05	1852.61	1091.19	1007.25	702.241	761.232	1354.39	918.205	819.411	607.814	319.786	862.214	1508.53	3131.34	2566.38	710.828	1695.31	1510
301	P62258	907.896	1072.52	274.223	961.169	992.282	635.925	997.068	182.451	826.359	2651.66	1003.31	2145.55	932.255	904.321	1126.33	322.103	771.81	307.058	2789.91	1602.02	1610.95	1491.13	1038.91	1419.43	969.806	983.087	1099.17	868.64	904.791	983.945	868.515	1682.56	647.64	472.925	1289.98	1026.71	1583.97	945.664	748.696	1481.17	781.175
302	P62330	1245.9	1371.49	4694.61	7859.09	640.869	1058.65	303.066	7691.39	7384.26	882.273	769.233	1995.74	1239.1	350.004	2100.49	905.815	973.329	892.444	1380.57	80.8886	1001.77	11423.9	1062.23	1557.48	972.457	1178.71	942.262	1071.72	505.431	957.435	1265.18	861.98	1334.36	5438.72	304.865	920.417	321.52	2565.68	770.846	2102.11	933.274
303	P62873	608.843	645.988	802.922	3394.93	515.82	927.647	1837.43	757.088	2999.08	3149.18	404.112	1490.44	422.309	399.563	613.688	1867.2	264.708	1529.9	1834.66	821.892	1785.65	770.738	508.449	2458.45	844.765	672.885	671.581	1102.45	1345.14	967.118	1198.25	2664.27	270.761	2629.1	1311.25	92.1162	6626.18	1219.98	1490.56	2998.19	1528.14
304	P63104	432.944	854.023	598.687	556.82	208.348	533.881	440.528	407.863	363.757	1958.85	634.466	803.819	507.059	839.881	1538.17	147.692	464.941	504.41	1836.37	1246.42	1706.35	554.502	289.565	976.004	569.663	945.34	1129.63	936.153	1031.32	804.143	1001.78	1622.2	818.733	319.611	1321.38	618.33	1384.41	605.639	203.589	514.413	193.161
305	P63261	729.979	1090.94	449.161	835.313	607.962	720.362	596.38	592.518	740.929	1175.26	246.136	1225.75	580.156	382.483	1141.77	537.705	903.934	160.462	2128.79	1031.56	1859.27	534.042	474.359	1407.2	964.18	1037.06	997.167	1006.66	787.574	1060.72	1105.89	1483.46	997.021	577.645	1597.65	819.296	1400.4	742.546	484.928	342.018	920.371
306	P67936	468.498	832.193	688.15	514.9	591.721	386.191	635.819	752.445	284.233	942.451	349.934	1354.97	719.422	610.391	932.477	450.028	473.588	619.43	2929.34	1092.42	953.303	177.499	332.402	1300.39	320.403	1044	1036.48	955.295	947.124	1075.37	848.495	1721.81	1083.98	327.075	1397.58	531.158	1510.06	400.727	182.158	793.415	288.176
307	P68032	666.869	809.736	586.126	695.822	816.202	751.94	547.346	632.521	195.526	1873.83	711.291	1610.22	969.348	923.857	1149.95	248.001	713.21	725.629	2916.76	1932.07	3524.75	462.764	329.379	1675.34	530.924	1046.97	964.744	1022.32	982.704	963.732	1038.76	2699.24	690.384	631.091	2589.98	665.332	2299.7	811.325	350.158	576.453	381.99
308	P68366	477.242	934.092	681.436	1127.06	305.725	397.141	494.315	613.617	395.902	1523.93	353.819	1867.86	669.62	470.307	579.562	182.078	718.14	506.286	3717.02	1517.97	1434.63	546.924	336.705	1814.76	624.678	1215.18	776.124	1068.37	776.564	1272.89	905.379	1449.2	1498.12	511.93	1864.48	708.534	3205.47	561.142	277.913	249.519	278.012
309	P68371	190.219	2446.28	566.461	404.398	325.786	281.09	981.677	577.526	1139.75	1115	478.862	965.499	3552.05	510.037	745.689	355.534	676.97	653.204	2885.14	1191.51	2584.46	356.282	612.813	1311.36	1243.66	1152.96	933.196	972.664	932.727	911.37	929.84	1481.06	1065.29	732.967	1337.39	615.883	1569.78	869.916	811.258	766.713	1918
310	P68871	561.008	77.1524	385.656	460.859	664.082	148.455	84.2334	727.601	1741.82	812.501	739.362	1915.36	459.035	203.336	873.129	1336.81	425.296	1720.15	416.62	198.178	872.653	1136.49	1085.73	269.266	1992.43	1120.64	964.192	943.447	949.431	951.905	927.397	334.124	497.619	536.216	763.246	1128.38	1169.29	378.996	927.63	1266.36	368.443
311	P69905	391.323	113.57	399.124	385.576	626.339	198.182	182.83	365.898	1357.47	972.237	524.12	1333.55	541.282	212.974	524.546	1231.6	438.744	1985.56	599.877	350.079	1863.34	1212.96	939.208	271.533	1346.49	867.277	1105.27	1065.14	975.28	984.697	902.209	293.771	542.271	635.205	848.869	1098.3	783.423	402.98	1068.06	1179.34	706.117
312	P78417	265.354	634.142	301.683	451.146	518.694	425.789	364.254	925.802	447.565	771.525	492.986	1724.99	442.971	599.647	1310.09	594.274	550.199	450.604	1228.46	529.86	1086.63	457.167	660.033	354.153	714.856	1098.11	1024.75	679.894	1213.74	945.88	982.652	883.646	390.767	602.199	1053.67	225.926	1507.59	1557.18	558.958	907.824	780.274
313	P80108	480.61	1017.26	662.283	764.616	805.523	317.523	775.012	1008.78	732.333	417.28	1076.94	1050.93	762.574	1035.3	877.157	485.316	832.501	576.041	356.969	753.675	613.484	655.474	704.281	833.537	629.09	1035.25	1037.27	999.141	917.799	1000.9	874.013	705.139	588.111	818.344	637.808	863.079	1041.2	789.994	1173.58	468.463	829.865
314	P80748	185.327	251.088	384.948	690.709	509.104	329.82	1004.71	582.657	1554.35	677.502	1905.59	525.958	2213.52	319.156	412.993	260.609	1277.7	356.232	761.006	626.003	319.919	230.939	935.487	796.849	207.659	1096.02	984.237	973.597	945.498	955.68	949.051	84.6901	3890.18	776.759	2149.58	543.44	337.438	937.481	480.251	513.428	508.302
315	P81605	580.641	838.381	584.178	761.229	603.148	872.725	881.575	777.007	610.672	817.122	614.434	529.484	1137.95	701.507	1007.93	792.129	876.259	520.398	1184.63	1145.15	814.169	1007.42	998.533	973.139	951.06	1139.97	947.581	997.23	1046.51	1023.75	559.444	861.559	579.765	803.73	1120.13	797.963	772.216	774.925	1686.71	410.229	514.216
316	Q00887	27.9266	511.567	580.319	583.095	684.514	24.6833	524.952	642.698	354.166	172.051	159.03	607.44	564.756	1702.29	705.213	1271.84	2641.42	111.428	407.679	448.189	1438.08	1697.01	399.532	595.971	1162.22	735.545	1110.44	1168.47	1004.82	722.522	910.922	574.385	853.591	785.484	1220.38	767.762	427.997	1101.53	595.81	2002.13	394.668
317	Q00888	169.817	524.53	66.513	553.93	1343.13	106.25	308.544	83.6588	743.275	249.016	297.643	1929.67	725.687	1189.27	1556.75	554.511	2253.44	250.514	956.088	1284.56	1582.7	1794.53	608.28	888.862	499.3	1049.94	1002.49	979.248	1002.17	956.649	916.727	102.188	580.145	681.535	765.094	1985.48	921.35	1390.21	56.2957	2325.49	969.264
318	Q00889	524.037	1654.59	531.082	732.41	970.778	714.067	890.217	778.142	828.441	488.662	327.299	1356.5	1045.16	1626.96	968.593	524.479	1448.25	994.596	673.676	508.675	1738.53	724.241	744.666	1356.82	1221.74	1017.57	956.275	1084.51	862.452	978.639	1004.37	689.308	1279.9	729.238	433.492	1289.83	518.578	499.413	495.591	1472.84	1413.07
319	Q01518	411.492	674.672	428.241	787.718	920.949	538.969	524.18	226.241	533.99	1411.08	614.308	1412.83	574.199	521.12	1020.26	255.632	931.782	371.964	2733.79	1178.89	1709.9	691.07	427.811	698.4	750.65	1180.11	989.196	908.23	736.527	957.67	1107.27	1162.72	651.891	429.875	2006.94	522.271	2079.22	964.08	319.556	437.736	365.897
320	Q03591	760.794	1184.61	1001.69	927.004	691.423	863.585	615.473	767.163	618.109	676.653	894.437	981.793	1384.41	919.784	524.356	565.384	1435.33	761.536	755.633	420.314	473.339	1138.48	1709.39	1192.84	717.791	1103.73	1013.18	929.714	814.868	1046.6	981.751	913.097	738.95	618.47	498.169	581.693	940.791	1044.23	698.077	643.362	515.858
321	Q04917	224.697	453.604	323.008	668.375	356.163	173.564	485.538	465.542	159.416	1416.28	747.844	580.526	96.3175	944.529	1120.1	356.04	401.911	710.252	2476.86	1383.88	1481.77	602.719	462.026	860.037	191.974	1212.52	869.278	858.769	905.284	997.798	1074.39	800.321	973.941	478.249	1805.8	297.31	977.838	939.387	552.355	504.806	481.933
322	Q05682	529.666	668.119	473.898	837.649	245.432	633.088	717.596	867.04	185.86	750.26	809.322	1052.12	513.518	216.632	462.456	495.663	416.775	623.649	2297.74	928.703	985.899	275.989	384.019	1127.46	745.677	1196.23	783.855	1169.52	1033.52	964.575	702.771	1417.23	775.419	1080.57	1474.19	852.396	1315.26	299.072	352.681	480.036	585.238
323	Q06033	931.364	564.201	704.111	1068.33	680.289	555.819	651.736	522.568	636.436	469.994	921.611	931.735	809.718	975.761	608.315	936.368	770.985	393.206	710.789	363.157	1023.91	443.622	546.225	612.185	972.9	1102.38	967.519	1003.03	917.478	994.853	912.585	555.586	720.698	665.931	622.555	1995.44	991.349	1854.23	919.197	1251.92	903.526
324	Q07021	1191.07	1365.44	312.376	1332.09	489.238	248.187	1051.79	3277.76	1190.01	927.764	1665.52	1197.61	480.451	1088.74	1194.07	458.62	413.878	393.605	1823.6	419.669	1392.97	562.106	1172.33	477.617	621.556	1181.52	868.217	1141.22	740.409	1016.44	961.532	534.966	1630.43	787.404	747.823	425.548	987.149	1318.12	1407.17	227.474	855.479
325	Q07954	3531.43	941.671	1608.57	2313.1	809.635	1066.5	1401.6	639.77	1479.05	429.825	1314	281.693	300.389	516.423	717.319	1277.47	622.527	2105.45	2568.85	277.079	1006	357.808	440.479	735.571	184.405	1014.49	817.905	886.818	1331.91	1236.95	562.797	1212.98	561.771	1576.41	2322.54	2440.17	706.804	511.161	284.328	707.042	976.787
326	Q08380	1037.45	1945.52	824.14	631.043	1133.77	372.996	778.918	405.202	539.204	520.211	472.814	435.673	1527.63	1410.15	705.755	1193.89	1085.21	651.877	211.616	851.129	2567	775.286	263.585	430.657	308.304	1187.63	958.579	988.34	951.248	1019.42	710.178	533.451	1254.39	479.934	808.634	750.831	589.835	525.708	825.163	1059.62	338.168
327	Q12805	427.764	876.897	592.95	1287.97	831.756	906.822	1087.62	1321.13	1126.3	1001.04	912.839	713.291	1031.48	1257.88	1591.55	560.052	1270.71	1417.79	903.639	837.829	651.418	783.614	1016.14	758.921	1323.54	1213.67	907.071	956.09	864.064	1153.83	671.457	586.689	799.689	897.825	676.17	1414.56	1335.85	1025.58	1977.59	1002.38	847.417
328	Q13103	539.439	1195.89	521.716	1629.62	1125.88	826.154	660.63	360.012	1709.68	850.414	765.666	590.52	1170.96	1012.29	462.4	555.646	1047.44	784.847	1298.93	1125.52	231.099	459.715	484.743	389.579	1301.78	1196.94	977.901	735.94	809.023	1162.77	1114.49	374.216	848.552	587.177	518.424	2056.21	666.096	957.672	580.115	1056.09	1423.63
329	Q13201	459.743	975.388	105.962	797.324	355.585	233.885	87.522	199.442	293.304	770.491	378.228	1196.31	666.043	569.854	805.244	119.251	880.56	756.722	2334.4	757.335	1278.94	668.152	769.923	1213.21	155.733	972.144	1078.81	964.247	968.04	1071.92	835.058	1268.81	235.783	245.469	1612.82	860.584	1476.92	387.979	178.997	1117.52	617.21
330	Q13219	356.917	400.021	436.718	403.155	587.125	400.959	1001.75	448.021	642.482	266.792	621.857	373.285	1014.81	357.743	811.18	562.248	3301.14	587.196	865.216	596.32	2651.96	1984.2	506.423	981.18	289.387	1125.33	943.711	972.622	965.377	942.014	915.571	463.468	853.24	566.226	336.859	2240.45	780.537	494.883	696.106	1565.44	348.361
331	Q13790	1219.44	760.717	821.195	687.383	1179.36	658.979	1004.28	414.06	1034.77	750.571	1528.41	990.808	581.573	1190.31	634.071	434.21	772.857	668.366	417.253	1354.83	468.085	468.915	1111.34	1213.3	800.63	1064.06	997.721	988.841	934.171	988.366	906.859	639.12	799.316	243.617	662.476	598.704	969.244	412.877	968.609	558.085	624.301
332	Q13835	1861.12	268.654	813.718	537.863	384.27	548.424	1150.14	756.34	549.959	654.645	429.755	1435.36	61.855	906.609	548.301	994.91	882.146	1001.55	1470.8	369.738	866.597	1457.45	400.703	1212.24	467.977	754.392	1131.29	911.582	1112.4	977.984	1036.7	2083.62	701.407	711.635	1384.12	451.384	916.988	1330.39	1158.04	785.528	1055.99
333	Q13867	1043.06	687.279	523.255	861.655	1264.53	685.7	593.553	563.846	1055.01	1885.4	1034.35	1300.99	493.253	653.794	636.161	790.058	645.01	517.733	1462.08	491.628	1453.75	968.305	2291.99	1467.42	693.615	1050.73	1051.62	904.752	746.848	736.507	1394.26	768.962	1013.34	862.989	1089.45	1031.86	1178.33	890.892	1861.48	1765.02	809.932
334	Q14126	677.836	1326.1	976.31	806.66	1074.91	918.72	279.089	530.623	797.342	317.283	1053.26	585.23	343.807	627.42	458.589	744.218	581.435	305.328	438.893	460.011	603.405	807.173	1059.01	914.399	929.92	1135.93	962.05	780.75	1189.04	1012.87	807.346	449.653	803.752	793.434	161.606	1185.51	1127.11	365.244	1237.66	1225.44	573.663
335	Q14213	364.574	723.793	304.964	601.267	737.289	307.104	923.272	453.064	376.79	308.149	698.601	705.456	471.197	1994	861.866	865.75	675.938	1197.82	1138.95	382.9	1415.29	1076.62	338.848	201.62	345.129	1179.93	976.253	801.467	961.918	963.814	1082.45	587.512	1563.07	240.142	539.321	2850.69	606.384	1106.73	774.422	1177.51	733.32
336	Q14247	660.274	1660.7	831.093	745.568	166.342	372.946	614.12	900.924	173.026	898.64	684.106	1262.5	352.508	924.481	170.007	326.415	236.013	246.762	1137.11	576.281	303.106	221.05	606.738	890.641	652.57	1164.2	868.393	1115.92	782.679	1106.71	812.44	511.012	216.42	643.886	1718.06	757.842	615.952	118.992	704.325	634.315	191.858
337	Q14520	783.005	1045.28	393.495	620.062	809.078	489.719	1063.94	1227.45	757.53	1195.86	874.859	1098.25	854.264	841.916	923.569	568.183	769.361	848.231	996.615	687.533	349.121	769.505	683.518	662.509	997.197	1156.64	821.031	1125.77	998.795	957.742	924.453	603.735	946.494	911.007	857.53	677.38	377.198	478.329	773.793	517.958	716.582
338	Q14624	1127.09	1486.78	472.414	1766.9	916.607	1396.26	1144.58	265.943	1814.02	826.664	2065.36	1278.63	1003.03	1199.2	760.755	757.236	1022.71	468.559	249.895	202.156	39.5378	525.314	906.841	1459.35	943.391	1172.36	909.027	991.664	905.573	987.399	799.684	482.594	679.452	618.601	503.218	504.783	495.189	547.929	846.49	148.987	160.098
339	Q14644	350.749	497.4	285.094	1007.24	517.161	701.44	426.507	553.918	391.521	1075.81	498.756	1251.75	355.438	736.818	2236.9	479.883	1157.15	693.733	1723.34	954.472	640.692	650.222	732.37	855.406	474.911	1230.88	819.975	1247.65	949.52	634.332	965.849	493.623	801.497	488.543	1274.98	820.248	1175.41	697.538	876.295	1660.75	648.554
340	Q14697	418.103	766.436	1155.34	444.649	707.075	1057.97	702.764	3270.68	3345.58	669.598	2570.43	485.432	748.44	470.592	759.212	396.139	434.653	600.252	1460.86	479.348	802.214	788.915	939.418	1256.05	622.36	1028.2	953.477	1162.99	915.141	802.242	1155.37	1855.25	1039.1	1507.91	980.554	947.759	799.942	1127	708.969	571.194	1580.85
341	Q15084	679.603	946.985	1110.58	1962.93	536.692	1801.85	1972.23	1914.2	1621.77	1299.96	1333.9	2418.94	845.564	1060.06	1122.51	882.174	586.473	600.146	2138.37	1165.74	2079.13	636.884	846.3	363.605	674.449	1321.86	1060.09	759.009	602.004	1140.68	1238.28	1217.76	330.138	475.836	2833.3	906.293	1042.88	819.2	6374.5	521.39	717.043
342	Q15365	334.787	170.743	915.481	1064.33	149.852	1604.78	204.115	610.536	2397.25	1477.55	945.292	743.575	229.212	894.529	1825.88	1288.29	799.363	517.702	1273.43	631.741	521.843	195.48	346.417	409.711	738.093	871.331	1065.25	1218.27	729.226	1259.84	821.426	479.059	81.5575	987.005	1128.24	2001.39	1615.22	1182.35	1275.94	1040.85	333.998
343	Q15404	611.067	216.026	739.929	654.181	1230.86	518.028	717.559	741.402	807.169	1391.66	492.047	4374	471.285	558.085	630.116	825.85	128.678	346.258	3881.85	1061.06	1562.16	518.577	798.989	589.408	2241.19	1086.55	1160.88	858.863	927.858	756.445	1413.57	1357.83	216.953	1401.21	1362.77	375.123	855.439	583.937	3470.79	485.374	189.484
344	Q15485	1286.54	504.856	1106.24	484.692	727.814	1666.74	1149.22	1310.66	1052.21	1572.72	1617.01	1169.36	361.685	849.688	631.116	508.765	448.866	351.623	302.7	866.152	499.181	880.302	1854.54	1112.01	720.24	1156.68	953.626	899.026	617.432	1239.09	1049.94	867.847	690.026	1592.03	865.505	697.264	496.516	341.582	1012.01	692.858	640.85
345	Q15582	596.885	915.656	608.459	1077.18	500.739	493.821	632.007	830.273	909.744	624.657	1059.85	841.832	930.906	702.254	1125.23	589.696	1028.22	739.929	452.376	487.905	1138.26	578.467	1078	849.245	752.785	1092.58	995.943	981.722	975.671	1043.06	748.419	718.036	622.352	1065.57	419.487	1143.7	935.156	1305.8	1378.91	1259.28	1167.65
346	Q15833	1112.04	1372.33	1422.42	2227.4	1098.69	1093.55	771.186	876.507	520.317	865.789	1857.15	392.335	765.47	654.29	1152.89	997.438	1451.51	1105.73	2147.33	1194.84	1857.91	1281.42	1217.02	1799.92	296.166	774.707	1237.69	1219.79	891.945	631.405	1221.38	2353.98	562.539	701.69	666.638	1030.15	602.985	901.454	687.155	484.764	344.07
347	Q15848	196.437	905.021	181.237	701.192	849.628	516.451	664.497	485.431	1145.18	449.28	2222.73	896.063	627.298	657.691	1108.04	247.905	1498.77	366.457	608.748	1160.37	1327.3	822.819	652.008	914.72	2341.73	1333.95	653.985	954.441	990.863	911.655	732.179	167.69	1279.67	344.616	350.594	1020.86	1122.59	959.226	2406.83	669.574	602.405
348	Q15907	155.304	1226.83	274.655	2460.06	706.344	651.525	4077.64	5262.97	831.544	823.579	626.908	547.046	3772.56	833.942	1616.51	323.121	1488.52	483.574	2972.47	857.853	1235.87	244.412	802.448	1604.79	1436.04	1018.63	1112.49	810.973	1161.33	712.376	942.19	1215.68	1028.04	283.197	1190.55	485.44	1549.37	687.433	582.465	1312.26	1254.61
349	Q15942	842.432	1004.65	993.563	367.995	325.144	257.984	201.466	806.669	585.883	376.175	292.611	625.651	1019.74	905.859	456.258	334.763	1214.77	677.653	1974.92	1063.65	993.447	392.658	451.124	1167.28	403.428	803.324	1016.49	1276.93	922.168	806.363	821.763	683.531	306.736	340.429	1597.44	641.379	1597.42	724.498	275.452	359.549	467.153
350	Q16557	689.84	748.938	636.242	982.199	887.381	350.65	708.015	581.34	943.605	815.819	1181.32	1112.27	667.529	1496.11	1043.65	823.044	870.737	515.309	207.73	407.759	1758.66	356.958	1067.19	970.846	516.167	1154.52	933.419	912.806	938.312	1027.69	915.18	362.358	601.359	652.535	467.384	1291.6	783.758	957.642	937.276	715.11	1293.56
351	Q16610	446.109	761.137	591.061	367.035	450.1	876.655	758.902	461.001	643.243	725.36	772.194	612.504	903.345	984.144	593.253	616.146	1278.25	496.3	784.568	572.769	1227.66	1155.97	752.274	717.389	971.164	1019.02	1121.28	935.532	809.068	1041.76	1031.67	692.764	1014.83	573.854	497.99	672.146	426.749	878.946	1182.24	1769.42	914.721
352	Q16706	905.677	334.887	141.457	1168.18	1004.46	119.581	359.144	182.116	1277.68	161.37	889.781	692.868	741.806	827.245	722.864	734.221	652.568	855.123	1137.13	647.133	391.745	256.33	754.71	755.622	864.524	1285.24	490.503	1217.66	980.806	1023.64	1085.62	749.591	852.735	494.653	982.608	986.177	940.227	895.142	960.039	745.407	902.139
353	Q16822	906.687	174.868	119.636	1456.47	997.489	1187.96	200.051	616.546	134.601	387.643	990.015	2070.31	664.359	540.497	1422.78	1021.23	1318.04	774.701	412.329	152.228	1519.97	507.748	1247.46	2289.42	524.853	870.873	1197.46	772.841	931.895	985.71	1136.4	732.442	457.79	1280.92	495.11	985.338	450.389	800.822	801.819	2785.69	2539.95
354	Q16851	407.032	440.846	296.531	602.67	676.136	369.989	718.805	371.849	652.746	227.348	1576.27	505.633	673.954	203.824	854.423	1165.96	754.156	637.851	4413.98	898.993	710.635	262.038	795.834	906.074	754.251	998.609	748.891	1393.02	900.606	933.279	855.519	417.35	752.339	1392.06	420.253	1036.39	748.266	1478.61	1173.85	2848.47	1019.73
355	Q5D862	850.188	431.709	789.066	726.488	584.912	1335.25	89.7425	911.6	436.446	1217.91	356.018	679.146	1321.31	1010.37	810.995	842.028	754.298	854.838	2537.41	1361.49	945.255	935.487	1201.9	225.99	731.137	1132.36	1056.98	720.26	1057.84	802.872	1273.07	1397.37	1116.13	1559.73	1617.31	762.325	362.306	699.014	2008	926.6	678.843
356	Q5T749	864.939	544.577	767.399	468.041	364.73	532.517	423.099	1005.49	467.404	879.48	342.761	405.909	724.852	504.553	679.436	730.947	808.633	527.258	1084.76	622.804	513.231	409.441	669.043	866.965	518.144	950.89	1143.21	959.209	919.424	1112.75	770.997	1472.88	1377.61	1234	1411.18	665.576	890.83	593.992	1573.68	1285.17	459.072
357	Q5VWC8	119.69	1318.73	407.567	1073.63	726.57	448.474	235.185	659.891	362.8	327.628	796.775	245.382	331.167	1142.97	1425.78	165.548	1067.49	693.229	3732.2	1799.89	1588.54	396.24	448.282	2695.42	590.979	1158.4	680.497	1095.64	1122.61	1061.35	727.962	1557.84	2154.71	455.338	1660.34	672.576	2164.15	519.267	405.978	384.243	868.467
358	Q6H9L7	1500.84	771.877	1212.95	611.294	1120.48	3144.01	556.156	2686.24	314.031	1086.96	1622.03	3619.38	2063.79	744.37	3039.6	600.941	1740.29	960.09	1010.08	830.257	3231.97	2028.45	1597.44	1723.13	691.407	855.133	1225.52	534.766	1088.32	982.517	1189.26	1116.44	1107.28	441.702	1116.34	1391.95	1111.16	1696.49	2173.82	2701.79	1242.09
359	Q6Q788	585.69	654.943	439.881	293.391	300.116	1477.71	688.716	1261.42	472.742	570.223	949.326	681.56	971.997	1574.21	1460.01	1790.39	789.711	384.224	356.529	238.534	164.557	1390.71	600.777	776.785	234.461	1080.2	987.572	936.841	947.389	1027.51	908.103	426.851	1112.99	208.518	390.457	1909.09	261.864	2465.47	732.775	1044.35	407.901
360	Q6UXB8	1067.63	1248.19	276.983	663.211	297.858	154.41	1174.27	638.322	408.362	633.309	1319.76	1017.43	862.486	1128.64	937.63	833.397	391.443	600.981	517.33	920.388	446.547	969.748	969.154	1097.78	737.9	1003.42	1067.55	858.398	864.438	1027.41	1116.43	618.811	510.813	1012.06	823.886	872.055	950.948	395.191	843.526	945.467	158.079
361	Q76LX8	922.045	1238.76	429.472	907.083	870.283	959.776	630.364	1418.43	1319.4	577.195	1105	774.583	1162.92	1422.93	901.111	1207.36	1854.73	1036.47	625.818	635.05	435.77	317.998	729.919	845.051	1524.62	1216.79	770.473	924.205	1272.25	869.198	542.391	773.096	1530.02	1326.04	644.268	1295.26	735.972	582.03	1060.26	674.082	1351.63
362	Q7L576	235.491	653.116	571.241	540.737	972.344	488.213	336.475	571.972	936.592	1378.48	497.127	1186.98	1061.76	1191.35	1502.28	240.227	469.028	620.791	1920.7	229.141	1748.89	513.854	649.128	1113	708.147	1170.31	903.66	951.305	1130.3	921.971	803.277	426.693	626.959	423.873	691.523	690.349	1360.24	877.863	333.861	164.334	669.558
363	Q7Z794	740.708	732.11	853.813	948.733	1140.85	1078.76	622.968	503.975	720.575	1064.73	424.94	292.846	943.016	1055.68	683.947	501.808	903.802	678.087	3005.72	1040.42	785.629	550.792	910.454	1024.49	1126.66	1179.49	918.817	908.379	1182.79	836.554	845.305	855.062	1372.45	783.827	1374.12	462.272	1604.21	651.092	872.287	468.837	840.578
364	Q86SQ4	1382.08	462.055	376.418	197.361	818.175	813.877	1255.38	593.135	839.434	862.622	335.423	924.784	1215.9	1226.02	920.185	344.478	2460.92	756.65	2236.72	347.461	1610.31	710.552	1330.23	933.476	1474.42	806.432	893.135	1236.47	1116.41	961.883	661.92	610.984	1052.16	344.066	475.205	1177.66	928.934	1987.2	517.483	1725.7	1189
365	Q86UX7	338.668	1219.72	405.449	387.404	263.865	404.2	920.671	172.377	184.907	1184.08	559.19	1575.64	1253.85	1330.57	1836.66	355.676	503.13	349.673	1660.87	779.557	1143.17	405.982	574.15	873.357	1015.35	919.365	1167.5	934.751	697.482	1291.43	819.213	941.239	1336.24	227.07	1036.84	342.722	947.694	1335.96	249.986	460.128	869.905
366	Q86VP6	917.794	167.168	751.178	1071.45	1219.79	417.933	429.446	446.871	526.115	2158.22	209.726	1666.28	784.103	4005.77	3753.76	383.118	2849.87	891.105	1778.95	690.04	1096.92	544.223	665.67	1541.47	445.933	1166.81	854.069	914.109	964.695	1047.61	1215.68	1416.28	760.692	528.677	1331.15	1141.57	775.728	852.106	880.792	1914.62	2891.72
367	Q86YV9	709.212	1386.38	672.533	1047.67	129.364	722.846	186.89	708.334	1033.11	218.377	1304	91.3063	463.968	726	1163.2	786.974	128.74	558.364	36.3095	306.223	134.69	174.173	1154.63	1793.89	36.4588	1140.1	964.892	950.073	785.601	1061.09	999.607	585.678	633.953	168.165	276.741	772.129	883.237	797.408	126.099	133.176	144.313
368	Q8N1N4	447.64	550.155	508.836	521.985	385.397	611.172	725.529	789.77	507.004	884.782	460.605	487.147	806.636	597.664	727.873	749.629	831.43	662.158	1202.16	1006.91	559.617	641.81	944.623	915.267	665.46	1184.63	923.982	992.162	862.708	996.108	874.062	1288.14	1094.51	864.447	1292.62	719.603	899.236	656.89	1681.94	1096.1	490.591
369	Q8N392	371.771	561.89	707.006	680.746	820.122	686.518	525.51	901.747	1185.22	815.393	1521.94	1329.71	491.611	1042.46	1672.59	895.736	184.315	669.557	470.595	398.313	805.804	2075.31	1028.2	957.371	852.998	954.344	1114.57	772.634	979.129	902.886	1236.77	1751.7	487.297	832.473	1098.09	583.849	641.14	666.812	541.833	576.635	1608.07
370	Q8NBP7	701.084	1358.07	808.267	1248.91	581.899	576.423	768.617	682.354	722.115	407.753	639.776	885.67	309.973	799.562	967.922	583.869	941.079	823.97	837.742	815.992	647.397	494.008	844.948	1127.87	686.127	1080.63	915.199	1063.75	815.624	1184.92	917.48	1078.04	1017.95	775.993	985.509	955.584	781.648	792.165	874.612	570.712	649.997
371	Q8NCQ5	915.725	152.606	832.304	836.231	318.018	681.889	326.381	969.267	936.771	1177.13	1058.85	571.91	235.214	1442.88	1620.87	976.586	2054.87	860.849	943.578	1363.5	471.729	571.865	1131.36	367.297	388.221	1120.01	976.946	980.426	853.595	491.683	1193.22	658.805	564.688	579.033	49.609	749.364	1432.7	1571.18	920.813	1242.36	798.003
372	Q8TDL5	347.91	998.952	1172.19	666.491	233.948	533.629	823.344	581.136	852.461	576.148	430.995	1153.81	703.325	1103.39	2273.16	850.281	1467.39	437.494	964.199	653.377	616.551	712.403	749.616	1257.46	979.351	966.071	974.372	915.942	1193.17	750.686	811.587	304.366	3148.21	402.951	525.351	844.457	829.713	544.421	877.422	2620.86	1308.22
373	Q8WUA8	281.889	645.388	478.147	614.298	770.044	756.833	964.119	476.134	533.631	568.133	1382	810.606	450.3	2568.33	968.561	540.122	1156.5	1555.13	1201.99	665.322	536.32	1111.9	275.618	874.914	711.969	1094.84	1007.93	754.594	566.029	1184.24	1283.13	881.12	708.909	397.805	495.427	193.357	715.474	1539.72	916.763	1653.39	665.129
374	Q8WWA0	1330.06	954.391	712.762	774.483	420.348	331.141	600.538	1614.81	712.882	227.428	815.882	1235.74	663.65	840.869	529.358	916.536	1044.54	1397.33	595.696	589.997	584.598	614.525	499.298	1070.2	427.9	736.45	859.148	1124.52	1237.33	1040.92	721.117	858.022	933.277	885.023	937.635	741.853	657.035	490.67	947.292	703.3	835.848
375	Q92496	565.819	3027.49	1238.71	1308.22	855.615	1045.25	706.073	345.804	1157.02	784.008	492.816	810.825	1253.95	687.943	605.857	998.387	998.361	828.02	446.554	413.798	468.076	1343.46	1339.5	1173.95	689.514	1133.89	997.493	919.64	879.549	1074.19	839.103	846.705	857.768	286.044	461.932	1238.56	625.45	670.193	424.634	288.316	447.072
376	Q92743	935.738	1202.16	826.244	1826.39	310.857	487.235	685.233	906.6	563.37	279.186	1349.06	1174.39	2528.28	2652.54	905.856	599.966	1046.02	556.573	1723.79	580.536	1342.92	995.5	528.184	1328.76	895.119	1200.87	888.354	1028.69	830.481	794.417	1082.66	611.359	1116.4	832.311	1101.68	1462.54	554.48	1667.1	1532.95	508.962	1360.91
377	Q92954	702.272	1663.64	739.626	614.183	1465.29	677.648	441.9	1374.24	928.975	727.292	975.897	984.62	596.916	820.146	521.031	896.458	664.33	706.937	1367.77	939.281	1006.53	840.822	884.49	397.335	1288.81	1185.85	692.507	1095.26	1279.34	571.336	1150.47	821.631	732.863	775.298	1228.57	628.806	977.818	932.713	673.833	1366.02	1250.32
378	Q93063	629.199	493.347	516.183	1043.44	1970.18	668.449	419.102	761.21	1149.79	421.675	1008.03	1717.6	516.795	2194.72	762.887	537.201	1038.64	570.151	2428.7	1089.46	667.235	545.328	1194.99	1001.89	1082.78	1200.28	590.609	1277.58	1084.22	915.249	656.631	790.278	627.953	220.218	449.484	815.842	755.614	648.159	1661.33	1021.91	495.04
379	Q96FT9	220.601	1229.09	739.633	232.678	299.66	1191.06	1322.58	1893.36	1981.2	681.529	1539.12	1875.56	1067	1100.37	627.362	553.47	2055.2	730.777	557.481	1077.49	625.576	839.972	845.454	874.644	411.782	1160.11	856.496	956.278	1177.38	570.166	1298.99	124.989	979.248	20.9159	981.647	172.339	1027.26	128.588	622.298	575.064	314.706
380	Q96IY4	873.554	909.853	550.353	795.387	781.356	613.598	1193.37	1112.95	706.609	604.487	1120.84	678.947	913.727	1256.47	1072.82	667.217	892.677	647.908	471.288	600.19	543.914	708.975	837.99	872.311	602.352	1093.35	993.824	870.855	968.759	1070.83	917.098	544.638	630.98	418.476	663.049	1117.47	948.243	975.768	726.388	584.883	689.236
381	Q96KN2	575.069	926.271	760.83	1404.89	232.054	1058.83	1070.73	1244.29	590.385	657.555	689.07	1073.23	667.136	812.271	1442.76	375.583	665.633	623.402	398.862	577.137	200.449	489.029	520.7	654.709	218.424	1092.61	993.11	980.15	875.068	1067.95	906.54	587.566	855.256	388.595	632.108	491.601	489.257	450.555	740.374	650.52	287.388
382	Q96N76	3508.86	279.561	2299.54	272.658	923.485	544.066	683.515	1715.23	140.692	555.605	567.578	688.644	478.439	839.699	3456.45	519.033	423.071	1920.18	1875.43	375.468	826.894	353.646	957.333	254.251	1201.62	708.426	1208.65	825.221	1281.72	947.378	960.365	410.381	2044.45	5792.01	354.354	1050.72	1206.02	1034.84	839.165	2188.15	608.011
383	Q96PD5	610.992	1299.99	3206	1086.85	2251.93	621.113	691.084	3295.47	3594.39	688.644	799.121	2751.32	459.386	597.711	1129.31	881.553	1480.49	3755.43	949.361	416.893	524.155	384.443	743.064	924.262	1105.99	1025.7	1035.87	943.913	804.743	1081.41	1102.22	918.965	412.018	1095.44	1061.97	832.533	772.129	809.213	965.399	1542.46	1118.42
384	Q99879	132.281	184.137	1103.64	426.775	862.34	358.595	177.301	370.333	137.978	582.147	107.104	2400.05	397.55	379.13	522.616	360.884	522.508	414.13	408.457	143.377	5572.88	851.626	670.546	10.172	100.015	1056.94	1045.15	959.354	980.368	905.735	914.033	247.734	272.767	306.379	877.49	3598.8	1600.46	1507.29	1984.24	3941.29	227.356
385	Q9BSJ8	819.272	1104.16	417.279	992.474	671.388	707.774	686.637	615.741	693.731	1003.77	980.981	1390.1	790.552	464.284	1619.72	446.925	1296.68	566.643	1925.66	1630.75	1383.41	953.355	975.736	3457.98	753.244	1101.7	986.173	671.906	1088.43	1205.26	923.633	2241.48	1384.22	479.269	2674.55	991.02	2742.49	659.595	954.41	739.624	619.316
386	Q9BTY2	635.903	193.624	624.109	1918.65	318.525	466.368	956.92	1026.34	799.333	357.018	165.22	1450.65	650.109	1110	338.052	1155.12	165.221	675.537	956.041	303.995	921.913	724.707	550.657	520.287	930.065	989.666	952.158	964.84	1294.55	639.352	1332.25	547.691	420.086	1205.18	934.625	1638.98	843.664	1454.03	945.296	1031.97	356.246
387	Q9BWP8	449.799	464.951	474.136	538.28	603.228	642.541	622.626	822.716	717.023	670.902	655.324	630.279	1148.44	1147.94	766.676	995.469	796.13	1118.32	1197.06	662.529	1194.49	786.829	782.653	794.389	613.042	1063.3	991.197	906.259	970.775	956.447	1045.95	741.086	695.64	700.045	767.149	966.841	766.904	983.11	1021.97	1607.62	794.655
388	Q9BXN1	392.291	663.338	431.038	615.408	549.656	722.055	787.953	582.672	759.936	668.517	541.961	1535.71	224.958	785.487	972.62	563.661	1015.72	504.088	1555.01	465.811	748.482	1093.41	787.376	826.943	324.401	1180.05	876.929	759.691	1038.03	888.483	1135.54	313.221	1094.25	304.065	955.969	843.802	1490.86	920.021	841.222	871.028	1152.84
389	Q9BXR6	760.61	692.283	1026.59	764.978	420.476	811.598	984.374	760.799	811.781	1097.37	927.812	1001.48	1628.27	1629.85	659.185	714.359	1069.78	768.669	634.49	925.279	585.802	631.353	1136.84	958.78	782.545	1103.21	974.624	1001.24	866.936	1024.12	921.956	735.919	911.429	543.709	141.615	731.171	700.267	517.56	968.192	595	495.446
390	Q9H3N1	317.603	958.723	876.27	698.403	1034.12	479.276	250.667	502.717	463.409	212.426	383.129	899.985	1477.89	488.028	1362.03	648.124	1568.59	973.51	1498.11	420.268	812.525	1785.24	410.957	1883.04	927.754	1092.21	932.443	976.319	1048.75	549.815	1310.76	937.385	1740.96	551.562	1144.81	344.783	815.829	966.918	1337.78	2229.81	486.722
391	Q9H4B7	594.477	659.006	405.594	584.976	280.314	400.299	587.641	286.73	174.23	1344.53	227.26	1253.11	750.019	569.476	784.667	185.605	450.729	566.158	3591.71	1108.05	2792.68	223.687	357.844	1582.49	450.912	872.74	1177.82	910.841	1064.96	981.074	905.192	1848.23	656.652	416.656	1327.63	649.32	1659.07	553.16	224.639	159.32	346.845
392	Q9HBI1	395.959	1137.68	315.774	739.037	347.994	702.056	485.789	366.389	497.297	1429.88	624.028	1318.12	499.515	1160.95	1832.12	233.497	436.9	505.607	1741.18	1100.13	2081.17	690.331	582.933	944.629	470.55	1180.29	889.191	973.628	810.368	924.815	1030.8	1109.23	525.558	183.88	1362.42	824.068	2145.44	694.009	627.116	175.657	470.589
393	Q9HDC9	479.944	1146.9	980.983	1309.03	922.686	521.713	1398.82	1193.72	1134.77	807.23	1378.65	957.358	716.877	585.918	960.418	289.057	962.437	261.462	782.663	351.711	936.349	589.293	501.164	1188.01	401.713	1102.89	983.882	1005.5	907.713	958.85	857.945	431.863	783.489	233.316	623.021	275.168	793.005	333.868	1250.66	937.701	180.976
394	Q9NPG4	811.776	397.288	2493.36	876.695	249.14	943.607	2120.96	1241.53	810.254	1200.58	707.477	814.795	476.197	476.305	770.329	261.787	377.296	811.041	448.49	581.519	146.348	2266.34	1174.05	289.925	1114.46	928.467	1468.09	978.082	811.744	650.854	1258.99	1171.45	623.72	556.689	750.263	3211.06	1011.05	352.058	334.512	926.342	122.335
395	Q9NPH3	1164.56	894.407	653.14	800.8	593.383	694.829	1027.23	1110.48	1319.08	624.601	653.949	1431.08	605.381	290.414	643.063	389.942	1674.93	357.706	700.593	489.682	899.203	670.607	625.23	348.725	353.489	730.019	1109.12	1018.54	863.407	1285.98	559.496	726.683	2119.46	708.95	131.09	346.53	771.996	559.871	750.044	625.292	1229.47
396	Q9NQC3	561.826	946.868	473.049	578.725	497.677	499.14	806.186	506.944	370.59	706.283	416.801	1877.49	986.399	1097.91	2431.14	528.818	617.893	524.786	1963.41	1192.48	921.463	440.957	676.426	743.238	874.506	795.258	1160.64	1043.15	849.84	800.32	1194.13	1278.68	378.773	805.048	1171.26	818.364	929.379	581.198	635.907	595.011	433.443
397	Q9NR31	93.7789	1021.91	812.318	682.954	120.71	81.8649	61.5934	122.177	31.0807	947.658	196.44	892.756	953.913	182.555	1096.95	707.823	490.862	19.1517	1946.33	943.711	1617.98	10.7369	647.729	1282.55	124.917	1092.6	1022.68	959.122	918.412	1098.09	814.584	1730.01	166.823	900.17	1181.38	791.934	874.663	1360.99	112.989	1014.67	748.726
398	Q9NZ08	353.53	1182.78	687.801	529.569	712.514	533.346	1070.32	672.519	386.065	1038.75	1231.64	1313.07	463.169	1086.9	890.746	572.676	690.195	862.789	498.576	335.596	3253.73	670.124	466.616	1616.7	823.481	747.091	1354.24	979.3	760.012	826.461	1140.25	459.179	922.867	713.966	584.952	585.672	826.733	1236.38	3016.94	1294.23	770.434
399	Q9NZP8	992.869	1105.44	551.966	1091.84	1327.19	1095.98	925.089	1168.04	1192.43	1014.79	984.791	850.839	940.493	720.304	1083.3	911.011	701.866	732.026	727.183	666.105	1152.44	740.1	826.42	892.145	509.625	1115.89	940.556	1092.85	1012.76	933.757	824.399	419.03	1332.19	697.069	883.261	1058.32	728.153	742.473	496.197	783.591	763.036
400	Q9UGM5	570.543	875.075	744.797	1005.26	830.945	873.887	1190.67	744.31	725.317	719.506	1220.6	1008.23	589.286	987.571	712.054	703.58	843.837	757.93	437.058	707.007	100.224	785.914	629.871	1038.17	1079.4	1157.56	904.634	958.205	914.614	990.298	930.506	748.964	967.217	716.072	766.163	699.886	978.708	650.971	1244.18	434.702	684.85
401	Q9UHG3	820.232	1326.55	868.154	611.449	677.919	886.65	795.847	602.435	580.317	497.574	1324.83	753.041	701.508	1100.7	1292.93	627.222	1236.12	1289.28	531.51	453.034	1243.96	1458.54	1175.66	1101.97	1009.83	1033.32	1051.99	932.29	1043.14	697.258	1106.19	638.968	1417.64	611.148	1017.72	743.894	813.816	834.099	1206.79	1195.39	1699.13
402	Q9UIQ6	323.863	392.34	515.842	553.277	215.21	580.586	549.271	876.122	255.483	405.032	717.667	1223.18	513.93	1727.32	1417.53	1134.41	1279.8	852.354	481.776	329.269	2359.98	1686.86	642.233	883.644	827.733	1130.28	1016.12	933.774	872.938	1180.75	778.743	314.154	1458.02	595.177	256.844	1105.55	934.944	916.285	584.499	2010.94	891.704
403	Q9ULV4	1339.43	611.413	757.127	1791.31	1158.4	510.057	385.266	677.061	1176.46	726.201	689.404	1564.14	387.482	611.516	689.856	532.303	423.956	1163.79	1529.69	854.468	1576.98	647.572	745.813	812.011	536.759	1320.03	933.373	971.636	732.39	1136.95	1029.69	1539.27	242.184	581.841	913.308	674.579	1740.93	489.753	773.046	585.856	561.841
404	Q9UQ72	525.98	803.728	498.17	1773.92	597.118	850.207	1466.73	1560.03	600.308	483.519	1288.12	195.951	942.438	1564.3	759.79	625.308	1840	970.483	281.301	511.835	2478.99	1103.84	482.871	1173.15	494.349	1168.21	954.793	1047.24	878.762	957.328	913.73	687.327	787.352	450.071	685.843	1888.69	1176.78	982.097	585.663	462.607	592.105
405	Q9UQ74	598.39	632.364	345.808	676.39	775.232	114.567	667.279	314.764	399.811	1519.49	141.402	818.763	569.434	41.9018	802.563	318.223	253.879	251.464	1021.22	788.276	5450.31	907.184	546.498	695.838	330.961	1144.52	958.46	1065.06	993.217	809.407	857.181	304.381	1377.43	285.212	974.921	1068.13	861.602	894.044	518.233	286.248	57.5427
406	Q9Y230	3197.35	1360.68	391.94	510.303	1518.6	343.617	492.62	452.793	1865.19	1125.73	505.646	1451.57	626.822	1391.17	266.505	763.555	1064.94	1668.3	1706.98	1601.81	840.882	948.471	911.103	1339.09	332.971	740.93	1311.89	748.173	962.509	1139.58	1038.23	354.932	1386.52	1213.96	664.347	431.43	1047.23	178.466	1450.63	874.459	1268.99
407	Q9Y277	778.813	393.135	606.699	630.954	2187.23	367.107	302.452	622.16	2120.31	1331.78	273.631	1271.36	525.68	620.343	1161.55	194.28	736.2	740.246	2465.44	1356.04	2339.04	292.266	109.263	1289.15	377.206	1178.36	840.41	896.079	913.716	973.695	1234.7	969.684	373.274	739.278	1847.59	329.453	1467.01	786.226	971.471	782.371	738.238
408	Q9Y490	340.378	824.407	508.823	540.514	149.127	396.684	274.974	270.64	266.137	1616.3	563.703	1304.82	575.158	879.572	1268.42	64.8628	507.643	348.233	2657.23	1374.22	1961.61	512.48	240.357	1321.17	512.935	1192.81	924.015	975.124	993.204	1002.93	726.785	1368.13	702.759	227.857	1541.76	452.33	1792.68	580.873	117.547	325.621	272.328
409	Q9Y4D1	189.697	259.029	188.321	1995.42	1988.06	230.343	808.993	982.179	700.9	770.604	282.734	1496.13	1443.37	983.025	578.859	849.801	1132.27	405.819	1327.64	241.381	958.585	1592.01	201.08	1090.4	1583.65	1331.94	708.9	858.291	743.802	982.293	1407.6	339.755	320.937	241.588	526.878	2418.71	1314.37	2232.9	1009.22	212.583	2406.27
410	Q9Y624	710.001	1060.52	1077.51	633.537	526.298	482.5	234.271	1048.07	519.038	1454.01	802.679	1146.76	609.642	1535.49	1583.19	280.658	1351.1	792.234	2599.86	1451.42	1172.98	868.488	627.889	1243.2	1846.06	1102.37	813.807	824.382	1315.26	859.046	720.215	989.949	1280.76	349.254	1711.64	884.709	584.524	1301.28	603.428	638.653	1379.38
411	Q9Y6R7	1737.57	1414.79	408.367	1209.53	642.586	651.989	1050.26	1349.62	1374.76	558.822	1133.71	1136.04	827.47	817.934	1204.61	1439.44	1680.86	444.681	301.677	414.048	1871.59	1364.97	1667.8	354.518	634.54	988.18	887.173	1206.06	876.199	1126.44	778.34	968.642	1758.41	384.689	364.329	1075.46	445.636	1348.85	270.101	562.224	423.486
412	A0A024R6I7	45.9767	212.325	28.2262	32.1921	45.4102	192.762	56.3455	46.5692	61.6276	19.6741	218.23	171.226	54.0694	54.3263	184.811	67.0508	51.9125	41.0873	31.6984	46.7305	61.7612	25164	23940.9	44.3335	12.6156	1113.11	940.26	960.868	1007.46	907.275	908.218	13.7856	34.6376	30.8739	33.2299	70.2903	63.1266	59.442	71.9665	76.7242	35.2306
413	A0A075B7B8	603.798	639.485	715.998	570.374	630.47	407.128	927.756	948.708	821.148	931.415	596.91	757.775	773.222	937.57	1092.72	415.573	643.546	359.531	171.617	576.435	894.26	457.338	603.893	983.246	351.444	1089.21	981.622	935.458	1082.15	833.413	964.029	408.628	983.908	615.742	4642.49	670.805	883.647	654.649	1119.23	796.853	507.059
414	A0A075B7D0	329.238	1619.65	53.5526	491.601	1732.58	530.018	375.311	249.63	494.327	791.831	814.51	627.593	368.991	1161.33	1764.62	353.373	821.111	201.75	409.049	963.447	574.276	661.671	645.942	854.054	495.097	1120.52	939.559	950.739	957.568	998.932	904.484	271.791	777.842	563.773	2002.8	519.907	429.131	612.642	821.83	661.274	874.942
415	A0A087WU13	155.666	717.718	339.666	525.145	131.014	472.057	490.646	229.278	203.371	2297.68	435.986	1497.22	730.534	1343.41	2437.96	1713.93	502.851	662.959	3139.93	1631.95	2505.73	1166.65	472.062	1612.41	67.6572	1125.41	1042.31	893.967	822.776	872.217	1053.82	1466.72	1534.75	309.553	1915.32	31.7506	1470.89	691.941	62.9832	700.6	1878.56
416	A0A087WVA8	838.28	1720.38	297.067	631.779	411.643	154.095	179.463	535.763	505.028	681.324	1294.87	1213.21	1953.71	1928.44	1378.82	769.964	1594.18	314.461	839.125	1314.86	56.2143	13266.9	1980.11	1850.71	17085.8	884.536	1192.41	988.12	799.593	905.727	875.978	177.983	9788.94	2605.76	914.719	327.186	1124.72	1050.91	1991.99	810.35	860.391
417	A0A087WVQ6	749.108	780.158	515.922	779.481	700.094	464.16	454.468	406.95	470.232	1368.22	524.537	1348.67	929.371	914.296	1069.83	529.994	477.878	796.736	3284.63	1149.38	2828.66	306.909	560.214	1241.8	317.187	1203.88	808.776	1040.89	761.359	1050.13	1225.13	1858.52	1044.61	801.714	2479.7	931.148	1765.13	379.244	531.022	725.74	518.354
418	A0A087WWU8	395.811	590.833	527.039	561.745	274.453	316.153	407.649	487.695	285.756	1590.73	424.965	1444.59	611.666	606.556	968.23	105.546	458.83	540.65	2491	1283.46	1161.73	403.914	385.881	1086.56	748.249	951.553	1083.27	893.726	1098.15	969.881	916.336	1658.76	714.746	403.535	1769.15	710.052	2027.41	327.377	265.953	509.518	293.643
419	A0A087X0M8	634.323	353.856	1003.35	1062.33	889.499	574.92	1536.76	706.487	942.454	365.953	948.928	893.906	453.126	815.624	762.937	686.614	746.263	816.258	703.444	507.285	710.796	938.199	873.393	804.604	675.427	1099.02	865.193	1106.26	903.076	1027.72	1030.59	641.193	714.283	978.002	608.578	966.741	527.662	1702.92	1105.97	1250.16	879.329
420	A0A087X1J7	807.779	762.278	735.634	799.844	559.595	701.396	1637.48	1173	742.326	996.958	1375.56	827.24	801.662	915.14	1013.5	778.046	852.284	440.053	813.803	763.599	917.054	616.843	756.382	1009.42	583.077	1170.83	917.152	954.012	1018.05	799.847	995.488	682.334	869.693	700.478	710.164	836.307	1080.79	1074.33	1375.93	1246.84	609.344
421	A0A096LPE2	1253.42	1466.94	1294.82	830.73	1163.17	719.957	822.598	981.767	1061.94	746.991	760.503	711.565	1050.95	1070.47	619.433	497.475	485.302	1010.24	374.729	765.27	550.028	1293.44	971.823	1193.28	467.991	1051.83	941.308	1048.54	974.814	816.381	1054.85	550.359	1959.21	477.546	595.18	1070.61	512.687	560.919	579.064	520.081	1625.5
422	A0A0A0MRJ7	712.654	800.816	425.071	707.281	497.902	579.229	738.96	631.676	819.383	725.074	881.714	958.883	835.71	721.194	956.746	784.602	1139.65	732.443	925.259	603.466	543.502	342.928	934.7	881.777	855.69	1162.92	945.047	952.029	984.351	1017.02	726.236	867.021	537.098	867.224	847.991	1165.79	958.562	1228.8	1156.75	792.814	906.626
423	A0A0A0MTH3	285.39	1983.55	550.412	2069.8	517.318	701.494	450.338	812.987	420.02	844.601	372.883	379.177	591.597	771.256	1002.95	352.033	611.744	403.997	2074.64	749.736	664.115	569.442	649.793	1791.63	673.124	909.995	1129.08	950.186	1031.99	851.363	843.029	775.263	667.468	970.293	1589.5	528.456	1008.7	419.253	323.268	694.78	1249.76
424	A0A0B4J231	638.575	1011.34	284.285	789.292	535.905	538.43	630.485	597.425	857.75	357.273	413.399	623.714	545.531	604.428	595.444	446.72	396.507	219.849	306.536	295.838	4080.38	781.824	499.175	963.885	285.577	1078.09	981.475	999.845	931.105	1087.93	819.928	134.269	3647.71	398.691	526.895	437.452	205.288	435.974	577.17	387.471	1096.48
425	A0A0C4DFP6	491.885	553.641	895.803	1085.53	680.679	545.271	930.809	1403.21	1406.26	608.205	1018.02	1008.95	684.558	817.19	960.45	471.815	1114.21	653.64	716.535	821.361	450.398	1463.8	717.997	623.132	750.941	1144.05	955.492	950.536	892.97	1097.92	886.804	408.492	479.328	982.312	937.188	1456.18	989.966	967.839	1411.13	1296.08	901.841
426	A0A0C4DGQ5	749.368	681.981	423.686	751.3	544.259	440.001	1089.9	1014.73	305.782	838.56	873.347	904.947	893.11	457.214	1402.52	103.15	832.906	177.294	1922.27	1069.93	1648.96	837.968	630.404	1028.27	750.944	1129.52	961.597	1063.7	859.966	1025.69	814.143	1350.06	593.854	506.746	876.387	240.171	1495.93	1156.72	584.978	758.009	674.37
427	A0A0C4DGZ8	147.201	372.473	363.261	312.568	223.036	512.857	239.691	225.19	187.246	1366.72	422.857	1123.06	360.354	759.767	1472.05	62.5776	536.459	315.795	1807.99	1251.57	1211.69	574.073	497.339	1451.17	319.323	1061.83	1099.57	903.093	722.112	1267.63	818.236	952.831	605.907	207.071	1166.17	487.63	999.779	585.926	198.479	510.894	283.529
428	A0A0D9SFB5	434.866	514.441	259.968	310.915	496.421	302.177	356.034	1013.17	908.242	526.087	419.488	230.485	628.602	439.378	913.139	586.83	433.669	771.144	1222.84	273.798	443.711	381.208	637.894	535.617	273.89	1121.65	955.848	860.796	1123.4	814.704	1069.45	826.365	484.138	2390.85	600.209	1157.81	515.82	4370.86	887.588	5275.04	1554.28
429	A0A0G2JIW1	143.661	845.106	443.761	807.015	1957.51	1037.7	433.697	322.044	846.242	1312.18	850.522	1535.69	946.17	612.759	421.889	360.966	773.418	860.793	1220.13	632.369	1151.79	235.904	1007.57	863.943	355.239	1305.62	648.665	709.098	1215.85	1159.81	1028.58	347.381	421.561	648.088	796.844	653.999	2128.51	1148.69	575.967	660.142	688.821
430	A0A0G2JMB2	90.9272	2258.73	1216.35	913.375	59.2574	1064.8	193.184	39.1044	3147.61	358.317	1685.91	1106.71	106.362	795.396	37.7892	879.268	1223.8	73.7603	172.212	21.2974	396.427	681.413	121.906	22.7255	11.5678	1009.96	1065.58	961.44	994.684	1002.49	827.721	696.452	887.084	96.7098	165.184	196.072	2224.05	45.4207	331.738	95.0225	16.1894
431	A0A0G2JP90	418.159	1037.34	385.487	677.676	100.647	968.882	1445.92	1078.16	1455.93	579.422	1584.05	46.9217	242.242	503.096	1095.12	73.2754	1402.79	742.192	314.409	135.671	326.991	1853.52	751.84	1297.85	480.206	889.276	1266.29	667.999	1328.24	808.62	713.375	100.931	2015.86	712.044	511.783	44.375	849.495	680.918	864.947	929.162	1073.48
432	A0A0G2JSC0	808.822	1307.97	652.607	1281.07	1308.26	221.22	815.535	877.988	1353.16	650.669	825.665	678.929	234.805	1262.84	896.566	576.119	1349.85	500.639	680.149	377.58	616.473	585.987	702.15	1360.52	443.595	1178.5	1074.58	861.969	957.83	1014.28	502.122	295.132	500.12	420.524	1077.33	1488.59	1082.19	610.275	312.559	517.403	483.353
433	A0A0J9YY99	583.18	1275.67	306.855	715.185	595.17	200.215	1097.65	1540.68	848.091	957.584	773.328	595.838	849.644	919.76	1353.46	269.755	743.418	426.428	581.072	503.547	1612.43	869.838	689.359	1071.08	373.581	1144.04	942.36	770.642	1049.09	952.631	1026.09	288.895	1135.15	786.752	783.431	542.886	1030.24	788.8	1195.09	775.227	476.132
434	A0A0U1RQQ4	564.033	1759.68	776.496	499.659	699.219	1115.3	523.963	873.466	831.782	897.248	1039.88	752.077	755.983	1013.85	1738.45	265.646	1891.44	663.601	825.732	520.631	1195.99	988.073	1246.67	1189.88	1216.99	922.354	1187.22	918.123	843.269	960.633	1021.41	569.304	1500.99	712.864	833.489	1391.28	1090.35	978.689	1393.8	1523.11	1912.79
435	A0A140T9L8	76.1893	715.495	648.714	84.3209	79.6442	113.406	275.568	337.818	79.8926	548.064	512.846	1383.59	230.94	620.576	1085.74	293.662	978.794	344.73	2339.81	1065.6	1270.65	371.629	120.884	1779.33	484.024	942.474	1241.83	935.087	911.447	1075.74	482.831	1552.16	1206.67	209.744	1268.05	541.378	1969.43	342.936	39.9139	44.0979	272.805
436	A0A1B0GVI3	570.374	519.339	586.874	562.216	282.636	840.074	840.05	699.41	506.317	1127.53	424.114	362.739	858.256	532.893	537.158	791.103	642.069	636.531	1232.2	1128.72	582.125	784.406	942.291	719.193	520.503	1092.68	990.591	994.737	974.288	973.544	848.305	1393.45	1146.62	927.524	1267.95	825.3	874.716	578.006	1871.16	1113.37	351.896
437	A0A2R8Y7X9	1529.36	397.052	347.824	667.629	1172.95	331.217	232.745	816.541	1926.47	748.03	920.409	2128.35	508.903	205.916	562.778	3298.64	398.795	1619.25	675.047	345.554	756.099	1812.63	697.542	664.757	3257.72	1229.7	912.324	967.54	941.05	1091.59	557.258	411.181	430.838	600.157	937.548	1067.12	859.893	106.731	1032.68	853.585	675.664
438	A0A2R8YEH1	300.833	17.9595	12.9265	339.929	279.025	230.93	29.9566	992.155	845.909	2499.68	545.747	1358.95	762.24	139.292	321.949	350.792	13.18	1202.51	1163.98	39.933	110.023	864.844	967.683	27.4768	1927.5	1132.08	985.794	985.831	906.364	1025.15	827.098	1124.99	566.426	568.193	929.24	732.019	712.976	462.275	884.165	1499.19	378.282
439	A0A3B3ISA6	1108.3	1126.17	894.409	1033.07	859.697	1031.98	392.578	1105.87	636.063	365.59	1356.78	913.976	705.052	833.579	918.472	628.664	953.833	656.538	497.493	490.245	1255.64	1042.57	867.166	466.333	659.205	1047.89	1011.81	993.201	906.595	1038.56	888.51	552.936	862.415	432.287	363.078	787.54	660.012	718.088	675.767	949.638	757.564
440	A0A3B3ISJ1	915.14	1034.42	873.871	839.859	707.715	852.624	919.773	995.056	905.825	799.96	938.202	708.057	1052.9	933.808	887.67	611.614	864.062	766.8	847.832	865.537	1046.48	642.482	953.443	861.813	684.098	1043.32	1004.03	954.217	985.625	989.295	968.588	777.402	1153.7	650.496	625.252	861.332	827.35	829.686	1190.78	967.785	931.82
441	A0A3B3ISX9	1206.84	623.467	712.914	1002.02	662.271	1523.86	1237.94	1305.05	737.268	532.118	1125.01	1581.08	774.834	1025.22	1241.6	822.962	727.839	905.837	639.232	854.24	1084.86	703.628	522.855	723.249	685.901	1219.86	901.311	884.659	1159.58	713.199	881.128	446.329	519.303	900.671	462.33	1943.08	628.449	567.359	1606.12	1863.14	1266.4
442	A0A3B3ITT3	248.096	1248.46	1053.98	154.349	530.489	1825.51	703.762	1630.11	528.275	1606.37	320.843	452.15	620.881	1686.62	1216.26	238.807	873.505	156.966	357.581	2184.28	4000.51	229.183	404.076	1155.11	608.814	1245.26	514.395	810.64	1167.61	1065.48	1322.3	1454.44	360.641	1172.41	2288.46	758.602	2202.74	1021.89	440.4	306.017	577.243
443	A0A4W8ZXM2	1146.62	1018.7	575.648	936.13	881.791	697.23	1169.38	1397.81	878.617	561.002	1276.53	559.772	823.932	1462.52	1116.62	1124.46	822.885	622.513	1001.33	558.476	1090.91	694.341	989.587	1348.93	251.043	1125.5	1042.44	837.885	877.558	1154.23	1011.11	528.797	999.599	1035.75	1223.07	896.25	1224.68	620.923	1315.08	997.922	709.513
444	A0A4W9A917	470.478	996.147	602.204	910.788	797.015	643.262	644.836	2559.21	1224.06	1007.99	572.008	274.41	1100.71	276.276	811.036	567.521	555.98	493.517	525.099	528.756	552.999	781.285	823.024	1263.85	450.444	1080.09	966.091	982.394	987.102	940.419	895.882	255.585	603.279	954.546	1731.11	688.623	893.272	747.728	1459.7	1105.21	733.773
445	A0A5F9ZHM4	480.635	945.169	500.558	724.062	515.205	383.227	595.125	441.612	514.65	1454.59	469.746	1358.69	847.841	774.773	919.13	533.981	538.066	577.347	2218.18	967.437	1912.78	498.419	608.253	1013.7	706.793	1138.31	938.417	766.319	1027.26	916.19	1179.02	1147.83	688.426	421.69	1141	961.216	1178.03	521.869	847.123	811.626	250.298
446	A0A5K1VW95	324.446	492.023	689.901	301.048	722.424	513.555	608.638	707.377	624.514	499.624	737.343	396.188	707.084	369.548	672.245	787.392	1113.83	465.264	1877.24	668.407	1339.48	675.063	568.578	1154.8	900.599	1045.02	1035.86	856.931	814.347	1263.58	897.08	1369.16	511.046	855.728	607.265	465.414	850.059	1737.13	569.129	2196.65	925.473
447	A0A669KBE7	468.105	757.879	608.567	1953.54	404.921	1236.13	862.23	1860.97	1014.09	1035.52	1256.07	1041.89	1407.16	747.957	670.527	467.172	1605.03	205.936	120.401	1014.71	436.503	1520.3	758.111	1141.67	677.235	1228.63	929.748	746.496	1127.75	1136.75	656.604	666.21	503.381	218.92	912.884	671.599	1571.59	1100.75	282.936	504.195	377.008
448	A0A6Q8PFK8	462.138	843.64	474.271	393.127	537.14	422.953	515.495	125.266	598.62	1837.91	302.358	1071.77	656.95	433.23	1703.22	284.485	415.448	413.113	973.616	826.984	3316.46	392.817	1143.04	375.85	3072.89	1132.73	956.055	1014.5	868.756	974.808	814.778	1416.78	102.823	469.162	1889.61	724.752	2207.58	776.571	405.97	1910.89	1578.97
449	A0A6Q8PGR9	795.538	1588.12	449.138	472.988	19021.4	1302.02	983.76	938.273	1402.74	356.308	365.18	1205.69	2731.52	1379.6	1042.87	335.485	2185.4	500.723	4026.91	1940.3	696.531	511.753	1651.66	3173.71	1509.32	1180.77	929.908	1042.61	1025.08	722.282	751.893	1218.21	1196.88	737.49	461.349	1431.39	2805.99	1371.34	1651.15	552.476	3191.03
450	A0A7I2V599	476.413	413.805	356.142	674.854	454.916	389.588	732.363	399.915	428.262	738.225	311.112	1459.3	600.799	1256.22	1016.46	323.065	724.025	223.937	1911.38	1345.73	1829.51	427.203	1534.59	1473.06	1036.39	1036.24	1055.54	846.066	706.891	777.532	1467.67	1091.08	1032.57	239.917	896.995	1054.69	1918.35	742.216	400.892	1045.9	1315
451	A0A7I2V5B1	773.63	596.832	895.133	381.919	480.177	626.756	316.102	514.731	441.83	386.422	506.277	259.032	445.505	527.182	828.466	1554.75	851.939	384.545	432.883	215.837	1116	139.494	325.455	528.142	332.657	608.074	1252.04	1123.07	868.344	1131.76	637.302	593.111	254.096	627.277	670.103	773.088	711.94	317.847	1291.22	735.013	833.659
452	A0A7I2V659	768.595	611.539	987.06	413.79	534.755	321.538	284.244	342.782	929.246	587.008	979.594	795.39	155.029	161.066	193.701	280.662	179.175	281.142	1661.78	557.474	1468.1	530.553	158.21	326.134	721.42	1192.35	756.26	1163.9	758.999	841.518	1275.63	559.043	576.783	402.096	774.016	467.94	597.61	900.579	629.356	538.11	356.719
453	A0A7P0T8D1	881.434	1288.17	686.585	881.189	904.637	948.383	1196.04	1086.11	1363.95	596.802	1161.75	1162.82	661.234	1129.99	1293.58	535.229	1035.52	623.89	338.287	675.227	260.781	1064.19	767.793	1063.65	666.96	1036.94	1030.17	957.413	885.593	1048.22	947.358	288.942	911.944	648.643	379.725	999.313	932.507	964.168	717.947	528.79	683.648
454	A0A7P0TA35	245.534	1042.56	617.619	372.069	314.393	339.725	758.077	458.065	258.542	740.336	478.78	509.64	1520.86	653.937	959.566	152.738	477.526	421.747	1700.85	478.653	923.889	709.092	332.706	682.567	660.651	1107.64	907.217	1038.48	779.805	1123.4	961.916	1040.62	1095.73	244.092	836.752	553.212	803.367	558.723	1517.33	446.827	416.337
455	A0A7P0TB04	570.578	580.665	397.843	440.399	790.176	348.412	926.606	414.761	575.641	548.713	696.798	579.928	404.867	820.852	1379.84	496.123	464.197	660.628	1786.39	633.771	575.499	530.218	746.775	631.494	723.32	859.865	1227.96	791.851	1211.88	842.184	845.623	443.055	1171.13	326.248	791.713	814.654	462.232	324.799	254.847	465.3	625.415
456	A0A7P0TBD9	728.005	776.432	226.672	1535.81	175.755	174.184	297.072	603.766	1276.07	552.764	1005.96	1051.04	130.605	464.924	709.178	789.186	593.408	161.104	1455.31	621.804	1745	197.012	1197.69	721.893	684.8	1232.23	653.206	1077.92	1059.97	1001.68	949.393	853.913	145.031	69.6666	1427.87	1282	1123.16	1143.51	776.551	359.673	144.833
457	B0YIW2	509.623	756.795	898.668	781.121	636.386	880.758	644.123	659.633	362.223	795.424	666.914	510.533	1330.83	1700.44	947.045	756.226	1377.67	1416.89	1022.38	1011.89	507.578	808.514	532.236	1076.87	451.846	947.611	1106.9	967.62	933.597	1067.05	919.872	1435.74	2140.72	580.162	1180.25	811.812	480.822	863.172	1185.42	941.784	987.717
458	B1AHL2	575.804	528.423	522.325	722.294	875.183	428.996	880.269	752.605	735.301	394.639	851.657	1668.82	788.722	1762.38	596.772	483.141	1144.44	976.503	696.183	690.986	677.398	883.453	658.725	452.504	646.043	1100.87	987.902	863.5	1058.15	975.789	882.308	368.988	1012.11	545.901	464.013	1405.04	1275.45	569.628	1332.06	994.79	1098.49
459	B1AK87	771.969	493.869	493.927	1038.38	784.148	902.196	566.464	957.737	409.267	1101.26	661.197	380.992	801.743	826.619	1344.84	546.964	900.894	764.584	1274.17	410.889	1764.79	558.986	704.167	2238.23	520.8	1209.38	731.838	1251.66	923.596	1045.76	846.988	1030.98	649.354	367.049	1260.56	674.71	1604.59	967.075	488.442	518.242	533.905
460	B4DPQ0	879.271	742.173	768.706	830.265	737.166	882.154	622.064	1233.96	1081.51	956.09	1244.85	797.629	1138.31	962.865	842.214	742.13	906.384	616.627	510.004	593.161	490.42	651.354	1116.47	1191.83	755.942	1082.33	967.37	951.643	967.781	1017.53	891.772	411.67	651.649	744.266	437.276	1114.67	851.225	940.949	1140.33	862.326	980.803
461	B4E1Z4	1110.2	859.517	743.321	970.894	791.233	697.323	778.974	765.425	961.88	536.048	894.241	1079.68	871.938	1017.68	788.245	787.138	637.077	638.083	400.386	436.686	663.452	510.412	1287.94	631.795	1074.1	1080.42	977.457	995.167	972.496	970.706	899.708	558.967	681.938	785.895	379.847	1268.19	808.908	951.715	1028.34	649.871	920.674
462	B5MDF5	780.222	583.855	952.488	1073.01	1014.47	1454.61	286.287	1218.28	2249.66	1650.12	882.304	1678.05	1716.28	1130.76	989.586	699.675	461.7	1264.39	1489.87	1055.4	1137.14	1116.76	1786.43	893.996	852.812	1190.11	970.051	805.204	817.67	988.387	1063.77	576.301	1493.43	720.06	1549.7	1839.46	905.553	470.055	1399.36	1588.15	897.11
463	B7ZKJ8	779.007	1129.7	397.52	1038.23	837.595	1395.79	677.26	366.5	962.409	828.289	1287.07	1012.01	793.907	1075.19	828.644	764.799	633.547	488.475	188.541	129.469	317.239	544.946	1143.14	1054.53	799.298	1094.57	981.311	923.353	804.83	1164.35	758.277	478.976	1138.85	445.876	398.386	718.343	170.487	844.275	853.639	562.271	436.401
464	C9J2C0	352.563	1663.81	872.937	1025.72	578.806	555.64	989.926	1754.11	396.183	612.863	1092.04	1095.24	718.128	946.04	2432.84	723.955	1642.96	523.531	2429.57	1491.66	2863.76	507.913	2018.47	2064.32	1124.65	650.955	1390.22	1026.66	722.61	855.87	1099.2	1095.96	1173.91	1061.98	1804.96	984.473	2349.19	671.884	819.721	402.208	609.077
465	C9JDE9	727.457	535.581	520.26	445.811	807.98	58.9028	1045.76	1137.75	423.841	348.034	1105.93	912.505	192.97	127.216	187.535	931.087	551.26	639.922	411.61	649.92	832.709	130.914	380.938	354.931	329.303	961.25	1122.65	710.466	1133.76	723.925	1285.56	239.95	610.383	507.759	852.489	950.708	828.335	859.799	827.81	178.792	1152
466	C9JF17	538.88	834.966	1109.94	668.59	1079.07	522.187	657.069	991.745	753.541	465.252	1073.99	866.386	541.707	620.458	886.222	501.626	1288.29	383.58	708.15	863.014	922.334	1165.89	1004.16	1000.45	688.313	1075.87	964.26	957.702	986.006	1007.65	833.717	384.401	832.121	602.712	586.679	1113.32	643.29	626.371	940.354	1071.96	780.122
467	C9JH19	1034.95	1096.57	654.161	464.283	222.465	805.36	815.248	876.69	740	484.865	881.015	846.653	1057.73	371.754	1313.1	595.179	518.375	813.077	816.672	739.076	878.678	342.192	633.635	1387.41	1024.86	1041.18	1063.98	942.312	995.997	785.47	1123.59	1003.79	1159.23	935.196	535.467	1748.53	774.219	1510.22	1497.53	820.717	719.924
468	C9JUK7	1595.49	939.41	1048.45	1348.1	962.483	201.473	834.995	11277.1	1294.47	609.136	455.089	5189.7	327.652	1233.41	1830.61	167.305	1043.98	512.675	520.559	1332.17	2254.55	505.363	1238.25	1333.18	901.753	1171.67	981.346	909.746	872.492	590.454	1303.79	380.607	1033	258.508	1750.83	1324.09	1076.55	671.434	1017.04	1585.87	1164.22
469	C9JYN0	2301.17	873.416	1791.32	1667.04	523.733	753.747	1878.16	2874.35	501.007	442.202	991.544	191.646	573.533	1150.63	210.679	210.409	579.78	1126.63	1200.02	374.205	558.884	344.757	913.885	1246.49	32.7199	727.288	1228.53	882.985	937.755	1183.18	927.643	711.977	334.39	661.426	462.546	7442.77	3453.06	299.432	1357.24	574.751	310.505
470	D6R934	857.565	964.212	884.78	891.007	919.056	721.164	804.68	1415.38	691.254	1000.76	892.107	598.593	1205.22	715.887	945.418	745.683	713.072	552.897	495.531	594.831	652.552	681.117	676.451	1087.96	432.154	1134.39	946.439	945.577	963.97	1030.25	897.493	407.228	1089.87	969.073	583.696	929.122	778.428	1200.01	1469.17	750.471	422.111
471	D6RAR4	1179.78	1006.35	1202.21	1112.37	862.035	778.573	631.429	947.477	1324.83	718.039	1197.83	911.309	574.457	1015.4	782.756	391.506	1139.49	1040.53	392.969	352.735	452.509	284.373	857.861	815.273	667.001	1078.01	907.545	1041.09	997.685	886.377	982.626	419.313	993.687	929.12	641.646	749.601	559.425	403.15	538.692	1397.83	1101.49
472	D6RE86	834.184	964.68	834.376	704.18	587.041	910.478	731.734	990.952	405.786	622.991	1240.91	1887.88	1690.15	1039.12	1000.91	901.393	1227.9	605.002	724.001	159.741	623.612	538.841	1098.51	982.124	943.293	1122.41	974.536	835.192	786.467	1394.49	676.3	616.775	916.533	446.42	504.045	1513.64	939.125	802.87	501.519	1531.34	723.33
473	E7EPL9	533.628	413.283	574.185	1244.19	394.876	365.969	813.553	700.318	706.628	596.816	886.659	1020.73	820.148	878.936	855.936	506.819	742.85	256.75	641.767	438.794	971.648	1189.82	833.209	1233.71	1064.97	992.324	1105.36	931.128	992.818	724.197	955.716	642.679	2864.21	669.62	436.81	927.97	920.786	3527.86	857.174	1485.01	795.461
474	E7ER44	721.539	1475.96	850.451	948.804	2716.49	1329.03	645.143	518.667	672.092	853.919	520.026	623.974	1013.13	1742.71	1085.95	1280.04	1037.47	926.995	808.137	333.768	1080.52	984.016	719.322	615.851	1006.21	848.928	1224.22	967.217	766.21	1193.96	879.773	516.981	680.805	461.712	479.927	402.788	386.448	999.786	369.866	699.985	1023.82
475	E7ESC6	663.376	119.055	642.876	1200.2	957.054	911.212	1303.21	905.891	787.804	476.14	727.026	1135.66	1071.28	1129.95	16.416	597.605	447.531	587.384	362.547	637.735	594.913	809.752	646.12	713.549	687.971	1023.63	1046.21	817.522	1089.17	971.469	1006.94	544.116	593.181	18.0849	908.743	44	1002.34	826.99	655.212	700.799	802.193
476	E7ETH0	1009.38	1122.24	843.877	981.989	965.386	940.795	835.382	796.993	805.409	428.654	971.429	978.586	1201.79	1020.12	1004.4	729.856	829.497	507.981	548.495	532.342	888.344	930.179	758.557	1040.03	716.618	1136.35	914.956	975.377	861.368	968.486	975.062	493.548	1118.15	594.092	609.917	752.164	652.394	607.08	702.303	712.394	844.939
477	E7EU05	409.083	745.206	519.472	548.867	390.661	490.837	655.573	400.857	546.13	1388.38	502.973	1351.72	925.049	1329.17	2193.17	272.406	623.742	333.005	2082.13	290.67	1965.65	629.493	504.35	791.556	501.237	1097.91	962.394	891.142	1081.92	957.5	912.958	1279.92	1022.66	330.299	1655.71	524.849	1744.63	1011.24	390.193	710.571	526.723
478	E7EUF1	530.159	878.784	814.018	780.548	534.445	394.692	757.339	1180.63	462.381	300.381	1155.35	784.369	793.068	912.75	1231.4	772.601	678.644	1217.53	908.05	199.654	571.615	1016.88	462.412	458.147	1602.43	1043.16	1030.65	878.719	1130.88	956.157	902.266	1367.27	688.439	1031.23	271.617	926.79	2226.16	1665.09	1305.98	1444.38	1525.57
479	E7EV99	476.568	501.809	319.767	575.511	341.114	500.325	368.712	281.938	902.837	1811.93	808.214	1514.77	715.363	710.32	644.051	403.324	655.503	517.713	883.79	611.019	496.925	680.497	611.5	689.2	1108.92	959.482	1136.77	819.296	707.115	1157.13	1082.39	587.196	701.828	505.637	489.481	1155.26	832.628	469.343	1177.68	1013.66	458.487
480	E9PEK4	982.424	313.929	457.175	1290.99	317.99	507.691	755.073	163.788	1496.34	293.875	908.179	1574.6	787.412	358.355	549.45	609.972	1208.61	886.588	2968.53	3518.48	785.707	1067.41	279.569	735.611	501.489	830.969	1113.06	989.193	1142.09	907.146	851.936	2881.35	1184.5	583.899	298.021	1281.93	355.614	242.367	555.497	1032.91	372.22
481	E9PF82	412.272	463.472	629.075	732.727	1070.1	849.763	481.719	185.884	1735.81	987.713	533.095	722.561	1091.22	681.418	735.854	462.394	168.984	496.399	1581.42	890.939	772.344	74.767	430.648	702.204	1000.62	1293.92	580.081	1084.93	986.103	1294.18	860.405	733.699	590.744	92.6231	1712.63	1443.82	593.144	255.536	954.174	932.921	151.429
482	E9PHK0	398.165	813.652	405.019	566.592	1231.49	507.268	1033.85	782.076	119.053	949.743	1363.8	490.555	1046.1	386.732	454.015	490.128	671.525	443.573	458.386	399.173	912.781	1286.88	1082.48	640.19	879.571	1197.32	909.077	724.096	902.257	1204.76	1011.56	328.547	1356.91	488.627	689.397	1101.49	539.822	382.135	297.771	925.489	574.627
483	E9PRU1	1624.73	703.635	303.576	1426.94	750.469	1096.17	4549.23	1077.67	1674.87	840.248	1325.79	1687.03	484.548	3471.26	1418.17	669.286	1743.54	1438.93	598.801	1708.67	370.011	201.125	2052.42	1504.16	2684.57	962.256	913.996	1222.92	691.905	964.033	590.34	1355.59	8104.2	1292.09	337.751	795.573	586.088	367.125	1371.87	2637	1513.69
484	F5H8B0	810.063	1158.75	695.678	1108.53	1007.22	957.417	1315.49	1042.85	964.387	402.284	1043.41	1143.37	988.124	851.081	1004.19	654.732	1284.37	726.865	377.621	747.561	598.836	708.127	1187.61	526.967	929.005	1230.55	903.529	825.971	1107.85	727.584	1084.79	314.313	1177.63	234.943	622.139	956.39	827.555	998.077	567.742	731.056	948.651
485	F6XSS0	301.252	212.449	302.134	678.53	486.225	405.238	263.694	1026.43	922.057	2592	890.561	1826.07	561.67	678.822	927.723	387.773	328.112	1021.91	1089.36	427.699	670.356	557.878	851.465	502.318	1854.06	1180.93	929.433	842.106	1155.05	1035.28	667.504	1172.19	327.91	762.546	786.786	929.431	943.59	777.017	1270.55	1370.22	673.301
486	F8WCF6	411.206	345.023	544.367	553.001	773.488	449.667	299.788	91.7575	354.973	1639.09	520.069	1226.81	822.525	608.34	910.585	124.462	575.824	306.95	2203.73	1438.58	1811.43	475.063	211.93	1265.55	581.089	1126.85	952.874	899.56	1070.45	1016.05	813.589	1177.24	609.823	550.436	1424.82	445.433	1606.47	334.555	299.216	610.861	883.976
487	F8WF14	1096.03	1438.1	819.983	929.26	879.976	825.695	749.129	989.333	506.039	751.676	1435.77	1373.21	1242.93	1760.16	1538.54	494.621	746.027	616.986	354.141	522.905	483.627	1437.11	1053.35	1435.89	673.456	1124.59	1021.88	908.791	937.664	985.805	712.961	284.434	2133.57	701.465	446.587	394.033	432.785	810.888	780.803	854.895	1180.76
488	G3V2W1	1206.1	1238.92	1030.02	1078.32	1095.76	950.961	1207.69	1180.94	949.851	577.187	1281.58	1421.52	1314.24	1164.82	1177.25	438.213	974.129	723.286	253.18	826.433	660.171	958.638	777.374	1105.11	996.327	1079.7	968.284	991.685	790.913	1135.21	1036.95	654.709	976.224	885.053	156.22	947.23	983.07	1019.54	1090.67	950.716	902.605
489	G3XA98	781.072	1274.63	834.292	786.086	638.286	1155.73	1102.9	543.749	461.499	665.464	703.473	583.587	1316.08	1049.54	1173.96	1132.97	1640.12	766.444	1082.5	441.092	1501.94	801.61	564.066	1115.4	567.303	1203.68	941.773	950.841	960.521	556.178	1086.36	555.041	513.888	806.636	308.079	940.376	751.064	1543.71	1541.09	1494.76	1237.58
490	G3XAK1	397.167	1195.78	572.381	673.263	522.007	575.619	606.309	552.852	632.499	294.123	391.292	244.758	405.102	423.984	422.832	498.211	505.682	686.808	460.904	460.293	6337.54	1167.33	1052.06	962.559	513.108	863.318	1202.52	969.572	977.953	897.293	977.935	498.832	1673.04	513.442	418.462	801.276	489.713	656.409	610.018	378.544	1658.88
491	G3XAP6	835.875	511.406	1054.42	719.773	505.524	527.65	447.211	1518.82	1154.12	511.039	763.226	487.697	244.845	469.361	475.248	1069.66	724.392	1278.65	1411.6	1196.05	888.87	450.23	601.01	1049.96	254.704	1059.83	1025.47	954.384	874.991	1155.63	888.968	1382.47	1104.62	530.701	554.164	897.732	1389.63	990.053	1149.64	1124.16	838.171
492	G8JLA2	332.374	455.664	615.911	667.243	676.119	325.036	379.23	360.291	199.091	907.977	131.164	1367.03	515.649	699.067	1112.06	110.636	676.202	594.301	2672.29	1325.71	1562.72	360.563	382.401	1521.45	220.273	1105.56	964.604	1041.59	985.392	980.871	913.753	1361.91	722.536	305.169	1759.63	486.615	1907.86	528.469	141.582	148.826	282.221
493	H0Y4S8	778.518	998.104	646.484	986.58	1003	898.814	600.379	1071.85	1040.23	866.94	1108.64	1030.59	837.223	1096.53	942.873	763.891	1337.64	740.212	794.007	620.504	728.783	652.794	670.838	932.401	1007.27	1141.04	942.246	1001.44	1086.35	954.452	718.518	655.427	949.461	972.095	572.928	1264.8	831.174	1058.06	1125.66	1178.52	685.071
494	H0Y7Z1	989.68	652.699	590.885	813.704	515.63	251.81	472.263	581.086	1040.07	566.611	626.595	404.758	896.39	501.629	731.78	890.541	896.114	819.391	924.312	405.763	3166.69	493.968	700.101	578.014	672.845	803.494	1210.55	966.296	968.372	969.533	978.616	1010.71	639.729	353.886	515.442	1749.31	654.894	1077.17	1051.4	2308.96	812.285
495	H0YAC1	1001.85	1280.3	895.664	951.585	930.843	923.717	943.344	1334.33	1047.16	769.409	1031.55	1342.85	657.411	1159.06	1253.1	811.19	586.427	506.578	437.097	903.507	757.62	1044.92	491.862	780.656	760.907	1066.67	1003.88	976.59	1087.42	955.298	763.781	409.703	1623.05	567.298	218.555	846.858	854.111	657.87	515.494	732.903	810.712
496	H0YDX6	214.904	278.838	324.031	428.095	1042.11	745.418	867.248	977.158	901.035	25.8078	57.8205	1259.35	968.124	826.924	992.21	691.02	1184.05	1114.46	1322.63	407.924	629.632	530.253	263.861	634.443	1077.63	885.051	1108.19	1033.06	741.173	1061.51	1097.15	367.717	1082.02	671.586	839.436	525.776	498.299	689.738	135.784	1031.95	994.469
497	H0YIV0	614.555	760.976	889.392	517.373	823.197	4060.5	821.322	3027.36	1214.35	641.537	624.206	1451.94	1960.14	1044.32	1314.74	1341.87	942.163	133488	1805.63	819.054	1812.04	512.1	544.854	967.152	1466.87	1074.16	1005.09	850.776	732.362	1091.19	1148.59	1716.86	1099.79	515.936	1161.79	1395.83	4957.51	633.055	734.93	383.228	3170.69
498	H7BXZ5	1552.36	1175.5	1108.48	194.666	742.699	852.06	98.7059	275.978	563.288	469.515	227.285	247.314	178.099	178.481	823.74	334.504	326.396	154.556	228.013	169.848	860.289	182.957	1239.52	28.8055	56.05	737.344	1279.76	1049.93	773.856	989.757	965.572	240.325	783.659	73.1083	1119.3	142.925	436.098	561.796	191.991	514.745	1623.14
499	H7BYX6	578.269	862.129	1071.61	1769.49	1100.72	805.247	749.617	1041.8	757.093	780.95	743.448	686.024	941.017	747.349	486.729	2310.34	2154.54	2892.41	1258.9	744.408	604.539	1597.83	1205.32	760.366	994.366	1313.05	568.886	1217.17	1022.26	823.853	1162.82	702.683	136.762	1242.26	603.519	1712.57	625.83	1500.53	776.666	1162.95	1731.04
500	H7BYY1	337.472	724.561	511.077	426.021	178.486	306.586	399.265	250.168	220.923	1294.57	248.988	1533.22	567.764	720.144	738.567	35.3175	414.364	390.476	2734.51	1328.61	1173.83	348.925	295.269	1183.93	444.535	1092.2	978.578	993.915	962.583	921.244	902.262	1466.43	848.041	289.125	1197.52	549.695	2214.68	519.022	158.744	359.607	304.978
501	H7C4K3	278.989	900.044	433.998	922.577	328.53	590.028	682.352	412.678	448.149	902.678	487.012	2378.78	840.692	922.883	1793.53	119.754	981.627	704.343	1914.42	1244.97	1640.02	626.639	1577.97	1501.77	1266.19	838.502	1250.62	954.001	619.365	816.515	1280.73	1317.06	1025.85	271.02	946.1	985.476	1953.1	646.557	1073.36	750.195	390.404
502	H9KV28	1087.78	543.659	901.462	903.231	605.991	822.307	472.856	872.13	688.205	302.388	977.817	555.62	1258.25	624.085	583.774	873.535	532.514	674.77	731.645	701.068	1022.69	633.038	1028.76	1461.37	993.271	1088.34	1039.49	608.666	1186.66	1015.62	1082.83	437.012	928.573	515.767	790.548	1158.24	361.209	975.376	178.374	335.203	541.158
503	I3L0A0	2478.69	118.174	552.622	2538.03	167.56	2327.47	139.368	670.492	823.424	1053.1	1229.83	1259.65	105.117	98.8212	1307.98	650.479	949.928	163.927	786.507	879.698	44.6679	2959.54	492.485	102.599	182.144	1354.91	665.211	838.945	1088.47	1186.34	1008.31	718.685	891.05	666.622	345.258	2110.24	402.723	1087.69	78.2855	377.478	77.1257
504	J3QLD9	603.23	821.663	668.974	1121.81	995.03	562.39	657.688	1173.34	821.235	1416.05	653.461	1100.14	1031.5	1015.64	1460.63	735.742	1063.27	816.944	1390.8	955.592	1373.74	964.341	809.352	1408.75	1616.35	1185.71	972.303	728.471	1240.01	865.747	775.584	849.35	886.375	623.001	1093.87	1099.02	683.253	2079.28	885.68	1096.69	648.17
505	J3QRS3	370.45	537.03	1099.18	699.767	809.961	531.642	220.706	441.484	464.469	1059.25	396.796	1242.23	590.995	546.448	1274.16	457.735	984.022	716.967	2983.92	1377.45	1826.41	366.542	362.925	1402.18	726.577	910.566	1149	1036.7	717.318	1021.26	1155.41	1877.02	985.392	416.917	1848.01	381.653	1906.75	575.36	183.562	357.222	747.659
506	J3QW43	255.994	747.384	126.308	298.745	191.735	764.271	228.366	181.912	163.251	1220.52	195.027	525.015	906.697	116.819	1158.81	52.5725	1049	833.966	2192.4	1311.91	235.161	742.798	954.318	1082.56	658.837	1225.48	972.923	978.07	963.51	930.037	532.497	1165.49	758.634	253.402	613.299	697.928	1390.17	496.512	978.61	1260.71	720.166
507	K7ELL7	94.8279	158.664	155.692	142.959	152.483	757.515	741.584	65.2405	923.941	188.995	965.927	944.157	806.348	903.021	882.755	680.787	976.345	167.328	652.693	537.646	181.232	118.526	701.19	814.635	123.709	1025.32	1020.56	893.928	1036.52	1032.68	930.034	209.534	105.013	725.791	238.929	1082.92	796.173	86.7917	922.337	245.539	556.173
508	K7ER74	435.017	755.471	854.952	760.911	790.776	639.351	627.997	563.884	1143.26	207.507	696.879	658.217	374.459	575.752	1168.71	915.928	651.973	927.632	509.218	376.585	485.671	743.015	1804.27	552.016	589.887	1068.45	986.06	984.294	950.6	974.009	918.904	522.897	993.071	847.249	709.933	925.913	730.568	1144.8	530.695	1366.85	1196.45
509	K7ERI9	988.33	1323.75	767.413	1302.15	1031.45	453.38	841.679	862.461	3285.96	413.647	1026.97	1032.89	401.23	667.436	1072.11	752.615	626.278	712.935	580.561	521.353	367.893	900.336	2117.38	662.9	980.001	1081.32	957.488	942.167	958.98	1031.35	966.015	625.355	806.363	1021.31	720.577	728.657	885.293	872.565	401.434	1147.54	805.86
510	K7ES98	530.28	334.654	309.51	920.584	1078.53	484.068	2559.74	1398.15	716.65	599.463	1024.87	1083.26	1592.58	1029.08	1599.08	448.18	643.877	1071.78	226.1	828.599	98.5781	753.844	776.765	1311.39	821.666	1092.71	977.3	676.459	1289.46	921.798	939.306	902.672	478.671	936.035	2069.93	1401.22	1303.77	1082.92	542.511	1828.3	1549.08
511	M0R192	5798.25	63.2159	3733.5	4554.51	364.614	263.464	275.356	3303.27	1209.17	1500.73	512.242	58.0667	471.211	402.186	465.322	5879.77	400.868	5096.37	4975.06	1695.91	1665.88	20.9596	190.149	449.564	378.674	691.689	615.394	845.111	1012.88	1195.6	1115.85	3368.81	100.967	3487.77	2823.76	4963.87	799.149	556.924	624.981	1032.87	242.776
512	Q32Q12	603.647	602.206	524.158	1103.86	726.448	665.35	1121.9	503.94	437.727	1046.8	680.757	1336.37	546.711	748.986	1271.4	373.425	436.003	515.429	1823.62	1031.45	977.531	821.972	236.565	773.758	766.625	1145.71	959.373	922.249	1044.09	1019.7	798.186	1237.77	589.362	468.53	1431.98	1010.88	1358.91	746.052	304.371	885.759	149.414
513	Q53Z42	979.667	651.558	758.124	490.757	216.657	262.842	692.298	658.315	475.66	1149.42	293.434	1393.43	392.215	939.487	1116.5	313.942	1258.05	952.623	1299.38	965.408	1307.63	552.036	216.632	969.656	454.731	766.189	1311.84	872.136	944.1	1071.44	935.483	783.274	672.083	148.694	1482.3	397.362	1230.85	777.473	1002.01	448.636	490.619
514	Q5JRP2	667.992	852.077	356.512	690.62	559.269	493.189	854.724	768.171	765.325	427.754	865.283	670.726	688.199	1060.7	999.118	553.097	1179.62	646.42	740.838	553.267	1469.71	1424.19	466.55	839.139	620.73	1053.45	1062.46	921.847	834.47	1050.27	991.767	235.017	1309.12	447.223	332.748	649.58	688.641	799.515	840.969	1351.16	758.376
515	Q5QPM7	473.632	772.697	431.071	1004.59	1086.59	291.652	357.743	1494.41	1290.31	823.267	287.023	1160.47	1110.87	562.106	483.098	837.909	712.137	411.407	1344.98	511.891	1094.26	253.683	1465.69	1134.64	1250.45	956.362	1081.82	1027.64	979.604	692.493	812.152	743.805	2846.35	680.781	1184.75	990.68	277.549	559.033	1004.32	1867.99	1779.01
516	Q5TB53	2775.65	785.393	955.507	4106.94	933.284	1054.98	1403.82	990.181	1209.63	977.589	692.304	220.246	205.05	409.931	438.758	808.43	1602.22	1410.27	530.178	2415.2	1703.03	548.926	623.944	674.547	1655.24	1076.41	972.88	858.198	1302.39	955.649	826.914	3461.57	1424.33	334.335	1098.72	1928.58	681.921	372.709	1173.65	902.827	1492.59
517	Q5TCU3	103.794	1087.79	868.902	940.11	340.084	66.4378	669.314	285.02	211.171	565.781	591.377	1288.38	829.386	1077.22	659.646	609.731	534.133	304.057	2819.2	618.454	1623.66	256.199	193.142	595.023	80.389	1121.15	894.502	1088.81	775.27	1208.94	926.245	1039.51	160.38	221.693	1216.42	933.472	1525.04	841.79	742.487	258.641	1148.43
518	R4GNH3	1008.93	431.204	1292.17	57.8955	108.501	473.385	278.501	1634.4	445.525	526.083	782.406	2110.03	556.795	114.407	1147.05	54.7304	120.837	1110.6	1270.04	149.947	938.091	783.038	2442.4	440.419	1665.09	798.635	930.371	1338.25	605.528	1180.14	1012.15	542.867	1239.3	15.6474	2181.62	1439.6	74.0636	1512.04	1119.48	214.707	590.922
519	U3KQF2	502.414	841.695	411.14	969.851	962.839	1037.18	641.126	237.048	369.003	182.475	537.155	1280.14	413.877	1311.12	263.768	303.861	435.527	608.733	1511.23	1391.93	2314.38	188.846	496.339	329.659	595.857	1131.57	973.763	771.708	657.697	1216.84	1238.55	869.255	770.298	628.243	1447.97	752.897	2000.84	920.68	409.744	1051.08	171.158
520	V9GYM3	924.881	977.663	899.291	726.915	890.969	734.788	1162.35	1172.85	1530.33	473.142	960.294	1023.81	569.119	1099.03	1265.67	729.693	799.749	547.938	589.707	741.486	538.245	1363.6	1004.33	770.619	899.49	1150.11	934.597	966.412	991.851	949.89	907.687	406.707	1297.06	688.339	486.119	654.794	841.801	878.785	659.104	865.054	572.834

## Sheet: DEPs in total exosomes
Supplementary Table S2. Summary of differentially expressed proteins in the ICP/CTR group of T-EXO
No.	Uniprot ID	Gene name	logFC	Trend
1	A0A075B6K4	IGLV3-10	-0.682155	Down
2	A0A0C4DH35	IGHV3-35	-0.400586	Down
3	A0A0C4DH68	IGKV2-24	-0.438854	Down
4	A0A0C4DH72	IGKV1-6	-0.605328	Down
5	A0A1B0GVI3	KRT10	0.552756	Up
6	A0A5K1VW95	MDH1	0.718751	Up
7	A0A669KBE7	ADAMTSL4	-0.642437	Down
8	A0A7P0T8D1	AGT	-0.601883	Down
9	B7ZKJ8	B7ZKJ8	-0.699786	Down
10	D6RAR4	HGFAC	-0.527912	Down
11	E7ER44	LTF	-0.451934	Down
12	E7ETH0	CFI	-0.352727	Down
13	F5H8B0	F7	-0.427886	Down
14	F8WF14	BCHE	-0.580103	Down
15	G3V2W1	SERPINA10	-0.56874	Down
16	G3XAK1	MST1	0.591412	Up
17	G3XAP6	COMP	0.500478	Up
18	J3QW43	MPDU1	1.03711	Up
19	O00161	SNAP23	1.11133	Up
20	P00387	CYB5R3	0.695548	Up
21	P00734	F2	-0.474394	Down
22	P00740	F9	-0.3994	Down
23	P00747	PLG	-0.666481	Down
24	P00915	CA1	0.762194	Up
25	P01024	C3	-0.335223	Down
26	P01031	C5	-0.382302	Down
27	P01594	IGKV1-33	-0.724356	Down
28	P01611	IGKV1D-12	-0.455392	Down
29	P01615	IGKV2D-28	-0.801564	Down
30	P01624	IGKV3-15	-0.530771	Down
31	P01700	IGLV1-47	-0.750787	Down
32	P01709	IGLV2-8	-1.2166	Down
33	P01714	IGLV3-19	-0.686243	Down
34	P01718	IGLV3-27	-0.884195	Down
35	P01782	IGHV3-9	-0.51678	Down
36	P01833	PIGR	1.09353	Up
37	P01834	IGKC	-0.771589	Down
38	P01857	IGHG1	-0.69982	Down
39	P01859	IGHG2	-0.596572	Down
40	P02042	HBD	0.734186	Up
41	P02549	SPTA1	0.880452	Up
42	P02647	APOA1	-0.968358	Down
43	P02730	SLC4A1	1.11567	Up
44	P02743	APCS	-0.608969	Down
45	P02751	FN1	0.547041	Up
46	P02766	TTR	-0.467625	Down
47	P02787	TF	-0.591834	Down
48	P02790	HPX	-0.403098	Down
49	P04004	VTN	-0.271602	Down
50	P04040	CAT	0.563952	Up
51	P04066	FUCA1	0.464778	Up
52	P04180	LCAT	-0.416661	Down
53	P04196	HRG	1.18173	Up
54	P04264	KRT1	0.546706	Up
55	P04275	VWF	0.910817	Up
56	P04433	IGKV3-11	-0.511624	Down
57	P05062	ALDOB	0.735153	Up
58	P05543	SERPINA7	-0.415689	Down
59	P05546	SERPIND1	-0.706133	Down
60	P06396	GSN	-0.462582	Down
61	P06727	APOA4	-0.598731	Down
62	P07327	ADH1A	1.63082	Up
63	P07357	C8A	-0.362882	Down
64	P07358	C8B	-0.487326	Down
65	P08697	SERPINF2	-0.623919	Down
66	P0C0L4	C4A	-0.372094	Down
67	P0DOY3	IGLC3	-0.766065	Down
68	P10909	CLU	-0.521812	Down
69	P11166	SLC2A1	0.996293	Up
70	P11597	CETP	-0.673962	Down
71	P12111	COL6A3	-0.549671	Down
72	P13716	ALAD	0.981895	Up
73	P16157	ANK1	1.12532	Up
74	P16452	EPB42	0.797243	Up
75	P22891	PROZ	-0.902148	Down
76	P24298	GPT	0.647479	Up
77	P25311	AZGP1	-0.330323	Down
78	P26572	MGAT1	0.591138	Up
79	P27105	STOM	1.04968	Up
80	P27169	PON1	-0.362909	Down
81	P27918	CFP	-0.712694	Down
82	P30041	PRDX6	0.468758	Up
83	P30048	PRDX3	0.575725	Up
84	P35443	THBS4	-0.621992	Down
85	P35527	KRT9	0.536915	Up
86	P35858	IGFALS	-0.450799	Down
87	P35908	KRT2	0.511809	Up
88	P36955	SERPINF1	-0.283329	Down
89	P36980	CFHR2	-0.86263	Down
90	P43652	AFM	0.402962	Up
91	P49368	CCT3	0.61501	Up
92	P69905	HBA1	0.830167	Up
93	Q00887	PSG9	1.13717	Up
94	Q04917	YWHAH	0.684054	Up
95	Q13219	PAPPA	0.669741	Up
96	Q13835	PKP1	0.626004	Up
97	Q14624	ITIH4	-1.20691	Down
98	Q16706	MAN2A1	0.59797	Up
99	Q16851	UGP2	0.871046	Up
100	Q5T749	KPRP	0.518607	Up
101	Q5VWC8	HACD4	0.796285	Up
102	Q8N1N4	KRT78	0.576493	Up
103	Q96IY4	CPB2	-0.3104	Down
104	Q96KN2	CNDP1	-0.743521	Down
105	Q9BWP8	COLEC11	0.396049	Up
106	Q9H3N1	TMX1	0.659369	Up
107	Q9HDC9	APMAP	-0.822802	Down
108	Q9NZP8	C1RL	-0.369407	Down
109	V9GYM3	APOA2	-0.3318	Down
