# Supplementary material for: Analysis of plasma exosomal differential proteins and bioinformatics in intrahepatic cholestasis of pregnancy
Source: Front Glob Womens Health. 2026 Apr 10;7:1751936. doi: 10.3389/fgwh.2026.1751936 (PMC13106368; doi:10.3389/fgwh.2026.1751936)
Supplement: Supplementary file 3 [file Table3.xlsx]

## Sheet: GO BP Analysis
Supplementary Table S3. The gene ontology analysis in the ICP/CTR group of T-EXO (biological process)
No.	Term ID	Description	Gene count	Strength	FDR value	No.	Genes
1	GO:0006956	Complement activation	12	1.64	8.11e-12	1	C5,C3,CFP,KRT1,C1RL,CLU,C8A,CFHR2,C8B,CFI,C4A,COLEC11
2	GO:0045861	Negative regulation of proteolysis	18	1.06	2.99e-10	2	CPB2,SERPIND1,C5,VTN,LTF,HRG,C3,SERPINF1,SERPINA10,ITIH4,COL6A3,PRDX3,F2,SERPINF2,SERPINA7,AGT,ALAD,C4A
3	GO:0006950	Response to stress	47	0.48	3.14e-10	3	CPB2,SERPIND1,F9,COMP,C5,LTF,HRG,CAT,C3,CFP,SNAP23,KRT1,APCS,VWF,SERPINA10,SLC4A1,HPX,ITIH4,C1RL,PRDX3,F2,PLG,CLU,SERPINF2,HBA1,THBS4,PRDX6,PROZ,FN1,APOA4,C8A,AGT,CFHR2,APOA2,C8B,GSN,F7,CFI,GPT,TF,ALAD,TMX1,C4A,COLEC11,MST1,SLC2A1,HGFAC
4	GO:0051346	Negative regulation of hydrolase activity	18	1.04	3.14e-10	4	SERPIND1,C5,VTN,LTF,HRG,APOA1,C3,SERPINF1,APCS,SERPINA10,ITIH4,COL6A3,PRDX3,SERPINF2,SERPINA7,AGT,APOA2,C4A
5	GO:0006959	Humoral immune response	16	1.11	4.92e-10	5	C5,LTF,HRG,C3,CFP,KRT1,C1RL,F2,CLU,C8A,CFHR2,C8B,CFI,TF,C4A,COLEC11
6	GO:0007596	Blood coagulation	14	1.24	4.92e-10	6	CPB2,SERPIND1,F9,COMP,HRG,VWF,SERPINA10,SLC4A1,F2,PLG,PROZ,FN1,F7,HGFAC
7	GO:0010951	Negative regulation of endopeptidase activity	15	1.13	1.19e-09	7	SERPIND1,C5,VTN,LTF,HRG,C3,SERPINF1,SERPINA10,ITIH4,COL6A3,PRDX3,SERPINF2,SERPINA7,AGT,C4A
8	GO:0050878	Regulation of body fluid levels	17	1	2.88e-09	8	CPB2,SERPIND1,F9,COMP,VTN,HRG,KRT1,VWF,SERPINA10,SLC4A1,F2,PLG,SERPINF2,PROZ,FN1,F7,HGFAC
9	GO:0030162	Regulation of proteolysis	21	0.79	3.25e-08	9	CPB2,SERPIND1,C5,VTN,LTF,HRG,C3,SERPINF1,SERPINA10,ITIH4,COL6A3,PRDX3,F2,CLU,SERPINF2,SERPINA7,FN1,AGT,GSN,ALAD,C4A
10	GO:0052547	Regulation of peptidase activity	17	0.92	3.98e-08	10	SERPIND1,C5,VTN,LTF,HRG,C3,SERPINF1,SERPINA10,ITIH4,COL6A3,PRDX3,SERPINF2,SERPINA7,FN1,AGT,GSN,C4A
11	GO:0006958	Complement activation, classical pathway	8	1.64	5.31e-08	11	C5,C3,C1RL,CLU,C8A,C8B,CFI,C4A
12	GO:0052548	Regulation of endopeptidase activity	16	0.92	1.08e-07	12	SERPIND1,C5,VTN,LTF,HRG,C3,SERPINF1,SERPINA10,ITIH4,COL6A3,PRDX3,SERPINF2,SERPINA7,AGT,GSN,C4A
13	GO:0065008	Regulation of biological quality	44	0.42	1.12e-07	13	CPB2,CETP,ADH1A,SERPIND1,F9,COMP,VTN,AFM,LTF,HRG,APOA1,TTR,YWHAH,SNAP23,KRT1,SERPINF1,VWF,SERPINA10,SLC4A1,LCAT,BCHE,HPX,AZGP1,CCT3,PRDX3,F2,PLG,CLU,SERPINF2,SERPINA7,PRDX6,PROZ,FN1,PIGR,APOA4,AGT,APOA2,GSN,F7,TF,SLC2A1,HGFAC,SPTA1,EPB42
14	GO:1900046	Regulation of hemostasis	9	1.43	1.12e-07	14	CPB2,COMP,VTN,HRG,KRT1,F2,PLG,SERPINF2,F7
15	GO:1900047	Negative regulation of hemostasis	8	1.57	1.23e-07	15	CPB2,COMP,VTN,HRG,KRT1,F2,PLG,SERPINF2
16	GO:0006955	Immune response	26	0.63	1.54e-07	16	C5,VTN,LTF,HRG,C3,CFP,SNAP23,KRT1,APCS,HPX,C1RL,PSG9,F2,CLU,PIGR,APOA4,C8A,CFHR2,C8B,GSN,CFI,TF,C4A,COLEC11,IGKV2D-28,IGKV1-33
17	GO:0030194	Positive regulation of blood coagulation	7	1.73	1.54e-07	17	CPB2,VTN,HRG,F2,PLG,SERPINF2,F7
18	GO:0051918	Negative regulation of fibrinolysis	6	2	1.54e-07	18	CPB2,VTN,HRG,F2,PLG,SERPINF2
19	GO:0006952	Defense response	26	0.61	3.84e-07	19	C5,LTF,HRG,C3,CFP,SNAP23,KRT1,APCS,HPX,ITIH4,C1RL,F2,CLU,SERPINF2,FN1,APOA4,C8A,CFHR2,APOA2,C8B,GSN,F7,CFI,TF,C4A,COLEC11
20	GO:0002376	Immune system process	32	0.51	4.17e-07	20	C5,VTN,LTF,HRG,C3,CFP,SNAP23,KRT1,APCS,SLC4A1,HPX,C1RL,PSG9,AZGP1,PRDX3,F2,PLG,CLU,PIGR,APOA4,C8A,CFHR2,C8B,GSN,CFI,TF,C4A,COLEC11,IGKV2D-28,IGKV1-33,SPTA1,EPB42
21	GO:0043691	Reverse cholesterol transport	6	1.86	5.64e-07	21	CETP,APOA1,LCAT,CLU,APOA4,APOA2
22	GO:0050896	Response to stimulus	65	0.25	5.64e-07	22	CPB2,SERPIND1,F9,COMP,PON1,C5,VTN,LTF,HRG,APOA1,TTR,CAT,C3,CFP,YWHAH,SNAP23,KRT1,SERPINF1,APCS,VWF,SERPINA10,SLC4A1,PKP1,LCAT,BCHE,ANK1,HPX,ITIH4,C1RL,PSG9,AZGP1,PRDX3,F2,PLG,CLU,SERPINF2,HBA1,PAPPA,THBS4,PRDX6,PROZ,FN1,PIGR,APOA4,C8A,AGT,CFHR2,APOA2,C8B,GSN,F7,CFI,GPT,TF,ALAD,TMX1,C4A,COLEC11,MST1,SLC2A1,IGFALS,HGFAC,IGKV2D-28,IGKV1-33,HBD
23	GO:0042730	Fibrinolysis	6	1.83	6.68e-07	23	CPB2,HRG,KRT1,F2,PLG,SERPINF2
24	GO:0061045	Negative regulation of wound healing	8	1.4	1.16e-06	24	CPB2,VTN,HRG,KRT1,APCS,F2,PLG,SERPINF2
25	GO:0002252	Immune effector process	14	0.91	1.23e-06	25	C5,C3,CFP,SNAP23,KRT1,C1RL,F2,CLU,C8A,CFHR2,C8B,CFI,C4A,COLEC11
26	GO:0009611	Response to wounding	15	0.86	1.23e-06	26	CPB2,SERPIND1,F9,COMP,HRG,VWF,SERPINA10,SLC4A1,F2,PLG,PROZ,FN1,APOA4,F7,HGFAC
27	GO:0030193	Regulation of blood coagulation	8	1.39	1.23e-06	27	CPB2,VTN,HRG,KRT1,F2,PLG,SERPINF2,F7
28	GO:0043086	Negative regulation of catalytic activity	19	0.73	1.23e-06	28	SERPIND1,C5,VTN,LTF,HRG,APOA1,C3,SERPINF1,APCS,SERPINA10,SLC4A1,ITIH4,COL6A3,PRDX3,SERPINF2,SERPINA7,AGT,APOA2,C4A
29	GO:0030195	Negative regulation of blood coagulation	7	1.52	1.84e-06	29	CPB2,VTN,HRG,KRT1,F2,PLG,SERPINF2
30	GO:0034370	Triglyceride-rich lipoprotein particle remodeling	5	2.03	2.14e-06	30	CETP,APOA1,LCAT,APOA4,APOA2
31	GO:0002682	Regulation of immune system process	25	0.58	2.3e-06	31	C5,LTF,HRG,APOA1,C3,CFP,KRT1,APCS,HPX,C1RL,PSG9,CLU,THBS4,FN1,PIGR,C8A,CFHR2,APOA2,C8B,F7,CFI,C4A,COLEC11,MST1,SPTA1
32	GO:0051336	Regulation of hydrolase activity	21	0.65	2.44e-06	32	SERPIND1,C5,VTN,LTF,HRG,APOA1,C3,SERPINF1,APCS,SERPINA10,ITIH4,COL6A3,PRDX3,SERPINF2,SERPINA7,FN1,APOA4,AGT,APOA2,GSN,C4A
33	GO:0034369	Plasma lipoprotein particle remodeling	6	1.65	4.06e-06	33	CETP,APOA1,LCAT,APOA4,AGT,APOA2
34	GO:0044419	Biological process involved in interspecies interaction between organisms	25	0.56	4.06e-06	34	C5,LTF,HRG,C3,CFP,KRT1,APCS,HPX,C1RL,STOM,PRDX3,F2,PLG,CLU,FN1,APOA4,C8A,CFHR2,C8B,GSN,CFI,TF,ALAD,C4A,COLEC11
35	GO:0061041	Regulation of wound healing	9	1.18	5.04e-06	35	CPB2,VTN,HRG,KRT1,APCS,F2,PLG,SERPINF2,F7
36	GO:0032101	Regulation of response to external stimulus	20	0.65	5.11e-06	36	CPB2,C5,VTN,LTF,HRG,APOA1,C3,KRT1,SERPINF1,APCS,HPX,F2,PLG,SERPINF2,THBS4,AGT,F7,CFI,COLEC11,MST1
37	GO:0098542	Defense response to other organism	20	0.64	7.35e-06	37	C5,LTF,HRG,C3,CFP,KRT1,APCS,HPX,C1RL,F2,CLU,APOA4,C8A,CFHR2,C8B,GSN,CFI,TF,C4A,COLEC11
38	GO:0006957	Complement activation, alternative pathway	5	1.83	1.01e-05	38	C5,C3,CFP,C8A,C8B
39	GO:0009605	Response to external stimulus	31	0.45	1.01e-05	39	SERPIND1,PON1,C5,LTF,HRG,APOA1,CAT,C3,CFP,KRT1,APCS,BCHE,HPX,C1RL,PRDX3,F2,CLU,APOA4,C8A,AGT,CFHR2,C8B,GSN,F7,CFI,GPT,TF,ALAD,C4A,COLEC11,SLC2A1
40	GO:0034375	High-density lipoprotein particle remodeling	5	1.83	1.01e-05	40	CETP,APOA1,LCAT,APOA4,APOA2
41	GO:0044092	Negative regulation of molecular function	21	0.6	1.38e-05	41	SERPIND1,C5,VTN,LTF,HRG,APOA1,CAT,C3,SERPINF1,APCS,SERPINA10,SLC4A1,ITIH4,COL6A3,PRDX3,SERPINF2,SERPINA7,AGT,CFHR2,APOA2,C4A
42	GO:0051248	Negative regulation of protein metabolic process	20	0.62	1.41e-05	42	CPB2,SERPIND1,C5,VTN,LTF,HRG,C3,SERPINF1,APCS,SERPINA10,ITIH4,COL6A3,PRDX3,F2,CLU,SERPINF2,SERPINA7,AGT,ALAD,C4A
43	GO:0051702	Biological process involved in interaction with symbiont	8	1.21	1.62e-05	43	LTF,HRG,APCS,STOM,F2,PLG,FN1,CFHR2
44	GO:0002443	Leukocyte mediated immunity	10	1.01	1.85e-05	44	C5,C3,SNAP23,C1RL,F2,CLU,C8A,C8B,CFI,C4A
45	GO:0042592	Homeostatic process	23	0.55	2.08e-05	45	CPB2,CETP,COMP,LTF,APOA1,KRT1,SERPINF1,SLC4A1,LCAT,HPX,AZGP1,PRDX3,F2,PLG,PRDX6,PIGR,APOA4,AGT,APOA2,TF,SLC2A1,SPTA1,EPB42
46	GO:0050778	Positive regulation of immune response	14	0.78	2.27e-05	46	C5,HRG,C3,CFP,KRT1,HPX,C1RL,CLU,C8A,CFHR2,C8B,CFI,C4A,COLEC11
47	GO:0008203	Cholesterol metabolic process	8	1.16	2.89e-05	47	CETP,PON1,APOA1,CAT,LCAT,APOA4,CYB5R3,APOA2
48	GO:0002460	Adaptive immune response based on somatic recombination of immune receptors built from immunoglobulin superfamily domains	9	1.06	2.98e-05	48	C5,C3,C1RL,PSG9,CLU,C8A,C8B,CFI,C4A
49	GO:0051707	Response to other organism	22	0.55	3.09e-05	49	C5,LTF,HRG,C3,CFP,KRT1,APCS,HPX,C1RL,PRDX3,F2,CLU,APOA4,C8A,CFHR2,C8B,GSN,CFI,TF,ALAD,C4A,COLEC11
50	GO:0002526	Acute inflammatory response	7	1.28	3.25e-05	50	APCS,ITIH4,F2,SERPINF2,FN1,APOA2,F7
51	GO:1905920	Positive regulation of CoA-transferase activity	4	2.03	4.32e-05	51	APOA1,APOA4,AGT,APOA2
52	GO:0042744	Hydrogen peroxide catabolic process	5	1.64	4.94e-05	52	CAT,PRDX3,HBA1,APOA4,HBD
53	GO:0032102	Negative regulation of response to external stimulus	12	0.83	5.78e-05	53	CPB2,C5,VTN,LTF,HRG,APOA1,KRT1,SERPINF1,APCS,F2,PLG,SERPINF2
54	GO:0034372	Very-low-density lipoprotein particle remodeling	4	1.98	5.78e-05	54	CETP,APOA1,LCAT,APOA4
55	GO:0050776	Regulation of immune response	17	0.64	6.51e-05	55	C5,LTF,HRG,C3,CFP,KRT1,HPX,C1RL,PSG9,CLU,PIGR,C8A,CFHR2,C8B,CFI,C4A,COLEC11
56	GO:0045087	Innate immune response	16	0.66	7.61e-05	56	C5,LTF,C3,CFP,KRT1,APCS,HPX,C1RL,CLU,APOA4,C8A,C8B,GSN,CFI,C4A,COLEC11
57	GO:0002684	Positive regulation of immune system process	17	0.62	0.0001	57	C5,HRG,C3,CFP,KRT1,HPX,C1RL,CLU,THBS4,C8A,CFHR2,C8B,F7,CFI,C4A,COLEC11,SPTA1
58	GO:0048584	Positive regulation of response to stimulus	27	0.44	0.00015	58	CPB2,C5,VTN,LTF,HRG,APOA1,CAT,C3,CFP,KRT1,VWF,HPX,C1RL,F2,PLG,CLU,SERPINF2,THBS4,FN1,C8A,AGT,CFHR2,C8B,F7,CFI,C4A,COLEC11
59	GO:0002250	Adaptive immune response	11	0.82	0.00019	59	C5,C3,C1RL,PSG9,CLU,C8A,C8B,CFI,C4A,IGKV2D-28,IGKV1-33
60	GO:0048518	Positive regulation of biological process	51	0.25	0.00021	60	CPB2,CETP,COMP,PON1,C5,VTN,LTF,HRG,APOA1,CAT,C3,CFP,YWHAH,KRT1,SERPINF1,VWF,MAN2A1,PKP1,HPX,C1RL,KRT10,PSG9,STOM,CCT3,PRDX3,F2,PLG,KRT2,CLU,SERPINF2,HBA1,THBS4,PRDX6,FN1,APOA4,C8A,AGT,CFHR2,APOA2,ADAMTSL4,C8B,GSN,F7,CFI,GPT,TF,C4A,COLEC11,MST1,HBD,SPTA1
61	GO:0051241	Negative regulation of multicellular organismal process	18	0.58	0.00021	61	CPB2,VTN,LTF,HRG,APOA1,YWHAH,KRT1,SERPINF1,APCS,PSG9,F2,PLG,SERPINF2,THBS4,FN1,APOA4,AGT,APOA2
62	GO:0018149	Peptide cross-linking	5	1.47	0.00024	62	KRT1,KRT10,KRT2,FN1,EPB42
63	GO:0032103	Positive regulation of response to external stimulus	12	0.76	0.00024	63	CPB2,VTN,HRG,C3,HPX,F2,PLG,SERPINF2,THBS4,AGT,F7,COLEC11
64	GO:0046470	Phosphatidylcholine metabolic process	6	1.26	0.00024	64	CETP,PON1,APOA1,LCAT,APOA4,APOA2
65	GO:0050766	Positive regulation of phagocytosis	6	1.24	0.00032	65	APOA1,C3,CFP,APOA2,C4A,COLEC11
66	GO:1901564	Organonitrogen compound metabolic process	44	0.28	0.00032	66	CPB2,CETP,F9,COMP,PON1,LTF,APOA1,TTR,CAT,C3,MPDU1,KRT1,MAN2A1,LCAT,BCHE,HPX,ITIH4,C1RL,KRT10,PRDX3,F2,PLG,KRT2,CLU,PAPPA,MGAT1,PROZ,FN1,APOA4,CNDP1,APOA2,GSN,FUCA1,F7,CFI,GPT,ALAD,COLEC11,MST1,HACD4,HGFAC,SPTA1,ALDOB,EPB42
67	GO:1903028	Positive regulation of opsonization	4	1.73	0.00032	67	C3,CFP,C4A,COLEC11
68	GO:0001895	Retina homeostasis	6	1.22	0.00039	68	LTF,KRT1,AZGP1,PIGR,TF,SLC2A1
69	GO:0006953	Acute-phase response	5	1.41	0.00039	69	APCS,ITIH4,F2,SERPINF2,FN1
70	GO:0006066	Alcohol metabolic process	10	0.82	0.00049	70	CETP,ADH1A,PON1,APOA1,TTR,CAT,LCAT,APOA4,CYB5R3,APOA2
71	GO:0008202	Steroid metabolic process	9	0.88	0.00059	71	CETP,PON1,APOA1,CAT,YWHAH,LCAT,APOA4,CYB5R3,APOA2
72	GO:0065009	Regulation of molecular function	32	0.35	0.00065	72	SERPIND1,PON1,C5,VTN,LTF,HRG,APOA1,CAT,C3,YWHAH,SERPINF1,APCS,SERPINA10,SLC4A1,ITIH4,STOM,COL6A3,PRDX3,F2,CLU,SERPINF2,SERPINA7,FN1,APOA4,AGT,CFHR2,APOA2,GSN,C4A,MST1,SPTA1,ALDOB
73	GO:0065007	Biological regulation	77	0.13	0.00068	73	CPB2,CETP,ADH1A,SERPIND1,F9,COMP,PON1,C5,VTN,AFM,LTF,HRG,APOA1,TTR,CAT,C3,CFP,YWHAH,SNAP23,KRT1,SERPINF1,APCS,VWF,MAN2A1,SERPINA10,SLC4A1,PKP1,LCAT,BCHE,ANK1,HPX,ITIH4,C1RL,KRT10,PSG9,STOM,AZGP1,COL6A3,CCT3,PRDX3,F2,PLG,KRT2,CLU,SERPINF2,HBA1,SERPINA7,PAPPA,THBS4,PRDX6,PROZ,FN1,PIGR,APOA4,CNDP1,C8A,AGT,CFHR2,APOA2,ADAMTSL4,C8B,GSN,F7,CFI,GPT,TF,ALAD,C4A,COLEC11,MST1,SLC2A1,IGFALS,HGFAC,HBD,SPTA1,…
74	GO:0032501	Multicellular organismal process	51	0.23	0.00077	74	CPB2,CETP,SERPIND1,F9,COMP,C5,VTN,LTF,HRG,APOA1,CAT,C3,KRT9,YWHAH,SNAP23,KRT1,SERPINF1,VWF,MAN2A1,SERPINA10,SLC4A1,LCAT,BCHE,PSG9,AZGP1,PRDX3,KRT78,F2,PLG,KRT2,CLU,SERPINF2,PAPPA,MGAT1,UGP2,THBS4,PROZ,FN1,PIGR,APOA4,CYB5R3,AGT,APOA2,GSN,F7,TF,MST1,SLC2A1,HGFAC,SPTA1,EPB42
75	GO:0098869	Cellular oxidant detoxification	6	1.15	0.00083	75	CAT,PRDX3,HBA1,PRDX6,APOA4,HBD
76	GO:0072378	Blood coagulation, fibrin clot formation	4	1.56	0.0011	76	F9,F2,FN1,F7
77	GO:0006954	Inflammatory response	12	0.68	0.0012	77	C5,C3,SNAP23,APCS,ITIH4,F2,CLU,SERPINF2,FN1,APOA2,F7,C4A
78	GO:0031099	Regeneration	7	0.99	0.0013	78	CPB2,VTN,SERPINA10,PLG,APOA4,APOA2,F7
79	GO:0031638	Zymogen activation	5	1.26	0.0016	79	F9,C1RL,F2,F7,HGFAC
80	GO:0009636	Response to toxic substance	8	0.88	0.0019	80	PON1,CAT,PRDX3,HBA1,PRDX6,APOA4,ALAD,HBD
81	GO:1905952	Regulation of lipid localization	7	0.96	0.0021	81	CETP,PON1,APOA1,C3,APOA4,AGT,APOA2
82	GO:0032374	Regulation of cholesterol transport	5	1.23	0.0022	82	CETP,PON1,APOA1,APOA4,APOA2
83	GO:0048878	Chemical homeostasis	15	0.56	0.0024	83	CPB2,CETP,LTF,APOA1,KRT1,SERPINF1,SLC4A1,LCAT,HPX,F2,APOA4,AGT,APOA2,TF,EPB42
84	GO:0031100	Animal organ regeneration	5	1.21	0.0026	84	CPB2,VTN,SERPINA10,APOA2,F7
85	GO:0051050	Positive regulation of transport	15	0.55	0.0027	85	CPB2,CETP,PON1,VTN,APOA1,C3,CFP,STOM,F2,CLU,AGT,APOA2,TF,C4A,COLEC11
86	GO:0045109	Intermediate filament organization	5	1.2	0.0029	86	KRT9,KRT1,PKP1,KRT78,KRT2
87	GO:0030300	Regulation of intestinal cholesterol absorption	3	1.81	0.0033	87	APOA1,APOA4,APOA2
88	GO:0018158	Protein oxidation	3	1.77	0.0041	88	APOA1,PRDX3,APOA2
89	GO:0020027	Hemoglobin metabolic process	3	1.77	0.0041	89	CAT,HPX,EPB42
90	GO:0043933	Protein-containing complex organization	19	0.45	0.0045	90	CETP,COMP,VTN,APOA1,SNAP23,KRT1,APCS,LCAT,KRT10,CCT3,CLU,FN1,APOA4,AGT,APOA2,GSN,ALAD,SLC2A1,ALDOB
91	GO:0006629	Lipid metabolic process	17	0.48	0.0046	91	CETP,ADH1A,PON1,APOA1,TTR,CAT,C3,YWHAH,MPDU1,LCAT,CLU,PRDX6,APOA4,CYB5R3,APOA2,FUCA1,HACD4
92	GO:0033700	Phospholipid efflux	3	1.73	0.0049	92	APOA1,APOA4,APOA2
93	GO:0034380	High-density lipoprotein particle assembly	3	1.73	0.0049	93	APOA1,APOA4,APOA2
94	GO:0051838	Cytolysis by host of symbiont cells	3	1.73	0.0049	94	HRG,F2,CFHR2
95	GO:0008152	Metabolic process	56	0.18	0.0052	95	CPB2,CETP,ADH1A,APMAP,F9,COMP,PON1,LTF,APOA1,TTR,CAT,C3,YWHAH,MPDU1,KRT1,MAN2A1,LCAT,BCHE,HPX,ITIH4,C1RL,KRT10,PSG9,AZGP1,PRDX3,F2,PLG,KRT2,CLU,HBA1,PAPPA,MGAT1,UGP2,PRDX6,PROZ,FN1,APOA4,CNDP1,CYB5R3,APOA2,GSN,FUCA1,F7,CFI,GPT,ALAD,COLEC11,MST1,SLC2A1,HACD4,HGFAC,CA1,HBD,SPTA1,ALDOB,EPB42
96	GO:0016485	Protein processing	7	0.88	0.0058	96	F9,COMP,BCHE,C1RL,F2,F7,HGFAC
97	GO:0006508	Proteolysis	17	0.47	0.0062	97	CPB2,F9,COMP,LTF,C3,BCHE,C1RL,F2,PLG,PAPPA,PROZ,CNDP1,F7,CFI,COLEC11,MST1,HGFAC
98	GO:0032368	Regulation of lipid transport	6	0.97	0.0062	98	CETP,PON1,APOA1,APOA4,AGT,APOA2
99	GO:0044281	Small molecule metabolic process	20	0.42	0.0062	99	CETP,ADH1A,PON1,APOA1,TTR,CAT,C3,MAN2A1,LCAT,MGAT1,UGP2,APOA4,CYB5R3,APOA2,FUCA1,GPT,SLC2A1,HACD4,CA1,ALDOB
100	GO:0050790	Regulation of catalytic activity	25	0.36	0.0062	100	SERPIND1,C5,VTN,LTF,HRG,APOA1,C3,SERPINF1,APCS,SERPINA10,SLC4A1,ITIH4,COL6A3,PRDX3,F2,CLU,SERPINF2,SERPINA7,FN1,APOA4,AGT,APOA2,GSN,C4A,MST1
101	GO:0051384	Response to glucocorticoid	6	0.96	0.0074	101	SERPINF1,LCAT,BCHE,PAPPA,APOA2,ALAD
102	GO:0042632	Cholesterol homeostasis	5	1.08	0.008	102	CETP,APOA1,LCAT,APOA4,APOA2
103	GO:0060249	Anatomical structure homeostasis	8	0.77	0.0085	103	COMP,LTF,KRT1,AZGP1,PLG,PIGR,TF,SLC2A1
104	GO:0019538	Protein metabolic process	34	0.27	0.009	104	CPB2,F9,COMP,LTF,APOA1,CAT,C3,MPDU1,KRT1,MAN2A1,LCAT,BCHE,HPX,C1RL,KRT10,PRDX3,F2,PLG,KRT2,CLU,PAPPA,MGAT1,PROZ,FN1,APOA4,CNDP1,APOA2,GSN,F7,CFI,COLEC11,MST1,HGFAC,EPB42
105	GO:0034374	Low-density lipoprotein particle remodeling	3	1.61	0.009	105	CETP,AGT,APOA2
106	GO:0044255	Cellular lipid metabolic process	14	0.52	0.009	106	CETP,ADH1A,PON1,APOA1,TTR,CAT,C3,MPDU1,LCAT,PRDX6,APOA4,APOA2,FUCA1,HACD4
107	GO:0051239	Regulation of multicellular organismal process	27	0.33	0.009	107	CPB2,COMP,C5,VTN,LTF,HRG,APOA1,C3,YWHAH,KRT1,SERPINF1,APCS,MAN2A1,LCAT,PSG9,F2,PLG,CLU,SERPINF2,THBS4,FN1,APOA4,AGT,APOA2,F7,TF,MST1
108	GO:0051246	Regulation of protein metabolic process	26	0.33	0.0107	108	CPB2,SERPIND1,C5,VTN,LTF,HRG,APOA1,C3,SERPINF1,APCS,SERPINA10,HPX,ITIH4,COL6A3,PRDX3,F2,CLU,SERPINF2,SERPINA7,THBS4,FN1,AGT,GSN,ALAD,C4A,MST1
109	GO:0030168	Platelet activation	5	1.05	0.011	109	COMP,HRG,VWF,F2,FN1
110	GO:0015914	Phospholipid transport	5	1.04	0.0119	110	CETP,APOA1,SLC4A1,APOA4,APOA2
111	GO:0033993	Response to lipid	13	0.53	0.0119	111	PON1,CAT,YWHAH,SERPINF1,LCAT,BCHE,PRDX3,PAPPA,APOA4,AGT,APOA2,F7,ALAD
112	GO:0001894	Tissue homeostasis	7	0.8	0.0134	112	COMP,LTF,KRT1,AZGP1,PIGR,TF,SLC2A1
113	GO:0006826	Iron ion transport	4	1.21	0.0134	113	LTF,HRG,HPX,TF
114	GO:0042221	Response to chemical	34	0.26	0.0139	114	CPB2,SERPIND1,COMP,PON1,C5,HRG,APOA1,CAT,YWHAH,SERPINF1,LCAT,BCHE,HPX,ITIH4,PSG9,AZGP1,PRDX3,CLU,HBA1,PAPPA,THBS4,PRDX6,PIGR,APOA4,AGT,APOA2,GSN,F7,GPT,TF,ALAD,MST1,SLC2A1,HBD
115	GO:0048260	Positive regulation of receptor-mediated endocytosis	4	1.2	0.015	115	VTN,C3,CLU,TF
116	GO:0006869	Lipid transport	8	0.72	0.0153	116	CETP,APOA1,SLC4A1,LCAT,CLU,APOA4,APOA2,SLC2A1
117	GO:0007565	Female pregnancy	6	0.88	0.0153	117	PSG9,PRDX3,PAPPA,AGT,MST1,SLC2A1
118	GO:0048856	Anatomical structure development	40	0.23	0.0153	118	CPB2,COMP,C5,VTN,LTF,HRG,APOA1,CAT,C3,KRT9,YWHAH,KRT1,SERPINF1,MAN2A1,SERPINA10,SLC4A1,BCHE,KRT10,PSG9,COL6A3,PRDX3,KRT78,PLG,KRT2,CLU,SERPINF2,MGAT1,UGP2,FN1,APOA4,AGT,APOA2,ADAMTSL4,GSN,F7,TF,MST1,SLC2A1,SPTA1,EPB42
119	GO:0080134	Regulation of response to stress	17	0.43	0.0166	119	CPB2,VTN,HRG,APOA1,C3,KRT1,SERPINF1,APCS,HPX,F2,PLG,CLU,SERPINF2,AGT,F7,CFI,COLEC11
120	GO:0071704	Organic substance metabolic process	52	0.18	0.0182	120	CPB2,CETP,ADH1A,F9,COMP,PON1,LTF,APOA1,TTR,CAT,C3,YWHAH,MPDU1,KRT1,MAN2A1,LCAT,BCHE,HPX,ITIH4,C1RL,KRT10,PSG9,AZGP1,PRDX3,F2,PLG,KRT2,CLU,PAPPA,MGAT1,UGP2,PRDX6,PROZ,FN1,APOA4,CNDP1,CYB5R3,APOA2,GSN,FUCA1,F7,CFI,GPT,ALAD,COLEC11,MST1,SLC2A1,HACD4,HGFAC,SPTA1,ALDOB,EPB42
121	GO:0009725	Response to hormone	12	0.53	0.0201	121	CAT,YWHAH,SERPINF1,LCAT,BCHE,PAPPA,AGT,APOA2,F7,GPT,ALAD,SLC2A1
122	GO:0019835	Cytolysis	3	1.45	0.0208	122	C5,C8A,C8B
123	GO:0048513	Animal organ development	29	0.29	0.021	123	CPB2,COMP,VTN,LTF,APOA1,CAT,KRT9,YWHAH,KRT1,SERPINF1,MAN2A1,SERPINA10,SLC4A1,KRT10,COL6A3,PRDX3,KRT78,PLG,KRT2,UGP2,FN1,AGT,APOA2,F7,TF,MST1,SLC2A1,SPTA1,EPB42
124	GO:0046486	Glycerolipid metabolic process	8	0.69	0.0251	124	CETP,PON1,APOA1,CAT,LCAT,PRDX6,APOA4,APOA2
125	GO:0006656	Phosphatidylcholine biosynthetic process	3	1.41	0.0254	125	APOA1,LCAT,APOA2
126	GO:0010873	Positive regulation of cholesterol esterification	2	2.03	0.0275	126	APOA1,APOA4
127	GO:0010903	Negative regulation of very-low-density lipoprotein particle remodeling	2	2.03	0.0275	127	APOA1,APOA2
128	GO:0065003	Protein-containing complex assembly	16	0.42	0.0275	128	COMP,VTN,APOA1,SNAP23,KRT1,APCS,KRT10,CCT3,CLU,FN1,APOA4,APOA2,GSN,ALAD,SLC2A1,ALDOB
129	GO:0080184	Response to phenylpropanoid	2	2.03	0.0275	129	CAT,F7
130	GO:0006807	Nitrogen compound metabolic process	47	0.19	0.0281	130	CPB2,CETP,F9,COMP,PON1,LTF,APOA1,TTR,CAT,C3,MPDU1,KRT1,MAN2A1,LCAT,BCHE,HPX,ITIH4,C1RL,KRT10,AZGP1,PRDX3,F2,PLG,KRT2,CLU,PAPPA,MGAT1,UGP2,PROZ,FN1,APOA4,CNDP1,CYB5R3,APOA2,GSN,FUCA1,F7,CFI,GPT,ALAD,COLEC11,MST1,HACD4,HGFAC,SPTA1,ALDOB,EPB42
131	GO:0009892	Negative regulation of metabolic process	27	0.29	0.0281	131	CPB2,SERPIND1,C5,VTN,LTF,HRG,APOA1,C3,SERPINF1,APCS,SERPINA10,SLC4A1,PKP1,ITIH4,PSG9,COL6A3,PRDX3,F2,CLU,SERPINF2,SERPINA7,FN1,AGT,APOA2,ALAD,C4A,MST1
132	GO:0022603	Regulation of anatomical structure morphogenesis	13	0.49	0.0281	132	C5,HRG,APOA1,C3,YWHAH,KRT1,SERPINF1,F2,THBS4,FN1,AGT,SPTA1,EPB42
133	GO:0097435	Supramolecular fiber organization	10	0.58	0.0281	133	COMP,KRT9,KRT1,PKP1,KRT78,KRT2,SERPINF2,GSN,TF,SPTA1
134	GO:0033344	Cholesterol efflux	3	1.38	0.0291	134	APOA1,APOA4,APOA2
135	GO:0050996	Positive regulation of lipid catabolic process	3	1.37	0.0318	135	APOA1,APOA4,APOA2
136	GO:0048545	Response to steroid hormone	7	0.73	0.0327	136	YWHAH,SERPINF1,LCAT,BCHE,PAPPA,APOA2,ALAD
137	GO:0045765	Regulation of angiogenesis	7	0.72	0.0346	137	C5,HRG,C3,KRT1,SERPINF1,THBS4,AGT
138	GO:0002034	Maintenance of blood vessel diameter homeostasis by renin-angiotensin	2	1.94	0.035	138	SERPINF2,AGT
139	GO:0003331	Positive regulation of extracellular matrix constituent secretion	2	1.94	0.035	139	CPB2,AGT
140	GO:0002697	Regulation of immune effector process	8	0.66	0.0351	140	APOA1,C3,CFP,HPX,APOA2,CFI,C4A,COLEC11
141	GO:0006650	Glycerophospholipid metabolic process	7	0.72	0.0356	141	CETP,PON1,APOA1,LCAT,PRDX6,APOA4,APOA2
142	GO:0097421	Liver regeneration	3	1.34	0.0364	142	CPB2,VTN,SERPINA10
143	GO:0034103	Regulation of tissue remodeling	4	1.06	0.0377	143	HRG,THBS4,AGT,TF
144	GO:0051240	Positive regulation of multicellular organismal process	17	0.39	0.0399	144	CPB2,C5,VTN,LTF,HRG,C3,SERPINF1,MAN2A1,F2,PLG,CLU,SERPINF2,FN1,AGT,APOA2,F7,MST1
145	GO:0048583	Regulation of response to stimulus	32	0.25	0.0412	145	CPB2,C5,VTN,LTF,HRG,APOA1,CAT,C3,CFP,KRT1,SERPINF1,APCS,VWF,HPX,C1RL,PSG9,F2,PLG,CLU,SERPINF2,THBS4,FN1,PIGR,C8A,AGT,CFHR2,C8B,F7,CFI,C4A,COLEC11,MST1
146	GO:0033273	Response to vitamin	4	1.05	0.0428	146	CAT,BCHE,F7,ALAD
147	GO:0014068	Positive regulation of phosphatidylinositol 3-kinase signaling	4	1.04	0.044	147	CAT,F2,FN1,AGT
148	GO:0030451	Regulation of complement activation, alternative pathway	2	1.86	0.044	148	C3,CFI
149	GO:0010605	Negative regulation of macromolecule metabolic process	25	0.29	0.0449	149	CPB2,SERPIND1,C5,VTN,LTF,HRG,APOA1,C3,SERPINF1,APCS,SERPINA10,PKP1,ITIH4,PSG9,COL6A3,PRDX3,F2,CLU,SERPINF2,SERPINA7,FN1,AGT,APOA2,ALAD,C4A
150	GO:0042325	Regulation of phosphorylation	15	0.41	0.0467	150	VTN,LTF,HRG,APOA1,C3,SLC4A1,HPX,PRDX3,F2,CLU,THBS4,FN1,AGT,TF,MST1
151	GO:0001817	Regulation of cytokine production	11	0.51	0.0477	151	C5,LTF,APOA1,C3,PSG9,F2,CLU,SERPINF2,FN1,AGT,APOA2

## Sheet: GO CC Analysis
Supplementary Table S3. The gene ontology analysis in the ICP/CTR group of T-EXO(cellular component)
No.	Term ID	Description	Gene count	Strength	FDR value	No.	Genes
1	GO:0005615	Extracellular space	77	0.71	1.91e-42	1	CPB2,CETP,SERPIND1,F9,COMP,PON1,C5,VTN,AFM,LTF,HRG,APOA1,TTR,CAT,C3,KRT9,CFP,YWHAH,SNAP23,KRT1,SERPINF1,APCS,VWF,MAN2A1,SERPINA10,SLC4A1,LCAT,BCHE,HPX,ITIH4,C1RL,KRT10,STOM,AZGP1,COL6A3,CCT3,KRT78,F2,PLG,KRT2,CLU,SERPINF2,HBA1,SERPINA7,PAPPA,MGAT1,UGP2,THBS4,PRDX6,PROZ,FN1,PIGR,APOA4,C8A,AGT,CFHR2,APOA2,C8B,GSN,FUCA1,F7,CFI,GPT,TF,ALAD,C4A,COLEC11,MST1,SLC2A1,IGFALS,HGFAC,CA1,IGKV2D-28,KPRP,IGKV1…
2	GO:0070062	Extracellular exosome	67	0.84	6.61e-42	2	CPB2,CETP,SERPIND1,F9,COMP,PON1,C5,VTN,AFM,LTF,HRG,APOA1,TTR,CAT,C3,KRT9,YWHAH,SNAP23,KRT1,SERPINF1,APCS,VWF,MAN2A1,SERPINA10,SLC4A1,LCAT,HPX,ITIH4,C1RL,KRT10,STOM,AZGP1,COL6A3,CCT3,KRT78,F2,PLG,KRT2,CLU,SERPINF2,HBA1,SERPINA7,MGAT1,UGP2,THBS4,PRDX6,PROZ,FN1,PIGR,APOA4,C8A,AGT,APOA2,C8B,GSN,FUCA1,CFI,GPT,TF,ALAD,C4A,SLC2A1,IGFALS,CA1,IGKV2D-28,KPRP,ALDOB
3	GO:0072562	Blood microparticle	31	1.75	2.56e-41	3	PON1,VTN,AFM,HRG,APOA1,C3,KRT1,APCS,SLC4A1,BCHE,HPX,ITIH4,C1RL,STOM,F2,PLG,CLU,SERPINF2,HBA1,FN1,APOA4,C8A,AGT,APOA2,GSN,TF,C4A,SLC2A1,IGKV2D-28,IGKV1-33,HBD
4	GO:0005576	Extracellular region	81	0.62	8.51e-41	4	CPB2,CETP,SERPIND1,F9,COMP,PON1,C5,VTN,AFM,LTF,HRG,APOA1,TTR,CAT,C3,KRT9,CFP,YWHAH,SNAP23,KRT1,SERPINF1,APCS,VWF,MAN2A1,SERPINA10,SLC4A1,LCAT,BCHE,HPX,ITIH4,C1RL,KRT10,PSG9,STOM,AZGP1,COL6A3,CCT3,KRT78,F2,PLG,KRT2,CLU,SERPINF2,HBA1,SERPINA7,PAPPA,MGAT1,UGP2,THBS4,PRDX6,PROZ,FN1,PIGR,APOA4,CNDP1,C8A,CYB5R3,AGT,CFHR2,APOA2,ADAMTSL4,C8B,GSN,FUCA1,F7,CFI,GPT,TF,ALAD,C4A,COLEC11,MST1,SLC2A1,IGFALS,HGF…
5	GO:0031982	Vesicle	72	0.6	7.18e-31	5	CPB2,CETP,SERPIND1,F9,COMP,PON1,C5,VTN,AFM,LTF,HRG,APOA1,TTR,CAT,C3,KRT9,CFP,YWHAH,SNAP23,KRT1,SERPINF1,APCS,VWF,MAN2A1,SERPINA10,SLC4A1,PKP1,LCAT,HPX,ITIH4,C1RL,KRT10,STOM,AZGP1,COL6A3,CCT3,PRDX3,KRT78,F2,PLG,KRT2,CLU,SERPINF2,HBA1,SERPINA7,MGAT1,UGP2,THBS4,PRDX6,PROZ,FN1,PIGR,APOA4,C8A,CYB5R3,AGT,APOA2,C8B,GSN,FUCA1,F7,CFI,GPT,TF,ALAD,C4A,SLC2A1,IGFALS,CA1,IGKV2D-28,KPRP,ALDOB
6	GO:0062023	Collagen-containing extracellular matrix	24	1.11	2.44e-17	6	F9,COMP,VTN,HRG,APOA1,KRT1,SERPINF1,APCS,VWF,HPX,ITIH4,AZGP1,COL6A3,F2,PLG,CLU,SERPINF2,THBS4,FN1,APOA4,AGT,ADAMTSL4,F7,MST1
7	GO:0031012	Extracellular matrix	25	0.99	1.35e-15	7	F9,COMP,VTN,HRG,APOA1,KRT1,SERPINF1,APCS,VWF,HPX,ITIH4,AZGP1,COL6A3,F2,PLG,CLU,SERPINF2,THBS4,FN1,APOA4,AGT,ADAMTSL4,F7,MST1,IGFALS
8	GO:0005788	Endoplasmic reticulum lumen	19	1.12	1.09e-13	8	SERPIND1,F9,VTN,APOA1,C3,CFP,SERPINA10,BCHE,COL6A3,F2,CLU,PROZ,FN1,APOA4,APOA2,ADAMTSL4,F7,TF,C4A
9	GO:0034774	Secretory granule lumen	19	1.11	1.65e-13	9	LTF,HRG,APOA1,TTR,CAT,C3,CFP,VWF,ITIH4,PLG,CLU,SERPINF2,PRDX6,FN1,CYB5R3,GSN,FUCA1,TF,ALAD
10	GO:0030141	Secretory granule	24	0.77	1.77e-10	10	LTF,HRG,APOA1,TTR,CAT,C3,CFP,SNAP23,KRT1,VWF,PKP1,ITIH4,STOM,PLG,CLU,SERPINF2,PRDX6,FN1,PIGR,CYB5R3,GSN,FUCA1,TF,ALAD
11	GO:0034364	High-density lipoprotein particle	7	1.72	2.93e-08	11	CETP,PON1,APOA1,LCAT,CLU,APOA4,APOA2
12	GO:1905370	Serine-type endopeptidase complex	6	1.7	6.12e-07	12	F9,C3,F2,F7,CFI,COLEC11
13	GO:0012505	Endomembrane system	47	0.33	1.03e-06	13	SERPIND1,F9,VTN,LTF,HRG,APOA1,TTR,CAT,C3,CFP,SNAP23,MPDU1,KRT1,VWF,MAN2A1,SERPINA10,PKP1,BCHE,ANK1,ITIH4,STOM,COL6A3,PRDX3,F2,PLG,CLU,SERPINF2,MGAT1,THBS4,PRDX6,PROZ,FN1,PIGR,APOA4,CYB5R3,APOA2,ADAMTSL4,GSN,FUCA1,F7,TF,ALAD,TMX1,C4A,SLC2A1,HACD4,HGFAC
14	GO:0005783	Endoplasmic reticulum	29	0.49	1.48e-06	14	SERPIND1,F9,VTN,APOA1,CAT,C3,CFP,MPDU1,VWF,SERPINA10,BCHE,ANK1,STOM,COL6A3,F2,CLU,THBS4,PROZ,FN1,APOA4,CYB5R3,APOA2,ADAMTSL4,F7,TF,TMX1,C4A,HACD4,HGFAC
15	GO:0071944	Cell periphery	53	0.28	3.55e-06	15	ADH1A,F9,COMP,C5,VTN,LTF,HRG,APOA1,CAT,C3,CFP,YWHAH,SNAP23,KRT1,SERPINF1,APCS,VWF,SLC4A1,PKP1,BCHE,ANK1,HPX,ITIH4,KRT10,PSG9,STOM,AZGP1,COL6A3,F2,PLG,KRT2,CLU,SERPINF2,THBS4,FN1,PIGR,APOA4,C8A,AGT,ADAMTSL4,C8B,GSN,F7,TF,C4A,COLEC11,MST1,SLC2A1,IGFALS,IGKV2D-28,IGKV1-33,SPTA1,EPB42
16	GO:0031410	Cytoplasmic vesicle	31	0.43	8.95e-06	16	LTF,HRG,APOA1,TTR,CAT,C3,CFP,SNAP23,KRT1,SERPINF1,VWF,PKP1,HPX,ITIH4,STOM,PRDX3,PLG,CLU,SERPINF2,HBA1,PRDX6,FN1,PIGR,APOA4,CYB5R3,APOA2,GSN,FUCA1,TF,ALAD,SLC2A1
17	GO:0034366	Spherical high-density lipoprotein particle	4	2.03	1.42e-05	17	PON1,APOA1,CLU,APOA2
18	GO:0042582	Azurophil granule	8	1.05	5.53e-05	18	TTR,C3,SNAP23,STOM,PRDX6,PIGR,CYB5R3,FUCA1
19	GO:0031093	Platelet alpha granule lumen	6	1.29	6.27e-05	19	HRG,VWF,PLG,CLU,SERPINF2,FN1
20	GO:0043227	Membrane-bounded organelle	81	0.12	6.55e-05	20	CPB2,CETP,ADH1A,SERPIND1,F9,COMP,PON1,C5,VTN,AFM,LTF,HRG,APOA1,TTR,CAT,C3,KRT9,CFP,YWHAH,SNAP23,MPDU1,KRT1,SERPINF1,APCS,VWF,MAN2A1,SERPINA10,SLC4A1,PKP1,LCAT,BCHE,ANK1,HPX,ITIH4,C1RL,KRT10,STOM,AZGP1,COL6A3,CCT3,PRDX3,KRT78,F2,PLG,KRT2,CLU,SERPINF2,HBA1,SERPINA7,MGAT1,UGP2,THBS4,PRDX6,PROZ,FN1,PIGR,APOA4,C8A,CYB5R3,AGT,APOA2,ADAMTSL4,C8B,GSN,FUCA1,F7,CFI,GPT,TF,ALAD,TMX1,C4A,MST1,SLC2A1,IGFALS,H…
21	GO:0043226	Organelle	83	0.11	0.00018	21	CPB2,CETP,ADH1A,SERPIND1,F9,COMP,PON1,C5,VTN,AFM,LTF,HRG,APOA1,TTR,CAT,C3,KRT9,CFP,YWHAH,SNAP23,MPDU1,KRT1,SERPINF1,APCS,VWF,MAN2A1,SERPINA10,SLC4A1,PKP1,LCAT,BCHE,ANK1,HPX,ITIH4,C1RL,KRT10,STOM,AZGP1,COL6A3,CCT3,PRDX3,KRT78,F2,PLG,KRT2,CLU,SERPINF2,HBA1,SERPINA7,MGAT1,UGP2,THBS4,PRDX6,PROZ,FN1,PIGR,APOA4,C8A,CYB5R3,AGT,APOA2,ADAMTSL4,C8B,GSN,FUCA1,F7,CFI,GPT,TF,ALAD,TMX1,C4A,MST1,SLC2A1,IGFALS,H…
22	GO:0071682	Endocytic vesicle lumen	4	1.58	0.00038	22	LTF,APOA1,HPX,HBA1
23	GO:0005579	Membrane attack complex	3	1.97	0.00061	23	C5,C8A,C8B
24	GO:0005833	Hemoglobin complex	3	1.7	0.0026	24	HBA1,CYB5R3,HBD
25	GO:0042627	Chylomicron	3	1.7	0.0026	25	APOA1,APOA4,APOA2
26	GO:0035578	Azurophil granule lumen	5	1.08	0.0039	26	TTR,C3,PRDX6,CYB5R3,FUCA1
27	GO:0045095	Keratin filament	5	1.03	0.0059	27	KRT9,KRT1,KRT10,KRT78,KRT2
28	GO:0030863	Cortical cytoskeleton	5	1.03	0.0063	28	SLC4A1,GSN,SLC2A1,SPTA1,EPB42
29	GO:0005796	Golgi lumen	5	1.01	0.0071	29	F9,VTN,F2,PROZ,F7
30	GO:0034361	Very-low-density lipoprotein particle	3	1.51	0.0071	30	APOA1,APOA4,APOA2
31	GO:0001533	Cornified envelope	4	1.17	0.0086	31	KRT1,PKP1,KRT10,KRT2
32	GO:0019814	Immunoglobulin complex	3	1.41	0.0118	32	PIGR,IGKV2D-28,IGKV1-33
33	GO:0005882	Intermediate filament	6	0.8	0.0181	33	KRT9,KRT1,PKP1,KRT10,KRT78,KRT2
34	GO:0032991	Protein-containing complex	40	0.2	0.0319	34	CETP,F9,COMP,PON1,C5,VTN,LTF,APOA1,TTR,CAT,C3,SNAP23,PKP1,LCAT,PSG9,COL6A3,CCT3,PRDX3,F2,CLU,SERPINF2,HBA1,FN1,PIGR,APOA4,C8A,CYB5R3,CFHR2,APOA2,C8B,F7,CFI,TF,C4A,COLEC11,IGFALS,IGKV2D-28,IGKV1-33,HBD,SPTA1
35	GO:0009986	Cell surface	12	0.46	0.0344	35	APMAP,LTF,HRG,C3,KRT10,PSG9,AZGP1,PLG,CLU,SERPINF2,TF,COLEC11
36	GO:0005577	Fibrinogen complex	2	1.73	0.0348	36	SERPINF2,FN1
37	GO:0005886	Plasma membrane	40	0.19	0.0349	37	ADH1A,F9,C5,VTN,LTF,HRG,APOA1,CAT,C3,CFP,YWHAH,SNAP23,KRT1,SLC4A1,PKP1,BCHE,ANK1,ITIH4,KRT10,PSG9,STOM,AZGP1,COL6A3,F2,PLG,KRT2,FN1,PIGR,C8A,C8B,GSN,F7,TF,C4A,COLEC11,SLC2A1,IGKV2D-28,IGKV1-33,SPTA1,EPB42
38	GO:0030139	Endocytic vesicle	7	0.65	0.0389	38	LTF,APOA1,SNAP23,HPX,HBA1,GSN,TF
39	GO:0005737	Cytoplasm	70	0.1	0.0396	39	ADH1A,SERPIND1,F9,VTN,AFM,LTF,HRG,APOA1,TTR,CAT,C3,KRT9,CFP,YWHAH,SNAP23,MPDU1,KRT1,SERPINF1,VWF,MAN2A1,SERPINA10,SLC4A1,PKP1,BCHE,ANK1,HPX,ITIH4,KRT10,STOM,COL6A3,CCT3,PRDX3,KRT78,F2,PLG,KRT2,CLU,SERPINF2,HBA1,MGAT1,UGP2,THBS4,PRDX6,PROZ,FN1,PIGR,APOA4,CNDP1,CYB5R3,AGT,APOA2,ADAMTSL4,GSN,FUCA1,F7,GPT,TF,ALAD,TMX1,C4A,MST1,SLC2A1,HACD4,HGFAC,CA1,KPRP,HBD,SPTA1,ALDOB,EPB42
40	GO:0014731	Spectrin-associated cytoskeleton	2	1.68	0.0396	40	ANK1,SPTA1
41	GO:0031232	Extrinsic component of external side of plasma membrane	2	1.68	0.0396	41	PLG,TF
42	GO:0070820	Tertiary granule	5	0.82	0.0396	42	LTF,CFP,SNAP23,PKP1,STOM
43	GO:0110165	Cellular anatomical entity	91	0.03	0.0397	43	CPB2,CETP,ADH1A,SERPIND1,APMAP,F9,COMP,PON1,C5,VTN,AFM,LTF,HRG,APOA1,TTR,CAT,C3,KRT9,CFP,YWHAH,SNAP23,MPDU1,KRT1,SERPINF1,APCS,VWF,MAN2A1,SERPINA10,SLC4A1,PKP1,LCAT,BCHE,ANK1,HPX,ITIH4,C1RL,KRT10,PSG9,STOM,AZGP1,COL6A3,CCT3,PRDX3,KRT78,F2,PLG,KRT2,CLU,SERPINF2,HBA1,SERPINA7,PAPPA,MGAT1,UGP2,THBS4,PRDX6,PROZ,FN1,PIGR,APOA4,CNDP1,C8A,CYB5R3,AGT,CFHR2,APOA2,ADAMTSL4,C8B,GSN,FUCA1,F7,CFI,GPT,TF,ALAD,…
44	GO:0005604	Basement membrane	4	0.95	0.041	44	VTN,SERPINF1,THBS4,FN1
45	GO:0031838	Haptoglobin-hemoglobin complex	2	1.6	0.0497	45	HBA1,HBD

## Sheet: GO MF Analysis
Supplementary Table S3. The gene ontology analysis in the ICP/CTR group of T-EXO(molecular function)
No.	Term ID	Description	Gene count	Strength	FDR value	No.	Genes
1	GO:0004866	Endopeptidase inhibitor activity	14	1.23	1.04e-09	1	SERPIND1,C5,LTF,HRG,C3,SERPINF1,SERPINA10,ITIH4,COL6A3,PRDX3,SERPINF2,SERPINA7,AGT,C4A
2	GO:0061134	Peptidase regulator activity	15	1.16	1.04e-09	2	SERPIND1,C5,LTF,HRG,C3,SERPINF1,SERPINA10,ITIH4,COL6A3,PRDX3,SERPINF2,SERPINA7,FN1,AGT,C4A
3	GO:0004857	Enzyme inhibitor activity	15	0.91	5.74e-07	3	SERPIND1,C5,LTF,HRG,C3,SERPINF1,SERPINA10,ITIH4,COL6A3,PRDX3,SERPINF2,SERPINA7,AGT,APOA2,C4A
4	GO:0004867	Serine-type endopeptidase inhibitor activity	9	1.3	1.25e-06	4	SERPIND1,HRG,SERPINF1,SERPINA10,ITIH4,COL6A3,SERPINF2,SERPINA7,AGT
5	GO:0004252	Serine-type endopeptidase activity	10	1.09	9.89e-06	5	F9,LTF,C1RL,F2,PLG,PROZ,F7,CFI,MST1,HGFAC
6	GO:0008201	Heparin binding	9	1.05	7.8e-05	6	SERPIND1,COMP,VTN,LTF,HRG,SERPINA10,F2,THBS4,FN1
7	GO:0044877	Protein-containing complex binding	20	0.54	0.00051	7	COMP,VTN,HRG,APOA1,TTR,APCS,VWF,PKP1,ANK1,PSG9,CLU,THBS4,FN1,C8A,APOA2,C8B,GSN,ALAD,C4A,SPTA1
8	GO:0030280	Structural constituent of skin epidermis	5	1.47	0.00056	8	KRT1,PKP1,KRT10,KRT78,KRT2
9	GO:0042802	Identical protein binding	26	0.42	0.0011	9	PON1,VTN,APOA1,TTR,CAT,YWHAH,APCS,VWF,MAN2A1,SLC4A1,BCHE,STOM,PRDX3,SERPINF2,UGP2,PRDX6,FN1,APOA4,CFHR2,APOA2,ADAMTSL4,ALAD,COLEC11,SLC2A1,IGKV1-33,ALDOB
10	GO:0005515	Protein binding	55	0.22	0.0013	10	COMP,PON1,C5,VTN,HRG,APOA1,TTR,CAT,C3,YWHAH,SNAP23,KRT1,APCS,VWF,MAN2A1,SLC4A1,PKP1,LCAT,BCHE,ANK1,KRT10,PSG9,STOM,CCT3,PRDX3,F2,PLG,KRT2,CLU,SERPINF2,HBA1,UGP2,THBS4,PRDX6,FN1,APOA4,C8A,AGT,CFHR2,APOA2,ADAMTSL4,GSN,F7,TF,ALAD,C4A,COLEC11,MST1,SLC2A1,IGFALS,HACD4,IGKV1-33,HBD,SPTA1,ALDOB
11	GO:0004175	Endopeptidase activity	11	0.74	0.0018	11	F9,LTF,C1RL,F2,PLG,PAPPA,PROZ,F7,CFI,MST1,HGFAC
12	GO:0008233	Peptidase activity	13	0.66	0.0018	12	CPB2,F9,LTF,C1RL,F2,PLG,PAPPA,PROZ,CNDP1,F7,CFI,MST1,HGFAC
13	GO:0120020	Cholesterol transfer activity	4	1.58	0.0018	13	CETP,APOA1,APOA4,APOA2
14	GO:0004064	Arylesterase activity	3	2.03	0.0019	14	APMAP,PON1,CA1
15	GO:0060228	Phosphatidylcholine-sterol O-acyltransferase activator activity	3	2.03	0.0019	15	APOA1,APOA4,APOA2
16	GO:0001848	Complement binding	4	1.52	0.0022	16	APCS,C8A,CFHR2,C4A
17	GO:0005102	Signaling receptor binding	20	0.46	0.0029	17	COMP,C5,VTN,HRG,APOA1,TTR,C3,YWHAH,VWF,F2,PLG,CLU,HBA1,THBS4,FN1,AGT,APOA2,F7,TF,MST1
18	GO:0030234	Enzyme regulator activity	18	0.5	0.0029	18	SERPIND1,C5,LTF,HRG,APOA1,C3,SERPINF1,SERPINA10,ITIH4,COL6A3,PRDX3,SERPINF2,SERPINA7,FN1,APOA4,AGT,APOA2,C4A
19	GO:0031210	Phosphatidylcholine binding	4	1.48	0.0029	19	CETP,APOA1,APOA4,APOA2
20	GO:0005198	Structural molecule activity	13	0.56	0.0107	20	COMP,VTN,KRT9,KRT1,PKP1,ANK1,KRT10,COL6A3,KRT78,KRT2,FN1,SPTA1,EPB42
21	GO:0098772	Molecular function regulator activity	22	0.39	0.0117	21	SERPIND1,C5,LTF,HRG,APOA1,TTR,C3,YWHAH,SERPINF1,SERPINA10,ITIH4,COL6A3,PRDX3,F2,SERPINF2,SERPINA7,THBS4,FN1,APOA4,AGT,APOA2,C4A
22	GO:0052689	Carboxylic ester hydrolase activity	6	0.93	0.0152	22	APMAP,PON1,LCAT,BCHE,PRDX6,CA1
23	GO:0015485	Cholesterol binding	4	1.22	0.0191	23	CETP,APOA1,APOA4,APOA2
24	GO:0016787	Hydrolase activity	24	0.35	0.0191	24	CPB2,APMAP,F9,PON1,LTF,CAT,MAN2A1,LCAT,BCHE,C1RL,AZGP1,CCT3,F2,PLG,PAPPA,PRDX6,PROZ,CNDP1,FUCA1,F7,CFI,MST1,HGFAC,CA1
25	GO:0005200	Structural constituent of cytoskeleton	5	1	0.0236	25	KRT9,ANK1,KRT2,SPTA1,EPB42
26	GO:0001846	Opsonin binding	3	1.49	0.0237	26	APCS,CFHR2,C4A
27	GO:0019899	Enzyme binding	22	0.36	0.0237	27	COMP,APOA1,CAT,YWHAH,VWF,BCHE,ANK1,PSG9,STOM,PRDX3,PLG,CLU,SERPINF2,PRDX6,FN1,APOA2,ADAMTSL4,GSN,MST1,SLC2A1,HACD4,ALDOB
28	GO:0070653	High-density lipoprotein particle receptor binding	2	2.16	0.0269	28	APOA1,APOA2
29	GO:0005488	Binding	75	0.1	0.0289	29	CPB2,CETP,ADH1A,SERPIND1,F9,COMP,PON1,C5,VTN,AFM,LTF,HRG,APOA1,TTR,CAT,C3,YWHAH,SNAP23,KRT1,APCS,VWF,MAN2A1,SERPINA10,SLC4A1,PKP1,LCAT,BCHE,ANK1,HPX,KRT10,PSG9,STOM,CCT3,PRDX3,F2,PLG,KRT2,CLU,SERPINF2,HBA1,PAPPA,MGAT1,UGP2,THBS4,PRDX6,PROZ,FN1,APOA4,CNDP1,C8A,CYB5R3,AGT,CFHR2,APOA2,ADAMTSL4,C8B,GSN,F7,CFI,GPT,TF,ALAD,C4A,COLEC11,MST1,SLC2A1,IGFALS,HACD4,CA1,IGKV2D-28,IGKV1-33,HBD,SPTA1,ALDOB,EPB42
30	GO:0005518	Collagen binding	4	1.12	0.0366	30	COMP,VTN,VWF,FN1
31	GO:0030246	Carbohydrate binding	7	0.74	0.0404	31	VTN,KRT1,APCS,MAN2A1,UGP2,COLEC11,ALDOB
32	GO:0140104	Molecular carrier activity	4	1.08	0.0478	32	CLU,HBA1,TF,HBD
