# Supplementary material for: Analysis of plasma exosomal differential proteins and bioinformatics in intrahepatic cholestasis of pregnancy
Source: Front Glob Womens Health. 2026 Apr 10;7:1751936. doi: 10.3389/fgwh.2026.1751936 (PMC13106368; doi:10.3389/fgwh.2026.1751936)
Supplement: Supplementary file 4 [file Table4.xlsx]

## Sheet: Sheet1
Supplementary Table S4. Pathway enrichment of differentially expressed proteins in T-EXO of the ICP/CTR in multiple databases
No.	Term ID	Database	Description	Gene count	Strength	FDR value	No.	Related proteins
1	hsa04610	KEGG	Complement and coagulation cascades	17	1.65	5.21e-20	1	CPB2,SERPIND1,F9,C5,VTN,C3,VWF,F2,PLG,CLU,SERPINF2,C8A,CFHR2,C8B,F7,CFI,C4A
2	hsa05150	KEGG	Staphylococcus aureus infection	7	1.25	3.97e-05	2	C5,C3,KRT9,KRT10,PLG,CFI,C4A
3	hsa04512	KEGG	ECM-receptor interaction	6	1.17	0.0005	3	COMP,VTN,VWF,COL6A3,THBS4,FN1
4	hsa04979	KEGG	Cholesterol metabolism	5	1.35	0.0005	4	CETP,APOA1,LCAT,APOA4,APOA2
5	hsa05322	KEGG	Systemic lupus erythematosus	5	1.06	0.0063	5	C5,C3,C8A,C8B,C4A
6	hsa04510	KEGG	Focal adhesion	6	0.82	0.0186	6	COMP,VTN,VWF,COL6A3,THBS4,FN1
7	HSA-166658	Reactome	Complement cascade	15	1.74	8.67e-18	7	CPB2,C5,VTN,C3,CFP,F2,CLU,C8A,CFHR2,C8B,CFI,C4A,COLEC11,IGKV2D-28,IGKV1-33
8	HSA-977606	Reactome	Regulation of Complement cascade	14	1.79	2.36e-17	8	CPB2,C5,VTN,C3,CFP,F2,CLU,C8A,CFHR2,C8B,CFI,C4A,IGKV2D-28,IGKV1-33
9	HSA-168249	Reactome	Innate Immune System	28	0.77	1.47e-11	9	CPB2,C5,VTN,LTF,TTR,CAT,C3,CFP,SNAP23,KRT1,PKP1,STOM,F2,CLU,PRDX6,PIGR,C8A,CYB5R3,CFHR2,C8B,GSN,FUCA1,CFI,ALAD,C4A,COLEC11,IGKV2D-28,IGKV1-33
10	HSA-381426	Reactome	Regulation of Insulin-like Growth Factor (IGF) transport and uptake by Insulin-like Growth Factor Binding Proteins (IGFBPs)	12	1.32	7.69e-10	10	SERPIND1,APOA1,C3,SERPINA10,F2,PLG,PAPPA,FN1,APOA2,TF,C4A,IGFALS
11	HSA-392499	Reactome	Metabolism of proteins	32	0.56	2.45e-08	11	CPB2,SERPIND1,F9,LTF,APOA1,TTR,C3,CFP,MPDU1,APCS,MAN2A1,SERPINA10,BCHE,ANK1,CCT3,F2,PLG,PAPPA,MGAT1,PROZ,FN1,APOA4,AGT,APOA2,ADAMTSL4,GSN,FUCA1,F7,TF,C4A,IGFALS,SPTA1
12	HSA-168256	Reactome	Immune System	30	0.52	9.98e-07	12	CPB2,C5,VTN,LTF,TTR,CAT,C3,CFP,SNAP23,KRT1,PKP1,STOM,F2,CLU,PRDX6,FN1,PIGR,C8A,CYB5R3,CFHR2,C8B,GSN,FUCA1,CFI,ALAD,C4A,COLEC11,CA1,IGKV2D-28,IGKV1-33
13	HSA-109582	Reactome	Hemostasis	17	0.78	1.04e-06	13	SERPIND1,F9,HRG,APOA1,VWF,ITIH4,PSG9,F2,PLG,CLU,SERPINF2,FN1,F7,TF,IGKV2D-28,IGKV1-33,HBD
14	HSA-166663	Reactome	Initial triggering of complement	6	1.73	1.24e-06	14	C3,CFP,C4A,COLEC11,IGKV2D-28,IGKV1-33
15	HSA-6798695	Reactome	Neutrophil degranulation	15	0.83	1.66e-06	15	LTF,TTR,CAT,C3,CFP,SNAP23,KRT1,PKP1,STOM,PRDX6,PIGR,CYB5R3,GSN,FUCA1,ALAD
16	HSA-114608	Reactome	Platelet degranulation	9	1.19	2.73e-06	16	HRG,APOA1,VWF,ITIH4,PLG,CLU,SERPINF2,FN1,TF
17	HSA-8957275	Reactome	Post-translational protein phosphorylation	8	1.21	1.1e-05	17	SERPIND1,APOA1,C3,SERPINA10,FN1,APOA2,TF,C4A
18	HSA-174577	Reactome	Activation of C3 and C5	4	2.09	2.37e-05	18	C5,C3,CFP,C4A
19	HSA-166665	Reactome	Terminal pathway of complement	4	2.03	3.28e-05	19	C5,CLU,C8A,C8B
20	HSA-159763	Reactome	Transport of gamma-carboxylated protein precursors from the endoplasmic reticulum to the Golgi apparatus	4	1.98	4.41e-05	20	F9,F2,PROZ,F7
21	HSA-159740	Reactome	Gamma-carboxylation of protein precursors	4	1.94	5.77e-05	21	F9,F2,PROZ,F7
22	HSA-159782	Reactome	Removal of aminoterminal propeptides from gamma-carboxylated proteins	4	1.94	5.77e-05	22	F9,F2,PROZ,F7
23	HSA-76002	Reactome	Platelet activation, signaling and aggregation	10	0.92	5.84e-05	23	HRG,APOA1,VWF,ITIH4,F2,PLG,CLU,SERPINF2,FN1,TF
24	HSA-8963899	Reactome	Plasma lipoprotein remodeling	5	1.5	0.00011	24	CETP,APOA1,LCAT,APOA4,APOA2
25	HSA-2168880	Reactome	Scavenging of heme from plasma	4	1.76	0.00017	25	APOA1,HPX,IGKV2D-28,IGKV1-33
26	HSA-140877	Reactome	Formation of Fibrin Clot (Clotting Cascade)	5	1.44	0.00018	26	SERPIND1,F9,VWF,F2,F7
27	HSA-2173782	Reactome	Binding and Uptake of Ligands by Scavenger Receptors	5	1.4	0.00026	27	APOA1,HPX,COLEC11,IGKV2D-28,IGKV1-33
28	HSA-977225	Reactome	Amyloid fiber formation	6	1.22	0.00026	28	LTF,APOA1,TTR,APCS,APOA4,GSN
29	HSA-597592	Reactome	Post-translational protein modification	20	0.49	0.00052	29	SERPIND1,F9,APOA1,C3,CFP,MPDU1,MAN2A1,SERPINA10,ANK1,F2,MGAT1,PROZ,FN1,APOA2,ADAMTSL4,FUCA1,F7,TF,C4A,SPTA1
30	HSA-140837	Reactome	Intrinsic Pathway of Fibrin Clot Formation	4	1.58	0.00059	30	SERPIND1,F9,VWF,F2
31	HSA-9662001	Reactome	Defective factor VIII causes hemophilia A	3	1.97	0.00093	31	F9,VWF,F2
32	HSA-8963888	Reactome	Chylomicron assembly	3	1.81	0.0021	32	APOA1,APOA4,APOA2
33	HSA-8963901	Reactome	Chylomicron remodeling	3	1.81	0.0021	33	APOA1,APOA4,APOA2
34	HSA-8964058	Reactome	HDL remodeling	3	1.81	0.0021	34	CETP,APOA1,LCAT
35	HSA-6809371	Reactome	Formation of the cornified envelope	6	1.01	0.0026	35	KRT9,KRT1,PKP1,KRT10,KRT78,KRT2
36	HSA-75205	Reactome	Dissolution of Fibrin Clot	3	1.7	0.0035	36	HRG,PLG,SERPINF2
37	HSA-216083	Reactome	Integrin cell surface interactions	5	1.1	0.004	37	COMP,VTN,VWF,COL6A3,FN1
38	HSA-975634	Reactome	Retinoid metabolism and transport	4	1.29	0.0044	38	APOA1,TTR,APOA4,APOA2
39	HSA-166786	Reactome	Creation of C4 and C2 activators	3	1.61	0.0053	39	COLEC11,IGKV2D-28,IGKV1-33
40	HSA-9672391	Reactome	Defective F8 cleavage by thrombin	2	2.16	0.0113	40	VWF,F2
41	HSA-1643685	Reactome	Disease	19	0.38	0.014	41	F9,LTF,APOA1,TTR,C3,CFP,YWHAH,MPDU1,VWF,MAN2A1,SLC4A1,F2,MGAT1,FN1,ADAMTSL4,SLC2A1,IGKV2D-28,IGKV1-33,ALDOB
42	HSA-196854	Reactome	Metabolism of vitamins and cofactors	6	0.84	0.0142	42	APOA1,TTR,APOA4,CYB5R3,APOA2,SLC2A1
43	HSA-5653656	Reactome	Vesicle-mediated transport	11	0.55	0.0142	43	APOA1,YWHAH,SNAP23,MAN2A1,ANK1,HPX,TF,COLEC11,IGKV2D-28,IGKV1-33,SPTA1
44	HSA-140834	Reactome	Extrinsic Pathway of Fibrin Clot Formation	2	1.94	0.021	44	F9,F7
45	HSA-173736	Reactome	Alternative complement activation	2	1.94	0.021	45	C3,CFP
46	HSA-3000178	Reactome	ECM proteoglycans	4	1.06	0.0236	46	COMP,VTN,COL6A3,FN1
47	HSA-1474244	Reactome	Extracellular matrix organization	7	0.7	0.0244	47	COMP,VTN,TTR,VWF,COL6A3,PLG,FN1
48	HSA-202733	Reactome	Cell surface interactions at the vascular wall	5	0.89	0.0244	48	PSG9,F2,FN1,IGKV2D-28,IGKV1-33
49	HSA-382551	Reactome	Transport of small molecules	11	0.52	0.0244	49	CETP,APOA1,SLC4A1,LCAT,STOM,AZGP1,APOA4,APOA2,TF,SLC2A1,CA1
50	HSA-3299685	Reactome	Detoxification of Reactive Oxygen Species	3	1.26	0.0328	50	CAT,PRDX3,PRDX6
51	HSA-1247673	Reactome	Erythrocytes take up oxygen and release carbon dioxide	2	1.73	0.0388	51	SLC4A1,CA1
52	HSA-196836	Reactome	Vitamin C (ascorbate) metabolism	2	1.73	0.0388	52	CYB5R3,SLC2A1
53	HSA-76009	Reactome	Platelet Aggregation (Plug Formation)	3	1.22	0.0388	53	VWF,F2,FN1
54	HSA-173623	Reactome	Classical antibody-mediated complement activation	2	1.68	0.0448	54	IGKV2D-28,IGKV1-33
55	HSA-5690714	Reactome	CD22 mediated BCR regulation	2	1.68	0.0448	55	IGKV2D-28,IGKV1-33
56	WP558	Wikipathway	Complement and coagulation cascades	11	1.61	1.19e-11	56	CPB2,SERPIND1,F9,C3,VWF,F2,PLG,CLU,SERPINF2,F7,CFI
57	WP2806	Wikipathway	Complement system	11	1.39	8.8e-10	57	C5,VTN,APOA1,C3,CFP,APCS,PLG,C8A,CFHR2,CFI,C4A
58	WP5115	Wikipathway	Network map of SARS-CoV-2 signaling pathway	13	1.11	1.19e-08	58	HRG,APOA1,CFP,SERPINA10,ITIH4,FN1,C8A,AGT,APOA2,GSN,CFI,TF,HBD
59	WP5090	Wikipathway	Complement system in neuronal development and plasticity	10	1.31	2.49e-08	59	C5,VTN,C3,CFP,CLU,C8A,C8B,CFI,C4A,COLEC11
60	WP272	Wikipathway	Blood clotting cascade	6	1.77	4.34e-07	60	F9,VWF,F2,PLG,SERPINF2,F7
61	WP545	Wikipathway	Complement activation	6	1.77	4.34e-07	61	C5,C3,CFP,C8A,C8B,C4A
62	WP5110	Wikipathway	Familial hyperlipidemia type 3	5	1.92	1.68e-06	62	CETP,APOA1,LCAT,APOA4,APOA2
63	WP5112	Wikipathway	Familial hyperlipidemia type 5	5	1.86	2.64e-06	63	CETP,APOA1,LCAT,APOA4,APOA2
64	WP5109	Wikipathway	Familial hyperlipidemia type 2	5	1.83	3.06e-06	64	CETP,APOA1,LCAT,APOA4,APOA2
65	WP5108	Wikipathway	Familial hyperlipidemia type 1	5	1.78	4.53e-06	65	CETP,APOA1,LCAT,APOA4,APOA2
66	WP5111	Wikipathway	Familial hyperlipidemia type 4	5	1.69	9.73e-06	66	CETP,APOA1,LCAT,APOA4,APOA2
67	WP15	Wikipathway	Selenium micronutrient network	7	1.26	1.32e-05	67	APOA1,CAT,PRDX3,F2,PLG,HBA1,F7
68	WP3601	Wikipathway	Lipid particles composition	4	1.94	2.43e-05	68	CETP,APOA1,LCAT,APOA2
69	WP430	Wikipathway	Statin inhibition of cholesterol production	5	1.57	2.57e-05	69	CETP,APOA1,LCAT,APOA4,APOA2
70	WP5186	Wikipathway	Vitamin K metabolism and activation of dependent proteins	4	1.86	3.8e-05	70	F9,F2,PROZ,F7
71	WP176	Wikipathway	Folate metabolism	6	1.29	5.19e-05	71	APOA1,CAT,F2,PLG,HBA1,F7
72	WP5304	Wikipathway	Cholesterol metabolism	6	1.26	7.24e-05	72	CETP,APOA1,LCAT,MGAT1,APOA4,APOA2
73	WP4522	Wikipathway	Metabolic pathway of LDL, HDL and TG, including diseases	4	1.71	0.0001	73	CETP,APOA1,LCAT,APOA2
74	WP1533	Wikipathway	Vitamin B12 metabolism	5	1.34	0.00022	74	APOA1,F2,PLG,HBA1,F7
75	WP2328	Wikipathway	Allograft rejection	5	1.09	0.0027	75	C5,C3,C8A,C8B,C4A
76	WP5323	Wikipathway	Fatty Acids and Lipoproteins Transport in Hepatocytes	9	0.71	0.0028	76	CETP,PON1,VTN,APOA1,LCAT,APOA4,CYB5R3,APOA2,CFI
77	WP4927	Wikipathway	COVID-19, thrombosis and anticoagulation	2	1.79	0.0262	77	F2,PLG
78	WP5333	Wikipathway	Cholesterol metabolism	3	1.26	0.0262	78	APOA1,MGAT1,APOA4
79	WP5104	Wikipathway	Acquired partial lipodystrophy / Barraquer-Simons syndrome	2	1.64	0.0436	79	C5,C3
