# Supplementary material for: Analysis of plasma exosomal differential proteins and bioinformatics in intrahepatic cholestasis of pregnancy
Source: Front Glob Womens Health. 2026 Apr 10;7:1751936. doi: 10.3389/fgwh.2026.1751936 (PMC13106368; doi:10.3389/fgwh.2026.1751936)
Supplement: Supplementary file 5 [file Table5.xlsx]

## Sheet: DEPs in MICP-CTR
Supplementary Table S5. Summary of the analysis of different groups of differentially expressed proteins in T-EXO (MICP-CTR)
No.	Uniprot ID	Gene name	logFC	Trend
1	P0DOY3	IGLC3	-0.89015	Down
2	P02787	TF	-0.757594	Down
3	P08697	SERPINF2	-0.699504	Down
4	P01615	IGKV2D-28	-0.997087	Down
5	P01834	IGKC	-1.03743	Down
6	P00747	PLG	-0.695094	Down
7	P01700	IGLV1-47	-0.923819	Down
8	P02647	APOA1	-1.0096	Down
9	P01718	IGLV3-27	-1.08647	Down
10	Q96KN2	CNDP1	-0.884609	Down
11	P22891	PROZ	-0.851918	Down
12	P05546	SERPIND1	-0.717616	Down
13	P01714	IGLV3-19	-0.926903	Down
14	P00734	F2	-0.48016	Down
15	P10909	CLU	-0.594475	Down
16	P06727	APOA4	-0.794089	Down
17	P01594	IGKV1-33	-0.830517	Down
18	A0A075B6K4	IGLV3-10	-0.781798	Down
19	P35443	THBS4	-0.736274	Down
20	D6RAR4	HGFAC	-0.68655	Down
21	P04433	IGKV3-11	-0.613955	Down
22	P01624	IGKV3-15	-0.703637	Down
23	P07358	C8B	-0.471337	Down
24	A0A0C4DH35	IGHV3-35	-0.638927	Down
25	Q14624	ITIH4	-1.16931	Down
26	P01611	IGKV1D-12	-0.593725	Down
27	A0A7P0T8D1	AGT	-0.61899	Down
28	P02743	APCS	-0.591723	Down
29	P01709	IGLV2-8	-1.53584	Down
30	A0A0B4J1V0	IGHV3-15	-0.605023	Down
31	P12111	COL6A3	-0.565987	Down
32	G3V2W1	SERPINA10	-0.627038	Down
33	P01782	IGHV3-9	-0.662269	Down
34	Q9HDC9	APMAP	-0.732959	Down
35	P01857	IGHG1	-0.906329	Down
36	B7ZKJ8	ITIH4	-0.75602	Down
37	D6R934	C1QB	-0.451538	Down
38	P13671	C6	-0.313522	Down
39	A0A075B6S6	IGKV2D-30	-0.536429	Down
40	P09871	C1S	-0.350169	Down
41	P01859	IGHG2	-0.808594	Down
42	P00740	F9	-0.35728	Down
43	P05543	SERPINA7	-0.383645	Down
44	P06396	GSN	-0.460937	Down
45	A0A0C4DH29	IGHV1-3	-1.21356	Down
46	A0A0B4J1V2	IGHV2-26	-0.60622	Down
47	A0A0C4DH38	IGHV5-51	-0.442375	Down
48	P43251	BTD	-0.364905	Down
49	P02747	C1QC	-0.503692	Down
50	P01780	IGHV3-7	-0.565394	Down
51	P02766	TTR	-0.537002	Down
52	P07357	C8A	-0.363557	Down
53	P04180	LCAT	-0.369148	Down
54	P27918	CFP	-0.603731	Down
55	Q9NZP8	C1RL	-0.353578	Down
56	P01031	C5	-0.409989	Down
57	A0A075B7B8	IGHV3OR16-12	-0.581426	Down
58	F8WF14	BCHE	-0.553772	Down
59	P0DP03	IGHV3-30-5	-0.590567	Down
60	P04196	HRG	0.99232	Up
61	P13716	ALAD	0.860715	Up
62	A0A5K1VW95	MDH1	0.714814	Up
63	P27105	STOM	1.18825	Up
64	P04275	VWF	0.829803	Up
65	P69905	HBA1	0.966304	Up
66	O00161	SNAP23	1.40294	Up
67	Q13219	PAPPA	0.874832	Up
68	Q8N1N4	KRT78	0.448861	Up
69	P49368	CCT3	0.63481	Up
70	P61026	RAB10	0.676061	Up
71	Q16851	UGP2	0.787456	Up
72	P01833	PIGR	0.67594	Up
73	Q9BWP8	COLEC11	0.392776	Up
74	P11166	SLC2A1	1.03797	Up
75	G3XAK1	MST1	0.741194	Up
76	P25705	ATP5F1A	0.995001	Up
77	P16157	ANK1	1.10216	Up
78	O15144	ARPC2	0.85733	Up
79	P35908	KRT2	0.398403	Up
80	Q9H3N1	TMX1	0.693037	Up
81	P02730	SLC4A1	1.1032	Up

## Sheet: DEPs in SICP-CTR
Supplementary Table S5. Summary of the analysis of different groups of differentially expressed proteins in T-EXO (SICP-CTR)
No.	Uniprot ID	Gene name	logFC	Trend
1	P36980	CFHR2	-1.22833	Down
2	P22891	PROZ	-0.952378	Down
3	P00747	PLG	-0.637869	Down
4	P02647	APOA1	-0.927118	Down
5	P05546	SERPIND1	-0.694649	Down
6	A0A0C4DH72	IGKV1-6	-0.909226	Down
7	P0DOY3	IGLC3	-0.641981	Down
8	P08697	SERPINF2	-0.548334	Down
9	P00734	F2	-0.468628	Down
10	Q96FT9	IFT43	-1.52025	Down
11	P07358	C8B	-0.503315	Down
12	Q9HDC9	APMAP	-0.912646	Down
13	P02790	HPX	-0.499462	Down
14	Q14624	ITIH4	-1.2445	Down
15	P27918	CFP	-0.821658	Down
16	E7ER44	LTF	-0.732546	Down
17	P00740	F9	-0.441521	Down
18	P02743	APCS	-0.626214	Down
19	P04180	LCAT	-0.464174	Down
20	P05543	SERPINA7	-0.447733	Down
21	Q9BXR6	CFHR5	-0.619463	Down
22	A0A7P0T8D1	AGT	-0.584776	Down
23	P01615	IGKV2D-28	-0.606041	Down
24	E7ETH0	CFI	-0.389541	Down
25	P10909	CLU	-0.449149	Down
26	Q96KN2	CNDP1	-0.602433	Down
27	P12111	COL6A3	-0.533356	Down
28	P01700	IGLV1-47	-0.577754	Down
29	P01594	IGKV1-33	-0.618195	Down
30	A0A075B6K4	IGLV3-10	-0.582513	Down
31	P0C0L4	C4A	-0.502426	Down
32	P02774	GC	-0.41785	Down
33	P01718	IGLV3-27	-0.681915	Down
34	P02787	TF	-0.426074	Down
35	P06396	GSN	-0.464227	Down
36	Q9NZP8	C1RL	-0.385237	Down
37	P25311	AZGP1	-0.420906	Down
38	Q92496	CFHR4	-0.643688	Down
39	P27169	PON1	-0.406391	Down
40	F8WF14	BCHE	-0.606433	Down
41	A0A0C4DH68	IGKV2-24	-0.491545	Down
42	P07357	C8A	-0.362207	Down
43	P04004	VTN	-0.292747	Down
44	F5H8B0	F7	-0.494787	Down
45	G3V2W1	SERPINA10	-0.510441	Down
46	B7ZKJ8	ITIH4	-0.643551	Down
47	P35443	THBS4	-0.50771	Down
48	V9GYM3	APOA2	-0.399557	Down
49	Q13790	APOF	-0.488434	Down
50	P01833	PIGR	1.51112	Up
51	P04196	HRG	1.37113	Up
52	P13716	ALAD	1.10308	Up
53	Q8N1N4	KRT78	0.704125	Up
54	Q5T749	KPRP	0.840662	Up
55	P07327	ADH1A	2.26409	Up
56	P35908	KRT2	0.625216	Up
57	P04275	VWF	0.991831	Up
58	P24298	GPT	0.97024	Up
59	A0A1B0GVI3	KRT10	0.702177	Up
60	P04264	KRT1	0.679608	Up
61	P35527	KRT9	0.697191	Up
62	P04066	FUCA1	0.706802	Up
63	A0A5K1VW95	MDH1	0.722687	Up
64	Q16851	UGP2	0.954635	Up
65	P05062	ALDOB	0.974046	Up
66	J3QW43	MPDU1	1.13225	Up
67	G3XAP6	COMP	0.62455	Up
68	P30048	PRDX3	0.630881	Up
69	Q9BWP8	COLEC11	0.399322	Up
70	P49368	CCT3	0.595209	Up
71	P02751	FN1	0.595111	Up
72	P16157	ANK1	1.14847	Up
73	Q16706	MAN2A1	0.77194	Up
74	P27105	STOM	0.911119	Up
75	P00387	CYB5R3	0.819569	Up
76	P04424	ASL	0.825306	Up
77	Q00887	PSG9	1.17686	Up
78	E7EPL9	HSD17B4	0.628645	Up
79	P02730	SLC4A1	1.12815	Up
80	P11166	SLC2A1	0.954619	Up
81	E7EUF1	ENPP2	0.626123	Up
82	Q13835	PKP1	0.749607	Up
83	A0A0A0MS15	IGHV3-49	0.512728	Up

## Sheet: DEPs in SICP-MICP
Supplementary Table S5. Summary of the analysis of different groups of differentially expressed proteins in T-EXO (SICP-MICP)
No.	Uniprot ID	Gene name	logFC	Trend
1	Q96FT9	IFT43	-1.35981	Down
2	P36980	CFHR2	-0.731409	Down
3	P08253	MMP2	-0.624347	Down
4	Q15833	STXBP2	-0.731819	Down
5	E7ER44	LTF	-0.561225	Down
6	A0A0B4J1V2	IGHV2-26	0.795833	Up
7	O75636	FCN3	1.03619	Up
8	Q5T749	KPRP	0.644111	Up
9	A0A075B7B8	IGHV3OR16-12	0.795674	Up
10	P01833	PIGR	0.835183	Up
11	Q06033	ITIH3	0.586958	Up
12	A0A0C4DH36	IGHV3-38	0.518605	Up
13	A0A0A0MS15	IGHV3-49	0.675938	Up
14	P01591	JCHAIN	0.748182	Up
15	K7ES98	ARHGAP45	0.946371	Up
16	A0A0B4J1V0	IGHV3-15	0.588641	Up
17	P43251	BTD	0.386678	Up
18	E7EUF1	ENPP2	0.683455	Up
