# Supplementary material for: Analysis of plasma exosomal differential proteins and bioinformatics in intrahepatic cholestasis of pregnancy
Source: Front Glob Womens Health. 2026 Apr 10;7:1751936. doi: 10.3389/fgwh.2026.1751936 (PMC13106368; doi:10.3389/fgwh.2026.1751936)
Supplement: Supplementary file 6 [file Table6.xlsx]

## Sheet: Sheet1
Supplementary Table S6. The common differentially expressed proteins between groups of T-EXO
No.	Uniprot ID	Gene name	Protein name	Fold Change
				ICP-CTR	MICP-CTR	SICP-CTR	SICP-MICP
1	P01833	PIGR	Polymeric immunoglobulin receptor	1.09353	0.67594	1.51112	0.835183
2	A0A075B6K4	IGLV3-10	Immunoglobulin lambda variable 3-10	-0.682155	-0.781798	-0.582513	/
3	A0A5K1VW95	MDH1	Malate dehydrogenase	0.718751	0.714814	0.722687	/
4	A0A7P0T8D1	AGT	Angiotensinogen	-0.601883	-0.61899	-0.584776	/
5	B7ZKJ8	B7ZKJ8	ITIH4 protein	-0.699786	-0.75602	-0.643551	/
6	F8WF14	BCHE	Carboxylic ester hydrolase	-0.580103	-0.553772	-0.606433	/
7	G3V2W1	SERPINA10	Protein Z-dependent protease inhibitor	-0.56874	-0.627038	-0.510441	/
8	P00734	F2	Prothrombi	-0.474394	-0.48016	-0.468628	/
9	P00740	F9	Coagulation factor IX	-0.3994	-0.35728	-0.441521	/
10	P00747	PLG	Plasminogen	-0.666481	-0.695094	-0.637869	/
11	P01594	IGKV1-33	Immunoglobulin kappa variable 1-33	-0.724356	-0.830517	-0.618195	/
12	P01615	IGKV2D-28	Immunoglobulin kappa variable 2D-28	-0.801564	-0.997087	-0.606041	/
13	P01700	IGLV1-47	Immunoglobulin lambda variable 1-47	-0.750787	-0.923819	-0.577754	/
14	P01718	IGLV3-27	Immunoglobulin lambda variable 3-27	-0.884195	-1.08647	-0.681915	/
15	P02647	APOA1	Apolipoprotein A-I	-0.968358	-1.0096	-0.927118	/
16	P02730	SLC4A1	Band 3 anion transport protein	1.11567	1.1032	1.12815	/
17	P02743	APCS	Serum amyloid P-component	-0.608969	-0.591723	-0.626214	/
18	P02787	TF	Serotransferrin	-0.591834	-0.757594	-0.426074	/
19	P04180	LCAT	Phosphatidylcholine-sterol acyltransferase	-0.416661	-0.369148	-0.464174	/
20	P04196	HRG	Histidine-rich glycoprotein	1.18173	0.99232	1.37113	/
21	P04275	VWF	von Willebrand factor	0.910817	0.829803	0.991831	/
22	P05543	SERPINA7	Thyroxine-binding globulin	-0.415689	-0.383645	-0.447733	/
23	P05546	SERPIND1	Heparin cofactor 2	-0.706133	-0.717616	-0.694649	/
24	P06396	GSN	Gelsolin	-0.462582	-0.460937	-0.464227	/
25	P07357	C8A	Complement component C8 alpha chain	-0.362882	-0.363557	-0.362207	/
26	P07358	C8B	Complement component C8 beta chain	-0.487326	-0.471337	-0.503315	/
27	P08697	SERPINF2	Alpha-2-antiplasmin	-0.623919	-0.699504	-0.548334	/
28	P0DOY3	IGLC3	Immunoglobulin lambda constant 3	-0.766065	-0.89015	-0.641981	/
29	P10909	CLU	Clusterin	-0.521812	-0.594475	-0.449149	/
30	P11166	SLC2A1	Solute carrier family 2, facilitated glucose transporter member 1	0.996293	1.03797	0.954619	/
31	P12111	COL6A3	Collagen alpha-3(VI) chain	-0.549671	-0.565987	-0.533356	/
32	P13716	ALAD	Delta-aminolevulinic acid dehydratase	0.981895	0.860715	1.10308	/
33	P16157	ANK1	Ankyrin-1	1.12532	1.10216	1.14847	/
34	P22891	PROZ	Vitamin K-dependent protein Z	-0.902148	-0.851918	-0.952378	/
35	P27105	STOM	Stomatin	1.04968	1.18825	0.911119	/
36	P27918	CFP	Properdin	-0.712694	-0.603731	-0.821658	/
37	P35443	THBS4	Thrombospondin-4	-0.621992	-0.736274	-0.50771	/
38	P35908	KRT2	Keratin, type II cytoskeletal 2 epidermal	0.511809	0.398403	0.625216	/
39	P49368	CCT3	T-complex protein 1 subunit gamma	0.61501	0.63481	0.595209	/
40	Q14624	ITIH4	Inter-alpha-trypsin inhibitor heavy chain H4	-1.20691	-1.16931	-1.2445	/
41	Q16851	UGP2	UTP--glucose-1-phosphate uridylyltransferase	0.871046	0.787456	0.954635	/
42	Q8N1N4	KRT78	Keratin, type II cytoskeletal 78	0.576493	0.448861	0.704125	/
43	Q96KN2	CNDP1	Beta-Ala-His dipeptidase	-0.743521	-0.884609	-0.602433	/
44	Q9BWP8	COLEC11	Collectin-11	0.396049	0.392776	0.399322	/
45	Q9HDC9	APMAP	Adipocyte plasma membrane-associated protein	-0.822802	-0.732959	-0.912646	/
46	Q9NZP8	C1RL	Complement C1r subcomponent-like protein	-0.369407	-0.353578	-0.385237	/
47	E7ER44	LTF	Lactotransferrin	-0.451934	/	-0.732546	-0.561225
48	P36980	CFHR2	Complement factor H-related protein 2	-0.86263	/	-1.22833	-0.731409
49	Q5T749	KPRP	Keratinocyte proline-rich protein	0.518607	/	0.840662	0.644111
50	A0A669KBE7	ADAMTSL4	ADAMTS like 4	-0.642437	/	/	/
51	P00915	CA1	Carbonic anhydrase 1	0.762194	/	/	/
52	P01024	C3	Complement C3	-0.335223	/	/	/
53	P02042	HBD	Hemoglobin subunit delta	0.734186	/	/	/
54	P02549	SPTA1	Spectrin alpha chain, erythrocytic 1	0.880452	/	/	/
55	P04040	CAT	Catalase	0.563952	/	/	/
56	P11597	CETP	Cholesteryl ester transfer protein	-0.673962	/	/	/
57	P16452	EPB42	Protein 4.2	0.797243	/	/	/
58	P26572	MGAT1	Alpha-1,3-mannosyl-glycoprotein 2-beta-N-acetylglucosaminyltransferase	0.591138	/	/	/
59	P30041	PRDX6	Peroxiredoxin-6	0.468758	/	/	/
60	P35858	IGFALS	Insulin-like growth factor-binding protein complex acid labile subunit	-0.450799	/	/	/
61	P36955	SERPINF1	Pigment epithelium-derived factor	-0.283329	/	/	/
62	P43652	AFM	Afamin	0.402962	/	/	/
63	Q04917	YWHAH	14-3-3 protein eta	0.684054	/	/	/
64	Q5VWC8	HACD4	Very-long-chain (3R)-3-hydroxyacyl-CoA dehydratase 4	0.796285	/	/	/
65	Q96IY4	CPB2	Carboxypeptidase B2	-0.3104	/	/	/
66	A0A0C4DH35	IGHV3-35	Probable non-functional immunoglobulin heavy variable 3-35	-0.400586	-0.638927	/	/
67	D6RAR4	HGFAC	HGF activator	-0.527912	-0.68655	/	/
68	G3XAK1	MST1	Macrophage stimulating 1	0.591412	0.741194	/	/
69	O00161	SNAP23	Synaptosomal-associated protein 23	1.11133	1.40294	/	/
70	P01031	C5	Complement C5	-0.382302	-0.409989	/	/
71	P01611	IGKV1D-12	Immunoglobulin kappa variable 1D-12	-0.455392	-0.593725	/	/
72	P01624	IGKV3-15	Immunoglobulin kappa variable 3-15	-0.530771	-0.703637	/	/
73	P01709	IGLV2-8	Immunoglobulin lambda variable 2-8	-1.2166	-1.53584	/	/
74	P01714	IGLV3-19	Immunoglobulin lambda variable 3-19	-0.686243	-0.926903	/	/
75	P01782	IGHV3-9	Immunoglobulin heavy variable 3-9	-0.51678	-0.662269	/	/
76	P01834	IGKC	Immunoglobulin kappa constant	-0.771589	-1.03743	/	/
77	P01857	IGHG1	Immunoglobulin heavy constant gamma 1	-0.69982	-0.906329	/	/
78	P01859	IGHG2	Immunoglobulin heavy constant gamma 2	-0.596572	-0.808594	/	/
79	P02766	TTR	Transthyretin	-0.467625	-0.537002	/	/
80	P04433	IGKV3-11	Immunoglobulin kappa variable 3-11	-0.511624	-0.613955	/	/
81	P06727	APOA4	Apolipoprotein A-IV	-0.598731	-0.794089	/	/
82	P69905	HBA1	Hemoglobin subunit alpha	0.830167	0.966304	/	/
83	Q13219	PAPPA	Pappalysin-1	0.669741	0.874832	/	/
84	Q9H3N1	TMX1	Thioredoxin-related transmembrane protein 1	0.659369	0.693037	/	/
85	A0A0C4DH68	IGKV2-24	Immunoglobulin kappa variable 2-24	-0.438854	/	-0.491545	/
86	A0A0C4DH72	IGKV1-6	Immunoglobulin kappa variable 1-6	-0.605328	/	-0.909226	/
87	A0A1B0GVI3	KRT10	Keratin, type I cytoskeletal 10	0.552756	/	0.702177	/
88	E7ETH0	CFI	Complement factor I	-0.352727	/	-0.389541	/
89	F5H8B0	F7	Coagulation factor VII	-0.427886	/	-0.494787	/
90	G3XAP6	COMP	Cartilage oligomeric matrix protein	0.500478	/	0.62455	/
91	J3QW43	MPDU1	Mannose-P-dolichol utilization defect 1	1.03711	/	1.13225	/
92	P00387	CYB5R3	NADH-cytochrome b5 reductase 3	0.695548	/	0.819569	/
93	P02751	FN1	Fibronectin	0.547041	/	0.595111	/
94	P02790	HPX	Hemopexin	-0.403098	/	-0.499462	/
95	P04004	VTN	Vitronectin	-0.271602	/	-0.292747	/
96	P04066	FUCA1	Tissue alpha-L-fucosidase	0.464778	/	0.706802	/
97	P04264	KRT1	Keratin, type II cytoskeletal 1	0.546706	/	0.679608	/
98	P05062	ALDOB	Fructose-bisphosphate aldolase B	0.735153	/	0.974046	/
99	P07327	ADH1A	Alcohol dehydrogenase 1A	1.63082	/	2.26409	/
100	P0C0L4	C4A	Complement C4-A	-0.372094	/	-0.502426	/
101	P24298	GPT	Alanine aminotransferase 1	0.647479	/	0.97024	/
102	P25311	AZGP1	Zinc-alpha-2-glycoprotein	-0.330323	/	-0.420906	/
103	P27169	PON1	Serum paraoxonase/arylesterase 1	-0.362909	/	-0.406391	/
104	P30048	PRDX3	Thioredoxin-dependent peroxide reductase, mitochondrial	0.575725	/	0.630881	/
105	P35527	KRT9	Keratin, type I cytoskeletal 9	0.536915	/	0.697191	/
106	Q00887	PSG9	Pregnancy-specific beta-1-glycoprotein 9	1.13717	/	1.17686	/
107	Q13835	PKP1	Plakophilin-1	0.626004	/	0.749607	/
108	Q16706	MAN2A1	Alpha-mannosidase 2	0.59797	/	0.77194	/
109	V9GYM3	APOA2	Apolipoprotein A-II	-0.3318	/	-0.399557	/
110	D6R934	C1QB	Complement C1q B chain	/	-0.451538	/	/
111	P13671	C6	Complement component C6	/	-0.313522	/	/
112	A0A075B6S6	IGKV2D-30	Immunoglobulin kappa variable 2D-30	/	-0.536429	/	/
113	P09871	C1S	Complement C1s subcomponent	/	-0.350169	/	/
114	A0A0C4DH29	IGHV1-3	Immunoglobulin heavy variable 1-3	/	-1.21356	/	/
115	A0A0C4DH38	IGHV5-51	Immunoglobulin heavy variable 5-51	/	-0.442375	/	/
116	P02747	C1QC	Complement C1q subcomponent subunit C	/	-0.503692	/	/
117	P01780	IGHV3-7	Immunoglobulin heavy variable 3-7	/	-0.565394	/	/
118	P0DP03	IGHV3-30-5	Immunoglobulin heavy variable 3-30-5	/	-0.590567	/	/
119	P61026	RAB10	Ras-related protein Rab-10	/	0.676061	/	/
120	P25705	ATP5F1A	ATP synthase subunit alpha, mitochondrial	/	0.995001	/	/
121	O15144	ARPC2	Actin-related protein 2/3 complex subunit 2	/	0.85733	/	/
122	A0A0B4J1V0	IGHV3-15	Immunoglobulin heavy variable 3-15	/	-0.605023	/	0.588641
123	A0A0B4J1V2	IGHV2-26	Immunoglobulin heavy variable 2-26	/	-0.60622	/	0.795833
124	P43251	BTD	Biotinidase	/	-0.364905	/	0.386678
125	A0A075B7B8	IGHV3OR16-12	Immunoglobulin heavy variable 3/OR16-12 (non-functional)	/	-0.581426	/	0.795674
126	Q96FT9	IFT43	Intraflagellar transport protein 43 homolog	/	/	-1.52025	-1.35981
127	E7EUF1	ENPP2	Ectonucleotide pyrophosphatase/phosphodiesterase 2	/	/	0.626123	0.683455
128	A0A0A0MS15	IGHV3-49	Immunoglobulin heavy variable 3-49	/	/	0.512728	0.675938
130	Q9BXR6	CFHR5	Complement factor H-related protein 5	/	/	-0.619463	/
131	P02774	GC	Vitamin D-binding protein	/	/	-0.41785	/
132	Q92496	CFHR4	Complement factor H-related protein 4	/	/	-0.643688	/
133	Q13790	APOF	Apolipoprotein F	/	/	-0.488434	/
134	P04424	ASL	Argininosuccinate lyase	/	/	0.825306	/
135	E7EPL9	HSD17B4	Hydroxysteroid 17-beta dehydrogenase 4	/	/	0.628645	/
136	P08253	MMP2	72 kDa type IV collagenase	/	/	/	-0.624347
137	Q15833	STXBP2	Syntaxin-binding protein 2	/	/	/	-0.731819
138	O75636	FCN3	Ficolin-3	/	/	/	1.03619
139	Q06033	ITIH3	Inter-alpha-trypsin inhibitor heavy chain H3	/	/	/	0.586958
140	A0A0C4DH36	IGHV3-38	Probable non-functional immunoglobulin heavy variable 3-38	/	/	/	0.518605
141	P01591	JCHAIN	Immunoglobulin J chain	/	/	/	0.748182
142	K7ES98	ARHGAP45	Rho GTPase activating protein 45	/	/	/	0.946371
