# Supplementary material for: Analysis of plasma exosomal differential proteins and bioinformatics in intrahepatic cholestasis of pregnancy
Source: Front Glob Womens Health. 2026 Apr 10;7:1751936. doi: 10.3389/fgwh.2026.1751936 (PMC13106368; doi:10.3389/fgwh.2026.1751936)
Supplement: Supplementary file 7 [file Table7.xlsx]

## Sheet: Sheet1
Supplementary Table S7. GO and KEGG analysis of total exosomal common differentially expressed proteins in MICP/CTR and SICP/CTR groups
No.	Ontology	ID	Description	zScore	pvalue	Gene Count	No.	GeneID
1	BP	GO:0007596	blood coagulation	13.1039	8.96107e-11	10	1	SERPINF2/PLG/PROZ/SERPIND1/HRG/F2/VWF/SERPINA10/F9/SLC4A1
2	BP	GO:0007599	hemostasis	12.893	1.19678e-10	10	2	SERPINF2/PLG/PROZ/SERPIND1/HRG/F2/VWF/SERPINA10/F9/SLC4A1
3	BP	GO:0050817	coagulation	12.893	1.19678e-10	10	3	SERPINF2/PLG/PROZ/SERPIND1/HRG/F2/VWF/SERPINA10/F9/SLC4A1
4	BP	GO:0042060	wound healing	10.0964	2.96478e-09	11	4	SERPINF2/PLG/PROZ/SERPIND1/HRG/F2/VWF/APCS/SERPINA10/F9/SLC4A1
5	BP	GO:0006956	complement activation	15.0564	8.45174e-09	6	5	CLU/C8B/COLEC11/C8A/CFP/C1RL
6	BP	GO:0050878	regulation of body fluid levels	9.94744	1.00079e-08	10	6	SERPINF2/PLG/PROZ/SERPIND1/HRG/F2/VWF/SERPINA10/F9/SLC4A1
7	BP	GO:0051918	negative regulation of fibrinolysis	23.1735	1.60636e-08	4	7	SERPINF2/PLG/HRG/F2
8	BP	GO:0006959	humoral immune response	9.99599	2.54419e-08	9	8	TF/HRG/F2/CLU/C8B/COLEC11/C8A/CFP/C1RL
9	BP	GO:0051917	regulation of fibrinolysis	19.6401	6.81846e-08	4	9	SERPINF2/PLG/HRG/F2
10	BP	GO:0045861	negative regulation of proteolysis	8.90997	3.42476e-07	8	10	SERPINF2/SERPIND1/F2/ALAD/ITIH4/COL6A3/SERPINA10/SERPINA7
11	BP	GO:0030194	positive regulation of blood coagulation	15.9573	3.85314e-07	4	11	SERPINF2/PLG/HRG/F2
12	BP	GO:0042730	fibrinolysis	15.9573	3.85314e-07	4	12	SERPINF2/PLG/HRG/F2
13	BP	GO:1900048	positive regulation of hemostasis	15.9573	3.85314e-07	4	13	SERPINF2/PLG/HRG/F2
14	BP	GO:0050820	positive regulation of coagulation	14.8596	6.86293e-07	4	14	SERPINF2/PLG/HRG/F2
15	BP	GO:0061045	negative regulation of wound healing	11.5122	8.75524e-07	5	15	SERPINF2/PLG/HRG/F2/APCS
16	BP	GO:0051346	negative regulation of hydrolase activity	8.57681	1.43138e-06	7	16	SERPINF2/SERPIND1/ITIH4/APCS/COL6A3/SERPINA10/SERPINA7
17	BP	GO:0006958	complement activation, classical pathway	12.689	2.3976e-06	4	17	CLU/C8B/C8A/C1RL
18	BP	GO:1903035	negative regulation of response to wounding	10.0137	3.16124e-06	5	18	SERPINF2/PLG/HRG/F2/APCS
19	BP	GO:0006953	acute-phase response	11.83	4.12711e-06	4	19	SERPINF2/F2/ITIH4/APCS
20	BP	GO:0030195	negative regulation of blood coagulation	11.5781	4.86871e-06	4	20	SERPINF2/PLG/HRG/F2
21	BP	GO:0010466	negative regulation of peptidase activity	8.34301	5.27252e-06	6	21	SERPINF2/SERPIND1/ITIH4/COL6A3/SERPINA10/SERPINA7
22	BP	GO:1900047	negative regulation of hemostasis	11.4577	5.2744e-06	4	22	SERPINF2/PLG/HRG/F2
23	BP	GO:0050819	negative regulation of coagulation	11.1163	6.64199e-06	4	23	SERPINF2/PLG/HRG/F2
24	BP	GO:0002455	humoral immune response mediated by circulating immunoglobulin	10.9038	7.68862e-06	4	24	CLU/C8B/C8A/C1RL
25	BP	GO:0006957	complement activation, alternative pathway	14.6795	8.62306e-06	3	25	C8B/C8A/CFP
26	BP	GO:0051702	biological process involved in interaction with symbiont	8.74924	1.04831e-05	5	26	PLG/HRG/F2/STOM/APCS
27	BP	GO:0043086	negative regulation of catalytic activity	6.66931	1.14766e-05	8	27	SERPINF2/SERPIND1/ITIH4/AGT/APCS/COL6A3/SERPINA10/SERPINA7
28	BP	GO:0052547	regulation of peptidase activity	7.09506	1.15154e-05	7	28	SERPINF2/SERPIND1/ITIH4/COL6A3/SERPINA10/SERPINA7/GSN
29	BP	GO:0043691	reverse cholesterol transport	13.9056	1.20089e-05	3	29	APOA1/CLU/LCAT
30	BP	GO:0090303	positive regulation of wound healing	9.98774	1.48413e-05	4	30	SERPINF2/PLG/HRG/F2
31	BP	GO:0061041	regulation of wound healing	8.35649	1.55925e-05	5	31	SERPINF2/PLG/HRG/F2/APCS
32	BP	GO:0030193	regulation of blood coagulation	9.75174	1.77146e-05	4	32	SERPINF2/PLG/HRG/F2
33	BP	GO:0016485	protein processing	7.34775	1.81649e-05	6	33	SERPINF2/PLG/F9/GSN/C1RL/BCHE
34	BP	GO:1900046	regulation of hemostasis	9.60259	1.98446e-05	4	34	SERPINF2/PLG/HRG/F2
35	BP	GO:0050818	regulation of coagulation	9.25519	2.59891e-05	4	35	SERPINF2/PLG/HRG/F2
36	BP	GO:0045807	positive regulation of endocytosis	7.77318	2.87922e-05	5	36	TF/APOA1/CLU/COLEC11/CFP
37	BP	GO:1903036	positive regulation of response to wounding	8.93964	3.34267e-05	4	37	SERPINF2/PLG/HRG/F2
38	BP	GO:1903034	regulation of response to wounding	7.21146	5.34713e-05	5	38	SERPINF2/PLG/HRG/F2/APCS
39	BP	GO:0034368	protein-lipid complex remodeling	10.7213	5.63063e-05	3	39	APOA1/AGT/LCAT
40	BP	GO:0034369	plasma lipoprotein particle remodeling	10.7213	5.63063e-05	3	40	APOA1/AGT/LCAT
41	BP	GO:0034367	protein-containing complex remodeling	10.3949	6.73319e-05	3	41	APOA1/AGT/LCAT
42	BP	GO:0048771	tissue remodeling	6.98736	6.90123e-05	5	42	TF/PLG/HRG/THBS4/AGT
43	BP	GO:0044403	biological process involved in symbiotic interaction	6.2319	8.16124e-05	6	43	PLG/HRG/F2/STOM/APCS/GSN
44	BP	GO:0016064	immunoglobulin mediated immune response	6.62325	0.000105545	5	44	IGLC3/CLU/C8B/C8A/C1RL
45	BP	GO:0010951	negative regulation of endopeptidase activity	7.58393	0.000106753	4	45	SERPINF2/SERPIND1/SERPINA10/SERPINA7
46	BP	GO:0002526	acute inflammatory response	7.54503	0.0001106	4	46	SERPINF2/F2/ITIH4/APCS
47	BP	GO:0019724	B cell mediated immunity	6.56687	0.000112853	5	47	IGLC3/CLU/C8B/C8A/C1RL
48	BP	GO:0031640	killing of cells of another organism	7.04889	0.000175642	4	48	HRG/F2/C8B/C8A
49	BP	GO:0141061	disruption of cell in another organism	7.04889	0.000175642	4	49	HRG/F2/C8B/C8A
50	BP	GO:0141060	disruption of anatomical structure in another organism	6.95296	0.000192542	4	50	HRG/F2/C8B/C8A
51	BP	GO:0071827	plasma lipoprotein particle organization	8.59927	0.00019692	3	51	APOA1/AGT/LCAT
52	BP	GO:1905918	regulation of CoA-transferase activity	13.1571	0.000222886	2	52	APOA1/AGT
53	BP	GO:0003014	renal system process	6.8001	0.000223274	4	53	SERPINF2/AGT/GSN/SLC4A1
54	BP	GO:0071825	protein-lipid complex organization	8.33335	0.000234249	3	54	APOA1/AGT/LCAT
55	BP	GO:0052548	regulation of endopeptidase activity	5.96776	0.000234439	5	55	SERPINF2/SERPIND1/SERPINA10/SERPINA7/GSN
56	BP	GO:0051838	cytolysis by host of symbiont cells	12.5308	0.000272024	2	56	HRG/F2
57	BP	GO:1903027	regulation of opsonization	12.5308	0.000272024	2	57	COLEC11/CFP
58	BP	GO:0031638	zymogen activation	7.93578	0.000306123	3	58	SERPINF2/F9/C1RL
59	BP	GO:0034370	triglyceride-rich lipoprotein particle remodeling	11.9839	0.00032596	2	59	APOA1/LCAT
60	BP	GO:0034372	very-low-density lipoprotein particle remodeling	11.9839	0.00032596	2	60	APOA1/LCAT
61	BP	GO:0034380	high-density lipoprotein particle assembly	11.5008	0.000384671	2	61	APOA1/LCAT
62	BP	GO:0032102	negative regulation of response to external stimulus	5.10082	0.000425706	6	62	SERPINF2/PLG/APOA1/HRG/F2/APCS
63	BP	GO:0006869	lipid transport	4.93051	0.000551805	6	63	APOA1/CLU/AGT/SLC2A1/LCAT/SLC4A1
64	BP	GO:0050766	positive regulation of phagocytosis	6.99263	0.00060264	3	64	APOA1/COLEC11/CFP
65	BP	GO:0030100	regulation of endocytosis	5.21047	0.000622517	5	65	TF/APOA1/CLU/COLEC11/CFP
66	BP	GO:0008228	opsonization	10.012	0.000666861	2	66	COLEC11/CFP
67	BP	GO:0034375	high-density lipoprotein particle remodeling	10.012	0.000666861	2	67	APOA1/LCAT
68	BP	GO:1902905	positive regulation of supramolecular fiber organization	5.71752	0.000678449	4	68	SERPINF2/APOA1/CLU/GSN
69	BP	GO:0002443	leukocyte mediated immunity	4.74292	0.00073651	6	69	IGLC3/F2/CLU/C8B/C8A/C1RL
70	BP	GO:0019730	antimicrobial humoral response	5.56556	0.000800329	4	70	TF/HRG/F2/COLEC11
71	BP	GO:2000047	regulation of cell-cell adhesion mediated by cadherin	8.9675	0.00102381	2	71	SERPINF2/PLG
72	BP	GO:0034103	regulation of tissue remodeling	6.29501	0.00103847	3	72	TF/HRG/THBS4
73	BP	GO:0097006	regulation of plasma lipoprotein particle levels	6.17585	0.00114424	3	73	APOA1/AGT/LCAT
74	BP	GO:0003081	regulation of systemic arterial blood pressure by renin-angiotensin	8.3598	0.00133979	2	74	SERPINF2/AGT
75	BP	GO:0051131	chaperone-mediated protein complex assembly	8.3598	0.00133979	2	75	CLU/APCS
76	BP	GO:0003071	renal system process involved in regulation of systemic arterial blood pressure	8.18158	0.0014542	2	76	SERPINF2/AGT
77	BP	GO:0046597	negative regulation of viral entry into host cell	8.18158	0.0014542	2	77	APCS/GSN
78	BP	GO:0050764	regulation of phagocytosis	5.78301	0.00158948	3	78	APOA1/COLEC11/CFP
79	BP	GO:0032967	positive regulation of collagen biosynthetic process	7.85479	0.00169654	2	79	SERPINF2/F2
80	BP	GO:0034377	plasma lipoprotein particle assembly	7.85479	0.00169654	2	80	APOA1/LCAT
81	BP	GO:0002449	lymphocyte mediated immunity	4.46309	0.00172648	5	81	IGLC3/CLU/C8B/C8A/C1RL
82	BP	GO:0031647	regulation of protein stability	4.45499	0.00174617	5	82	TF/APOA1/CLU/CCT3/GSN
83	BP	GO:0010714	positive regulation of collagen metabolic process	7.70445	0.00182442	2	83	SERPINF2/F2
84	BP	GO:0006656	phosphatidylcholine biosynthetic process	7.56179	0.00195675	2	84	APOA1/LCAT
85	BP	GO:0006910	phagocytosis, recognition	7.56179	0.00195675	2	85	COLEC11/CFP
86	BP	GO:0010039	response to iron ion	7.56179	0.00195675	2	86	TF/ALAD
87	BP	GO:0002460	adaptive immune response based on somatic recombination of immune receptors built from immunoglobulin superfamily domains	4.35224	0.00201744	5	87	IGLC3/CLU/C8B/C8A/C1RL
88	BP	GO:0006909	phagocytosis	4.73619	0.00205609	4	88	APOA1/GSN/COLEC11/CFP
89	BP	GO:0065005	protein-lipid complex assembly	7.42618	0.00209351	2	89	APOA1/LCAT
90	BP	GO:1903901	negative regulation of viral life cycle	7.29705	0.00223468	2	90	APCS/GSN
91	BP	GO:0051873	killing by host of symbiont cells	6.94371	0.00268446	2	91	HRG/F2
92	BP	GO:0030301	cholesterol transport	5.17868	0.0027106	3	92	APOA1/CLU/LCAT
93	BP	GO:0001906	cell killing	4.43555	0.00294562	4	93	HRG/F2/C8B/C8A
94	BP	GO:0015918	sterol transport	4.96276	0.00330881	3	94	APOA1/CLU/LCAT
95	BP	GO:0001990	regulation of systemic arterial blood pressure by hormone	6.53784	0.00334471	2	95	SERPINF2/AGT
96	BP	GO:0032965	regulation of collagen biosynthetic process	6.35755	0.00370043	2	96	SERPINF2/F2
97	BP	GO:0043542	endothelial cell migration	4.19155	0.00396997	4	97	PLG/APOA1/HRG/AGT
98	BP	GO:0030168	platelet activation	4.76666	0.00398216	3	98	HRG/F2/VWF
99	CC	GO:0072562	blood microparticle	33.7131	4.08582e-30	19	99	IGLC3/TF/SERPINF2/IGKV2D-28/PLG/IGLV1-47/APOA1/HRG/F2/CLU/STOM/ITIH4/AGT/APCS/GSN/SLC2A1/C8A/SLC4A1/BCHE
100	CC	GO:0062023	collagen-containing extracellular matrix	13.7466	1.66792e-13	14	100	SERPINF2/PLG/APOA1/HRG/F2/CLU/THBS4/ITIH4/AGT/VWF/APCS/COL6A3/F9/CFP
101	CC	GO:0005788	endoplasmic reticulum lumen	12.6652	4.50667e-11	11	101	TF/APOA1/PROZ/SERPIND1/F2/CLU/COL6A3/SERPINA10/F9/CFP/BCHE
102	CC	GO:0034774	secretory granule lumen	12.4453	6.30325e-11	11	102	TF/SERPINF2/PLG/APOA1/HRG/CLU/ALAD/ITIH4/VWF/GSN/CFP
103	CC	GO:0060205	cytoplasmic vesicle lumen	12.3391	7.42399e-11	11	103	TF/SERPINF2/PLG/APOA1/HRG/CLU/ALAD/ITIH4/VWF/GSN/CFP
104	CC	GO:0031983	vesicle lumen	12.3181	7.66857e-11	11	104	TF/SERPINF2/PLG/APOA1/HRG/CLU/ALAD/ITIH4/VWF/GSN/CFP
105	CC	GO:0031093	platelet alpha granule lumen	12.8158	3.19266e-07	5	105	SERPINF2/PLG/HRG/CLU/VWF
106	CC	GO:0031091	platelet alpha granule	10.8861	1.47988e-06	5	106	SERPINF2/PLG/HRG/CLU/VWF
107	CC	GO:0034364	high-density lipoprotein particle	12.2189	2.6275e-05	3	107	APOA1/CLU/LCAT
108	CC	GO:0019814	immunoglobulin complex	7.59549	3.49865e-05	5	108	IGLC3/IGKV2D-28/IGLV1-47/IGLV3-27/IGLV3-10
109	CC	GO:0034358	plasma lipoprotein particle	10.3641	6.87567e-05	3	109	APOA1/CLU/LCAT
110	CC	GO:1990777	lipoprotein particle	10.3641	6.87567e-05	3	110	APOA1/CLU/LCAT
111	CC	GO:0032994	protein-lipid complex	9.94656	8.70353e-05	3	111	APOA1/CLU/LCAT
112	CC	GO:0016528	sarcoplasm	6.12689	0.00119251	3	112	THBS4/GSN/ANK1
113	CC	GO:0046930	pore complex	8.22798	0.00142574	2	113	C8B/C8A
114	CC	GO:0005796	Golgi lumen	5.82162	0.00153951	3	114	PROZ/F2/F9
115	CC	GO:0030863	cortical cytoskeleton	5.728	0.00166779	3	115	GSN/SLC2A1/SLC4A1
116	CC	GO:0030018	Z disc	5.09161	0.00293792	3	116	SLC2A1/ANK1/SLC4A1
117	CC	GO:0042383	sarcolemma	4.85189	0.00367456	3	117	COL6A3/SLC2A1/ANK1
118	CC	GO:0009925	basal plasma membrane	4.22712	0.00380127	4	118	TF/SLC2A1/ANK1/SLC4A1
119	CC	GO:0031674	I band	4.77103	0.0039679	3	119	SLC2A1/ANK1/SLC4A1
120	CC	GO:0045178	basal part of cell	4.05048	0.00473184	4	120	TF/SLC2A1/ANK1/SLC4A1
121	MF	GO:0004867	serine-type endopeptidase inhibitor activity	16.3149	5.90986e-11	8	121	SERPINF2/SERPIND1/HRG/ITIH4/AGT/COL6A3/SERPINA10/SERPINA7
122	MF	GO:0004866	endopeptidase inhibitor activity	12.4926	3.21786e-09	8	122	SERPINF2/SERPIND1/HRG/ITIH4/AGT/COL6A3/SERPINA10/SERPINA7
123	MF	GO:0030414	peptidase inhibitor activity	12.1793	4.64459e-09	8	123	SERPINF2/SERPIND1/HRG/ITIH4/AGT/COL6A3/SERPINA10/SERPINA7
124	MF	GO:0061135	endopeptidase regulator activity	11.712	8.13328e-09	8	124	SERPINF2/SERPIND1/HRG/ITIH4/AGT/COL6A3/SERPINA10/SERPINA7
125	MF	GO:0061134	peptidase regulator activity	10.3733	4.44197e-08	8	125	SERPINF2/SERPIND1/HRG/ITIH4/AGT/COL6A3/SERPINA10/SERPINA7
126	MF	GO:0004857	enzyme inhibitor activity	7.47663	3.0199e-06	8	126	SERPINF2/SERPIND1/HRG/ITIH4/AGT/COL6A3/SERPINA10/SERPINA7
127	MF	GO:0008201	heparin binding	7.37513	4.43458e-05	5	127	SERPIND1/HRG/F2/THBS4/SERPINA10
128	MF	GO:0003823	antigen binding	7.35088	4.55598e-05	5	128	IGLC3/IGKV2D-28/PLG/IGLV1-47/IGLV3-27
129	MF	GO:0004252	serine-type endopeptidase activity	7.32683	4.67995e-05	5	129	PLG/PROZ/F2/F9/C1RL
130	MF	GO:0008236	serine-type peptidase activity	6.94538	7.2164e-05	5	130	PLG/PROZ/F2/F9/C1RL
131	MF	GO:0017171	serine hydrolase activity	6.86246	7.94343e-05	5	131	PLG/PROZ/F2/F9/C1RL
132	MF	GO:0005539	glycosaminoglycan binding	6.03705	0.000214313	5	132	SERPIND1/HRG/F2/THBS4/SERPINA10
133	MF	GO:1901681	sulfur compound binding	5.60505	0.000370353	5	133	SERPIND1/HRG/F2/THBS4/SERPINA10
134	MF	GO:0034185	apolipoprotein binding	9.7713	0.000733602	2	134	PLG/LCAT
135	MF	GO:0001540	amyloid-beta binding	6.5455	0.000849444	3	135	APOA1/CLU/BCHE
136	MF	GO:0001848	complement binding	8.05754	0.0015407	2	136	APCS/C8A
137	MF	GO:0019865	immunoglobulin binding	8.05754	0.0015407	2	137	HRG/VWF
138	MF	GO:0004175	endopeptidase activity	4.35447	0.00200633	5	138	PLG/PROZ/F2/F9/C1RL
139	MF	GO:0070325	lipoprotein particle receptor binding	7.33757	0.00218879	2	139	APOA1/CLU
140	MF	GO:0051082	unfolded protein binding	5.23661	0.00256914	3	140	CLU/APCS/CCT3
141	MF	GO:0030280	structural constituent of skin epidermis	6.67061	0.00310836	2	141	KRT78/KRT2
142	MF	GO:0051087	protein-folding chaperone binding	4.94894	0.00334899	3	142	PLG/CLU/VWF
143	MF	GO:0002020	protease binding	4.90452	0.00349153	3	143	SERPINF2/PLG/VWF
144	MF	GO:0008083	growth factor activity	4.39964	0.00568884	3	144	F2/THBS4/AGT
145	KEGG	hsa04610	Complement and coagulation cascades	16.9795	2.34269e-12	9	145	5345/5340/3053/2147/1191/732/7450/2158/731
