# Supplementary material for: Analysis of plasma exosomal differential proteins and bioinformatics in intrahepatic cholestasis of pregnancy
Source: Front Glob Womens Health. 2026 Apr 10;7:1751936. doi: 10.3389/fgwh.2026.1751936 (PMC13106368; doi:10.3389/fgwh.2026.1751936)
Supplement: Supplementary file 8 [file Table8.xlsx]

## Sheet: Quantified proteins after QC
Supplementary Table S8. Summary of quantified proteins after QC correction in placenta-derived exosomes
No.	Uniprot ID	CTR1	CTR10	CTR11	CTR12	CTR13	CTR14	CTR15	CTR2	CTR3	CTR4	CTR5	CTR6	CTR7	CTR8	CTR9	MICP1	MICP10	MICP2	MICP3	MICP4	MICP5	MICP6	MICP7	MICP8	MICP9	QC1	QC2	QC3	QC4	QC5	QC6	SICP1	SICP10	SICP2	SICP3	SICP4	SICP5	SICP6	SICP7	SICP8	SICP9
1	A0A075B6H7	2369.95	1194.81	295.978	628.504	650.222	679.341	695.599	2601.63	2624.39	2458.21	683.014	929.92	1252.82	1958.67	1311.72	2613.82	6910.36	791.203	4764.2	2453.03	16461.1	1276.86	631.009	3834.72	2793.07	980.334	1031.53	1001.83	1026.31	936.686	1043.9	1566.7	3703.95	966.561	23764.8	3141.62	5695.71	3174.86	3889.84	4958.06	1766.93
2	A0A075B6I0	4359.2	1535.75	364.468	1040.04	895.624	1052.43	620.744	1469.02	4444.35	516.632	322.402	629.722	408.236	134.478	265.94	2337.24	5176.75	876.096	8301.88	2983.86	15816	881.623	522.311	3621.46	5311.39	1095.13	858.786	1084.09	939.642	1044.02	1033.74	1854.41	3636.72	680.206	14533.7	984.658	17623.2	2508.75	4509.38	3950.19	3201.7
3	A0A075B6K5	1032.68	1511.7	276.501	884.232	1005.15	855.762	774.887	1194.98	2356.77	2196.84	1312.57	1288.02	1849.45	756.363	1065.56	922.072	11403.8	522.775	5364.16	2347.71	9118.72	2113.86	1702.63	3998.98	2028.76	1161.69	968.429	797.134	687.928	1425.3	888.611	537.591	10485.3	1032.02	12530.2	3704.64	8161.24	4820.73	4766.44	6240.58	790.319
4	A0A0A0MS15	1654.04	835.294	481.519	457.974	625.694	522.675	1025.72	419.187	3403.76	1248.41	1153.95	886.693	829.205	2086.33	1464.07	3170.44	3675.07	490.078	1948.98	1258.97	3991.76	825.583	534.501	3389.15	1540.76	785.416	1176.51	946.132	1076.96	883.617	996.906	1616.13	2001.4	745.276	9776.19	3987.41	3148.18	1880.2	1674.21	3290.83	1121.73
5	A0A0B4J1U7	2215.66	381.121	406.802	476.882	1074.25	765.766	406.316	487.739	755.651	882.552	809.593	1261.31	833.385	2219.94	385.567	639.831	4642.45	1261.49	490.237	569.751	5803.85	2406.22	602.037	845.588	3258.98	938.4	1022.63	1022.38	1008.9	992.655	1047.81	984.089	1081.85	2201.44	945.111	635.362	2632.25	734.238	1575.54	730.108	1476.46
6	A0A0B4J1V0	1814.14	1429.39	457.002	1186.2	1496.11	922.538	971.055	2033.77	4448.1	1741.35	1785.89	1122.75	1524.61	3173.12	1416.11	3053.72	4960.56	895.126	4853.61	2849.4	10368.1	1400.39	687.098	3766.6	927.593	1031.8	1090.05	880.883	979.609	1050.66	1022.69	1465.13	2535.37	887.726	7784.89	5127.74	7891.93	2365.67	2448.82	3745.67	1606.97
7	A0A0B4J1X5	2634.81	809.674	567.42	1267.41	806.872	723.002	842.806	2592.07	3307.13	1271.45	1262.14	820.415	1090.02	2517.29	692.568	4197.99	4528.06	465.367	3686.97	1973.82	6779.75	1070.11	919.819	4477.84	1094.64	953.13	997.082	1062.29	1007.06	1073.72	916.957	2635.73	2288.08	1028.63	6445.19	3910.21	8322.25	1819.46	2604.86	3022.14	1339.61
8	A0A0B4J2H0	1826	2007.99	442.399	1615.94	1010.85	221.144	1460.56	1185.19	1686.55	960.687	378.293	984.774	1286.23	675.11	709.037	897.978	2603.8	526.603	840.67	419.136	1053.46	801.856	1136.38	1063.76	2616.05	757.431	1286.27	1059.82	901.393	792.056	1013.75	1164.06	1524.29	510.089	3521.39	1167.84	1123.82	1015.84	1788.26	814.379	1462.53
9	A0A0C4DH25	3652.97	1862.85	300.655	2519.23	1196.41	542.619	726.124	3222.72	4555.16	3521.53	1436.35	591.617	1338.92	2217.35	791.085	3793.28	2262.01	1438.44	7088.59	3839.06	13707.4	1063.72	699.607	1743.72	7738.18	905.216	972.561	956.459	1160.51	1230.65	700.832	2606.23	1224.47	2027.51	7529.27	6246.23	7714.64	2454.28	950.432	10455.1	592.707
10	A0A0C4DH33	1590.98	731.609	496.529	1103.5	1811.53	211.954	1515.69	1432.81	286.495	2559.33	2709.76	312.8	419.362	315.468	779.11	119.143	1493.49	668.353	1926.48	293.426	1147.31	351.044	530.34	252.449	385.278	1060.66	890.834	1039.5	958.994	1020.99	1157.46	2091.15	1022.55	177.994	2802.65	514.123	2521.78	2401.16	293.968	260.741	1330.65
11	A0A0C4DH34	541.083	1559.49	5383.16	5830.98	725.632	870.671	583.466	744.014	3094.38	1209.25	822.176	562.416	753.698	1983.11	7736.67	929.381	4860.13	847.428	1283.09	9045.87	4580.55	1240.08	1170.29	2869.5	2253.61	790.667	1029.16	1198.46	959.866	851.169	1019.2	1138.43	12598.7	571.292	3052.33	1688.78	5195.34	804.444	1245.89	1111.82	1282.15
12	A0A0C4DH35	2021.7	1206.16	787.307	847.088	911.438	1051.06	745.508	1263.35	1885	771.792	1247.28	1161.79	1072.45	1175.12	1037.59	2447.44	1509.75	1142.03	2136.6	1291.69	3091	1071.5	531.679	1086.62	903.22	675.768	1348.61	651.836	1143.38	961.07	1080.45	2468	1119.77	1391.91	1315.62	1070.18	1978.57	1328.21	911.37	901.981	606.13
13	A0A0C4DH38	1001.4	887.689	163.818	1708.71	1004.43	1607.14	750.687	1362.9	1875.64	944.684	1125.16	893.547	725.79	1625.69	1156.77	1343.88	3503.1	1193.53	2726.47	1594.95	3364.95	855.867	963.757	2554.62	1960.4	912.486	952.761	1021.92	1085.19	1060.32	902.955	1691.53	1671.03	375.23	7371.45	2290.99	3458.52	1779.78	1673.59	2325.44	1330.13
14	A0A0C4DH68	1546.33	1317.25	783.653	2041.75	1012.45	633.54	545.206	2185.16	2521.59	1372.83	819.854	785.52	777.922	970.6	471.248	2327.39	2202.18	893.741	3016.77	495.489	3563.28	1647.92	2083.48	2391.48	1299.54	1166.69	885.085	969.46	923.215	1036.13	1093.98	1280.23	1314.17	608.828	2799.8	2396.81	2834	809.135	1674.89	1387.64	891.309
15	O14791	5336.34	1490.89	418.747	2464.06	2895.97	1226.9	1001.62	945.326	2508.34	2423.85	2828.05	1564.71	2222.6	2170.54	851.237	1648.69	1838.4	1318.66	2041.41	965.081	3526.41	803.236	379.615	2299.35	4940.28	876.899	1067.31	957.3	1043.25	1036.14	960.051	2070.46	3375.76	653.133	1134.79	2151.81	1138.03	1682.4	669.724	3262.62	2775.27
16	O43790	788.228	636.282	505.551	524.955	450.099	325.783	200.007	568.688	501.162	573.656	187.584	307.117	168.336	116.558	401.333	475.268	185.685	583.017	388.57	205.873	433.503	369.63	482.352	484.697	282.931	628.567	1314.73	971.327	1083.14	834.514	1045.22	7447.58	263.892	267.882	211.432	486.397	477.116	493.221	249.854	219.306	418.238
17	O43866	1828.78	940.633	583.331	1889.64	2057.18	1343.04	461.091	2778.79	2812.7	1635.23	3007.19	1183.14	1308.57	5154.24	819.223	2750.79	9929.27	823.689	3304.47	1765.04	3943.4	2186.14	805.628	6671.35	998.032	915.974	1069.88	1029.6	917.858	1002.18	1078.36	948.105	3193.33	897.451	7267.93	3836.31	7716.17	2579.29	2678.67	3624.75	1853.35
18	O75636	5142.94	1619.21	1155.84	1343.7	1391.3	2442.18	2941.93	3645.92	2873.4	2698.09	6100.48	1087.55	2495.6	1459.8	814.296	2344.64	2732.59	473.374	2705.08	2793.6	6088	1235.8	611.282	3819.42	5477.26	980.068	1129.2	835.874	1073.61	947.901	1070.67	1169.89	2717.12	901.677	3880.92	2739.69	4027.26	1544.21	2410.47	1704.38	2153.49
19	O95445	1339.03	1061.48	355.172	2617.18	1312.36	434.355	325.764	894.78	2048.45	866.393	1551.02	939.566	715.899	1187.97	1082.4	1219.8	1106.09	1482.91	758.173	1344.7	755.749	835.172	908.249	1282.05	1972.72	952.017	1011.7	1007.78	992.17	1034.47	1011.97	967.461	903.806	875.698	931.832	1821.02	1287.24	1139.57	409.391	1252.9	2217.1
20	O95497	442.411	808.112	1325.33	1662.96	2067	1475.35	924.581	164.8	580.475	701.532	550.841	607.93	584.384	714.632	1507.33	475.131	328.542	1213.73	639.028	1004.69	820.937	1030.55	198.653	873.666	1354.57	584.999	1376.73	908.577	898.838	866.783	1214.33	2300.67	806.067	1174.45	851.207	731.353	939.667	214.988	477.853	862.411	651.288
21	P00450	4389.17	1936.51	1199.93	3019.5	900.904	1971.37	2077.49	2343.88	2405.66	1792.96	2922	2155.97	2293.92	2893.76	849.971	4913.83	5435.49	659.8	2951.09	2582.34	5800.68	1042.61	810.187	3693.31	7688.51	910.2	1104.49	1008.69	939.387	1024.23	964.883	1463.21	2235.21	459.325	2261.26	4120.77	2703.29	2326.42	1650.61	2165.03	2181.25
22	P00488	2242.28	1449.36	388.96	1092.76	1160.42	1253.84	1370.22	1400.11	1451.29	1242.03	2112.72	882.335	1588.59	628.889	775.95	1150.7	2052.93	905.078	1319.48	1385.21	2041.92	440.573	1572.38	1283.89	1646.24	1123.6	976.452	994.914	767.395	1214.74	971.529	1598.37	1171.02	399.753	556.192	2601.6	1651.05	2402.14	1783.84	974.509	1659.61
23	P00558	21.5258	881.805	29.0077	904.969	780.984	232.843	18.3183	9.63195	14.9855	12.9442	13.9102	14.7887	19.7766	4.54407	210.911	8.40586	13.8095	786.06	6.1768	14.985	18.0723	78.896	1218.95	16.1879	8.64952	995.975	956.772	1026.49	1047.37	1054.11	950.743	66.7301	7.69325	618.31	24.191	2.28327	6.6643	2.74072	12.859	16.1805	23.014
24	P00734	5047.11	2402.03	814.246	2584.89	779.989	1623.93	1545.37	2396.75	3370.57	1744.66	3481.93	1204.29	1706.08	1874.56	1114.11	2665.53	4089.56	777.233	2378.84	2032.21	2331.38	997.966	562.108	2445.55	4370.78	930.582	1080.99	944.19	1036.02	943.123	1043.07	829.295	2261.59	462.379	1507.35	2361.98	2128.3	1562.5	966.905	1757.1	1911.71
25	P00738	12359.5	5044.46	20.483	1367.52	176.323	4970.09	2650.67	290.832	3574.07	2106.48	2049.01	31.011	4150.72	5707.69	18.6101	20.3694	3473.16	329.176	4581.96	600.145	92.2432	995.119	74.3383	7976.34	1284.39	954.861	1015.64	1002.26	995.331	984.879	1041.48	263.883	6427.77	44.6265	387.634	3788.63	14.9435	788.725	1387.06	750.761	2571.28
26	P00739	2395.69	2553.79	166.521	363.86	1187.21	1176.24	450.941	353.639	1549.77	464.806	666.971	608.749	1073.1	2874.36	1092.52	1107.36	3123.95	621.583	1744.37	520.385	2119.94	644.539	634.792	3984.3	5126.06	1086.94	990.211	717.88	1250.29	813.081	1088.18	864.698	2484.89	225.923	1328.08	2350.91	830.019	833.244	1307.22	1674.27	2219.08
27	P00740	6466.61	1878.18	1509.84	1066.75	785.368	305.873	1085.21	5982.04	1142.41	1809.77	2000.8	908.371	885.259	1974.56	1362.81	4683.2	3597.88	1545.12	5816.6	1882.05	2487.37	1025.22	1314.89	2067.67	979.132	1093.14	613.112	1223.9	1026.05	970.828	1009.74	695.993	1806.57	2850.93	3549.23	1743.75	1237.6	1400.16	1461.76	1730.61	979.72
28	P00742	4335.54	1815.22	821.48	958.11	690.391	2671.48	2220.54	2299.23	2023.68	2010.93	3923.36	1656.52	2193.15	1740.89	789.935	2668.52	4119.7	787.809	2950.06	1455.15	3492.97	1220.99	1356.02	3991.05	6430.14	977.937	1061.77	1097.51	725.419	935.928	1262.16	553.456	3165.95	464.265	2050.32	2179.93	2490.49	3692.05	3439.98	1392.73	2152.71
29	P00747	5239.77	1946.29	354.115	2340.74	863.962	1078.46	1424.47	2195.49	3687.3	1724.78	2665.19	1479.71	1623.19	3308.68	1434.09	3120.35	5124.86	1685.6	3106.01	2413.85	5615.63	1529.99	548.48	2566.38	4736.13	969.281	1009.9	999.39	1003.48	1003.89	1033.28	783.429	4216.8	503.343	1638.06	6089.95	3000.83	2664.35	1684.52	3393.4	1550.96
30	P00748	3411.05	2317.21	641.61	2510.5	1129.44	1400.57	2987.79	4405.53	3891.18	1137.3	2133.79	2009.13	2155.14	2275.96	1085.77	3727.83	9609.28	1399.8	2642.72	3012.4	7618.91	1536.36	827.489	2652.08	4229.41	1134.67	817.861	1082.94	1101.12	796.751	1137.53	926.86	3775.65	1307.75	3284.84	3486.36	4258.64	2936.91	2173.59	3381.02	2741.56
31	P00915	3677.65	344.949	712.543	1230.61	31257.6	598.038	470.611	1815.03	2609.18	1796.27	2376.8	2903.85	2442.67	842.008	941.041	4306.5	4561.74	1333.54	3407.5	793.061	3363.37	1535.51	1245.88	1216.09	7348.13	986.878	1002.39	1042.11	987.966	984.602	942.545	1500.46	1111.82	371.042	3136.18	3438.99	1339.26	825.785	1837.41	3191.25	1116.31
32	P01008	1479.32	1278.19	400.135	1342.92	1176.45	927.841	934.511	1378.1	1752.01	1202.58	1335.33	1186.98	1137.31	1092.01	1194.58	1295.3	2161.59	1036.43	1166.69	1261.88	1293.79	1516.24	994	1923.31	2418.02	941.7	1032.15	989.386	992.967	1004.93	1046.21	979.277	1425.78	914.125	1495.64	1925.63	1880.5	849.209	1378	1370.08	1617.67
33	P01009	3095.72	2503.55	289.771	2572.41	1003.7	1479.17	773.46	1649.19	2888.63	1649.87	1929.72	1285.45	1479.29	2294.92	1256.95	1686.39	3289.91	1116.68	2140.45	1067.61	5019.74	470.029	155.214	2094.87	3801.55	921.932	1027.25	984.717	1007.84	994.263	1061.23	644.591	1985.18	731.975	906.557	3178.6	1678.27	1583.06	1344.54	2244.86	1153.37
34	P01011	3136.61	2331.97	318.728	2621.58	798.782	966.751	558.89	1707	4359.14	1732.77	2548.05	1248.38	1589.3	2902.89	1246.64	2945.3	5082.96	840.743	3314.7	1403.43	7340.58	1205.41	484.09	2521.46	3518.44	1042.83	948.221	999.95	1003.62	1007.14	1021.59	775.621	3182.22	711.821	1883.3	5318.99	2950.4	2191.48	455.088	3178.14	1185.05
35	P01023	2531.71	2341.89	543.88	3030.01	1063.07	1598.96	934.919	1657.32	3420.49	1631.49	3221.75	1477.92	1294.55	2452.69	1929.88	1721.39	7021.05	1110.55	3888.16	3825.18	4137.41	1349.68	488.149	3496.53	7975.69	951.511	1030.47	965.408	1012	997.186	1042.28	585.797	2907.51	772.898	2292.13	2508.33	5672.98	1493.57	2645.03	1608.33	2572.19
36	P01024	5093.39	2156.81	1276.61	3443.86	1526.82	3406.95	3183.03	3083.52	2423.33	2302.78	4538.95	2375.91	3638.43	1945.48	804.154	2850.01	3604.73	660.197	2035.58	2455.74	3436.73	1293.27	1104.15	5105.6	7090.82	1051.6	884.911	1191.06	877.617	951.624	1110.96	1735.35	2700.39	321.543	1226.56	3140.23	2547.64	1813.18	2793.47	1309.2	3340.94
37	P01031	5673.78	1827.98	835.169	3701.33	1412.62	2792.9	2769.19	2925.25	998.141	2212.14	5701.56	2200.72	3254.76	1874.53	766.864	2534.61	4670.64	754.459	2747.69	2041.3	2584.37	885.619	848.309	3704.37	3864.23	941.749	1036.12	960.755	1052.32	960.923	1026.45	1452.62	2478.78	467.45	1532.68	3410.07	1984.67	1708.95	2874.66	1141.71	1962.53
38	P01042	1584.43	1317.82	300.678	1673.41	622.556	622.63	622.486	1822.12	2669.09	684.467	1155.13	924.432	778.478	1736.56	1054.6	1808.43	2620.62	1655.84	1846.41	1686.96	2396.89	888.808	670.779	1703.83	3224.97	958.912	1076.63	915.852	1013.67	1050.37	999.004	903.185	1954.55	1036.29	1715.55	2544.08	3662.72	1445.91	955.675	1622.21	1653.77
39	P01591	1802.34	1681.95	355.746	1260.83	1521.36	1142.62	762.689	2245.97	2714.12	1184.08	2064.56	1167.49	941.859	3342.95	1212.32	2265.53	7875.83	485.822	2907.27	1512.01	7615.25	1457.89	914.171	5932.56	2490.72	784.28	1303.65	972.255	914.745	991.566	873.987	1065.54	2465.74	1078.73	5151.4	5530.8	6633.47	2869.82	2216.74	3329.49	1762.63
40	P01599	1217.94	1584.98	212.418	1038.31	1156.13	1977.52	675.633	2535.76	1500.97	752.129	661.57	1044.27	659.794	1831.91	818.815	405.304	2264.4	673.227	1076.93	848.316	3742.34	709.775	676.57	2340.86	1268.3	859.954	1272.08	807.146	893.937	1022.04	1145.32	709.794	1206.53	1017.72	2933.45	2421.62	1891.22	811.709	937.646	1018.12	2026.6
41	P01614	2140.02	1216.06	691.633	1107.45	753.488	605.464	1531.41	1805.83	1773.95	1269.76	2257.53	895.369	1416.37	2173.92	981.597	1987.95	5388.12	1439.56	4840.53	2841.03	11010.7	1854.53	821.072	3777.7	2871.18	963.845	933.337	1011.42	1159.11	917.693	929.785	1062.15	5638.99	1172.19	5539.83	4469.56	5797.53	1661.57	2662.03	4846.96	1526.84
42	P01714	1982.89	1706.52	400.1	1143.07	893.937	340.673	892.023	903.615	2204.57	2002.97	136.605	551.923	1119.16	1873.62	875.202	2018.57	5014.29	262.321	3514.81	1754.67	8889.57	882.353	685.944	2984.65	3104.12	903.148	1029.75	1017.87	1064.03	989.699	966.145	1429.05	2686.44	579.924	7806.74	2721.59	3905.13	1563.21	3355.56	4587.46	1334.36
43	P01763	1465.28	1597.18	386.585	2140.76	1550.46	1001.32	835.383	1875.7	4139.29	1439.15	1348.15	942.214	1200.08	2446.8	1099.65	2759.4	5817.68	871.298	2922.5	2092.15	7680.11	1346.86	1055.71	4851.32	1325.83	1011.63	940.6	1007.14	1076.69	1027.6	957.865	1511.98	2450.46	1122.41	6999.27	4171.77	5984.14	2032.97	2036.82	3353.53	1522.7
44	P01780	1727.5	1174.49	601.806	1379.26	1229.8	521.044	1117.48	1448.02	3403.86	1058	918.997	756.988	982.848	2437.8	1090.99	2211.69	2336.92	510.955	3010.51	1720.57	5954.1	807.363	778.339	2719.26	1331.52	869.625	993.282	1095.32	977.891	995	1106.02	1230.09	2051.54	1502.13	4923.8	2771.08	5059.27	1922.14	1809.87	2274.7	1137.57
45	P01782	1775.16	1487.59	496.026	1418.99	657.33	758.654	922.315	1561.72	2506.05	1469.48	995.818	869.215	1267.72	1995.05	1027.47	2319.93	2706.41	571.189	2773.92	1417.48	5431.47	780.681	747.355	2339.97	1725.7	892.889	1037.58	1092.01	1079.11	932.016	966.17	1280.24	1697.38	798.5	4419.71	1890.03	2437.64	1233.31	1357.58	1787.85	1237.37
46	P01833	408.884	749.04	286.926	879.534	1307.77	492.463	375.81	675.433	885.61	579.198	689.257	706.3	322.268	688.112	661.309	1678.86	2271.65	1626.93	2231.68	539.304	3434.79	512.178	949.984	587.175	4333.19	957.42	1118.38	830.179	1163.67	910.541	1006.96	1161.22	562.443	771.511	4253.03	1526.34	4821.2	1845.66	1015.99	956.855	1685.64
47	P01834	1945.99	1894.35	145.799	1121.31	799.379	720.44	789.465	2559.85	2961.72	1448.53	599.909	797.25	634.55	1502.87	1215.59	2230.05	3305.71	909.284	3427.78	984.882	10960.3	1289	976.079	3029.65	3247.31	908.1	1039.02	1014.69	1046.33	980.191	1041.35	1029.54	2166.85	472.775	8319.19	2406.04	4863.57	1965.29	2580.75	3877.12	1306.16
48	P01857	708.29	2280.82	216.857	1030.23	768.609	340.363	703.11	738.815	1800.88	1026.68	466.527	559.99	831.14	1389.79	1181.42	750.804	1675.44	1432.59	1530.6	1078.24	3256.45	598.766	928.474	1436.46	1360.3	872.708	1070.57	1017.73	1054.46	979.234	1026.69	508.012	1530.38	703.821	4087.81	1360.58	1786.62	717.865	1014.97	1402.55	601.926
49	P01859	2606.65	634.763	138.36	1606.32	728.534	954.595	514.904	2841.49	3331.09	1647	444.755	912.918	1652.42	1288.19	1659.57	2242.81	2311.61	731.159	3851.18	1565.18	9551.03	1113.86	984.81	3549.67	3014.6	947.966	1008.88	1012.75	1007.55	1028.44	1019.35	1822.34	1648.93	967.617	1828.1	2359.83	4231.97	2413.61	2045.71	3862.08	1169.68
50	P01871	1960.67	2286.14	486.477	2403.04	2875.58	889.272	472.836	2899.46	3559.13	1236.95	2442.08	1619.14	909.733	6358.89	930.884	1972.39	14294.7	752.279	3573.08	2102.81	5056.49	2414.76	934.124	7430.28	2846.05	969.902	1094.98	755.275	1076.2	1134.03	879.269	761.161	2848.49	525.507	11389.8	8499.49	11557.1	2049.47	2085.44	3979.24	1663.22
51	P01876	1179.73	1817.13	326.98	2024.76	727.724	1008.96	1214.98	2000.55	2830.47	840.35	1329.59	758.63	1356.39	1121.25	1578.95	2234.14	7107.25	796.334	4689.75	1671.24	15776.8	970.394	367.185	3861.38	627.71	936.271	1055.2	947.323	1026.27	1019.17	1017.66	1222.36	1774.91	816.765	4123.96	3025.97	4493.94	2849.9	2009.57	2527.53	1083.71
52	P02042	843.515	468.215	417.616	1141.65	721.867	313.379	300.972	330.257	3062.7	512.219	595.481	1271.8	446.196	478.702	795.135	4675.82	1446.07	3755.28	1478.99	326.221	3794	1043.47	482.296	412.812	1705.89	792.227	1077.73	1082.37	968.183	1013.01	1040.13	879.961	856.786	768.784	960.838	2555.78	1320.3	740.656	722.638	1405.94	553.043
53	P02533	453.172	376.738	779.181	1688.19	2049.48	1317.07	464.767	1135.21	817.725	698.499	927.31	703.824	1996.11	277.202	734.703	1065.39	477.63	1320.55	714.052	531.82	466.119	952.581	1581.23	792.748	513.713	889.663	1011.49	1142.83	906.036	1217.01	918.336	760.786	344.491	725.583	842.859	1237.68	514.159	508.865	1144.14	236.943	502.733
54	P02647	4209.92	2433.89	623.643	2029.2	1947.35	1574.69	1362.68	1997.76	3886.33	1760.73	2293.83	1372.29	1772.08	2320.83	1234.08	1493.87	3610.04	1326.34	1960.89	1522.3	1136.68	1052.71	434.13	2416.78	1993.65	940.314	1010.94	1051.17	956.343	993.718	1052.89	592.261	2670.25	415.102	909.044	2795.86	1774.5	1219.93	835.035	1945.81	1053.06
55	P02649	2185.19	1739.37	547.321	2969.06	1516.23	3048.71	787.686	803.14	1858.8	969.588	1630.46	683.564	1499.65	1327.18	1221.52	2548.32	2960.21	1170.01	1786.12	842.969	2544.01	1092.33	1000.52	2075.7	2645.48	950.991	1020.45	978.7	998.03	1006.36	1052.03	989.959	3671.25	588.361	1390.06	3217.53	1538.78	2025.35	1237.29	2124.51	2329.3
56	P02671	1869.13	1230.03	180.315	1496.22	1383.69	1043.28	773.341	888.05	967.948	969.326	1663.48	616.931	1340.88	798.635	406.578	1113.82	2025.74	992.381	1162.29	791.123	998.326	437.172	1425.09	1024.35	1554.55	1003.19	959.156	1015.84	1034.88	965.946	1036.58	1101.47	1173.74	288.565	629.037	2242.62	642.019	1687.63	1365.6	621.898	1199.44
57	P02675	3470.33	1288.6	341.563	1405.66	1016.02	1136.5	1077.97	1182.04	1377.82	1308.06	1669.99	873.613	1736.71	1191.01	456.108	1940.92	3334.62	1018.68	1645.25	1159.78	1551.9	552.989	1162.38	1405.99	2271.49	911.502	1070.7	953.59	1021.78	1007.32	1023.35	1665.8	2068	362.254	999.73	2661.71	1020.19	2547.12	1901.71	885.614	1697.13
58	P02679	3366.28	1097.54	675.822	1306.37	819.061	3070.43	1553.16	1769.95	2305.21	1683.55	1777.9	1732.2	1285.28	1563.83	577.926	2203.87	3808.98	940.162	2665.42	1178.63	1995.1	1415.99	620.424	2306.47	2825.73	1138.09	754.638	1117	999.237	1111.73	921.321	1550.4	2814.29	708.515	1692.55	3261.03	1785.15	2965.64	2491.11	1698.76	2328.71
59	P02741	1792.55	1355.03	994.368	2164.94	1792.75	2728.62	2043.81	1985.78	1320.06	2197.74	2004.06	1473.54	7040.69	3246.14	1005.09	1483.28	2115.16	862.653	2909.77	1959.14	5871.65	1184.53	218.192	2351.48	2036.85	933.494	1095.55	998.611	881.822	1001.26	1077.57	1167.23	1713.08	655.029	1567.57	7019.14	1460.48	3231.22	1767.28	1703.99	1736.27
60	P02745	3150.43	1514.12	716.022	2236.93	621.507	867.812	630.178	1852.7	2785.49	1115.03	1115.49	391.497	1577.81	1787.53	767.689	3461.42	4355.77	1167.84	3550.58	2051.94	5361.68	1224.83	676.625	3893.28	3041.59	844.063	1079.73	1061.95	919.162	1106.18	917.223	1533.19	3037.35	1489.55	1698.18	3698.38	2452.1	2565.86	1429.85	1814.99	1744.8
61	P02747	1898.33	1608.22	531.759	2341.19	875.705	1014.26	894.833	2002.4	2898.09	1639.31	1494.03	881.057	1900.04	1989.44	1311.18	3066.56	4660.74	774.612	3274.3	2107.76	5352.84	1404.98	746.635	4349.55	3288.33	947.575	1018.59	977.319	1045.38	953.948	1043.15	1088.78	2785.34	739.556	1821.31	3780.07	3278.8	2717.95	1700.5	2059.78	1401.08
62	P02748	5914.02	1638	888.815	3212.84	1637.04	2374.9	2164.52	2030.42	2128.87	3389.39	5376.39	1822.49	3703.44	2009.69	343.147	2354.59	3981.64	749.551	2617.03	1516.02	1905.09	1138.45	583.107	2967.12	3543.34	921.499	1076.24	952.277	988.887	980.626	1062.9	1584.02	2807.42	362.417	1987.24	3695.63	1303.89	1994.11	2385.03	1293.9	1736.19
63	P02749	392.916	807.276	289.91	1102	534.367	540.002	560.491	644.692	487.842	439.482	600.282	619.094	540.867	599.846	688.134	786.685	877.931	1548.98	580.378	953.209	569.932	743.188	835.946	795.907	622.548	1009.85	1080.78	835.95	1266.73	907.105	903.207	1176.7	757.121	640.001	730.559	1390.04	987.275	664.987	436.027	551.84	793.436
64	P02750	1887.69	2517.57	1419.22	1988.42	1035.95	831.382	3755.58	1226.96	2655.85	780.529	1621.14	811.458	1043.57	2811.42	1548.93	2231.21	4941.45	1435.06	2957.88	1751.95	4131.32	1060.1	1090.47	1599.94	3817.19	1016.27	1073.2	992.093	958.633	972.188	897.846	585.624	2756.24	635.033	1559.01	3073.73	3114.71	2131.89	1034.04	2085.52	1017.17
65	P02751	109.559	290.448	11.871	660.793	586.03	38.7419	32.8637	34.0284	36.4032	109.938	49.1128	20.542	71.6316	22.5311	176.165	376.288	251.133	2047.67	148.774	32.9955	476.75	17.6206	1752.85	19.7475	54.9412	946.353	1026.98	1055.74	981.073	979.613	1023.8	730.331	296.154	627.51	23.9608	134.749	32.8916	517.025	349.644	148.043	88.224
66	P02760	2186.26	2130.67	1274.89	2323.98	1274.79	1552.06	1854.29	1646.55	2362.12	1509.71	2299.18	1486.51	1532.61	2182.5	1261.23	3011.08	8341.06	1454.56	3599.66	1975.9	4301.31	1338.31	868.546	3857.66	4464.86	983.151	964.24	1027.95	1034.71	984.473	977.117	952.739	2580.86	569.856	1490.09	4556.69	2154.43	1756.66	1046.29	1801.78	1671.41
67	P02763	759.03	899.975	367.993	855.827	1194.44	680.223	576.544	486.488	985.096	665.874	294.815	564.298	859.95	1020.12	842.566	604.292	1551.04	1080.48	879.084	732.408	1909.07	906.603	1291.53	1462.8	840.001	930.372	1074.73	948.403	968.504	1026.62	1043.48	986.117	1067.11	574.851	1158.13	1643.39	1098.15	763.921	480.646	1499.25	1079.81
68	P02765	1804.21	1760.8	331.157	1416.53	711.938	690.845	508.161	997.575	2708.97	794.912	1299.26	938.847	816.593	1488.62	1274.29	1828.69	2721.59	1481.91	1743.47	1317.02	2165.79	734.598	532.565	1112.58	3320.29	952.063	1053.56	998.925	963.349	1038.82	984.409	886.849	1537.01	859.816	1186.74	2211.82	1447.82	1789.59	549.829	1501.72	1194.22
69	P02766	653.53	1078.2	335.681	1286.5	1221.63	717.944	414.307	677.078	1022.45	511.491	797.362	468.293	709.171	405.42	635.681	638.009	923.584	1300.78	769.448	703.497	667.016	740.208	1534.83	625.228	814.94	780.9	1109.74	1092.99	903.754	1179.61	915.361	617.81	683.869	661.58	640.685	915.209	953.17	727.76	712.337	611.27	716.909
70	P02768	1157.8	1508.81	191.245	1458.06	1810.35	875.61	688.689	1139.31	3221.29	1051.22	1529.06	1183.49	1243.49	1507.27	1596.69	819.496	2676.49	680.344	1770.98	3755.98	2747.15	1417.06	805.45	4645.88	2457.93	1234.78	728.447	1057.9	967.041	1016.61	1001.52	1038.78	2517.81	633.394	1248.48	6118.44	5367.04	1509.13	1142.35	2587.29	1642.27
71	P02774	1829.74	1405.84	281.695	1606.08	901.746	704.787	534.898	1156.54	2516.6	766.403	1302.41	809.027	658.506	1182.04	1381.73	1743.79	2483.66	1348.09	1166.86	1010.78	1393.77	1068.18	978.263	1346.62	1952.11	945.496	1035.2	962.386	1028.76	1025.62	1001.19	765.643	1596.57	819.292	873.648	2710.58	1498.91	1366.19	465.485	1267.99	1043.6
72	P02776	906.023	1761.77	213.832	4488.57	2353.39	1183.08	1061.1	776.476	1354.32	1032.93	1367.08	538.828	258.446	436.263	1916.82	1032.6	1739.51	1012.59	9858.36	731.236	13438.3	4306.23	945.063	1456.23	2548.27	1202.84	706.565	858.012	1119.05	1058.64	1158.84	756.116	564.419	887.306	7703.62	2004	2090.34	483.251	871.27	1985.83	773.391
73	P02787	3127.25	1706.1	111.333	1489.64	624.834	514.177	360.914	1308.77	5496.18	695.692	916.333	834.934	888.258	4126.46	1762.7	4296.1	5324.77	1315	4503.62	1529.65	6551.9	1154.11	374.68	2209.23	2808.13	991.306	951.818	1088.31	932.844	996.22	1059.27	684.93	4670.16	652.638	1747.13	5639.93	8063.03	2163.91	849.779	5488.63	957.837
74	P02790	2219.05	2260.73	540.272	1856.49	944.873	966.687	645.326	1636.24	6362.9	1017.63	1769.34	1130.82	985.258	2071.46	1601.89	3049.58	3960.16	1109.93	2424.62	1490.86	3247.58	1062.79	650.481	2080.63	3701.58	894.695	1050.49	1015.07	1006.43	989.971	1006.08	739.953	2890.79	681.178	1309.26	2746	4491.57	2180.7	731.156	2566.6	1405.58
75	P04003	2029.35	1341.05	470.322	1514.56	804.662	1554.47	1154.7	882.034	619.182	607.876	1812.39	496.98	1119.1	839.218	680.786	1385.42	2720.96	1787.93	1313.45	1229.18	1985.83	516.597	1072.93	1941.35	686.28	931.975	1009.49	992.643	1003.29	1018.3	1040.93	879.273	1962.02	282.083	920.796	1616.2	567.4	465.149	873.646	925.283	863.332
76	P04004	2933.44	2104.47	837.332	2200.03	1318.48	1768.27	1005.58	2130.91	2584.34	1367.91	2270.9	1307.23	1629.38	2187.05	1009.25	2767.44	3346.98	889.854	2141.03	1796.96	3235	999.886	637.904	1887.29	2933.44	911.497	1079.34	961.258	1028.89	990.15	1005.45	1196.52	2765.67	460.566	1281.88	7381.47	1753.39	1843.53	966.996	1594.25	2160.01
77	P04040	680.228	1760.95	200.512	1233.02	1316.73	122.716	350.019	1001.42	1095.61	751.152	889.855	986.659	1649.8	1110.35	1079.16	1233.61	1112	1261.14	1212.23	194.108	2263.98	197.924	1077.59	901.163	918.023	826.75	880.382	1142.33	1206.01	837.284	913.981	1387.29	1311.04	262.476	1431.47	2077.99	571.074	765.749	385.39	991.91	780.971
78	P04066	833.804	1583.43	793.478	1438.2	1243.54	302.206	839.866	337.884	1520.24	606.383	921.178	669.041	1024.67	516.148	431.011	1266.33	1419.9	544.739	1882.85	405.865	3339.6	1505.61	1876.37	1476.1	2201.14	1057.27	1000.86	1236.97	505.886	1103.39	1219.77	756.002	1528.32	454.213	158.957	2467.87	2035.77	2541.37	395.788	1166.04	625.333
79	P04114	2810.68	1795.88	731.56	2973.89	2080.92	1968.55	763.367	879.629	2029.55	1181.58	1617.87	718.25	2376.54	1121.44	864.285	2273.1	2659.52	1055.7	1250.92	1241.4	1792.09	967.979	847.232	2392.4	2829.93	954.976	1018.25	1033.81	960.833	1022.54	1024.55	1187.3	813.993	569.044	1185.72	2429.86	1056.65	1478.67	1126.23	1226.11	3418.77
80	P04180	2482.57	1355.59	1312.05	1181.12	1352.44	2218.23	977.854	196.212	2088.58	1347.6	809.986	981.084	1621.59	867.451	850.305	1733.3	508.003	647.115	1025.53	588.112	5131.23	2677.31	2430.85	422.625	531.338	933.179	894.88	1320.76	667.194	1115.83	1005.98	1783.98	599.011	1361.24	799.01	900.496	668.011	800.768	689.522	1102.86	2319.14
81	P04196	1094.44	10496.1	354.588	2383.37	1390.12	513.543	610.615	271.877	2064.33	741.025	1025.53	246.616	1062.32	1032.26	373.3	3136.28	1659.36	618.586	1717.86	977.292	1028.71	684.041	1373.47	2453.89	13442.8	884.162	1063.29	1145.82	832.419	1014.63	1100.83	1261.05	1622.34	956.847	1290.79	3107.14	3144.86	925.218	1885.02	1654.09	1635.45
82	P04217	3176.4	1793.08	414.278	3053.66	501.768	866.899	675.757	1883.56	5677.55	1330.47	2170.89	1670.76	1350.94	2642.4	1206.2	3040.96	4948.69	1218.74	2678.63	1725.75	4659.14	1085.15	581.812	2054.93	5030.37	953.552	1022.34	1064.51	939.008	1053.89	1010.82	785.469	2931.69	841.153	2706.57	6353.22	4383.16	2808.63	1374.84	2585.47	1435.53
83	P04259	374.779	395.459	472.118	1364.49	2450.68	543.876	167.628	133.635	620.539	423.01	572.846	1860.14	319.673	653.488	435.959	1706.68	156.27	782.787	747.379	1323.1	559.812	1006.34	3617.23	120.581	184.707	1197.59	1078.29	555.757	1130.21	1166.88	991.165	525.131	117.737	119.22	630.011	620.263	1122.43	785.585	2250.89	773	323.431
84	P04264	356.341	970.15	400.216	1191.97	1942.79	1393.92	425.463	387.846	896.104	600.161	878.096	491.699	2221.15	272.803	1015.78	792.811	937.47	1304.14	463.594	566.236	407.041	1184.87	889.839	615.79	357.481	1042.5	1045.78	893.696	1020.77	992.683	1052.66	999.578	324.74	725.745	1214.61	1257.25	301.155	239.042	1121.83	279.479	667.368
85	P04275	1264.97	1290.11	333.831	505.768	887.207	602.279	1338.69	614.737	468.511	1532.09	1377.78	471.117	975.771	1147.45	475.997	1279.9	1557.27	1392.15	789.528	814.962	3547.7	963.19	1711.53	485.296	1757.44	929.85	1057.96	934.156	1094.66	969.197	908.998	1935.37	2953.89	868.58	883.336	3289.19	649.06	2143.95	5186.18	813.684	1560.19
86	P04406	155.714	354.297	181.379	2178.9	519.502	1578.93	181.483	288.545	1081.78	282.965	233.943	940.101	733.473	803.015	1003.15	497.778	869.172	225.91	318.79	282.289	1467.46	530.868	550.032	824.751	1811.78	1081.66	821.076	1253.04	516.851	1143.3	1207.51	975.103	201.553	1102.76	375.856	550.653	1147.23	396.701	431.019	1203.31	1477.27
87	P05109	467.944	896.669	162.027	1969.32	5703.37	1923.59	420.418	305.408	512.585	158.998	572.461	365.816	890.405	320.258	1372.1	359.505	260.416	1173.92	143.119	538.768	2452.36	1206.28	1196.2	278.421	835.237	850.191	1008.31	1133.45	925.645	1118.95	846.39	572.317	354.822	1067.55	923.499	694.187	182.6	379.432	379.999	722.454	2610.58
88	P05121	4619.2	824.636	508.884	2003.4	1450.76	1032.34	927.584	374.159	478.087	523.794	3443.82	739.796	5239.07	844.602	986.174	475.223	2184.75	3885.1	3601.53	456.27	5715.26	748.139	1318.8	992.467	7023.9	903.697	1106.32	939.508	1037.06	922.022	1073.88	888.532	611.531	726.341	329.264	1018.3	738.562	1487.25	29505.8	756.123	1075.62
89	P05154	1376.16	2120.53	485.383	2687.22	1303.81	1891.86	851.019	505.578	1260.29	605.047	976.374	618.662	615.896	1916.7	1237.81	927.378	5263.29	2115.47	1487.61	753.168	1880.72	993.695	1725.51	1677.22	1989.88	750.164	1116.36	1040.42	981.163	1100.16	770.557	833.866	3655.06	1407.77	338.99	1787.95	2301.8	1007.99	2193.86	423.088	348.622
90	P05160	523.321	416.733	142.341	295.807	363.354	191.533	222.332	227.678	499.924	373.881	416.788	196.173	308.725	252.646	324.581	200.031	679.316	1827.99	328.819	331.385	470.551	166.58	2550.69	429.573	480.003	1072.17	866.963	1046.71	1108	794.627	1159.15	775.613	505.356	401.642	251.285	554.17	297.053	519.214	342.159	236.023	469.542
91	P05543	1497.02	2039.55	65.5233	1928.57	812.476	632.532	310.452	1196.14	2918.91	739.652	958.432	769.719	909.698	2350.63	1837.51	2445.62	2787.09	1616.88	2100.82	1458.84	4353.1	1041.55	2161.28	1175.27	2365.35	1083.14	936.034	942.094	1116.42	883.957	1093.83	679.828	2473.27	809.799	1692.42	3108.82	3682.23	1746.31	813.591	2837	1184.43
92	P05546	6527.79	2554.76	578.991	2486.67	1207.98	2042.01	1699.85	2030.38	3247.09	2518.17	3218.66	1520.84	2342.8	2284.04	910.384	1742.49	4401.38	837.946	2449.02	1493.68	1327.1	1246.01	336.577	2974.11	5778.72	961.02	1037.4	974.987	999.777	1008.45	1035.74	968.901	3092.77	519.386	1348.47	2212.71	2024.06	1496.62	1591	1122.14	2544.75
93	P06312	973.573	1532.36	251.048	805.294	569.861	743.396	569.86	1264.02	2415.3	1078.11	480.067	682.404	721.157	1275.3	645.534	1191.67	3801.67	608.047	3136.38	1233.04	5133.97	946.353	1078.65	2907.14	2373.69	849.24	1024.98	991.25	1056.83	1129.7	817.204	835.536	1946.37	864.66	4737.32	2162.31	3389.72	1416.35	1709.79	2325.17	1011.34
94	P06331	443.361	1375.84	374.428	849.81	828.307	401.189	675.653	1402.95	1864.12	1110.73	578.935	459.692	968.805	992.865	850.639	912.935	2264.22	712.611	1913.2	1484.42	3704.16	818.598	960.527	1360.22	1941.28	955.982	1012.14	1019.98	1006.2	1010.33	981.925	1135.47	1102.52	649.344	3703.9	2705.59	1426.49	1478.6	935.034	1528.77	649.186
95	P06396	5876.26	1058.29	1378.99	2907.04	1503.22	1775.53	1559.83	3695.42	3022.14	1328.66	3536.02	1129.79	2266.21	1174.12	552.277	1548.9	3999.76	705.322	3491.55	3372.25	2656.36	1549.37	374.761	2060.48	4675.78	909.623	1010.37	1030.11	907.346	1403.4	634.525	1179.42	1974.2	1917	2166.64	2611.65	3036.27	717.751	3632.85	2087.43	1882.75
96	P06576	1119.12	2785.41	993.745	5688.48	5508.82	1242.68	945.28	1851.93	696.12	741.898	2568.39	1620.68	1509.33	1991.92	1678.57	957.142	813.494	4358.45	905.17	3988.43	4861.24	354.346	4900.27	2506.47	4120.86	1070.78	1231.2	472.536	1150.83	1008.07	1271.99	971.313	621.407	1220.6	4967.06	1225.26	1270.21	1309.07	870.607	219.246	2573.23
97	P06702	534.444	475.564	360.231	1774.78	4655.63	115.916	134.56	576.095	308.565	558.196	92.7204	333.226	305.62	86.9404	529.771	293.542	267.543	1064.96	4335.86	1112.36	2518.08	486.21	337.318	271.509	84.9775	1055.79	632.296	911.965	1340.13	1103.46	799.379	4857.47	147.869	5091.6	1476.37	1453.15	2308.27	114.704	1229.56	1039.2	633.803
98	P06727	6098.82	2065.53	278.163	2146.9	705.478	1010.05	701.238	2565.17	3241.88	884.695	1877.79	770.23	1939.6	2240.36	886.4	1046.74	3113.15	2364.8	4081.76	1486.78	1658.85	941.455	368.324	1523	1763.02	909.673	1029.59	1030.32	991.298	1040.8	1018.24	454.884	2057.13	335.656	1438.79	2509.98	1645.61	1182.36	2086.56	1708.63	1386.62
99	P07357	1720.41	1799.7	473.954	1759.49	1109.05	962.615	853.026	907.261	2297.8	877.252	1668.83	817.557	1253.14	1692.58	1187.2	2894.72	1856.48	1315.61	1943.5	939.499	2988.57	658.165	1068.65	1594.96	2794.47	819.481	1018.75	991.575	1240.39	896.291	921.918	1237.99	1707.46	375.757	884.347	2318.82	1486.36	1633.84	697.815	1824.96	1172.49
100	P07360	1577.25	1080.6	326.539	1995.94	1123.48	958.245	1000.3	1369.27	2641.13	1396.58	1893.78	1056.36	1184.55	1473.77	607.276	1504.17	1990.45	1061.18	2594.15	765.002	3538.87	707.459	1060.75	1363.81	2639.76	861.86	977.403	1082.39	1044.98	1053.24	1058.44	1226.18	1464.43	639.582	914.534	3490.45	2034.23	1940.02	736.885	1968.56	1322.97
101	P08185	1732.18	2250.32	344.962	878.013	2602.52	983.979	1345.12	2074.55	3446.27	1119.71	2719.37	1697.28	1022.37	2542.23	1408.98	2727.22	4248	1012.77	2220.33	2644.13	4445.12	3202.4	618.697	1955.19	5196.28	1276.5	545.375	926.108	1309.87	1059.85	957.522	524.979	3088.09	690.842	1407.37	6262.41	5087.91	2667.99	1937.68	3234.37	1848.37
102	P08519	5545.74	3000.16	317.548	4619.48	2223.91	708.667	209.338	37.3739	790.237	383.982	1404.4	27.0018	5178.94	81.7349	55.7139	723.312	559.996	1089.66	32.433	155.757	38.2686	79.6669	850.941	428.522	1800.58	942.084	1069.49	976.982	993.233	1027.39	983.792	74.7543	21.4689	491.96	90.9215	965.458	26.8152	400.441	31.5192	24.6286	1587.97
103	P08571	4486.99	1259.27	779.895	1589.28	1570.62	2267.78	938.502	1574.4	2947.36	1661.62	888.616	1208.7	666.202	828.388	544.708	2250.97	2434.57	1006.43	3622.69	1259.22	2530.2	1278.09	915.022	884.229	3246.93	841.336	1023.67	1023.24	1037.78	1174.73	917.046	1117.48	2558.7	790.413	1659.85	2275.36	3086.52	1968.42	1438.77	1088.85	1756.55
104	P08603	4243.01	1172.6	554.875	1743.4	1013.55	635.721	2075.19	2238.49	4273.81	1032.16	2905.18	1960.7	1279.05	1920.22	902.726	2448.86	1825.25	1642.54	2366.98	1941.89	4692.25	885.561	760.079	1892.14	4701.49	912.88	1112.14	907.803	1056.5	1037.95	993.668	1153.02	2479.87	865.787	946.817	3786.1	2831.02	2014.33	1260.65	1944.17	2432.81
105	P08697	4988.51	2059.97	656.155	2439.29	1630.7	1461.73	1179.89	1789.92	2491.37	1555.07	2683.96	1540.21	1549.01	1731.71	1059.5	2322.36	3614.32	803.164	1711.6	1623.07	1238.9	1110.23	600.841	2323.96	4556.76	902.332	1052.42	1007.46	984.072	1001.78	1029.18	1028.15	1736.77	633.489	1501.45	1949.39	1643.75	1212.19	1150.15	1540.57	1581.61
106	P08779	398.914	626.864	450.286	669.135	831.428	943.873	523.276	347.412	821.557	265.814	221.613	186.85	433.869	424.401	670.751	754.977	488.009	455.57	486.408	415.594	573.511	963.091	2521.8	911.535	642.21	854.215	1035.88	974.146	1217.55	807.619	1027.11	1014.38	333.45	334.256	672.124	632.582	560.89	856.078	396.209	252.463	723.418
107	P09429	1003.74	1198.15	917.214	1312.85	1706.84	1110.03	1006.76	827.754	1065.59	1275.74	773.852	718.126	1112.27	567.305	693.411	857.911	1576.89	1030.21	1074.42	1414.92	1450.51	927.424	508.692	1302.39	1559.62	1063.73	921.701	1037.99	1131.83	787.616	1136.71	1293.07	1161.03	882.247	1454.6	1843.72	806.511	1231.95	1330.22	1374.71	1438.81
108	P09871	6018.23	1342.19	669.184	3063.52	885.304	1772.72	700.463	3599.93	5235.41	2665.29	2979.42	1443.42	2239.3	2115.98	1720.48	6311.06	4857.91	1427.2	6287.09	2789.02	4338.12	1475.46	707.02	2625.28	4569.45	1051.66	989.764	924.565	1048.53	1086.12	961.948	959.573	2581.39	1101.08	1882.76	5244.36	3030.01	2657.71	1577.09	1828.57	1604.04
109	P0C0L4	4983.33	1500.9	708.545	1837.18	1786.51	1926.5	2440.64	835.192	813.168	1270.74	2731.82	1483.67	1860.31	887.476	363.395	2319.71	2609.87	738.628	1663	1396.39	5407.52	2501.19	814.903	1078.84	4884.53	948.153	976.971	1028.73	1026.16	1111.98	913.664	1355.6	1910.28	505.47	1464.61	2411.28	1541.38	1144.2	1157.76	1415.88	1125.54
110	P0DML3	1133.07	1274.11	237.159	1743.23	1429.53	495.407	424.265	470.507	780.158	1105.97	1188.28	1071.42	879.829	1864.84	1501.11	1359.29	1895.18	2016.42	2158.24	689.38	2904.67	1080.46	886.196	788.53	2697.99	932.932	1118.82	985.25	818.291	1174.43	921.357	1084.85	2086.41	411.939	670.476	3084.7	1353.38	2051.38	1241.6	2379.06	2154.95
111	P0DOY3	3720.85	1732.46	206.819	1026.2	726.888	579.199	690.784	1189.96	2838.96	1391.16	563.298	489.547	740.201	1375.01	773.807	2267.41	6270.5	603.59	3662.6	2166.08	11171.1	970.442	751.052	2709.47	3740.2	914.574	1063.26	1018.9	968.32	1027.82	972.113	1517.29	4401.46	599.313	6430.42	1990.17	6959.36	2672.94	3709.94	6785.13	1035.74
112	P0DP03	1579.97	1864.93	394.01	1657.74	718.136	700.513	1137.94	2404.23	2540.34	1577.4	898.403	652.251	2025.67	1755.62	1441.89	844.024	4340.03	822.009	5592.24	1845.26	9202.19	1230.64	761.553	2147.11	1459.82	885.915	1044.86	1032.81	1002.58	1044.98	986.949	671.16	2873.21	1452.9	5122.97	1387.11	3636.3	1555.17	2924.39	1781.08	1021.24
113	P0DP09	2423.32	2041.51	604.972	946.15	1013.35	685.85	145.64	1369.57	1456.13	934.957	1819.22	687.453	2387.55	2503.8	1310.97	1135.4	4554.21	794.014	3621.32	2263.24	4830.35	1696.14	1678.05	3539.83	3825.96	968.595	873.017	1224.58	741.783	1242.8	859.559	593.075	3403.46	1214.43	11963.6	3649.18	3001.02	1932.81	2685.33	1602.09	2128.73
114	P0DP25	794.821	1312.71	881.51	1377.89	1166.18	565.004	1679.3	1005.92	1088.3	1040.3	1415.25	1376.47	1753.39	293.577	299.294	461.466	816.003	640.785	1109.36	1745.68	464.813	1567.63	1004.09	845.15	2135.15	943.818	1013.77	1086.88	859.858	1134.79	930.478	746.276	740.688	772.304	1405.57	1860.65	586.655	1712.15	1292.57	1211.7	1658.26
115	P10643	5574.71	1541	488.418	2469.93	871.981	1202.76	2343.29	2295.86	2066.03	2178.84	3398.23	2320.93	2312.13	2028.07	3719.56	2838.27	4639.17	1120.97	4123.81	2500.59	10477.5	1225.86	482.819	2775.14	5343.84	951.921	1052.63	940.876	1040.8	974.493	1042.37	1254.16	2789.78	752.098	1104.63	4526.45	3500.34	1794.97	4173.47	2885.52	1725.19
116	P10909	2882.39	2958.75	514.772	2799.65	1365.16	1622.97	1066.32	1343.18	2806.39	1498.47	2047.98	1386.97	1750.86	1948.94	1119.93	1759.23	4038.26	866.078	2305.06	1771.25	1333.95	1077.48	602.76	2250.14	5686.32	982.325	1072.36	1007.23	856.769	1042.41	1069.42	728.524	2893.2	479.922	1595.16	3043.49	2437.67	1593.7	1032.4	1649.52	2483.77
117	P11021	1949.95	1747.73	712.327	2501.67	678.5	1326.06	2661.16	941.826	658.083	1173.26	1081.5	997.388	364.193	1956.69	1045.17	1568.06	1305.85	714.089	1178.23	1172.48	1247.54	900.619	813.268	1925.91	821.901	1051.93	1013.54	1104.33	1015.27	470.91	1406.41	1691.17	3242.37	1127.15	1143.17	1572.27	1384.05	895.117	1271.35	2324.01	838.118
118	P11464	1149.22	1287.1	502.215	2105.17	1654.64	1113.57	563.502	1431.02	2766.46	1005.01	1248.94	1704.44	909.895	2443.42	1582.11	1176.5	1706.1	1460	2228.36	1707.71	6809.31	1325.33	626.73	1962.63	1461.98	1051.24	858.137	979.778	1214.23	857.634	1163.53	606.299	2046.87	778.05	1166.58	4151.22	1232.52	1516.58	697.661	2616.45	817.285
119	P11465	964.487	1089.17	144.483	1315.8	2660.69	657.489	261.37	373.023	3190.52	385.21	1070.87	1381.15	601.829	1128.51	1555.69	1326.76	5094.23	456.248	5551.63	2645.58	8084.86	2847.34	677.912	1702.65	2701.77	1209.67	577.931	936.238	988.619	1355.4	955.565	482.659	2056.54	827.624	1077.3	8619.75	4564.29	5145.89	964.742	2693.96	1026.9
120	P12273	1091.77	1646.01	251.43	1472.61	1580.14	632.359	571.452	944.946	947.96	589.04	1084.71	733.97	397.498	618.381	358.598	445.575	410.23	862.716	548.283	351.381	595.676	852.499	1529.58	948.803	984.578	745.658	1088.41	1124.61	857.45	1158.39	995.904	798.554	282.099	640.33	487.121	678.574	617.392	298.855	605.774	649.405	383.232
121	P13497	992.155	3178.78	390.837	1162.49	2768.87	549.083	1211.59	1390.7	3353.27	1230.39	1317.96	822.325	539.126	1028.99	876.213	879.175	893.618	854.453	1442.33	916.195	3429.05	791.287	1831.2	955.399	1582.13	936.869	1009.67	1002.99	1139.05	1018.92	865.969	626.157	1636.49	2114.01	1897.02	1251.75	1272.27	925.93	482.138	517.153	473.592
122	P13647	1176.15	929.096	454.316	1071.54	1335.27	1487.51	265.43	302.305	931.907	506.967	945.995	246.956	1646.1	141.68	888.591	944.762	592.619	1421.08	723.575	765.075	233.097	989.92	837.23	275.024	1120.51	812.228	1208.28	832.16	901.048	1051.03	1076.76	1226.08	187.549	744.182	1224.56	1303.3	853.418	415.489	1263.79	521.268	827.04
123	P13671	3499.44	1864.81	705.116	1804.85	1722.65	2485.41	1616.99	1980.62	1955.24	1449.04	2446.67	1400.81	1884.69	1598.14	767.337	2169.46	3622.94	861.75	2879.19	1630.97	2697.23	2338.17	804.487	2364.76	3705.71	903.425	1135.66	945.817	1096.7	908.388	978.98	1113.65	2234.25	680.121	1520.49	2897.73	1897.31	1939.07	1664.68	2899.65	1910.09
124	P13727	1226.3	1554.76	316.355	999.764	652.712	1514.05	1261.09	1202.35	4209.31	294.197	1504.36	654.804	2082.65	1291.76	1795.66	1747.8	18849.7	1021.11	4063.15	3104.06	13780.3	2857.32	955.62	2689.29	3068.96	1115.18	841.48	1005.83	1026.71	1044.54	1004.83	869.276	3390.89	852.932	1730.56	6502.8	2885.64	1169.07	1182.52	3336.17	456.662
125	P14618	472.527	1031.61	470.577	332.424	1712.59	675.778	1061.19	626.831	994.829	980.752	1051.76	939.583	1963.15	831.251	414.243	295.577	1761.84	704.168	584.018	727.732	1502.21	896.153	748.339	1665.55	1938.15	1070.49	654.877	1315.17	1009.82	810.333	911.114	540.975	878.637	1068.38	445.944	410.246	819.101	556.043	456.613	903.067	1393.58
126	P14923	1587.45	1563.11	437.661	1387.33	1178.44	1021.5	748.658	424.868	739.458	1127.2	2699.31	784.077	879.697	2371.53	1209.25	1481.49	2286.19	5163.95	1196.51	1248.65	4041.33	1320.45	1245.03	1708.03	450.751	1245.76	703.723	774.014	1208.46	1074.73	1078.41	394.631	817.385	664.518	606.974	2585.92	1383.07	957.667	1184.67	645.581	1725.01
127	P15144	751.27	3041.1	141.745	2460.71	3506.23	5385.57	3580.23	505.75	932.81	4083.94	1196.86	525.446	774.458	3279.4	1544.57	133.03	867.39	838.295	3012	975.635	2292.97	3646.79	1873.71	1510.65	645.353	1106.41	985.854	676.507	987.466	866.311	1256.97	389.384	1197.86	536.756	2165.21	11547.4	4643.61	1360.42	1492.02	2102.09	2165.88
128	P15169	4231.37	1445.39	264.583	2836.67	783.136	2366.87	2374.73	1808.36	2491.8	771.313	3262.35	1163.53	3059.83	2231.16	406.651	2688.96	4254.39	540.456	3285.59	2962.31	2928.4	1594.71	947.967	4461.19	4820.67	1021.52	1107.07	1012.81	1015.28	788.904	1172.88	634.39	2078.29	683.384	2319.41	3246.93	1402.78	2064.6	2346.54	2278.1	2358.58
129	P15924	1000.88	1234.7	390.874	850.594	800.939	968.471	1123.27	927.67	888.414	1191.38	684.773	1013.37	828.933	358.589	683.507	1190.96	462.99	706.422	892.997	691.474	762.208	685.072	724.637	530.23	786.872	1177.4	847.966	901.512	1154.63	976.969	952.739	404.015	1639.46	828.012	463.087	969.491	573.662	983.249	987.616	1355.85	1498.33
130	P18428	3599.08	1235.33	1380.25	4756.47	4680.48	1924.28	1817.16	1609.04	2066.31	4188.03	2571.87	2713.18	5823.07	2963	667.917	2029.24	3075.93	1027.12	3008.28	1576.75	1641.22	789.09	563.636	1794.93	6117.1	994	1031.79	1040.43	1027.37	878.767	1084.61	2793.75	2937.5	347.485	1318.13	4448.09	1860.95	3216.6	1780.29	1527.85	3882.58
131	P19652	912.019	1220.32	161.418	1014.44	1230.89	523.871	571.391	716.468	1711.36	853.723	767.071	975.565	1474.48	917.091	1013.24	550.644	1654.26	1466.73	1315.68	698.27	1654.11	268.369	1359.25	1746.85	1486.69	1278.38	608.062	1115.08	888.199	1029.66	1209.15	596.234	1256.41	934.068	951.673	1859.45	1476.44	836.556	705.947	784.302	1096.5
132	P19823	3942.06	2119.7	1330.37	4941.8	1596.22	2917.13	2725.17	2236.1	2944.6	2299.94	3893.41	3303.3	2331.89	2759.21	1902.9	5441.18	9925.15	532.384	5428.46	3219.72	7857.72	3250.27	1027.68	4414.37	10628.2	974.666	1048.54	944.426	1016.52	1034.18	1007.43	1256.33	4736.5	602.308	1920.34	6734.64	2830.27	3537.04	2921.63	2777.39	3212.14
133	P19827	2431.73	2213.43	1695.19	2581.22	900.341	2858.59	2746.6	1780.69	2858.18	2190.58	3923.93	2361.16	2311.04	3191.07	1298.12	5034.24	6610.33	620.558	4441.36	2908.92	5790.22	2157.52	701.928	4726.95	7827.88	973.151	1020.8	1025.25	961.653	998.052	1023.19	1101.59	4395.61	605.812	1553.22	4327.09	2499.53	1934.73	1945.18	2998.28	2515.18
134	P20742	3127.23	2272.81	267.854	4805.65	896.804	1034.78	74.3468	2806.25	694.118	1719.33	3702.11	1849.73	921.883	1356.92	1869.97	3833.47	3220.87	1032.43	3529.55	668.657	477.901	977.118	615.985	9702.92	10357.2	992.139	993.761	975.762	1006.89	1010.39	1088.03	1150.12	2129.99	575.904	986.73	3054.79	7174.51	2386.64	248.13	1601.47	2507.39
135	P20851	1695.69	1151.72	327.98	1931.82	1150.7	2141.78	815.049	1123.58	1469.16	571.439	2047.65	314.2	1401.94	576.628	484.766	534.592	1348.29	2131.49	1256.86	431.112	1951.6	349.262	1186.86	995.553	613.162	1154.56	776.157	1192.01	1034.59	718.819	1177.18	938.579	1341.39	378.956	1500.98	1872.46	359.303	301.725	997.128	1603.91	773.46
136	P20930	219.233	2054.63	54.759	286.018	5207.33	944.408	1339.05	265.619	256.034	850.044	443.373	848.09	1451.16	885.069	1188.63	513.107	1203.46	699.881	400.596	483.137	557.716	706.755	3821.24	843.464	497.998	947.554	1191.29	716.22	1361.19	833.458	663.052	687.724	2303.46	140.36	630.811	324.065	470.335	330.021	680.063	1158.46	906.19
137	P22792	1864.55	2153.23	424.177	2526.25	955.868	820.491	574.173	1474.23	3653.22	1212.26	1531.73	1219.59	1263.85	2356.81	1398.11	2518.18	3819.68	1142.27	3010.89	2028.02	3770.82	1423.92	510.835	2066.56	3250.07	955.551	1098.69	898.245	1014.02	1036.32	992.427	552.201	2377.42	775.438	1433.07	3313.14	3059.25	1994.05	966.016	2256.91	1347.13
138	P23142	3554.2	791.36	869.813	2169.35	914.049	980.02	1255.79	2332.69	2377.05	1377.37	1793.23	2141.57	1828.6	3719.44	2020.43	2724.31	6871.09	1790.96	5166.71	2395.22	5288.88	1591.85	665.256	1648.45	3605.48	991.908	883.662	1081.24	1185.97	838.806	987.265	1399.01	3087.81	1370.73	2241.56	5006.88	4041.97	1957.04	2174.42	3292.26	2034.27
139	P25311	2127.52	3576.82	582.581	1341.76	942.969	1222.59	756.93	1353.31	3578.54	1208.2	1512.09	1014.79	1324.69	2149.09	1485.35	1932.33	4992.69	1678.49	3149.5	2512.19	3007.8	1452.34	1141.81	1515.11	3170.46	774.789	1177.78	879.309	911.693	1098.47	1022.81	604.115	2055.87	658.823	1280.96	3025.64	2439.51	1772.71	1160.26	1958.3	758.891
140	P27169	4426.05	1947.6	643.29	2409.66	1624.4	1975.7	1557.1	1968.23	3024.02	1920.64	4233.94	2041.93	2098.6	2078.19	1326.68	2253.47	4694.51	1078.8	3425.87	1661.26	4289.78	1644.81	475.134	2554.62	2946.98	939.623	1027.91	983.322	1029.98	985.202	1049.61	1193.58	1094.16	713.66	1373.98	1907	2446.05	1720.21	1538.96	2145.45	2526.13
141	P27918	3069.53	714.607	929.915	1550.34	1621.37	1498.29	3396.51	2482.3	1252.68	834.597	2438.59	3115.81	2137.79	879.379	571.951	402.117	491.843	867.805	361.877	1395.62	1341.35	1045.31	645.545	3492.75	2281.32	929.904	1018.99	992.983	1034.09	1031.81	975.608	2198.42	827.876	960.15	349.982	889.677	1981.29	427.586	1686.34	453.706	1942.49
142	P29622	2460.39	1301.74	664.699	1629.91	989.43	713.045	836.708	1261.02	1952.28	1052.33	1765.21	1021.77	976.398	819.145	663.316	1810.76	3442.1	1080.57	1183.37	1193.16	1345.68	920.933	551.5	1934.09	3132.32	797.975	1084.9	991.104	1094.29	936.509	1036.15	1220.38	1087.33	924.693	1180.28	1663.61	1824.7	1060.31	1280.72	1100.95	1822.58
143	P30041	2019.64	307.031	325.38	2164.64	955.593	1238.29	252.72	1486.57	1315.3	1822.23	3040.58	1606.57	316.939	387.635	505.142	3760	957.438	1246.45	4318.83	3305.81	5623.93	1022.81	1167.31	1016.76	3582.72	909.772	703.159	626.296	984.615	1350.8	1223.37	816.069	527.039	901.381	3518.54	6198.6	532.611	686.537	1030.72	3692.36	491.027
144	P31944	1414	1509.02	579.682	2615	857.372	1049.58	200.041	2021.08	2674.75	758.535	526.247	352.081	866.362	306.156	408.599	941.145	229.738	1148.06	1013.64	221.948	571.452	965.538	826.376	1898.2	476.71	706.927	1137.9	1039.79	1094.9	1041.81	949.822	955.944	208.618	1045.68	1943.38	2107.04	836.564	456.699	820.304	299.047	932.221
145	P32119	883.292	742.554	562.928	506.122	1647.27	443.95	866.428	115.849	705.226	1011.75	334.694	460.625	777.947	201.884	611.43	1180.94	467.772	1463.82	800.334	129.229	1568.01	856.728	1232.85	648.198	1967.85	707.867	1285.23	885.835	985.687	1146.55	850.054	1847.26	540.937	1065.69	1652.15	7229.3	151.425	726.808	991.648	2304.43	3165.55
146	P32754	873.436	1740.53	185.354	649.037	3672.24	155.315	372.008	232.488	948.776	297.283	1460.25	652.388	1388.39	921.11	2285.7	2713.48	1413.9	731.218	1996.74	1332.44	967.368	2113.82	1427.27	1007.56	4263.62	1038.27	1040.3	642.337	1311.47	819.318	1010.34	932.103	532.782	629.89	2280.06	1559.59	3983.99	4782.83	918.221	2205.65	1139.66
147	P33151	1699.8	1015.3	509.318	1796.86	1362.1	925.567	1070.67	2055.24	2000.13	1248.12	684.523	844.698	912.378	637.272	1040.8	1316.15	2019.08	1800.08	1909.16	1346.28	4366.57	861.732	118.806	1400.51	2966.6	1308.85	657.117	810.047	1383.55	854.073	1002.92	824.84	2408.3	447.779	3099.5	1855.03	2475.45	690.635	595.312	811.495	1684.11
148	P35221	526.877	679.008	832.983	1418.68	793.896	1049.44	528.676	760.189	965.547	836.279	1039.62	1251.8	1289.82	1035.81	904.994	807.374	1600.35	1126.05	274.109	439.455	1065.88	1557.38	1454.33	2448.83	1293.08	813.656	1312.48	949.708	942.61	722.556	1224.86	806.137	1235.07	528.898	1385.11	2404.49	990.031	1299.08	969.771	933.869	1904.11
149	P35527	638.05	993.007	489.997	1183.01	1879.85	1654.75	449.885	558.41	820.166	734.762	812.659	613.525	2711.73	346.429	1233.51	1356.3	1087	1454.27	583.956	680.547	660.458	1328.61	977.305	789.547	667.962	942.133	1041.91	993.349	973.506	997.595	1048.19	1198.39	486.086	719.207	1272.71	1099.34	583.657	433.808	1141.85	519.054	1032.31
150	P35858	1662.61	3272.46	424.639	1510.03	748.067	1339.67	1468.25	1742.91	3936.44	1047.49	924.858	864.237	1711.97	3374.83	2326.26	3078.55	4380.09	1071.12	4108.55	2535.48	4547.53	2060.29	1561.11	3287.59	5000.98	837.135	1199.12	906.244	1099.45	940.281	928.68	896.577	5236.87	493.12	1708.15	3984.47	2404.71	3024.8	893.174	5319.88	1469.89
151	P35908	180.381	1409.46	309.661	1364.82	2374.18	1061.87	401.395	415.564	790.992	396.435	842.3	365.009	1067.04	232.191	788.604	672.246	545.547	1509.77	320.937	822.779	324.523	1256.18	713.624	637.046	321.705	979.907	1047.41	858.862	1099.27	1056.04	899.909	1060.26	306.017	715.553	867.142	1506.07	400.738	269.133	1215.94	305.993	563.101
152	P36955	3835.18	1985.71	578.816	2043.6	939.067	2154.77	2192.49	2372.08	2835.51	1443.63	2593.31	1561.47	2312.9	2259.51	1297.71	1733.65	6222.09	1121.31	2437.65	2033.43	2852.47	1685.87	375.74	2633.61	3843.73	915.043	974.27	1161.97	798.766	1190.19	930.333	730.966	2724.4	355.021	1393.06	2429.17	1106.79	2097.37	1842.08	2258.12	1976.99
153	P41222	447.519	1368.84	408.874	1049.45	1047.52	750.735	886.553	596.132	606.471	575.745	430.398	871.245	707.683	742.651	2761.66	1303.47	1255.45	951.869	849.826	724.826	1453.8	1175.66	1246.05	1003.98	1627.94	782.71	1291.37	987.512	691.041	910.938	1223.77	569.577	1351.03	636.423	406.552	799.26	2393.63	2416.42	1103.44	3021.91	1783.93
154	P43251	427.631	514.164	508.179	443.86	503.722	600.871	460.248	314.006	1006.41	153.772	330.289	275.094	562.574	786.148	560.336	687.558	736.567	672.396	563.457	1121.37	1330.84	415.689	593.228	498.342	1069.62	1118.82	1086.05	640.596	1146.34	1160.97	785.233	164.931	721.178	520.487	261.933	892.176	1152.97	2291.9	524.175	651.446	451.476
155	P43652	3055.16	1542.1	753.734	1783.32	1200.96	911.548	649.319	2014.19	4106.42	605.771	1903.67	276.02	394.297	1043.14	840.785	2936.51	1959.75	1326.2	1628.71	1939.03	4528.27	1785.62	914.047	1417.05	1532.68	674.427	1185.65	1015.59	1146.27	1011.12	990.084	1770.91	2254.01	1679.29	1539.82	4200.99	3233.71	680.123	1103.86	1279.06	1265.48
156	P48740	1940.41	1809.59	179.609	932.768	1615.34	1170.69	1478.31	1317.63	1355.16	891.487	3223.52	1236.28	2695.42	1343.68	624.272	1355.52	4142.84	451.387	1297.67	1783.3	5226.86	1396.84	1135.93	1786.32	3790.72	631.799	1412.11	796.853	828.057	950.502	1087.86	569.584	1665.49	721.573	984.779	2796.5	1883.39	2294.46	1986.18	1937.13	1432.09
157	P51884	1819.26	862.821	419.666	1215.21	1147.84	934.883	616.312	1321.08	1859.11	944.927	1275.51	673.417	1289.14	1104.22	1165.27	1443.19	2390.47	1604.7	2043.95	1036.68	3130.08	764.967	1031.44	1686.71	2858.98	874.388	995.954	1187	1072.43	808.662	979.446	894.953	1393.9	596.649	799.182	1889.61	1617.16	1629.91	1040.91	2864.55	769.211
158	P55056	1330.23	1864.78	551.059	3421.88	2059.45	2262.88	741.919	719.603	969.47	599.622	891.943	793.025	1595.96	763.054	822.811	2156.23	936.469	1252.96	889.394	1034.27	431.682	741.739	42.6227	1204.96	1786.75	931.495	1029.89	958.058	1088.4	993.8	979.701	862.728	1239.53	439.5	1314.39	1982.47	1006.27	670.002	534.348	1085.88	2689.53
159	P62258	141.856	1135.84	426.184	573.68	958.867	610.243	285.001	139.4	3116.69	90.3624	82.2314	721.576	837.791	194.824	380.509	125.528	166.201	175.045	355.387	223.82	210.307	1086.98	844.871	1479.28	1160.86	1253.41	567.049	1339.4	1051.36	951.161	785.617	506.065	580.692	192.294	142.095	244.877	1577.04	157.753	167.345	1610.58	164.131
160	P62805	1203.08	1121.6	1426.99	2097.47	1552.18	1331.84	1743.29	1386.84	1349.56	1373.94	1727.57	1350.67	2371.89	1095.01	807.689	2326.92	2077.95	910.756	1658.16	2266.62	2924.46	1540.03	805.563	3076.76	2507.2	942.483	1013.53	1037.97	974.435	1035.15	979.693	1829.7	1569.46	1128.81	2101.67	3170.26	1460.36	1915.79	1455.52	1781.07	2888.21
161	P62987	1239.74	1584.49	588.16	952.73	1426.86	1461.45	777.439	1081.61	1223.95	748.783	1353.68	1158.54	1360.29	863.821	1222.07	960.134	2371.67	1231.28	860.444	1190.22	1927.2	1296.09	867.852	1907.9	1932.19	986.769	876.815	975.729	1112.12	1042.36	862.083	941.586	1298.17	885.352	1700.61	1866.04	1275.02	825.473	2363.7	1443.82	1685.03
162	P68871	877.919	99.3579	59.0666	737.563	568.309	131.677	59.4117	456.167	4127.31	725.428	519.327	2948.83	546.22	228.63	1238.31	7007.52	1756.17	4369.44	2396.25	512.722	7554.61	830.302	442.915	435.49	3095.31	937.986	1039.78	970.524	994.889	1008.12	1036.01	356.624	1108.35	597.504	941.506	4110.12	2330.43	622.305	497.735	2283.92	366.774
163	P69905	1348.23	208.574	105.557	919.193	438.611	266.531	181.984	755.559	8511.73	1244.64	850.445	4899.97	769.161	503.701	1367.81	9308.65	2678.56	4331.34	4406.65	1007.15	14955.7	1057.78	645.153	717.901	5910.24	967.678	995.784	1033.38	1039.37	932.524	1053.21	413.292	1800.39	696.611	1459.99	6582.66	3404.41	1154.92	923.939	4065.36	580.444
164	P80108	1923.94	1569.62	346.44	1773.6	1110.67	643.064	989.32	1528.68	1781.53	981.234	2207.73	1351.16	1863.24	1344.27	1122.15	1604.88	3223.44	734.433	1392.29	1470.45	1857.66	1023.41	707.016	1695.34	2392.98	915.965	1090.98	1036.69	880.252	1047.56	980.143	1344.63	1724.06	600.782	1130.41	2398.85	1827.69	1753.27	1496.03	729.455	1853.8
165	P81605	824.01	1858.9	570.164	1755.88	2621.34	1765.63	672.107	639.755	862.305	789.968	718.194	618.352	765.36	482.119	1130.81	865.469	842.135	1250.38	724.451	734.613	764.815	889.194	979.402	823.048	693.063	944.088	1049.94	1003	1034.67	984.037	956.044	1077.05	808.058	906.158	1003.38	1119.4	711.479	714.026	982.659	895.225	938.448
166	Q00887	1274.3	1281.21	279.774	1470.81	2454.68	1802.25	1220.41	385.246	2732.53	325.691	342.244	2158.6	1225.11	2777.94	1893.11	4300.27	10060.6	49.3521	3838.11	3221.76	13630.5	6993.3	1840.75	230.894	504.953	967.821	1209.48	834.611	683.738	1285.36	1019.98	1418.4	3966.45	721.101	4227.73	888.843	3387.64	4012.85	270.949	7777.08	1195.7
167	Q00888	810.523	427.934	630.434	1937.1	831.194	496.936	183.131	785.435	4024.04	709.194	844.948	3420.4	602.576	3319.14	3656.81	2267.47	10554.3	1036.03	5499.62	2462.74	17280.6	3098.14	1096.21	1345.8	2174.02	782.836	1283.84	759.22	1058.06	1090.01	984.088	1014.07	1458.13	905.698	3410.04	11793.6	4407.77	4774.18	265.424	9946.48	1728.32
168	Q00889	665.491	1954.22	273.402	2016.81	812.699	454.411	533.331	637.795	2711.26	478.134	1408.92	1287.24	711.714	2879.99	1533.93	1320.28	2987.2	1021.26	2069.25	1169.63	7076.13	809.051	85.7866	2033.1	2239.78	1043.81	826.105	1155.55	1008.25	863.69	1035.96	424.993	3951.5	474.334	576.774	4519.21	1349.66	886.879	353.904	2463.39	1069.54
169	Q02413	281.869	1543.55	452.014	1058.76	1782.42	1394.12	350.192	518.587	312.4	481.182	657.133	457.561	476.476	427.25	1519.35	723.51	1009.36	1420.23	586.114	734.841	580.808	776.013	900.56	424.943	853.56	1122.72	844.238	1012.21	968.768	1041.3	1083.4	821.489	557.396	428.183	499.16	561.597	912.505	501.484	798.079	303.873	609.286
170	Q06033	5093.78	1894.69	1136.78	3977.16	1133.76	1352.57	1266.65	2258.4	3498.07	1652.4	2808.25	1749.57	2343.66	2548.66	804.786	5757.29	6044.86	603.494	7329.24	1846.28	8321.63	1144	595.938	2741.87	7815.11	950.48	974.996	1074.9	1000.5	993.27	1050.71	1664.71	2882.28	950.551	4311.65	6958.8	3957.6	5334.47	2443.42	4235.44	2056.83
171	Q08380	2058.73	3252.45	298.885	1133.32	1204.16	750.7	1025.86	706.576	1483.16	952.588	728.126	820.121	2242.93	2030.43	2278.31	2465.5	2354.5	600.984	1392.84	1559.75	7663.7	859.906	451.019	1174.02	1356.39	1018.42	1043.26	879.792	1046.02	1064.27	951.473	507.703	2916.51	174.034	1105.92	1556.69	1097.48	1667.21	2115.43	1793.98	527.648
172	Q13219	1145.6	1480.23	637.181	1403.61	852.487	802.542	1272.16	861.553	2762.22	619.117	1703.69	458.712	2832.78	1125.98	1444.04	1881.25	17957.5	975.015	6560.07	3100.06	20216.7	4344.52	638.858	3215.65	2790.71	1145.61	724.836	1090.84	824.048	1291.38	920.728	888.378	3586.35	439.877	1406.43	6981.22	2939.74	1423.85	1341.79	4396.4	756.832
173	Q13790	3359.75	1139.29	370.668	1486.7	1690.88	1282.69	754.73	552.725	1360.37	908.966	1283.96	905.793	652.762	880.779	796.514	758.874	1138.19	1518.64	533.506	1280.7	599.529	219.731	1442.47	1209.17	1205.33	912.709	1065.09	967.599	991.183	1089.88	959.235	716.749	881.351	657.543	829.392	696.362	1039	422.278	631.775	666.261	1226.95
174	Q14624	2319.13	2392.75	286.027	3007.96	276.15	1749.15	1039.33	331.95	3599.61	1225.7	1645.66	1220.85	1486.14	2389.43	718.596	3101.08	3978.86	583.315	2730.36	518.897	1495.71	908.26	870.413	2777.06	7272.34	997.578	922.416	1067.35	1090.36	883.176	1086.75	887.375	1610.91	482.13	1403.21	1751.54	2361.14	1180.9	1148.42	954.557	1207.02
175	Q15323	250.454	324.111	243.451	253.297	386.461	226.214	153.276	608.249	571.119	318.521	97.2441	239.2	207.752	155.785	166.452	306.485	1243.3	145.3	546.123	157.22	172.507	125.095	250.397	211.886	227.402	922.475	1035.27	1052.01	975.31	1054.41	958.832	5714.45	218.588	401.956	382.83	260.374	130.317	416.918	588.872	169.705	239.005
176	Q15582	1714.98	1458.45	258.524	1889.34	1148.19	2121.02	919.804	657.355	1451.37	499.285	1241.38	717.334	2986.36	2308.63	803.735	833.476	5809.53	932.943	4044.6	871.751	3755.66	789.301	1077.68	1506.89	4333.76	956.912	871.801	1142.79	1036.74	1132.11	798.421	1905.49	1674.59	858.002	1024.94	2220.33	1282.43	2796.82	1115.62	3338.54	1293.4
177	Q15848	2566.12	2298.5	266.276	1552.14	1037.32	1046.37	205.896	808.878	7971.51	1161.31	7333.85	530.349	1212.16	2294.05	526.066	2617.77	8888	814.097	7496.69	6589.1	12831.2	3316.27	1553.3	667.224	5864.98	908.364	1313.78	933.535	677.18	1367.08	794.376	3251.67	2766.47	8830.74	1794.82	793.534	7473.65	6188.52	3223.36	2510.66	378.946
178	Q16557	1290.11	993.431	191.245	2416.36	1174.34	344.672	938.389	703.404	2253.33	1057.77	1910.01	1684.58	642.263	3261.55	1755.82	1972.37	3560.29	1286.26	633.474	1544.2	11609.8	557.44	139.935	2241.83	2259.59	929.696	1198.93	741.207	1013.64	1063.72	1044.53	762.677	2786.86	356.675	1297	4057.85	2202.32	1358.55	1038.45	2154.58	2025.22
179	Q16706	1485.46	2441.83	967.904	2392.63	1265.46	1491.75	501.795	822.015	1227.49	627.806	759.897	1454.7	1044.85	724.292	1129.45	624.615	4128.66	1486.43	1262.28	1051.1	2650.8	1923.14	1208.87	1039.69	2739.9	662.021	1003.96	1331.89	866.885	1080.46	664.95	1040.71	3395.94	643.809	1095.88	1089.1	381.269	1178.31	333.208	1330.39	1637.04
180	Q4LDE5	1391.82	915.396	810.61	1175.32	702.897	501.362	761.125	516.763	404.686	596.629	361.266	658.034	521.352	1039.46	715.145	512.95	415.176	1501.39	1065.5	309.469	542.164	806.161	1598.05	707.657	1055.29	613.029	1013.37	1234.48	1046.43	1088.58	723.417	1175.66	546.951	848.323	689.682	1360.16	446.176	652.518	498.957	747.562	522.764
181	Q5SSJ5	981.426	779.587	910.469	2628.23	1091.56	1270.51	1271.59	1063.24	1712.35	850.151	1181.12	866.407	1989.38	420.154	776.52	1302.04	1285.7	853.122	1180.98	670.026	934.56	764.223	1701.17	1204.49	1596.91	1129.35	673.186	1420.3	709.541	889.047	1148.35	889.864	417.247	812.336	1496.11	1522.24	1068.29	1370.78	1097.34	834.402	1738.1
182	Q5T750	29.4879	925.326	532.778	1422.99	2770.21	1530.61	631.758	615.643	1176.54	538.132	1230.03	910.902	933.7	404.643	757.58	856.943	775.049	1374.82	697.448	1139.36	476.026	1365.08	873.892	690.891	638.064	1031.73	1006.07	1006.21	987.829	946.816	1081.5	1070.14	442.794	1148.87	980.135	1500.37	331.203	312.293	1459.62	455.81	868.621
183	Q6FI13	1278.74	813.138	742.352	1574	1247.09	5413.82	1031.51	1550.65	797.858	864.008	1569	1305.08	1060.26	985.432	1274.76	1382.85	1270.75	1448.98	999.729	1470.28	2794.27	5809.14	1217.68	1848.62	3327.11	1209.52	816.743	770.978	1152.03	1029.29	1019.47	2548.58	4989.79	1443.7	1338.54	1010.95	1661.2	848.883	1125.73	1654.36	2071.08
184	Q6Q788	4036.09	1306.63	371.132	1784.18	279.2	1837.58	745.584	2524.92	2696.28	1730.41	1645.08	1084.91	2148.36	2406.76	1171.87	3900.79	1586.76	344.139	2597.5	2149.01	1536.84	1448.21	1046.51	935.898	2162.56	905.115	794.189	1088.24	1140.5	874.147	1176.19	1109.52	1498.48	1296.87	2451.34	2679.58	1679.55	3290.37	1341.71	1160.3	1902.14
185	Q7Z794	258.411	1163.06	323.189	1084.69	1598.8	1553.22	415.537	328.453	721.939	454.703	706.888	443.926	1789.23	240.424	909.882	697.533	1090.42	1492.91	408.845	459.434	369.696	1032.26	1222.9	469.659	407.444	900.257	1075.19	1029.98	1018.2	885.275	1023.68	639.762	392.791	701.31	817.069	958.025	337.47	294.657	1148.35	347.226	682.749
186	Q86YZ3	583.664	2046.21	294.338	768.46	1237.35	1079.01	699.184	439.62	480.591	667.597	545.591	585.76	667.217	440.727	2103.5	498.794	816.24	1752.03	534.455	559.084	1083.24	1360.37	1118.24	593.992	1003.88	1168.04	724.26	1202.43	748.447	975.358	1218.17	821.947	783.952	1625.38	655.017	460.216	5079.2	368.65	1064.23	572.884	807.393
187	Q8N1N4	3741.9	2196.89	538.848	612.031	1330.25	1292.59	1684.7	547.657	2075.86	736.198	1675.15	1306.76	1152.41	1560.28	1125.42	1031.29	1969.23	1408.27	544.302	638.047	361.676	4983.32	310.856	2671.6	1669.58	1276.26	627.741	1221.44	981.628	725.88	1242.57	699.874	2573.21	1279.47	388.851	1184.2	1294.41	2688.28	3036.97	391.709	1062.85
188	Q8NDH2	1058.44	982.41	1008.29	1134.41	1301.63	1261.15	1537.59	1956.01	1391.54	1690.06	1698.9	1593.34	1448.41	1107.52	1274.16	1336.16	1725.73	1080	1576.62	1943.74	1372.59	1871.82	1162.49	116.048	1905.67	948.169	1024.94	1047.13	994.637	1018.26	975.652	1345.2	1746.66	1214.37	1629.71	1845.43	1726.05	1495.08	1776.29	1957.37	2167.38
189	Q9BW30	195.38	76.7179	158.386	192.129	987.896	81.09	923.407	1450.92	1059.5	864.408	1174.87	462.693	721.221	374.619	585.743	1419.4	122.488	1230.64	1035.81	652.288	1243.26	1310.53	589.233	1260.65	1119.15	710.208	1268.03	816.922	1227.97	813.123	1224.95	530.398	726.385	964.404	1604.3	2305.35	1049.39	1836.75	1342.09	617.605	1281.21
190	Q9BWP8	2498.96	1553.75	471.72	2400.89	698.108	436.7	894.892	1616.61	1086.8	845.001	1421.19	1004.78	2084.31	949.254	877.553	2998.26	2322.97	563.95	3169.45	1166.01	2995.65	979.512	280.606	1325.62	1189.78	734.684	1049.36	1026.59	986.434	1133.56	979.494	1160.58	1146.27	679.842	2321.11	2240.85	850.121	1444.81	1342.93	2328.1	1271.8
191	Q9BXR6	5598.21	1414.85	1246.51	3033.66	1055.89	2285.36	6215.26	2913.47	2199.08	1750.71	5608.1	4095.5	3476.87	1820.3	630.603	1392.46	2943.99	839.013	1571.94	3710.04	2955.9	1364.72	822.168	6016.11	4583.26	951.482	1057.62	965.023	1004.27	1048.4	939.974	2057.56	2834.43	578.313	635.88	4241.49	2062.54	537.926	1440.39	1313.37	3814.88
192	Q9C0G6	72.4391	1447.21	1150.64	1305.59	1655.07	705.261	69.5504	28.9081	25.7458	55.4917	66.7547	144.053	89.9066	656.643	1133.8	980.97	24.8062	1556.1	72.3207	92.367	29.6653	260.071	1831.61	54.1146	102.245	643.902	1295.95	944.846	961.305	938.296	1077.9	144.899	62.014	440.442	93.1132	21.4425	52.227	876.584	89.9314	68.5411	37.6154
193	Q9NZP8	634.559	593.341	674.871	807.982	974.069	835.787	827.711	1078.36	1634.55	1109.19	507.124	1088.92	1260.01	627.805	521.579	1260.01	1277.66	1371.06	887.4	556.734	1814.07	838.927	1135.99	820.397	1844.67	1151.03	789.66	1053.15	1070.21	890.563	1139.96	1182.64	2640.64	763.931	1203.12	407.586	1095.89	590.606	547.52	954.799	1460.44
194	Q9P0L0	1544.46	1678.28	554.226	1848.35	1170.7	1941.29	1756.71	347.535	1918.28	744.522	760.711	974.952	1543.44	2181.54	946.463	752.212	2610.55	602.152	1661.1	1810.39	3781.92	832.843	2276.14	1832.4	460.17	1318.22	608.923	973.88	1050.4	1227.82	884.084	690.902	281.491	794.288	4085.87	131.772	274.054	325.892	1720.79	835.217	954.026
195	Q9P2D6	297.588	1077.16	320.007	1736.29	1088.27	1020.77	2601.89	808.79	1105.21	1166.13	224.21	735.991	1785.73	782.193	562.215	356.059	2578.93	1234.07	1463.35	986.951	1018.9	561.656	1038.31	1275.1	2325.01	967.792	1002.07	1012.72	1039.9	1000.38	968.18	1510	1680.07	318.568	45.7379	278.505	733.375	2355.8	1399.8	647.243	1799.57
196	Q9UGM5	1692.84	1249.35	529.469	2470.4	1563.98	1269.2	1568.82	1160.15	2902.75	1491.54	2293.44	1339.53	1078.78	1541.02	853.167	2161.43	2046.78	1630.81	2058.64	1785.38	1461.07	951.453	757.977	1668.89	3711.1	1047.92	1018.12	884.851	1145.21	872.46	1049.58	795.007	1635.25	1012.39	1372.72	1668.82	2413.36	1149.64	1156.6	911.839	1688.1
197	Q9UHG3	1323.19	1102.67	280.2	896.931	731.609	1267.25	497.661	883.14	662.546	1011.64	1584.88	604.982	1151.15	913.506	1169.48	1397.94	2656.81	1200.28	789.255	1885.35	1186.87	995.843	1321.6	1859.02	2141.06	936.904	1065.44	1010.72	1148.58	602.345	1287.4	1103.43	1196.24	1115.44	1216.52	764.704	806.219	1686.8	993.904	1647.4	2293.32
198	Q9UIQ6	1137.97	1412.35	346.398	1481.63	725.873	1009.12	1768.96	710.38	1352.06	720.309	2041.05	523.55	1413.11	3194.65	1207.92	1289.63	3513.08	1197.9	1796.51	562.808	7323.09	1808.58	693.229	1046.32	2878.71	897.811	1160.23	967.097	984.633	868.22	1002.93	959.412	1052.77	894.312	1223.65	1016.35	2308.77	1265.48	1748.22	3391.72	899.204
199	Q9Y646	1131.09	853.093	1022.59	711.527	1637.55	1729.84	1347.99	1565.96	1224.96	1877.21	1517.62	1356.58	1275.91	1179.9	1515.43	1248.6	1688.26	1024.72	1308.72	1770.74	1474.19	1675.77	1305.48	1984.55	2068.41	978.303	1095.71	935.09	1151.68	758.56	1116.71	590.955	1076.98	1044.57	1192.71	2244.26	1430.29	1682.35	1423.31	1709.62	2111.84
200	Q9Y6Z7	1331.59	1686.23	542.813	1990.22	2137.44	2154.73	2382.28	1868.5	1782.07	2337.18	2424.33	1466.08	3277.16	1836.05	726.458	1502.12	4861.52	1201.53	3247.75	1605.24	4880.44	2222.58	1296.77	3160.52	3332.93	1202.31	648.229	1099.07	1115.31	1215.83	630.465	848.627	2507.76	957.373	1962.14	4248.89	328032	1942.49	2143.72	3029.26	1811.9
201	A0A024R6I7	36.5849	91.2443	41.8132	41.4038	189.236	23.8487	39.7181	68.9761	11.9454	49.5826	25.3531	18.1415	65.354	47.7562	22.8165	22.8489	107.058	49.721	64.5992	10.1886	30.361	15153.4	5799.68	32.6893	52.7841	930.139	1091.44	971.12	1025.77	942.775	996.574	28.5104	23.0951	52.7102	9.00316	60.6628	4.73243	17.0738	12.5011	9.59363	19.9453
202	A0A087WSY5	3422.78	1684.92	245.087	2241.37	767.508	725.078	1645.41	2280.7	3283.21	915.82	1920.28	1449.46	1404.02	1905.6	931.794	2355.82	3809.17	651.932	2511.35	1737.25	2814.98	944.628	1476.98	1506.73	3781.85	838.95	1057.57	1253.2	723.731	1061.64	1065.1	795.591	2131.28	518.772	1684.4	3055.96	2906.03	2492.54	1616.3	1745.98	2588.81
203	A0A087WXI2	8428.01	1646.3	1212.37	1094.77	1283.25	1111.57	7663.98	1153.59	3628	784.749	2469.98	2067.49	1312.22	800.417	1017.04	2036.08	3158.16	1493.63	392.152	2286.93	1210.82	1012.9	2136.99	4534.76	13523.4	900.66	1291.5	630.135	1089.97	904.91	1185.17	920.466	965.625	1105.45	1443.89	1076.76	3036.31	721.247	889.629	1034.35	957.23
204	A0A0A0MRJ7	3638.25	1166.95	789.476	1689.33	1262.16	1237.59	1505.82	1721.07	1860.87	1118.18	1409.62	1155.5	1544.65	1329.11	718.763	2953.83	3458.31	777.019	2848.82	1158.44	2521.95	1490.36	726.236	1506.96	4349.76	792.07	1046.34	1019.71	1223.99	714.416	1132.44	1292.45	1640.23	953.625	1847.63	2432.3	1487.02	2167.78	1787.61	1419.89	2142.97
205	A0A0B4J231	4491.23	9330.98	1091.36	620.948	1425.21	1557.09	1411.86	1677.7	2388.28	1827.67	7390.81	1429.63	1895.41	4746.37	1526.45	3735.86	7447.75	579.069	2753.82	2088.72	10712.6	1406.82	1095.85	6701.49	2911.31	818.601	1201.17	867.47	950.891	956.265	1128.62	3688.27	2279.99	1026.86	4642.76	3872.29	4158.98	12970.8	11453.4	3303.73	1035.95
206	A0A0D9SFB5	700.651	1232.8	664.9	764.515	1852.81	1039.79	893.732	619.879	1147.82	1019.14	960.994	643.262	1097.1	574.537	1068.27	944.033	1356.98	960.267	1531.7	812.201	1088.11	1532.84	1625.86	1397.16	724.591	589.054	1146.98	1257.01	909.588	1088.17	628.68	883.749	281.685	1516.24	772.968	903.054	416.693	2091.49	869.272	3899.29	1937.1
207	A0A0G2JL54	5343.89	2014.22	1091.01	3173.2	1215.01	2560.28	1028.37	2594.64	1850.69	1301.7	4972.62	1423.31	2187.33	1518.87	1185.53	2330.63	5026.13	753.819	3894.42	1950.1	7298.87	1722.55	1030.61	1594.79	4268.68	929.222	1040.9	1032.77	927.86	1035.41	1034.33	1031.74	3014.31	397.021	1099.88	2053.39	1411.25	1310.76	1577.38	2319.46	1950.66
208	A0A0G2JQJ0	1138.37	1078	639.489	1501.98	1371.4	899.282	594.748	1395.98	2064.85	1559.44	743.74	801.644	1439.64	601.087	989.501	1179.12	2048.87	1537.99	2495.32	1746.05	4004.84	1251.7	1148.45	2172.41	1275.98	889.651	1078.53	979.461	1034.8	984.342	1075.42	1367.81	997.294	850.265	1539.74	2607.44	1319.57	1239.8	792.296	948.227	982.047
209	A0A140TA73	542.676	893.847	412.913	665.052	1642.38	622.086	454.299	847.237	571.596	814.976	562.974	607.159	482.749	393.509	1109.61	513.98	861.756	1336.25	641.617	593.573	676.098	1351.39	1464.14	891.607	689.932	1035.62	1034	878.756	1030.24	1070.45	1004.04	1001.21	554.437	1270.83	790.689	874.807	1011.35	630.649	1048.11	790.666	667.523
210	A0A1B0GVI3	272.075	1236.62	304.364	1373.86	2532.28	1469.2	419.441	404.537	770.044	535.913	775.336	361.253	1285.64	227.172	714.412	613.686	586.669	1764.76	446.434	649.703	410.645	1317.69	990.32	581.174	479.503	943.99	1106.56	1052	920.277	931.03	1078.19	901.379	307.45	779.524	952.047	1305.66	310.249	266.785	1413.34	355.961	587.343
211	A0A286YEY5	709.09	1982.73	449.875	1056.25	592.787	489.551	535.29	1261.9	2242.37	712.975	989.541	622.137	1109.4	966.317	861.186	1427.71	3206.46	855.729	2168.52	870.387	8629.87	379.236	466.685	2190.63	797.34	1013.96	964.586	1120.96	861.165	1067.17	1002.84	917.029	1553.82	458.692	1570.81	1311.24	2059.75	1622.79	647.985	1510.11	556.19
212	A0A286YFJ8	653.116	1368.42	563.579	21.8191	31.3267	515.082	464.079	509.213	14.6503	21.668	599.293	415.081	774.362	655.381	303.135	769.552	2828.05	23.8535	16.3715	14.3707	5295.69	446.248	927.013	2548.96	884.209	933.71	1012	1011.06	1014.75	1023.22	1037.97	2005.34	878.796	22.0405	725.878	1685.33	1206.98	2678.52	1722.87	1726.63	9.90811
213	A0A3B3IQ51	2729.4	1118.09	549.763	2770.26	1059.92	1419.94	4584.38	2176.03	1872.34	741.605	1785.88	2427.89	822.374	409.21	519.671	1257.53	1716.42	1524.24	1305.4	590.624	1322.42	1421.19	406.953	1857.65	2669.63	1035.4	850.242	1035.71	1205.52	815.369	1061.17	1357.43	495.077	482.059	634.831	1769.46	633.319	526.933	615.514	392.193	1612.82
214	A0A3B3IS80	928.61	444.499	536.625	1823.45	2867.41	1313.9	752.558	1144.1	1338.47	1166.31	800.861	872.371	1204.35	393.661	274.866	3442.52	1600.59	608.915	6050.36	948.293	3466.01	473.939	1764.68	286.502	1211.07	842.818	886.029	1320.72	716.492	1061.84	1189.83	3161.99	936.323	2453.38	1997.46	2041.66	969.189	6122.02	2018.2	3501.51	2567.85
215	A0A3B3ISJ1	1878.14	1485.52	631.25	1985.74	1258.77	1716.57	1093.33	1231.13	1583.96	724.061	3060.83	1512.92	1292.03	1041	2615.96	1088.6	1897.92	1431.96	1352.08	1756.04	3431.53	959.647	547.368	1363.6	1719.39	1003.46	970.437	1017.2	1044.23	950.148	1018.38	828.123	2915.32	405.456	1983.11	1550.87	1108.93	1024.94	912.055	1218	1720.84
216	A0A494C1N2	1066.18	905.287	577.42	741.365	1090.72	1488.57	830.876	1292.46	1251.41	878.428	961.861	1014.95	906.555	613.327	938.7	927.011	1964.21	815.524	1253.77	1163.73	900.625	444.292	859.315	1079.6	1013.5	998.592	919.319	1158.76	885.575	970.391	1046.21	738.396	784.023	883.727	1206.63	1119.98	953.912	753.15	1098.33	1198.59	1013.28
217	A0A4W9A917	1465.27	1911.16	369.973	2058.99	894.562	1031.48	1161.33	4118.92	3408.03	2316.82	813.585	428.203	2569.06	718.963	1236.15	1753.49	3603.3	686.614	4117.96	2586.49	3707.35	1561.98	872.446	4786.26	3420.98	955.123	1097.54	898.458	1044.42	979.088	1014.88	783.808	2096.43	955.675	8705.9	2241.27	3063.88	1653.95	3543.48	3314.88	1864.37
218	A0A5F9ZHM4	1089.23	1450	1678.81	888.061	1146.21	739.433	1180.38	644.546	444.404	1361.73	1105.06	1701.95	2311.52	1142.67	875.147	1747.61	1812.06	866.746	1807.95	1369.82	1213.15	123.079	994.295	1304.02	1604.84	783.99	1053.66	963.7	1256.55	945.846	831.47	1819.6	1109.16	143.671	1136.13	1055.47	1196.79	1805.01	2149.22	1268.95	1046.11
219	A0A7I2V692	1158.35	1262.68	123.294	1082.01	861.121	724.285	669.172	1464.44	1981.36	1063.07	750.142	478.926	1092.26	1150.75	1017.58	1312.45	2692.04	858.281	3424.45	1251.7	6278.16	740.221	1127.92	3503.94	2146.58	890.336	1119.93	913.268	1033.99	1000.53	1046.49	1076.32	1387.66	928.861	3415.63	2765.06	2317.68	1330.02	1323.78	2247.55	946.593
220	A0A7P0T8D1	1542.37	1864.28	481.686	2868.01	968.073	1412.29	776.375	1152.5	4969.32	1122.38	1367.81	1867.62	1519.09	1855.09	1116.81	1575.31	3125.4	1963.51	1481.62	2470.52	2494.35	1686.25	357.117	2471.44	3338.09	1160.83	991.904	892.787	823.176	1275.7	822.156	725.334	1959.3	946.672	1559.39	3434.7	2686.46	1443.48	1303.12	1114.15	525.725
221	B0YIW2	684.289	873.495	208.419	1265.6	1159.78	658.139	249.504	347.608	552.7	370.505	485.073	367.763	481.22	578.989	822.952	739.21	874.229	2514.77	450.913	407.89	375.533	440.399	1008.78	423.714	641.477	947.254	1018.03	967.962	1022.61	1004.14	1039.84	618.121	639.472	445.468	455.348	739.259	493.931	506.994	318.118	679.4	550.02
222	B1AHL2	1284.95	205.881	4226.48	5948.63	1052.12	329.871	265.034	1287.56	3105.34	963.441	1845.56	1580.8	767.382	1758.39	180.741	5589.55	1063.45	1996.2	3000.77	2111.07	3612.71	1111.86	526.259	282.167	1724.7	594.735	1146.75	1083.46	800.498	1417.68	901.448	608.668	690.958	809.467	7022.85	4176.38	4058.87	1493.06	611.438	551.491	480.788
223	B3KWK7	824.135	793.463	1590.09	1021.91	1172.5	798.877	565.12	613.768	634.716	798.389	912.282	793.916	1861.97	547.285	950.461	751.003	936.672	763.219	1897.34	2147.68	986.818	1290.94	950.228	807.674	820.472	984.474	996.534	1005.49	1010.54	1017.91	976.412	1618.31	528.977	885.077	902.348	556.265	577.276	794.342	955.963	951.082	504.285
224	B4DPQ0	3322.89	1703.33	728.688	2646.18	1757.32	1332.86	1053.04	2144.38	3173.89	2308.09	2864.56	1590.8	2646.35	1967.41	3503.86	3083.72	4419.54	853.292	3825.97	2518.79	3233.42	1231.11	791.381	11059.7	4414.02	995.589	1067.54	895.866	1047.85	999.208	1000.98	686.442	2752.78	619.467	2148.35	3588.78	2480.69	2074.81	2115.06	2215.99	3197.79
225	B4E1Z4	3963.36	3386.83	473.031	2452.56	1092.24	1244.28	1062.64	1748.28	3718.39	1665.3	2235.71	1309.11	1925.28	2181.99	862.15	2807.3	5412.55	1101.92	3446.01	1941.52	4962.8	924.912	1226.5	2955.48	7861.52	1079.93	720.126	1281.97	882.676	958.868	992.14	1074.37	3311.09	582.908	1685.03	4482.93	3238.45	2817.32	1728.38	1849.93	2036.2
226	C9IZG4	1455.88	908.985	1011.34	664.609	1109.67	836.203	1488.69	1171.64	1477.17	1575.04	1118.76	1242.33	1242.77	1043.07	1033.99	1399.81	2325.56	766.388	1678.17	1398.69	1634.38	1178.63	1187.84	2337.91	2067.72	715.28	1396.68	866.146	1021.77	940.607	831.81	1714.63	1223.23	1357.34	1932.76	2127.82	2076.53	1707.76	2224.84	2308.93	1766.14
227	C9JF17	1337.03	898.866	330.236	1468.11	1320.53	922.591	453.45	1048.1	1481.3	507.674	952.043	607.888	601.553	513.595	828.161	1066.45	2082.4	1146.37	1577.21	1264.07	1480.27	842.226	1466.14	1405.98	2143.08	1099.09	827.898	1079.73	993.843	959.315	1046.35	985.304	719.679	658.977	1053.24	1867.66	1131.09	670.991	854.726	1139.01	1380.28
228	D6R934	2035.78	1279.36	612.201	1937.35	802.513	923.258	842.327	2162.04	2938.84	1625.01	1389.02	841.614	1890.55	2082.76	1036.75	2743.71	5073.64	822.905	3661.18	2169.31	6183.36	1223.17	882.822	4934.1	3575.18	1024.84	1004.42	945.428	1029.69	997.623	1010.49	1316.58	2957.44	715.707	1976.54	4258.2	3887.78	3048.43	2160.21	2682.88	1583.39
229	E7EQ64	304.041	1251.88	302.785	2188.6	3956.28	1704.84	366.823	476.062	412.958	473.842	543.56	471.144	463.147	327.743	976.572	299.43	455.964	1067.07	329.316	522.45	419.987	1280.1	1025.08	763.847	581.056	959.077	1019.13	979.288	1017.05	1000.63	1036.63	1035.31	274.307	855.966	415.981	653.959	301.082	345.056	317.911	361.484	540.626
230	E7EQY3	1540.72	1714.28	601.07	1816.56	929.757	1065.39	965.881	986.03	26.165	95.6908	2026.38	1658.75	1073.61	3829.43	1301.19	2177.43	3579.75	1079.4	1980.37	1679.16	6033.01	731.695	50.7866	3322.69	1794.17	1052.85	912.643	880.623	1112.52	997.823	1091.73	796.033	3012.51	234.295	293.169	4765.75	1430.59	1384.7	476.251	1622.35	1096.78
231	E7ER44	1542.07	2253.83	588.083	451.678	1082.25	1136.25	2058.65	1966.35	1657.12	1829.55	311.727	1635.03	1402.35	1401.01	1335.19	189.738	6650.95	1115.45	2145.24	234.326	2368.46	35.1972	1138.89	190.75	3611.16	929.225	897.504	1100.89	900.597	1230.53	502.199	1499.56	192.546	1267.17	2629.54	2831.39	88.9202	2425.87	3208.58	202.881	2805.98
232	E7EUF1	1217.2	631.007	242.101	2104.43	1773.77	496.023	876.2	1118.77	755.94	312.218	792.803	1784.66	831.236	1579.53	858.211	896.451	1236.47	563.283	1153.08	488.968	1169.36	538.818	654.688	799.331	2893.54	1226.14	633.168	1206.37	886.938	1012.67	1142.83	441.655	1529.35	750.79	543.059	905.295	2231.43	740.248	765.59	1079.16	687.764
233	E9PGN7	1236.39	1402.15	542.543	1653.02	1270.58	1073.33	1100.63	890.069	2001.02	1153.44	1298.57	1072.74	1238.97	1093.55	1114.31	1234.1	2379.46	1005.65	1603.82	1104.94	2162.37	1278.15	1170.18	1665.69	2545.27	932.655	1022.25	1031.8	999.912	978.891	1055.29	849.795	1477.94	883.958	1236.17	1740.06	1509.27	1193.9	1346.84	1535.05	1296.3
234	E9PKE3	1631.51	1594.55	775.545	2286.9	1400.12	841.481	75.6691	682.533	2554.75	206.66	859.085	536.702	1073.71	417.096	236.441	1490.64	990.432	1812.65	1542.89	1031.74	2527.62	756.064	417.973	426.876	677.85	776.986	1018.44	1074.59	954.443	1369.3	685.629	1349.02	494.408	1420.19	1198.58	1828.92	616.737	1905.11	346.144	1734.63	205.502
235	E9PNW4	482.355	971.291	528.321	877.724	1406.28	874.146	1064.54	563.378	238.491	709.655	1246.22	297.445	404.383	7731.3	835.843	7480.31	1110.53	819.021	523.466	1591.29	925.952	1818.44	8051.85	1974.91	1262.64	974.861	1144.24	854.17	1114.47	901.995	713.834	9142.87	796.076	8889.2	645.397	1527.78	1680.77	839.787	1345.51	781.57	487.306
236	F5H7G1	3099.53	1846.91	559.562	1902.77	1412.48	1954.88	2640.82	2117.26	1647.67	2154.85	3499.98	1686.9	2995.86	1533.54	739.961	1673.34	3475.64	639.538	2045.28	1628.42	2734.03	1338.49	826.69	2704.21	3863.11	1026.34	997.174	970.486	1027.87	973.634	985.701	1869.27	1882.19	474.703	1436.45	3054.52	1642.63	1415	2229.3	2025.59	2633.69
237	F5H8B0	1989.26	1252.91	2244.17	1940.93	2854.64	1196.06	231.815	1241.87	1177.7	1837.74	1123.16	1621.89	153.52	248.963	1186.8	1703.34	465.898	1565.62	414.786	902.302	7261.87	627.014	2287.89	3236.72	255.757	1508.1	842.8	937.603	668.359	1099.06	1123.15	963.425	484.937	3886.97	874.074	899.902	1677.71	1645.78	487.443	549.67	385.212
238	G3V0E5	1905.34	2181.13	406.218	1520.44	1294.29	768.134	415.542	935.618	438.996	540.404	1319.93	679.297	548.218	1117.1	1159.11	1478.04	773.026	790.24	992.204	732.548	3615.39	855.914	1344.05	1225.42	1619.49	632.128	1009.32	1008.73	1027.8	1261.15	687.909	818.403	1942.26	547.205	603.869	1035.05	1179.91	1051.75	754.855	529.59	568.192
239	G3V2W1	1429.18	2229.22	574.133	1159.47	1230.5	674.734	1117.44	1139.63	1364.27	824.859	1068.49	2010.72	1010.57	1380.05	1158.39	1153.55	1741.35	980.785	1552.17	1644.89	2393.27	1275.66	926.71	1090.43	1831.47	1015.34	979.861	875.393	780.495	1457.69	694.821	908.83	1633.85	1803.28	1765.71	1953.79	2110.41	1446.69	1735.85	915.603	1133.48
240	G3XAM2	2033.23	1293.88	808.649	1249.64	894.25	1195.48	1401.61	1414.73	2207.77	1390.13	1352.02	1297.15	1547.94	1528.5	1278.39	1841.3	2456.06	1029.69	1677.08	1562.69	2578.85	1351.17	1031.94	2568.14	2751.51	912.552	1052.2	951.995	991.052	1011.4	1072.3	1269.49	1975.06	1035.8	1662.22	2337.4	1951.89	1630.04	1683.41	2002.87	1691.87
241	H0Y7Z1	87.1866	246.382	44.9057	1176.4	1027.22	121.584	25.3821	27.6609	38.2242	43.1766	35.8284	92.418	54.9661	38.4672	71.8185	90.2665	97.8705	1483.17	27.8251	83.9567	183.326	36.3608	2218.72	72.249	98.573	1172.29	1270.23	849.675	614.131	1144.2	1093.05	57.0864	89.7044	340.188	81.4437	85.9306	79.835	156.292	154.805	101.829	52.9263
242	H0YAC1	2757.62	1534.42	284.178	1252.78	799.642	829.397	702.064	1674.36	3506.38	964.04	1515.74	972.292	910.541	2332.04	807.143	2389.71	3028.6	914.245	2580.68	1639.84	3050.82	718.68	813.653	1799.94	3847.48	1056.83	829.283	1194.17	1013.83	918.747	938.474	604.548	3714.41	634.691	696.632	2776.56	2434.47	1825.26	666.077	2504.81	897.797
243	H0YDL9	1390.31	1414.01	396.382	1945.1	1654.81	2712.82	1677.91	251.079	1244.62	2188.19	337.141	1031.18	824.014	1527.42	525.406	132.596	311.56	342.572	1786.15	477.458	341.56	967.179	2587.48	1496.75	3546.89	1188.1	957.768	671.027	927.948	1369.67	651.836	1276.4	2628.98	917.768	682.243	466.797	236.537	310.66	2267.44	633.9	3559.12
244	H0YDW7	1130.58	625.924	956.445	487.746	746.672	1079.65	1264.43	1495.86	1169.58	1403.75	966.959	1363.99	1275.22	1145.12	1186.65	1367.1	1938.82	886.582	1426.64	1456.5	1355.84	2042.38	1181.04	2450.56	2125.16	1002.44	970.138	1061.96	932.26	1033.9	1005.05	1053.63	1638.16	1141.76	1853.62	1853.22	1593.93	1665.39	2100.95	1673.39	1920.57
245	H0YLH8	1709.56	1304.58	101.648	1623.83	890.245	1214.54	1207.79	745.08	540.146	364.791	1736.46	163.312	1246.42	694.107	695.47	1137.55	2451.34	1760.28	1210.21	233.899	1672.43	584.863	830.748	2179.74	825.278	992.76	1084.76	1103.57	990.517	759.427	1130.14	625.372	1012.73	141.686	608.696	1526.98	26.4946	406.966	136.183	874.168	282.548
246	H7BXY6	1130.17	671.453	967.647	1798.49	1540.98	1419.03	960.224	2471.59	1861.69	296.979	326.577	1105.34	269.187	219.29	87.9483	2754.44	1436.24	1320.75	1662.07	1432.68	1893.01	1936.83	488.341	1927.91	235.843	1319.62	806.065	610.82	1254.94	860.681	1123.86	1736.22	1025.53	763.015	2394.05	282.878	2548.59	805.834	1096.16	256.263	859.444
247	H7BY16	1404.92	529.125	1127.07	799.416	1366.76	1305.42	2937.65	2089.47	1972.88	3104.27	2332.95	401.185	2125.94	2332.77	1302.46	1475.1	3214.22	1044.33	430.626	2808.22	2710.88	1157.9	1378.22	4179.69	2978.34	845.735	1339.03	547.431	1078.32	928.532	1262.99	727.557	3245.48	919.352	1521.08	4675.43	3766.13	2787.39	2503.53	432.721	2523.28
248	H7C3J1	935.182	1081.98	865.261	1258.86	1476.52	1401.41	5075.71	1561.91	1315.54	1546.91	1407.56	1396.42	1355.96	957.708	1394.22	998.998	1651.81	971.272	1165.64	1744.84	1059.61	2226.12	1160.03	2192.05	1770.65	1037.54	944.51	993.114	1025.19	997.449	1025.43	1051.53	1238.79	1090.63	1465.12	1834.32	1372.26	1266.75	1546.43	1525.94	1854.19
249	I3L4N8	572.119	785.347	291.786	924.408	3885.49	1523.74	445.024	456.151	655.582	909.237	355.335	668.831	814.443	662.727	521.082	602.385	1707.18	737.205	1831.87	734.069	2929.06	960.43	596.163	1325.67	1007.22	904.519	1037.22	958.833	1041.27	1003.43	1072.96	2670.01	1047.3	576.306	1321.31	1455.54	639.452	922.774	531.921	1455.15	755.312
250	J3KNB4	1257.08	928.906	794.157	713.642	957.338	1016.58	1559.37	1712.27	1402.49	1632.56	1304.83	1416.79	1552.71	1229.66	1074.62	1245.32	2365.38	1017.33	1733.69	1787.07	1740.19	1788.1	1241.64	2732.76	2446.52	884.627	1038.97	1060.14	949.955	1036.23	1073.17	1079.63	1738.16	1138.28	1958.72	2017.38	2465.23	1727.46	2749.66	2283.2	1835.66
251	J3KQ66	7714.5	10929.7	602.538	903.362	1165.2	1623.93	1249.51	1213.39	11971.6	650.556	1833.79	1135.37	729.632	10402.1	8172.47	1101.16	20567.3	1423.08	1759.85	908.312	1192.43	616.903	1431.29	1304.37	1980.9	1143.13	955.199	717.325	1160.84	1124.97	800.66	709.344	572.307	702.207	1059.08	1249.14	5188.48	616.453	1183.05	2620.82	2147.84
252	J3KQE5	303.984	280.932	159.261	1144.02	2124.28	669.812	398.869	1060.85	468.631	425.211	616.119	253.332	952.2	825.541	565.148	351.784	709.386	1209.77	265.988	95.1363	767.774	1185.45	349.201	647.534	740.01	1196.99	955.313	871.048	806.202	1322.11	721.276	813.91	1596.79	846.277	389.959	383.965	454.601	177.359	1315.33	1214.7	261.141
253	J3QSU6	1176.2	888.834	480.549	1798.91	1610	991.656	930.216	592.487	558.787	1005.81	866.344	827.808	539.947	860.103	656.055	655.731	2660.56	1085.7	505.632	762.047	1164.22	603.527	1055.49	478.934	1397.97	832.065	1023.54	1032.79	1116.2	1020.44	800.655	599.819	926.908	463.062	564.127	966.115	533.972	169.655	244.735	291.406	982.886
254	K7ER74	643.518	668.365	179.429	1788.91	1045.83	689.371	262.329	222.118	558.22	304.788	438.857	237.07	706.162	277.855	592.294	844.333	726.178	2279.68	683.067	395.496	499.938	453.964	1591.93	312.435	912.68	941.896	1025.18	992.371	997.132	984.271	1049.4	538.973	798.636	608.6	503.502	738.662	510.376	518.56	374.113	952.717	1456.5
255	K7ERI9	330.294	750.878	123.865	1190.68	1374.14	504.867	153.95	294.526	418.542	259.849	296.922	320.181	228.416	225.385	697.149	242.897	411.308	1768.66	277.285	273.684	127.32	453.444	1460.46	261.918	642.501	973.793	1016.52	991.716	1021.24	997.728	998.851	531.419	284.485	764.472	253.222	332.01	255.842	208.246	193.552	264.07	320.524
256	Q60FE5	869.788	819.889	450.097	2806.93	569.824	375.366	213.498	485.016	846.034	448.543	440.883	342.518	325.066	1082.92	314.04	907.019	145.129	1081.99	934.956	636.883	158.596	376.943	541.69	330.062	514.512	896.488	1035.71	902.509	1298.3	810.608	1105.68	781.42	521.122	1218.74	484.736	299.237	363.254	177.536	287.274	1039.04	260.3
257	U3KQ75	12.9482	1178.59	68.9689	976.67	1635.07	722.914	37.2517	115.733	17.7362	27.4356	15.9864	39.1322	16.9888	35.5413	946.153	37.2001	21.0265	1125.67	344.228	13.4807	37.7093	154.533	2127.73	424.572	34.3928	1005.56	1040.87	991.007	956.31	1057.64	972.158	147.861	31.2628	680.316	16.0368	8.36603	540.381	96.7473	288.886	527.899	27.0614
258	U3KQK0	825.69	1118.42	833.753	1459.65	1343.71	1094.05	556.955	1223.73	892.613	961.614	1125.36	823.032	1240.03	885.744	259.178	1315.89	1444.13	179.343	1277.98	1368.21	1622.79	544.794	867.768	2032.71	1306.48	1033.08	843.24	1117.01	1079.12	838.792	1033.43	1035.97	1318.14	771.776	1755.69	1903.49	280.419	1163.94	1425.94	1239.08	1738.03
259	V9GYM3	1837.92	1145.05	261.866	1482.96	1314.89	626.614	555.884	437.215	1108.53	647.939	990.731	540.8	700.272	901.204	787.215	660.163	1317.19	1432.92	869.352	947.6	972.846	651.123	1195.38	1155.77	1757.83	944.881	1005.33	1032.77	994.302	990.831	1035.35	978.778	821.676	697.994	752.464	1029.16	1088.93	714.073	826.216	1346.48	1143.41

## Sheet: DEPs in placenta-derived exos
Supplementary Table S8. Summary of differentially expressed proteins in P-EXO
No.	Uniprot ID	Gene name	logFC	Trend
1	A0A075B6I0	IGLV8-61	2.0301	Up
2	P01833	PIGR	1.26674	Up
3	P01614	IGKV2D-40	1.17137	Up
4	P06312	IGKV4-1	1.13032	Up
5	A0A075B6H7	IGKV3-7	1.46068	Up
6	P0DOY3	IGLC3	1.43948	Up
7	A0A075B6K5	IGLV3-9	1.47248	Up
8	H0YDW7	CD44	0.603879	Up
9	A0A7I2V692	CIT	0.999215	Up
10	C9IZG4	CUTA	0.55263	Up
11	J3KNB4	CAMP	0.569966	Up
12	P02745	C1QA	0.895198	Up
13	P0DP09	IGKV1-13	1.09504	Up
14	P01714	IGLV3-19	1.25083	Up
15	P11465	PSG2	1.29069	Up
16	P06331	IGHV4-34	0.795536	Up
17	Q9BW30	TPPP3	1.15591	Up
18	A0A0B4J1X5	IGHV3-74	1.01466	Up
19	P01834	IGKC	1.09821	Up
20	A0A0A0MS15	IGHV3-49	1.0101	Up
21	P04275	VWF	0.847033	Up
22	A0A0C4DH38	IGHV5-51	0.878304	Up
23	Q00888	PSG4	1.36744	Up
24	P32754	HPD	1.08408	Up
25	Q9UHG3	PCYOX1	0.614082	Up
26	P68871	HBB	1.52018	Up
27	P01763	IGHV3-48	0.866521	Up
28	D6R934	C1QB	0.797229	Up
29	P01859	IGHG2	0.97275	Up
30	P69905	HBA1	1.42833	Up
31	Q13219	PAPPA	1.13134	Up
32	P01042	KNG1	0.693148	Up
33	Q15848	ADIPOQ	1.29029	Up
34	A0A3B3IS80	ALDOB	0.957377	Up
35	P02763	ORM1	0.553583	Up
36	P13727	PRG2	1.06082	Up
37	P01591	JCHAIN	0.878169	Up
38	P02749	APOH	0.472551	Up
39	P05543	SERPINA7	0.915629	Up
40	P02042	HBD	0.863895	Up
41	C9JF17	APOD	0.551212	Up
42	P01780	IGHV3-7	0.702422	Up
43	A0A0B4J1V0	IGHV3-15	0.81286	Up
44	A0A4W9A917	IGHG3	0.789191	Up
45	A0A0C4DH25	IGKV3D-20	0.996036	Up
46	P0DML3	CSH2	0.672366	Up
47	P02787	TF	1.0343	Up
48	A0A0B4J1U7	IGHV6-1	0.758271	Up
49	P41222	PTGDS	0.582299	Up
50	P32119	PRDX2	0.892139	Up
51	P04196	HRG	0.878399	Up
52	P43652	AFM	0.664755	Up
53	P05160	F13B	0.613269	Up
54	A0A0C4DH68	IGKV2-24	0.587183	Up
55	P23142	FBLN1	0.583951	Up
56	P01876	IGHA1	0.792458	Up
57	P02747	C1QC	0.595753	Up
58	O43866	CD5L	0.748377	Up
59	A0A0G2JQJ0	IGKV1D-8	0.459298	Up
60	P27918	CFP	-0.668614	Down
61	P30041	PRDX6	0.84558	Up
62	P35858	IGFALS	0.664022	Up
63	G3XAM2	CFI	0.355025	Up
64	P01857	IGHG1	0.586912	Up
