# Supplementary material for: Analysis of plasma exosomal differential proteins and bioinformatics in intrahepatic cholestasis of pregnancy
Source: Front Glob Womens Health. 2026 Apr 10;7:1751936. doi: 10.3389/fgwh.2026.1751936 (PMC13106368; doi:10.3389/fgwh.2026.1751936)
Supplement: Supplementary file 9 [file Table9.xlsx]

## Sheet: GO BP Analysis
Supplementary Table S9. The gene ontology analysis in the ICP/CTR group of P-EXO (biological process)
No.	Term ID	Description	Gene count	Strength	FDR value	Genes
1	GO:0006959	Humoral immune response	11	1.28	1.68e-07	HRG,CFP,CAMP,C1QB,C1QC,C1QA,CFI,TF,JCHAIN,IGHV3-15,KNG1
2	GO:0006950	Response to stress	25	0.54	6.3e-06	APOH,HRG,CFP,ORM1,VWF,CAMP,PRDX2,PRG2,C1QB,HBA1,FBLN1,PRDX6,APOD,F13B,CD5L,C1QC,C1QA,CFI,TF,ADIPOQ,CD44,JCHAIN,IGHV3-15,KNG1,HBB
3	GO:0006956	Complement activation	6	1.67	2.76e-05	CFP,C1QB,C1QC,C1QA,CFI,IGHV3-15
4	GO:0006952	Defense response	16	0.73	4.64e-05	HRG,CFP,ORM1,CAMP,PRDX2,PRG2,C1QB,CD5L,C1QC,C1QA,CFI,TF,CD44,JCHAIN,IGHV3-15,KNG1
5	GO:0006955	Immune response	15	0.73	0.00012	HRG,CFP,CAMP,PRG2,C1QB,PIGR,PTGDS,C1QC,C1QA,CFI,TF,JCHAIN,IGKV2D-40,IGHV3-15,KNG1
6	GO:0006958	Complement activation, classical pathway	5	1.77	0.00012	C1QB,C1QC,C1QA,CFI,IGHV3-15
7	GO:0050896	Response to stimulus	34	0.31	0.00014	APOH,HRG,CFP,ORM1,VWF,CAMP,PRDX2,PRG2,C1QB,HBA1,PAPPA,FBLN1,PRDX6,APOD,PIGR,F13B,CD5L,PTGDS,C1QC,C1QA,CSH2,CFI,PSG4,TF,ADIPOQ,CD44,IGFALS,JCHAIN,IGKV2D-40,IGHV3-15,KNG1,HBB,HBD,CUTA
8	GO:0002376	Immune system process	18	0.6	0.00017	HRG,CFP,CAMP,PRDX2,PRG2,C1QB,PIGR,CD5L,PTGDS,C1QC,C1QA,CFI,TF,CD44,JCHAIN,IGKV2D-40,IGHV3-15,KNG1
9	GO:0002682	Regulation of immune system process	15	0.69	0.00017	HRG,CFP,ORM1,PRDX2,PRG2,C1QB,APOD,PIGR,CD5L,C1QC,C1QA,CFI,PSG4,ADIPOQ,IGHV3-15
10	GO:0007596	Blood coagulation	7	1.28	0.00017	APOH,HRG,VWF,FBLN1,F13B,KNG1,HBB
11	GO:0009611	Response to wounding	9	0.98	0.00041	APOH,HRG,VWF,FBLN1,APOD,F13B,CD44,KNG1,HBB
12	GO:0042744	Hydrogen peroxide catabolic process	4	1.88	0.00041	PRDX2,HBA1,HBB,HBD
13	GO:0051707	Response to other organism	14	0.69	0.00041	HRG,CFP,CAMP,PRDX2,PRG2,C1QB,C1QC,C1QA,CFI,TF,ADIPOQ,JCHAIN,IGHV3-15,KNG1
14	GO:0042060	Wound healing	8	1.05	0.00048	APOH,HRG,VWF,FBLN1,F13B,CD44,KNG1,HBB
15	GO:0098542	Defense response to other organism	12	0.76	0.00057	HRG,CFP,CAMP,PRG2,C1QB,C1QC,C1QA,CFI,TF,JCHAIN,IGHV3-15,KNG1
16	GO:0050878	Regulation of body fluid levels	8	1	0.00085	APOH,HRG,VWF,PRDX2,FBLN1,F13B,KNG1,HBB
17	GO:0002252	Immune effector process	8	1	0.00088	CFP,PRDX2,C1QB,PTGDS,C1QC,C1QA,CFI,IGHV3-15
18	GO:0098869	Cellular oxidant detoxification	5	1.41	0.0011	PRDX2,HBA1,PRDX6,HBB,HBD
19	GO:0098883	Synapse pruning	3	2.11	0.0018	C1QB,C1QC,C1QA
20	GO:0002443	Leukocyte mediated immunity	6	1.13	0.003	C1QB,PTGDS,C1QC,C1QA,CFI,IGHV3-15
21	GO:0015670	Carbon dioxide transport	3	2	0.003	HBA1,HBB,HBD
22	GO:0051241	Negative regulation of multicellular organismal process	11	0.7	0.0038	APOH,HRG,ORM1,PRDX2,PRG2,FBLN1,APOD,PTGDS,C1QC,ADIPOQ,KNG1
23	GO:0002250	Adaptive immune response	7	0.96	0.0046	C1QB,C1QC,C1QA,CFI,JCHAIN,IGKV2D-40,IGHV3-15
24	GO:0048518	Positive regulation of biological process	27	0.31	0.0054	APOH,HRG,CFP,ORM1,VWF,CAMP,PRDX2,PRG2,C1QB,HBA1,FBLN1,PRDX6,CD5L,C1QC,C1QA,CIT,CSH2,CFI,TF,ADIPOQ,CD44,JCHAIN,TPPP3,IGHV3-15,KNG1,HBB,HBD
25	GO:0019730	Antimicrobial humoral response	5	1.2	0.0073	HRG,CAMP,TF,JCHAIN,KNG1
26	GO:0030193	Regulation of blood coagulation	4	1.43	0.0073	APOH,HRG,PRDX2,KNG1
27	GO:0072378	Blood coagulation, fibrin clot formation	3	1.77	0.0088	APOH,FBLN1,F13B
28	GO:0007565	Female pregnancy	5	1.14	0.0106	PAPPA,FBLN1,PSG4,PSG2,TPPP3
29	GO:0007162	Negative regulation of cell adhesion	6	0.99	0.0109	HRG,PRDX2,FBLN1,APOD,ADIPOQ,KNG1
30	GO:0030194	Positive regulation of blood coagulation	3	1.7	0.0116	APOH,HRG,PRDX2
31	GO:0042742	Defense response to bacterium	6	0.96	0.0138	CFP,CAMP,PRG2,TF,JCHAIN,IGHV3-15
32	GO:0009605	Response to external stimulus	15	0.48	0.0168	HRG,CFP,CAMP,PRDX2,PRG2,C1QB,C1QC,C1QA,CSH2,CFI,TF,ADIPOQ,JCHAIN,IGHV3-15,KNG1
33	GO:0050776	Regulation of immune response	9	0.7	0.0168	HRG,CFP,C1QB,PIGR,CD5L,C1QC,C1QA,CFI,IGHV3-15
34	GO:0009617	Response to bacterium	8	0.75	0.019	CFP,CAMP,PRDX2,PRG2,TF,ADIPOQ,JCHAIN,IGHV3-15
35	GO:0050778	Positive regulation of immune response	7	0.82	0.0227	HRG,CFP,C1QB,C1QC,C1QA,CFI,IGHV3-15
36	GO:0030185	Nitric oxide transport	2	2.27	0.0229	HBA1,HBB
37	GO:0001775	Cell activation	8	0.73	0.0241	HRG,VWF,CAMP,PRDX2,PTGDS,C1QA,CD44,HBB
38	GO:0006979	Response to oxidative stress	6	0.88	0.0316	PRDX2,HBA1,PRDX6,APOD,ADIPOQ,HBB
39	GO:0006954	Inflammatory response	7	0.79	0.0321	ORM1,CAMP,PRDX2,CD5L,C1QA,CD44,KNG1
40	GO:0030195	Negative regulation of blood coagulation	3	1.49	0.0355	APOH,HRG,KNG1
41	GO:0045650	Negative regulation of macrophage differentiation	2	2.13	0.0358	C1QC,ADIPOQ
42	GO:0045087	Innate immune response	8	0.7	0.0386	CFP,CAMP,C1QB,C1QC,C1QA,CFI,JCHAIN,IGHV3-15
43	GO:0048583	Regulation of response to stimulus	19	0.36	0.0407	APOH,HRG,CFP,VWF,PRDX2,C1QB,FBLN1,APOD,PIGR,CD5L,C1QC,C1QA,CIT,CSH2,CFI,ADIPOQ,CD44,IGHV3-15,KNG1

## Sheet: GO CC Analysis
Supplementary Table S9. The gene ontology analysis in the ICP/CTR group of P-EXO (cellular component)
No.	Term ID	Description	Gene count	Strength	FDR value	Genes
1	GO:0005615	Extracellular space	38	0.74	2.41e-22	APOH,AFM,HRG,CFP,ORM1,VWF,HPD,CAMP,PRDX2,PRG2,C1QB,HBA1,SERPINA7,PAPPA,FBLN1,PRDX6,APOD,PIGR,F13B,CD5L,PTGDS,C1QC,C1QA,CSH2,CFI,TF,PCYOX1,ADIPOQ,CD44,IGFALS,JCHAIN,IGKV2D-40,IGHV3-15,KNG1,HBB,HBD,ALDOB,CUTA
2	GO:0005576	Extracellular region	40	0.65	7.2e-22	APOH,AFM,HRG,CFP,ORM1,VWF,HPD,CAMP,PRDX2,PRG2,C1QB,HBA1,SERPINA7,PAPPA,FBLN1,PRDX6,APOD,PIGR,F13B,CD5L,PTGDS,C1QC,C1QA,CSH2,CFI,PSG4,PSG2,TF,PCYOX1,ADIPOQ,CD44,IGFALS,JCHAIN,IGKV2D-40,IGHV3-15,KNG1,HBB,HBD,ALDOB,CUTA
3	GO:0072562	Blood microparticle	13	1.71	3.89e-16	AFM,HRG,ORM1,C1QB,HBA1,CD5L,C1QC,TF,JCHAIN,IGKV2D-40,KNG1,HBB,HBD
4	GO:0070062	Extracellular exosome	27	0.78	6.13e-14	APOH,AFM,HRG,ORM1,VWF,HPD,CAMP,PRDX2,PRG2,HBA1,SERPINA7,FBLN1,PRDX6,APOD,PIGR,PTGDS,CFI,TF,PCYOX1,CD44,IGFALS,JCHAIN,IGKV2D-40,KNG1,HBB,ALDOB,CUTA
5	GO:0031982	Vesicle	29	0.54	2.59e-09	APOH,AFM,HRG,CFP,ORM1,VWF,HPD,CAMP,PRDX2,PRG2,HBA1,SERPINA7,FBLN1,PRDX6,APOD,PIGR,PTGDS,CSH2,CFI,TF,PCYOX1,CD44,IGFALS,JCHAIN,IGKV2D-40,KNG1,HBB,ALDOB,CUTA
6	GO:0062023	Collagen-containing extracellular matrix	11	1.1	1.82e-07	APOH,HRG,ORM1,VWF,PRG2,C1QB,FBLN1,C1QC,C1QA,ADIPOQ,KNG1
7	GO:0031012	Extracellular matrix	12	1.01	2.73e-07	APOH,HRG,ORM1,VWF,PRG2,C1QB,FBLN1,C1QC,C1QA,ADIPOQ,IGFALS,KNG1
8	GO:0030141	Secretory granule	13	0.84	3.56e-06	APOH,HRG,CFP,ORM1,VWF,CAMP,PRG2,PRDX6,PIGR,TF,CD44,KNG1,HBB
9	GO:0034774	Secretory granule lumen	9	1.12	3.95e-06	APOH,HRG,CFP,ORM1,VWF,CAMP,PRDX6,TF,KNG1
10	GO:0062167	Complement component C1q complex	3	2.67	2.18e-05	C1QB,C1QC,C1QA
11	GO:0019814	Immunoglobulin complex	4	1.88	4.6e-05	PIGR,JCHAIN,IGKV2D-40,IGHV3-15
12	GO:0005602	Complement component C1 complex	3	2.45	5.36e-05	C1QB,C1QC,C1QA
13	GO:0031838	Haptoglobin-hemoglobin complex	3	2.11	0.00033	HBA1,HBB,HBD
14	GO:0042571	Immunoglobulin complex, circulating	3	2.07	0.00039	PIGR,JCHAIN,IGHV3-15
15	GO:0005833	Hemoglobin complex	3	2.03	0.00046	HBA1,HBB,HBD
16	GO:1904724	Tertiary granule lumen	4	1.53	0.00066	CFP,ORM1,CAMP,HBB
17	GO:0031093	Platelet alpha granule lumen	4	1.45	0.0012	HRG,ORM1,VWF,KNG1
18	GO:0071751	Secretory IgA immunoglobulin complex	2	2.67	0.0022	PIGR,JCHAIN
19	GO:0005581	Collagen trimer	4	1.3	0.0039	C1QB,C1QC,C1QA,ADIPOQ
20	GO:0009986	Cell surface	9	0.67	0.0063	APOH,HRG,CD5L,PSG4,PSG2,TF,ADIPOQ,CD44,IGHV3-15
21	GO:0035580	Specific granule lumen	3	1.36	0.0228	CFP,ORM1,CAMP
22	GO:0031410	Cytoplasmic vesicle	14	0.42	0.0265	APOH,HRG,CFP,ORM1,VWF,CAMP,PRG2,HBA1,PRDX6,PIGR,TF,CD44,KNG1,HBB

## Sheet: GO MF Analysis
Supplementary Table S9. The gene ontology analysis in the ICP/CTR group of P-EXO (molecular function)
No.	Term ID	Description	Gene count	Strength	FDR value	Genes
1	GO:0005344	Oxygen carrier activity	3	1.97	0.0352	HBA1,HBB,HBD
