# Supplementary material for: Analysis of plasma exosomal differential proteins and bioinformatics in intrahepatic cholestasis of pregnancy
Source: Front Glob Womens Health. 2026 Apr 10;7:1751936. doi: 10.3389/fgwh.2026.1751936 (PMC13106368; doi:10.3389/fgwh.2026.1751936)
Supplement: Supplementary file 10 [file Table10.xlsx]

## Sheet: Sheet1
Supplementary Table S10. Pathway enrichment of differentially expressed proteins in P-EXO of the ICP/CTR in multiple databases
No.	Term ID	Database	Description	Gene count	Strength	FDR value	Related proteins
1	hsa04610	KEGG	Complement and coagulation cascades	7	1.6	2.37e-07	VWF,C1QB,F13B,C1QC,C1QA,CFI,KNG1
2	hsa05150	KEGG	Staphylococcus aureus infection	5	1.44	0.00023	CAMP,C1QB,C1QC,C1QA,CFI
3	hsa05142	KEGG	Chagas disease	4	1.29	0.007	C1QB,C1QC,C1QA,KNG1
4	hsa05133	KEGG	Pertussis	3	1.28	0.0475	C1QB,C1QC,C1QA
5	HSA-109582	Reactome	Hemostasis	13	1	6.44e-07	APOH,HRG,ORM1,VWF,F13B,PSG4,PSG2,TF,CD44,JCHAIN,KNG1,HBB,HBD
6	HSA-977606	Reactome	Regulation of Complement cascade	5	1.68	0.00011	CFP,C1QB,C1QC,C1QA,CFI
7	HSA-114608	Reactome	Platelet degranulation	6	1.35	0.0002	APOH,HRG,ORM1,VWF,TF,KNG1
8	HSA-166663	Reactome	Initial triggering of complement	4	1.89	0.0002	CFP,C1QB,C1QC,C1QA
9	HSA-168249	Reactome	Innate Immune System	12	0.73	0.00041	CFP,ORM1,CAMP,PRG2,C1QB,PRDX6,PIGR,C1QC,C1QA,CFI,CD44,HBB
10	HSA-173623	Reactome	Classical antibody-mediated complement activation	3	2.19	0.00055	C1QB,C1QC,C1QA
11	HSA-6798695	Reactome	Neutrophil degranulation	8	0.9	0.0018	CFP,ORM1,CAMP,PRG2,PRDX6,PIGR,CD44,HBB
12	HSA-140877	Reactome	Formation of Fibrin Clot (Clotting Cascade)	3	1.56	0.0185	VWF,F13B,KNG1
13	HSA-381426	Reactome	Regulation of Insulin-like Growth Factor (IGF) transport and uptake by Insulin-like Growth Factor Binding Proteins (IGFBPs)	4	1.18	0.0274	PAPPA,TF,IGFALS,KNG1
14	HSA-202733	Reactome	Cell surface interactions at the vascular wall	4	1.13	0.0389	PSG4,PSG2,CD44,JCHAIN
15	WP558	Wikipathways	Complement and coagulation cascades	7	1.75	5.79e-08	VWF,C1QB,F13B,C1QC,C1QA,CFI,KNG1
16	WP5115	Wikipathways	Network map of SARS-CoV-2 signaling pathway	8	1.24	8.59e-06	APOH,HRG,CFP,APOD,CFI,TF,HBB,HBD
17	WP545	Wikipathways	Complement activation	4	1.93	6.66e-05	CFP,C1QB,C1QC,C1QA
18	WP5090	Wikipathways	Complement system in neuronal development and plasticity	5	1.35	0.00069	CFP,C1QB,C1QC,C1QA,CFI
19	WP3937	Wikipathways	Microglia pathogen phagocytosis pathway	3	1.55	0.0152	C1QB,C1QC,C1QA
20	WP3941	Wikipathways	Oxidative damage response	3	1.56	0.0152	C1QB,C1QC,C1QA
