# Supplementary material for: Analysis of plasma exosomal differential proteins and bioinformatics in intrahepatic cholestasis of pregnancy
Source: Front Glob Womens Health. 2026 Apr 10;7:1751936. doi: 10.3389/fgwh.2026.1751936 (PMC13106368; doi:10.3389/fgwh.2026.1751936)
Supplement: Supplementary file 11 [file Table11.xlsx]

## Sheet: DEPs in MICP-CTR
Supplementary Table S11. Summary of the analysis of different groups of differentially expressed proteins in P-EXO (MICP-CTR)
No.	Uniprot ID	Gene name	logFC	Trend
1	Q13219	PAPPA	1.64921	Up
2	P01833	PIGR	1.2374	Up
3	A0A075B6I0	IGLV8-61	1.92161	Up
4	P13727	PRG2	1.53991	Up
5	P01614	IGKV2D-40	1.18262	Up
6	P06312	IGKV4-1	1.15385	Up
7	C9JF17	APOD	0.796124	Up
8	P68871	HBB	1.96051	Up
9	P69905	HBA1	1.87458	Up
10	A0A7I2V692	CIT	1.10779	Up
11	P02745	C1QA	1.01736	Up
12	A0A0G2JQJ0	IGKV1D-8	0.735418	Up
13	Q9UHG3	PCYOX1	0.742076	Up
14	P0DOY3	IGLC3	1.33224	Up
15	P11465	PSG2	1.42896	Up
16	H0YDW7	CD44	0.576633	Up
17	A0A075B6H7	IGKV3-7	1.28852	Up
18	Q00888	PSG4	1.54139	Up
19	P06331	IGHV4-34	0.846176	Up
20	P02042	HBD	1.08373	Up
21	P0DP09	IGKV1-13	1.10205	Up
22	A0A075B6K5	IGLV3-9	1.28448	Up
23	D6R934	C1QB	0.900766	Up
24	P30041	PRDX6	1.24974	Up
25	Q15848	ADIPOQ	1.48602	Up
26	J3KNB4	CAMP	0.530542	Up
27	P01834	IGKC	1.10917	Up
28	P32754	HPD	1.13087	Up
29	P05543	SERPINA7	1.05908	Up
30	P02763	ORM1	0.616222	Up
31	P35858	IGFALS	0.938928	Up
32	P01859	IGHG2	1.02842	Up
33	P51884	LUM	0.658764	Up
34	P01042	KNG1	0.734352	Up
35	P02776	PF4	1.16134	Up
36	A0A0C4DH38	IGHV5-51	0.840861	Up
37	P05160	F13B	0.769345	Up
38	P01714	IGLV3-19	1.10777	Up
39	P02749	APOH	0.498388	Up
40	A0A0C4DH68	IGKV2-24	0.736941	Up
41	P02747	C1QC	0.754943	Up
42	A0A0B4J1U7	IGHV6-1	0.877876	Up
43	P01763	IGHV3-48	0.798777	Up
44	C9IZG4	CUTA	0.425639	Up
45	P02760	AMBP	0.640585	Up
46	Q9BW30	TPPP3	0.963683	Up
47	P25311	AZGP1	0.650217	Up
48	P04066	FUCA1	0.824451	Up
49	A0A0B4J1X5	IGHV3-74	0.836284	Up
50	P43251	BTD	0.661053	Up
51	P02787	TF	1.09349	Up
52	P43652	AFM	0.723909	Up

## Sheet: DEPs in SICP-CTR
Supplementary Table S11. Summary of the analysis of different groups of differentially expressed proteins in P-EXO (SICP-CTR)
No.	Uniprot ID	Gene name	logFC	Trend
1	J3QSU6	TNC	-0.789489	Down
2	A0A3B3IQ51	CFHR2	-0.853531	Down
3	P08519	LPA	-2.09685	Down
4	Q9P0L0	VAPA	-0.904173	Down
5	H0YLH8	KNSTRN	-1.07622	Down
6	A0A075B6I0	IGLV8-61	2.1386	Up
7	P01833	PIGR	1.29609	Up
8	A0A075B6H7	IGKV3-7	1.63283	Up
9	C9IZG4	CUTA	0.679622	Up
10	A0A075B6K5	IGLV3-9	1.66049	Up
11	P0DOY3	IGLC3	1.54672	Up
12	P01614	IGKV2D-40	1.16011	Up
13	A0A3B3IS80	ALDOB	1.32557	Up
14	P06312	IGKV4-1	1.1068	Up
15	A0A0A0MS15	IGHV3-49	1.24697	Up
16	P04275	VWF	1.04162	Up
17	H0YDW7	CD44	0.631126	Up
18	A0A0B4J1X5	IGHV3-74	1.19303	Up
19	Q9BW30	TPPP3	1.34814	Up
20	J3KNB4	CAMP	0.609389	Up
21	P01714	IGLV3-19	1.39389	Up
22	P0DP09	IGKV1-13	1.08802	Up
23	P01780	IGHV3-7	0.885822	Up
24	P01763	IGHV3-48	0.934265	Up
25	A0A0C4DH38	IGHV5-51	0.915747	Up
26	P32119	PRDX2	1.18418	Up
27	A0A7I2V692	CIT	0.890636	Up
28	P01834	IGKC	1.08725	Up
29	P01591	JCHAIN	0.968526	Up
30	P06331	IGHV4-34	0.744897	Up
31	A0A0B4J1V0	IGHV3-15	0.936381	Up
32	P32754	HPD	1.0373	Up
33	P02745	C1QA	0.773036	Up
34	P11465	PSG2	1.15242	Up
35	P06702	S100A9	1.46873	Up
36	P01859	IGHG2	0.91708	Up
37	Q00888	PSG4	1.19349	Up
38	P01042	KNG1	0.651945	Up
39	P02749	APOH	0.446715	Up
40	D6R934	C1QB	0.693693	Up
41	O43866	CD5L	0.856415	Up

## Sheet: DEPs in SICP-MICP
Supplementary Table S11. Summary of the analysis of different groups of differentially expressed proteins in P-EXO (SICP-MICP)
No.	Uniprot ID	Gene name	logFC	Trend
1	H0YLH8	KNSTRN	-1.60349	Down
2	J3QSU6	TNC	-0.866791	Down
3	Q9P0L0	VAPA	-1.10434	Down
4	P02760	AMBP	-0.762368	Down
5	P25311	AZGP1	-0.702028	Down
6	P14923	JUP	-0.782879	Down
7	P04003	C4BPA	-0.690237	Down
8	A0A0G2JQJ0	IGKV1D-8	-0.552239	Down
9	Q13219	PAPPA	-1.03572	Down
