# Supplementary material for: Analysis of plasma exosomal differential proteins and bioinformatics in intrahepatic cholestasis of pregnancy
Source: Front Glob Womens Health. 2026 Apr 10;7:1751936. doi: 10.3389/fgwh.2026.1751936 (PMC13106368; doi:10.3389/fgwh.2026.1751936)
Supplement: Supplementary file 12 [file Table12.xlsx]

## Sheet: Sheet1
Supplementary Table S12. The Common differentially expressed proteins between groups of P-EXO
No.	Uniprot ID	Gene name	Protein name	Fold Change
				ICP/CTR	MICP/CTR	SICP/CTR	SICP/MICP
1	A0A075B6I0	IGLV8-61	Immunoglobulin lambda variable 8-61	2.0301	1.92161	2.1386	/
2	P01833	PIGR	Polymeric immunoglobulin receptor	1.26674	1.2374	1.29609	/
3	P01614	IGKV2D-40	Immunoglobulin kappa variable 2D-40	1.17137	1.18262	1.16011	/
4	P06312	IGKV4-1	Immunoglobulin kappa variable 4-1	1.13032	1.15385	1.1068	/
5	A0A075B6H7	IGKV3-7	Probable non-functional immunoglobulin kappa variable 3-7	1.46068	1.28852	1.63283	/
6	P0DOY3	IGLC3	Immunoglobulin lambda constant 3	1.43948	1.33224	1.54672	/
7	A0A075B6K5	IGLV3-9	Immunoglobulin lambda variable 3-9	1.47248	1.28448	1.66049	/
8	H0YDW7	CD44	CD44 antigen	0.603879	0.576633	0.631126	/
9	A0A7I2V692	CIT	Citron Rho-interacting kinase	0.999215	1.10779	0.890636	/
10	C9IZG4	CUTA	Protein CutA	0.55263	0.425639	0.679622	/
11	J3KNB4	CAMP	Cathelicidin antimicrobial peptide	0.569966	0.530542	0.609389	/
12	P02745	C1QA	Complement C1q subcomponent subunit A	0.895198	1.01736	0.773036	/
13	P0DP09	IGKV1-13	Immunoglobulin kappa variable 1-13	1.09504	1.10205	1.08802	/
14	P01714	IGLV3-19	Immunoglobulin lambda variable 3-19	1.25083	1.10777	1.39389	/
15	P11465	PSG2	Pregnancy-specific beta-1-glycoprotein 2	1.29069	1.42896	1.15242	/
16	P06331	IGHV4-34	Immunoglobulin heavy variable 4-34	0.795536	0.846176	0.744897	/
17	Q9BW30	TPPP3	Tubulin polymerization-promoting protein family member 3	1.15591	0.963683	1.34814	/
18	A0A0B4J1X5	IGHV3-74	Immunoglobulin heavy variable 3-74	1.01466	0.836284	1.19303	/
19	P01834	IGKC	Immunoglobulin kappa constant	1.09821	1.10917	1.08725	/
20	A0A0C4DH38	IGHV5-51	Immunoglobulin heavy variable 5-51	0.878304	0.840861	0.915747	/
21	Q00888	PSG4	Pregnancy-specific beta-1-glycoprotein 4	1.36744	1.54139	1.19349	/
22	P32754	HPD	4-hydroxyphenylpyruvate dioxygenase	1.08408	1.13087	1.0373	/
23	P01763	IGHV3-48	Immunoglobulin heavy variable 3-48	0.866521	0.798777	0.934265	/
24	D6R934	C1QB	Complement C1q subcomponent subunit B	0.797229	0.900766	0.693693	/
25	P01859	IGHG2	Immunoglobulin heavy constant gamma 2	0.97275	1.02842	0.91708	/
26	P01042	KNG1	Kininogen-1	0.693148	0.734352	0.651945	/
27	P02749	APOH	Beta-2-glycoprotein 1	0.472551	0.498388	0.446715	/
28	Q13219	PAPPA	Pappalysin-1	1.13134	1.64921	/	-1.03572
29	A0A0G2JQJ0	IGKV1D-8	Immunoglobulin kappa variable 1D-8	0.459298	0.735418	/	-0.552239
30	Q9UHG3	PCYOX1	Prenylcysteine oxidase 1	0.614082	0.742076	/	/
31	P68871	HBB	Hemoglobin subunit beta	1.52018	1.96051	/	/
32	P69905	HBA1	Hemoglobin subunit alpha	1.42833	1.87458	/	/
33	Q15848	ADIPOQ	Adiponectin	1.29029	1.48602	/	/
34	P02763	ORM1	Alpha-1-acid glycoprotein 1	0.553583	0.616222	/	/
35	P13727	PRG2	Bone marrow proteoglycan	1.06082	1.53991	/	/
36	P05543	SERPINA7	Thyroxine-binding globulin	0.915629	1.05908	/	/
37	P02042	HBD	Hemoglobin subunit delta	0.863895	1.08373	/	/
38	C9JF17	APOD	Apolipoprotein D	0.551212	0.796124	/	/
39	P02787	TF	Serotransferrin	1.0343	1.09349	/	/
40	A0A0B4J1U7	IGHV6-1	Immunoglobulin heavy variable 6-1	0.758271	0.877876	/	/
41	P43652	AFM	Afamin	0.664755	0.723909	/	/
42	P05160	F13B	Coagulation factor XIII B chain	0.613269	0.769345	/	/
43	A0A0C4DH68	IGKV2-24	Immunoglobulin kappa variable 2-24	0.587183	0.736941	/	/
44	P02747	C1QC	Complement C1q subcomponent subunit C	0.595753	0.754943	/	/
45	P30041	PRDX6	Peroxiredoxin-6	0.84558	1.24974	/	/
46	P35858	IGFALS	Insulin-like growth factor-binding protein complex acid labile subunit	0.664022	0.938928	/	/
47	A0A0A0MS15	IGHV3-49	Immunoglobulin heavy variable 3-49	1.0101	/	1.24697	/
48	P04275	VWF	von Willebrand factor	0.847033	/	1.04162	/
49	A0A3B3IS80	ALDOB	Fructose-bisphosphate aldolase	0.957377	/	1.32557	/
50	P01591	JCHAIN	Immunoglobulin J chain	0.878169	/	0.968526	/
51	P01780	IGHV3-7	Immunoglobulin heavy variable 3-7	0.702422	/	0.885822	/
52	A0A0B4J1V0	IGHV3-15	Immunoglobulin heavy variable 3-15	0.81286	/	0.936381	/
53	P32119	PRDX2	Peroxiredoxin-2	0.892139	/	1.18418	/
54	O43866	CD5L	CD5 antigen-like	0.748377	/	0.856415	/
55	A0A4W9A917	IGHG3	Immunoglobulin heavy constant gamma 3	0.789191	/	/	/
56	A0A0C4DH25	IGKV3D-20	Immunoglobulin kappa variable 3D-20	0.996036	/	/	/
57	P0DML3	CSH2	Chorionic somatomammotropin hormone 2	0.672366	/	/	/
58	P41222	PTGDS	Prostaglandin-H2 D-isomerase	0.582299	/	/	/
59	P04196	HRG	Histidine-rich glycoprotein	0.878399	/	/	/
60	P23142	FBLN1	Fibulin-1	0.583951	/	/	/
61	P01876	IGHA1	Immunoglobulin heavy constant alpha 1	0.792458	/	/	/
62	P27918	CFP	Properdin	-0.668614	/	/	/
63	G3XAM2	CFI	Complement factor I	0.355025	/	/	/
64	P01857	IGHG1	Immunoglobulin heavy constant gamma 1	0.586912	/	/	/
65	P02760	AMBP	Protein AMBP	/	0.640585	/	-0.762368
66	P25311	AZGP1	Zinc-alpha-2-glycoprotein	/	0.650217	/	-0.702028
67	P51884	LUM	Lumican	/	0.658764	/	/
68	P02776	PF4	Platelet factor 4	/	1.16134	/	/
69	P04066	FUCA1	Tissue alpha-L-fucosidase	/	0.824451	/	/
70	P43251	BTD	Biotinidase	/	0.661053	/	/
71	J3QSU6	TNC	Tenascin C	/	/	-0.789489	-0.866791
72	Q9P0L0	VAPA	Vesicle-associated membrane protein-associated protein A	/	/	-0.904173	-1.10434
73	H0YLH8	KNSTRN	Kinetochore localized astrin (SPAG5) binding protein	/	/	-1.07622	-1.60349
74	A0A3B3IQ51	CFHR2	Complement factor H related 2	/	/	-0.853531	/
75	P08519	LPA	Apolipoprotein(a)	/	/	-2.09685	/
76	P06702	S100A9	Protein S100-A9	/	/	1.46873	/
77	P14923	JUP	Junction plakoglobin	/	/	/	-0.782879
78	P04003	C4BPA	C4b-binding protein alpha chain	/	/	/	-0.690237
