# Supplementary material for: Analysis of plasma exosomal differential proteins and bioinformatics in intrahepatic cholestasis of pregnancy
Source: Front Glob Womens Health. 2026 Apr 10;7:1751936. doi: 10.3389/fgwh.2026.1751936 (PMC13106368; doi:10.3389/fgwh.2026.1751936)
Supplement: Supplementary file 13 [file Table13.xlsx]

## Sheet: Sheet1
Supplementary Table S13. GO and KEGG analysis of placenta-derived exosomal common differentially expressed proteins in MICP/CTR and SICP/CTR groups
No.	Ontology	ID	Description	zScore	pvalue	Gene Count	No.	GeneID
1	BP	GO:0016064	immunoglobulin mediated immune response	16.389	5.307e-12	9	1	C1QA/IGLC3/IGHV4-34/C1QB/IGKC/IGHG2/IGHV5-51/IGHV3-48/IGHV3-74
2	BP	GO:0019724	B cell mediated immunity	16.2663	6.03371e-12	9	2	C1QA/IGLC3/IGHV4-34/C1QB/IGKC/IGHG2/IGHV5-51/IGHV3-48/IGHV3-74
3	BP	GO:0002449	lymphocyte mediated immunity	11.7798	1.24492e-09	9	3	C1QA/IGLC3/IGHV4-34/C1QB/IGKC/IGHG2/IGHV5-51/IGHV3-48/IGHV3-74
4	BP	GO:0002460	adaptive immune response based on somatic recombination of immune receptors built from immunoglobulin superfamily domains	11.55	1.70159e-09	9	4	C1QA/IGLC3/IGHV4-34/C1QB/IGKC/IGHG2/IGHV5-51/IGHV3-48/IGHV3-74
5	BP	GO:0002443	leukocyte mediated immunity	10.3684	9.13354e-09	9	5	C1QA/IGLC3/IGHV4-34/C1QB/IGKC/IGHG2/IGHV5-51/IGHV3-48/IGHV3-74
6	BP	GO:0006958	complement activation, classical pathway	12.291	2.52605e-05	3	6	C1QA/C1QB/IGHG2
7	BP	GO:0006959	humoral immune response	7.08511	5.5766e-05	5	7	C1QA/C1QB/CAMP/IGHG2/KNG1
8	BP	GO:0002455	humoral immune response mediated by circulating immunoglobulin	10.5789	6.02241e-05	3	8	C1QA/C1QB/IGHG2
9	BP	GO:0006956	complement activation	9.62449	0.000103043	3	9	C1QA/C1QB/IGHG2
10	BP	GO:0050853	B cell receptor signaling pathway	8.81614	0.000168255	3	10	IGLC3/IGKC/IGHG2
11	BP	GO:0098883	synapse pruning	13.8257	0.000187284	2	11	C1QA/C1QB
12	BP	GO:0150146	cell junction disassembly	10.0318	0.000666881	2	12	C1QA/C1QB
13	BP	GO:0002385	mucosal immune response	8.32556	0.00136228	2	13	PIGR/CAMP
14	BP	GO:0002768	immune response-regulating cell surface receptor signaling pathway	4.96789	0.00149597	4	14	PIGR/IGLC3/IGKC/IGHG2
15	BP	GO:0002251	organ or tissue specific immune response	7.91659	0.00164665	2	15	PIGR/CAMP
16	BP	GO:0019730	antimicrobial humoral response	5.48733	0.00200656	3	16	CAMP/IGHG2/KNG1
17	BP	GO:0030195	negative regulation of blood coagulation	7.39614	0.00212156	2	17	KNG1/APOH
18	BP	GO:0007565	female pregnancy	5.4187	0.00213255	3	18	PSG2/PSG4/TPPP3
19	BP	GO:1900047	negative regulation of hemostasis	7.31827	0.0022063	2	19	KNG1/APOH
20	BP	GO:0050819	negative regulation of coagulation	7.0975	0.00247002	2	20	KNG1/APOH
21	BP	GO:0044703	multi-organism reproductive process	5.08954	0.00287481	3	21	PSG2/PSG4/TPPP3
22	BP	GO:0050851	antigen receptor-mediated signaling pathway	5.06063	0.00295279	3	22	IGLC3/IGKC/IGHG2
23	BP	GO:0044706	multi-multicellular organism process	4.97617	0.00319452	3	23	PSG2/PSG4/TPPP3
24	BP	GO:0030193	regulation of blood coagulation	6.21432	0.00399868	2	24	KNG1/APOH
25	BP	GO:1900046	regulation of hemostasis	6.11768	0.0042285	2	25	KNG1/APOH
26	CC	GO:0019814	immunoglobulin complex	29.0758	7.58376e-23	14	26	PIGR/IGLV8-61/IGKV4-1/IGLC3/IGKV3-7/IGHV4-34/IGKV1-13/IGLV3-9/IGKC/IGHG2/IGHV5-51/IGLV3-19/IGHV3-48/IGHV3-74
27	CC	GO:0072562	blood microparticle	13.4776	2.5958e-08	6	27	IGKV4-1/IGLC3/C1QB/IGKC/IGHG2/KNG1
28	CC	GO:0071745	IgA immunoglobulin complex	26.1943	2.34024e-07	3	28	PIGR/IGLC3/IGKC
29	CC	GO:0071735	IgG immunoglobulin complex	22.9455	5.56313e-07	3	29	IGLC3/IGKC/IGHG2
30	CC	GO:0071753	IgM immunoglobulin complex	17.4248	7.29526e-05	2	30	IGLC3/IGKC
31	CC	GO:0042571	immunoglobulin complex, circulating	15.8865	0.000106826	2	31	PIGR/IGHG2
32	CC	GO:0062023	collagen-containing extracellular matrix	4.64948	0.00218058	4	32	C1QA/C1QB/KNG1/APOH
33	CC	GO:0005581	collagen trimer	5.65654	0.00557598	2	33	C1QA/C1QB
34	CC	GO:0034774	secretory granule lumen	4.00334	0.00835583	3	34	CAMP/KNG1/APOH
35	CC	GO:0060205	cytoplasmic vesicle lumen	3.96327	0.00871241	3	35	CAMP/KNG1/APOH
36	CC	GO:0031983	vesicle lumen	3.95536	0.0087848	3	36	CAMP/KNG1/APOH
37	MF	GO:0003823	antigen binding	19.3889	2.18514e-13	9	37	IGKV4-1/IGLC3/IGHV4-34/IGKC/IGHG2/IGHV5-51/IGLV3-19/IGHV3-48/IGHV3-74
38	KEGG	hsa04610	Complement and coagulation cascades	10.2167	5.71027e-05	3	38	712/713/3827
39	KEGG	hsa05150	Staphylococcus aureus infection	9.45485	8.87952e-05	3	39	712/713/820
40	KEGG	hsa05142	Chagas disease	9.40636	9.14186e-05	3	40	712/713/3827
41	KEGG	hsa05133	Pertussis	7.16296	0.00222687	2	41	712/713
42	KEGG	hsa05322	Systemic lupus erythematosus	5.18369	0.00710545	2	42	712/713
43	KEGG	hsa04936	Alcoholic liver disease	5.12261	0.00740167	2	43	712/713
44	KEGG	hsa04148	Efferocytosis	4.87768	0.00874979	2	44	712/713
45	KEGG	hsa00130	Ubiquinone and other terpenoid-quinone biosynthesis	9.33446	0.0111946	1	45	3242
