# Supplementary material for: Analysis of plasma exosomal differential proteins and bioinformatics in intrahepatic cholestasis of pregnancy
Source: Front Glob Womens Health. 2026 Apr 10;7:1751936. doi: 10.3389/fgwh.2026.1751936 (PMC13106368; doi:10.3389/fgwh.2026.1751936)
Supplement: Supplementary file 14 [file Table14.xlsx]

## Sheet: Sheet1
Supplementary Table S14. Clinical characteristics of the samples for Western blot validation
	CTR (n = 10)	ICP (n = 20)	MICP (n = 10)	SICP (n = 10)
Age (year)	29.6±4.96	31.35±5.28	32.2±5.51	30.5±4.90
BMI (kg/m2)	28.31±4.30	25.41±3.16	26.00±3.52	24.83±2.62
GA	39.19±1.01	36.91±1.67***	37.96±0.78***	36.07±1.43*
FBW (g)	3169.00±241.31	2925±602.16	3063.33±589.41	2747.14±570.88
TBA（μmol/L）	4.10±2.15	54.58±41.79**	19.28±7.55***	89.88±30.71***
ALT（U/L）	11.48±7.51	107.01±129.98*	54.88±45.30*	159.13±162.18*
AST（U/L）	18.60±8.73	97.24±103.68*	60.94±60.57*	133.53±123.27
TBIL（μmol/L）	8.61±3.82	16.30±12.43	11.22±10.39*	21.39±12.22
DBIL（μmol/L）	3.41±1.07	12.28±9.96*	7.85±8.12**	16.27±9.49
TC	5.70±0.66	6.25±1.51	6.36±1.80	6.13±1.14
TG	2.91±1.00	3.90±1.43	4.66±1.43	3.15±0.93*
HDL-C	2.04±0.22	1.37±0.33***	1.59±0.27***	1.16±0.22**
LDL-C	3.10±0.62	3.79±1.20	3.54±1.24	4.04±1.12
Abbreviation: BMI: body mass index; GA: gestational age; FBW: fetal birth weight; TBA: total bile acid; ALT: alanine aminotransferase; AST: aspartate aminotransferase; TBIL: total bilirubin; DBIL: direct bilirubin; TC: total cholesterol; TG: triglyceride; HDL-C: high density lipoprotein cholesterol; LDL-C: low density lipoprotein cholesterol. Statistical analysis was performed by t-test, *p<0.05 …
