# Supplementary material for: Analysis of plasma exosomal differential proteins and bioinformatics in intrahepatic cholestasis of pregnancy
Source: Front Glob Womens Health. 2026 Apr 10;7:1751936. doi: 10.3389/fgwh.2026.1751936 (PMC13106368; doi:10.3389/fgwh.2026.1751936)
Supplement: Supplementary file 15 [file Table15.xlsx]

## Sheet: Area - ions
Protein	Peptide	Precursor MZ	Precursor Charge	RT	Fragment MZ	Fragment Charge	Ion Type	Residue	CTR1 (Data20220831 JYX _CTR1.wiff (sample 1))	CTR2 (Data20220831 JYX _CTR2.wiff (sample 1))	CTR3 (Data20220831 JYX _CTR3.wiff (sample 1))	CTR4 (Data20220831 JYX _CTR4.wiff (sample 1))	CTR5 (Data20220831 JYX _CTR5.wiff (sample 1))	CTR6 (Data20220831 JYX _CTR6.wiff (sample 1))	CTR6 (Data20220831 JYX _CTR6_r1.wiff (sample 1))	CTR7 (Data20220831 JYX _CTR7.wiff (sample 1))	CTR8 (Data20220831 JYX _CTR8.wiff (sample 1))	CTR9 (Data20220831 JYX _CTR9.wiff (sample 1))	CTR10 (Data20220831 JYX _CTR10.wiff (sample 1))	CTR11 (Data20220831 JYX _CTR11.wiff (sample 1))	CTR12 (Data20220831 JYX _CTR12.wiff (sample 1))	CTR13 (Data20220831 JYX _CTR13.wiff (sample 1))	CTR14 (Data20220831 JYX _CTR14.wiff (sample 1))	CTR15 (Data20220831 JYX _CTR15.wiff (sample 1))	MICP1 (Data20220831 JYX _MICP1.wiff (sample 1))	MICP2 (Data20220831 JYX _MICP2.wiff (sample 1))	MICP3 (Data20220831 JYX _MICP3.wiff (sample 1))	MICP4 (Data20220831 JYX _MICP4.wiff (sample 1))	MICP5 (Data20220831 JYX _MICP5.wiff (sample 1))	MICP6 (Data20220831 JYX _MICP6.wiff (sample 1))	MICP7 (Data20220831 JYX _MICP7.wiff (sample 1))	MICP8 (Data20220831 JYX _MICP8.wiff (sample 1))	MICP9 (Data20220831 JYX _MICP9.wiff (sample 1))	MICP10 (Data20220831 JYX _MICP10.wiff (sample 1))	QC1 (Data20220831 JYX _QC1.wiff (sample 1))	QC2 (Data20220831 JYX _QC2.wiff (sample 1))	QC3 (Data20220831 JYX _QC3.wiff (sample 1))	QC4 (Data20220831 JYX _QC4.wiff (sample 1))	QC5 (Data20220831 JYX _QC5.wiff (sample 1))	QC6 (Data20220831 JYX _QC6.wiff (sample 1))	SICP1 (Data20220831 JYX _SICP1.wiff (sample 1))	SICP2 (Data20220831 JYX _SICP2.wiff (sample 1))	SICP3 (Data20220831 JYX _SICP3.wiff (sample 1))	SICP4 (Data20220831 JYX _SICP4.wiff (sample 1))	SICP5 (Data20220831 JYX _SICP5.wiff (sample 1))	SICP6 (Data20220831 JYX _SICP6.wiff (sample 1))	SICP7 (Data20220831 JYX _SICP7.wiff (sample 1))	SICP8 (Data20220831 JYX _SICP8.wiff (sample 1))	SICP9 (Data20220831 JYX _SICP9.wiff (sample 1))
sp|P04114|APOB_HUMAN	LLSGGNTLHLVSTTK	514.295	3	28.7211	785.452	1	y	7	236215	169392	240022	103693	187233	119864	129448	140800	185657	158743	262797	355437	271216	311400	188317	99277.8	233720	478814	162756	124800	418009	246846	346161	221173	155027	180024	453928	386491	308814	310489	256134	247258	206434	271397	204819	388119	136870	216600	277937	247906	422424
sp|P04114|APOB_HUMAN	LLSGGNTLHLVSTTK	514.295	3	28.7211	535.309	1	y	5	110350	75029.9	104514	48150.9	84682.8	45470.6	61885.1	60153.6	80794.2	73293.1	127610	156521	141213	139469	76957.5	44759.1	109454	231679	74404.6	61736.9	198568	108785	157111	98381.1	69820.7	85028.9	214653	172377	138648	134882	125372	114025	89398.5	128538	100601	181068	59888.2	100197	116502	125388	198722
sp|P04114|APOB_HUMAN	LLSGGNTLHLVSTTK	514.295	3	28.7211	648.393	1	y	6	134210	92895.9	125569	54989.7	98733.9	64818.8	73101.6	72550.7	95587	94681.6	128897	181299	148832	175669	95726.8	53641.7	129474	249295	76059.5	65626.3	207455	133328	179819	121012	86275.7	86891.5	237986	209902	154631	152243	136895	135829	107222	145641	108681	223730	65684.8	119108	144161	138895	230662
sp|P04114|APOB_HUMAN	LLSGGNTLHLVSTTK	514.295	3	28.7211	898.536	1	y	8	81667.5	56866.4	76426.7	33185.2	65453.2	33518.2	43355.9	40829.2	54286.3	51223.3	76457.5	107837	89200.5	98369.4	54635.5	31486.2	74207	149815	56758.7	38628.5	132774	78797.2	110241	68768.1	46762.6	60603.7	140644	120910	94787.7	87876.6	70515.4	76787.3	61695.1	82839.5	62975	117933	39832.3	61608.3	80632.2	82988.3	123184
sp|P04114|APOB_HUMAN	LLSGGNTLHLVSTTK	514.295	3	28.7211	614.338	2	y	12	163878	95291.7	142180	53491.1	126810	76752.8	65307.4	81915.5	99536.8	100036	141290	243476	179900	196529	113263	66155.1	169445	310486	101378	66614.2	283390	151460	210502	133598	90143.8	95783.8	300393	255452	179995	179748	161884	153499	137573	189898	141840	217778	68880.7	144496	160930	166501	278171
sp|P04114|APOB_HUMAN	LLSGGNTLHLVSTTK	514.295	3	28.7211	999.583	1	y	9	37165.9	26689.2	33089.3	14866.3	29530.5	16531.6	18502.4	20518.8	23510.4	25175.8	34279.7	54863.2	46094	48202.6	30265.4	18875.7	39807.6	71665.3	24768.3	16017.6	64790.9	36515.6	54791.5	35177.1	22951.1	28834.8	74649.1	63057.6	45814.4	40103.4	39971.3	32502.3	32476.4	44294.1	29179.9	57745.2	19048.4	32101.1	41038.3	37781.5	60254.4
sp|P04114|APOB_HUMAN	VEDIPLAR	456.761	2	24.2583	684.404	1	y	6	1.64457e+06	1.01144e+06	1.73483e+06	526139	1.27356e+06	908573	897272	795623	1.113e+06	1.20094e+06	1.54714e+06	2.32861e+06	1.78046e+06	1.60429e+06	991268	648801	1.47939e+06	2.78946e+06	717501	612627	2.01009e+06	1.39869e+06	2.33425e+06	1.28966e+06	1.04537e+06	996489	2.48236e+06	2.10813e+06	1.51388e+06	1.37264e+06	1.24884e+06	1.26997e+06	1.16149e+06	1.82012e+06	1.15803e+06	2.13766e+06	852777	1.46981e+06	1.13223e+06	1.59114e+06	2.33477e+06
sp|P04114|APOB_HUMAN	VEDIPLAR	456.761	2	24.2583	813.446	1	y	7	467172	284058	478519	147807	382386	255040	259849	223990	314539	360649	460174	632671	495833	476932	283449	173486	425448	777487	211029	176594	581583	403236	672606	367202	317035	297954	723275	574692	445400	405480	356000	373286	343224	543472	322512	638310	255124	402512	301743	469961	699719
sp|P04114|APOB_HUMAN	VEDIPLAR	456.761	2	24.2583	569.377	1	y	5	485085	300073	529399	162313	388252	264491	260974	231850	319919	377335	460431	686532	524411	498571	300778	186910	454984	824448	218307	214801	595081	419133	670234	390904	312389	325588	799706	633980	479179	428020	380414	377231	364949	556014	327261	628760	246909	433731	321933	506359	667167
sp|P04114|APOB_HUMAN	VEDIPLAR	456.761	2	24.2583	667.366	1	b	6
sp|P04114|APOB_HUMAN	VEDIPLAR	456.761	2	24.2583	344.145	1	b	3	747881	450417	793971	247909	564938	372193	401903	353307	485953	540204	677917	993171	771122	722178	422997	286550	667344	1.19763e+06	342642	280251	913181	629016	1.00564e+06	569958	470084	461834	1.11825e+06	911074	696416	629645	577479	581129	536722	807221	502313	937158	387912	634444	477861	727474	1.01359e+06
sp|P04114|APOB_HUMAN	VEDIPLAR	456.761	2	24.2583	229.118	2	b	4	802804	512665	841826	271478	618367	427608	467475	358935	556925	547700	781527	1.10288e+06	850974	781205	488416	322864	716513	1.31185e+06	375236	301361	980973	677455	1.0846e+06	623342	519750	477854	1.18617e+06	1.01006e+06	743390	651088	634212	594617	585856	886846	565164	1.00405e+06	410283	660716	503418	795331	1.08817e+06
sp|P04114|APOB_HUMAN	TSSFALNLPTLPEVK	808.948	2	47.5959	1010.59	1	y	9	365115	283413	393932	163349	372434	210172	189845	194318	276042	247538	396140	574500	325390	456961	255319	190247	320785	702609	201550	172536	535097	343302	446507	307047	268661	355435	588164	568182	414715	374549	345399	355695	375084	459093	316366	554907	192116	323886	392207	457601	746820
sp|P04114|APOB_HUMAN	TSSFALNLPTLPEVK	808.948	2	47.5959	896.545	1	y	8	195108	157479	206111	92108.1	203240	104285	104479	107594	148195	135474	226264	313860	189648	243620	140956	109127	189606	390176	114649	99463	312107	185111	239735	173191	142891	190396	321218	308320	218862	200299	183840	195418	215687	255528	166655	306123	99081.6	181255	221537	251498	399725
sp|P04114|APOB_HUMAN	TSSFALNLPTLPEVK	808.948	2	47.5959	1123.67	1	y	10	219469	184656	236377	85159.1	219991	125448	114937	119475	162277	150108	238344	345590	196711	276019	154417	120072	191350	417201	119180	105658	319357	212152	270077	187615	160681	213850	335446	346838	251584	223874	201395	205115	227937	277068	184009	331227	116641	189625	234851	287535	453424
sp|P04114|APOB_HUMAN	TSSFALNLPTLPEVK	808.948	2	47.5959	834.436	1	b	8	212537	142270	193406	82252.3	189406	102810	92054.1	86527.4	143475	128132	192987	312725	168636	234475	124463	104823	161503	372952	98724.7	87162.2	292185	176383	234984	172619	127526	177628	300180	264062	223758	199755	188177	179540	172681	216111	155740	304136	108696	183417	204954	240858	391158
sp|P04114|APOB_HUMAN	TSSFALNLPTLPEVK	808.948	2	47.5959	1194.71	1	y	11	130500	102719	138526	56005.4	115899	69597	68549.4	65471.9	92305.2	90028.9	139336	203497	123457	151600	94450.5	71506.5	115423	245209	72558	63210.2	191116	125559	159410	109719	89675.9	123045	195276	201833	150848	129794	121184	116652	123121	168255	105910	190928	66559.8	108560	140601	154262	267433
sp|P04114|APOB_HUMAN	TSSFALNLPTLPEVK	808.948	2	47.5959	783.461	1	y	7	886014	721059	934516	388578	880286	485996	498216	449828	641579	591421	977556	1.35307e+06	814128	1.09136e+06	632071	501102	771214	1.72303e+06	491725	428972	1.33173e+06	845941	1.09212e+06	739349	635477	814023	1.4256e+06	1.39085e+06	981631	937200	832577	864012	904809	1.11824e+06	748063	1.33822e+06	449918	771885	943465	1.13681e+06	1.81713e+06
sp|P04114|APOB_HUMAN	TLADLTLLDSPIK	700.406	2	47.3105	886.524	1	y	8	845895	597489	848342	231628	668645	452833	477591	475885	601601	618930	724663	964617	891878	1.01752e+06	531746	363662	658274	1.36478e+06	406206	438828	1.15179e+06	763172	1.31318e+06	686258	622657	650379	1.53552e+06	820266	856555	838500	728344	641547	671194	908800	614560	1.01818e+06	382791	592711	703788	928006	1.33604e+06
sp|P04114|APOB_HUMAN	TLADLTLLDSPIK	700.406	2	47.3105	785.477	1	y	7	416658	290379	412714	127361	319965	235881	242823	238576	290916	305769	380121	467659	447661	503571	275004	172851	324901	683563	201032	216242	573409	393641	642724	343499	297779	335705	759334	419968	420668	408078	369095	320663	328548	463831	288157	491956	207467	297355	351760	462465	644754
sp|P04114|APOB_HUMAN	TLADLTLLDSPIK	700.406	2	47.3105	1114.64	1	y	10	496494	356920	527022	142369	404912	272646	292402	288904	355167	358703	444260	613417	565713	617985	343073	224529	398273	806861	247233	259319	709903	505215	799934	414464	370080	402544	933396	500963	528191	507060	471052	397950	407610	552339	379230	603376	235582	346462	442696	574164	804215
sp|P04114|APOB_HUMAN	TLADLTLLDSPIK	700.406	2	47.3105	999.608	1	y	9	295446	199761	284838	81958.3	222307	157172	154870	162940	201595	198488	247733	322849	298858	330589	179171	118084	222741	432264	140957	142094	389706	270579	439557	219097	202778	208974	513754	274374	279371	273468	235650	218231	229658	302050	199070	329837	131840	191703	232848	305480	442998
sp|P04114|APOB_HUMAN	TLADLTLLDSPIK	700.406	2	47.3105	1185.67	1	y	11	1.58274e+06	1.0954e+06	1.60057e+06	451635	1.25753e+06	860811	897933	881383	1.09746e+06	1.21864e+06	1.40633e+06	1.85816e+06	1.66029e+06	1.96719e+06	997768	660478	1.25202e+06	2.55587e+06	760536	836654	2.26189e+06	1.51106e+06	2.54717e+06	1.24015e+06	1.13765e+06	1.24002e+06	2.99168e+06	1.55589e+06	1.62645e+06	1.63418e+06	1.37519e+06	1.20196e+06	1.2818e+06	1.76608e+06	1.14179e+06	1.97499e+06	699956	1.08363e+06	1.37447e+06	1.71743e+06	2.52794e+06
sp|P04114|APOB_HUMAN	TLADLTLLDSPIK	700.406	2	47.3105	728.419	1	b	7				21615.1				40965.3			67974.5						63626.6	125065																						88772.7
sp|P04114|APOB_HUMAN	LTISEQNIQR	601.33	2	22.1752	874.438	1	y	7	886101	664964	976532	292310	736905	544299	483969	401630	622953	631490	834931	1.13453e+06	995420	867120	557399	353726	730832	1.45803e+06	442566	366670	1.15893e+06	718192	1.3583e+06	690666	603089	552289	1.49684e+06	1.278e+06	944987	753703	794107	725631	609406	909079	667699	1.20604e+06	496952	811140	616302	905815	1.28724e+06
sp|P04114|APOB_HUMAN	LTISEQNIQR	601.33	2	22.1752	987.522	1	y	8	385085	284330	435052	123569	298535	221865	214466	167615	274436	277632	357494	483360	417139	379258	233671	154032	315872	630949	191115	153524	510058	302448	565443	303701	266367	233960	636710	563385	407375	321278	339971	330606	255763	393824	279190	512451	215862	352336	256450	398565	566715
sp|P04114|APOB_HUMAN	LTISEQNIQR	601.33	2	22.1752	787.406	1	y	6	182969	129811	232866	63462.5	167379	124591	104024	91735.2	130214	133744	190579	249222	217254	200913	111341	75221.4	171131	316309	96756	83525	273888	170539	301841	146210	139691	124440	334980	300166	222111	173833	167815	159125	135247	215071	156051	274211	107595	168836	136444	205171	282719
sp|P04114|APOB_HUMAN	LTISEQNIQR	601.33	2	22.1752	658.363	1	y	5	203724	148073	220380	56139.6	149208	111969	103600	92535.6	148239	152390	190444	247546	227242	181541	124881	71738.6	172371	322370	91794.6	78626.6	250303	171407	296246	139781	136512	119280	317944	294256	216032	173055	171693	162556	125393	208672	153549	267085	105470	165021	130278	209232	277730
sp|P04114|APOB_HUMAN	LTISEQNIQR	601.33	2	22.1752	1088.57	1	y	9	82877.1	55925.9	89932.2	23967.8	61776.6	47231.6	41175.2	34933.2	52157.6	56851.4	70239.9	103939	86021.8	74493.2	44560.2	30013.2	63150.5	132166	40339.9	35085.1	103820	63079.4	128353	60026.7	60239.8	46922.4	130830	122013	80834.4	63568.7	66761.3	68048	54479.6	83709.9	59062.1	107169	40575.5	66880.8	55713.3	81519.3	113087
sp|P04114|APOB_HUMAN	LTISEQNIQR	601.33	2	22.1752	899.483	1	b	8
sp|P04114|APOB_HUMAN	LATALSLSNK	509.301	2	25.0257	833.473	1	y	8	701208	480432	716958	269733	558355	397034	380832	330239	470481	498937	686452	1.05089e+06	767621	775532	476919	280391	669674	1.0824e+06	390060	343269	1.00168e+06	589847	963448	512372	482507	474565	1.17202e+06	991072	715116	620135	660325	608068	571259	849154	522856	1.0208e+06	415503	703199	657400	740599	1.17744e+06
sp|P04114|APOB_HUMAN	LATALSLSNK	509.301	2	25.0257	661.388	1	y	6	393497	258388	394642	143454	311671	216618	201579	169267	274472	290257	395472	578989	411244	442073	249428	150642	377645	588874	230750	184479	542677	332600	525307	256798	253012	255245	651198	541613	391613	343003	332517	358943	316254	460297	296300	553166	225356	381046	363350	398425	636162
sp|P04114|APOB_HUMAN	LATALSLSNK	509.301	2	25.0257	548.304	1	y	5	420178	269135	402730	148563	309781	227764	209530	179862	280671	287617	389931	608177	440202	431600	260984	149295	381737	605988	221402	176597	555156	323762	561871	274419	271586	263884	676968	557871	397766	340413	368103	347608	324242	479033	308751	591859	247126	401725	339574	400677	632358
sp|P04114|APOB_HUMAN	LATALSLSNK	509.301	2	25.0257	732.425	1	y	7	245742	158869	258752	95233.9	182919	124566	124186	105966	153512	177912	230570	370421	251999	267838	158917	89586.4	240144	381880	140141	104272	333999	205603	321536	170193	150356	148486	401264	332399	230019	206599	212865	202829	191927	282070	182255	323597	137409	240210	216416	235986	398552
sp|P04114|APOB_HUMAN	LATALSLSNK	509.301	2	25.0257	904.51	1	y	9	159662	110945	166775	71963.8	121046	94395.1	85144.9	70446.4	112487	120908	154637	255046	177484	178302	106667	63346.6	171390	257021	87662.2	72700.7	233682	133312	228411	113855	114437	110957	280825	245182	167805	141635	144172	144185	128095	187785	133114	249212	94262.6	160732	144647	159359	273589
sp|P04114|APOB_HUMAN	LATALSLSNK	509.301	2	25.0257	557.329	1	b	6
sp|P01024|CO3_HUMAN	VPVAVQGEDTVQSLTQGDGVAK	733.381	3	36.7053	775.394	1	y	8	1.16048e+07	1.28868e+07	1.28479e+07	6.3169e+06	9.69402e+06	1.01419e+07	9.91941e+06	8.651e+06	1.02238e+07	7.7064e+06	7.0428e+06	1.36273e+07	1.21632e+07	6.8433e+06	8.58708e+06	8.10498e+06	1.23664e+07	1.25417e+07	5.27993e+06	5.95561e+06	4.78301e+06	5.1603e+06	1.04087e+07	7.48025e+06	8.09529e+06	6.2364e+06	1.40745e+07	1.43574e+07	1.17541e+07	9.75445e+06	9.4979e+06	8.77112e+06	7.29698e+06	1.0084e+07	3.66063e+06	1.1595e+07	9.26701e+06	7.40342e+06	8.78236e+06	5.52362e+06	8.23861e+06
sp|P01024|CO3_HUMAN	VPVAVQGEDTVQSLTQGDGVAK	733.381	3	36.7053	975.511	1	y	10	6.01667e+06	6.71939e+06	6.69656e+06	3.22106e+06	4.98061e+06	5.22965e+06	5.19416e+06	4.56987e+06	5.24989e+06	3.93593e+06	3.57147e+06	7.24968e+06	6.29287e+06	3.52385e+06	4.34318e+06	4.30522e+06	6.49922e+06	6.50761e+06	2.74194e+06	3.09507e+06	2.43226e+06	2.745e+06	5.43279e+06	3.84922e+06	4.19797e+06	3.23418e+06	7.35003e+06	7.40182e+06	6.07202e+06	4.98598e+06	4.99583e+06	4.60347e+06	3.72493e+06	5.18381e+06	1.88005e+06	5.99531e+06	4.69279e+06	3.84923e+06	4.49913e+06	2.91599e+06	4.268e+06
sp|P01024|CO3_HUMAN	VPVAVQGEDTVQSLTQGDGVAK	733.381	3	36.7053	996.5	1	b	10	4.57991e+06	5.21537e+06	5.08362e+06	2.47415e+06	3.86102e+06	4.06749e+06	3.98033e+06	3.45984e+06	4.07911e+06	2.92621e+06	2.7331e+06	5.70035e+06	4.90781e+06	2.75058e+06	3.35957e+06	3.32876e+06	5.01168e+06	4.92374e+06	2.11399e+06	2.39137e+06	1.91845e+06	2.12573e+06	4.18077e+06	2.94099e+06	3.23088e+06	2.48775e+06	5.63734e+06	5.65084e+06	4.65849e+06	3.80773e+06	3.81096e+06	3.51994e+06	2.89732e+06	3.93745e+06	1.47139e+06	4.64989e+06	3.58267e+06	2.92771e+06	3.41975e+06	2.28849e+06	3.2754e+06
sp|P01024|CO3_HUMAN	VPVAVQGEDTVQSLTQGDGVAK	733.381	3	36.7053	895.452	1	b	9	1.68084e+06	1.87577e+06	1.89346e+06	953721	1.41249e+06	1.55775e+06	1.4249e+06	1.2619e+06	1.49113e+06	1.12629e+06	1.04004e+06	2.0704e+06	1.80945e+06	1.07329e+06	1.22958e+06	1.29106e+06	1.81684e+06	1.76716e+06	772309	917977	755016	756375	1.54057e+06	1.08513e+06	1.19041e+06	929609	2.09171e+06	2.00906e+06	1.65855e+06	1.39552e+06	1.41836e+06	1.2531e+06	1.06636e+06	1.36405e+06	529818	1.68956e+06	1.32757e+06	1.08038e+06	1.19949e+06	847356	1.20879e+06
sp|P01024|CO3_HUMAN	VPVAVQGEDTVQSLTQGDGVAK	733.381	3	36.7053	1103.57	1	y	11	3.86161e+06	4.37261e+06	4.35203e+06	2.06486e+06	3.20077e+06	3.32711e+06	3.30614e+06	2.91773e+06	3.38992e+06	2.52288e+06	2.31334e+06	4.6746e+06	4.07171e+06	2.27353e+06	2.81387e+06	2.72831e+06	4.24114e+06	4.20199e+06	1.77423e+06	2.03574e+06	1.56107e+06	1.75697e+06	3.47985e+06	2.47853e+06	2.70379e+06	2.09977e+06	4.71876e+06	4.84757e+06	3.88466e+06	3.1876e+06	3.26873e+06	2.9442e+06	2.39922e+06	3.41512e+06	1.22527e+06	3.83721e+06	3.00398e+06	2.45217e+06	2.91443e+06	1.87678e+06	2.81075e+06
sp|P01024|CO3_HUMAN	VPVAVQGEDTVQSLTQGDGVAK	733.381	3	36.7053	888.479	1	y	9	2.3624e+06	2.71606e+06	2.62054e+06	1.27934e+06	1.98204e+06	2.0714e+06	1.96991e+06	1.77926e+06	2.10597e+06	1.55659e+06	1.4611e+06	2.84701e+06	2.5055e+06	1.43804e+06	1.7567e+06	1.702e+06	2.51855e+06	2.53451e+06	1.08062e+06	1.26723e+06	995283	1.08314e+06	2.09629e+06	1.53402e+06	1.69084e+06	1.26891e+06	2.89108e+06	2.94382e+06	2.392e+06	1.90137e+06	2.00078e+06	1.75973e+06	1.51218e+06	2.03549e+06	794184	2.3999e+06	1.85292e+06	1.47308e+06	1.76794e+06	1.17133e+06	1.70133e+06
sp|P01024|CO3_HUMAN	TVMVNIENPEGIPVK	820.44	2	37.6039	1209.65	1	y	11	2.93546e+06	3.64469e+06	4.38399e+06	1.98841e+06	3.16406e+06	3.35169e+06	3.22718e+06	3.13034e+06	3.99796e+06	2.29405e+06	2.76137e+06	3.35197e+06	3.30461e+06	2.09064e+06	2.74412e+06	2.7935e+06	2.79703e+06	3.16267e+06	1.63857e+06	1.93703e+06	1.72226e+06	1.86779e+06	3.24029e+06	2.54748e+06	2.60036e+06	2.32384e+06	4.74062e+06	5.01643e+06	3.33358e+06	3.21414e+06	3.08203e+06	2.71091e+06	2.1471e+06	2.11383e+06	1.16815e+06	3.62202e+06	3.1023e+06	2.60374e+06	2.91682e+06	1.72854e+06	2.82023e+06
sp|P01024|CO3_HUMAN	TVMVNIENPEGIPVK	820.44	2	37.6039	982.52	1	y	9	2.98848e+06	3.73709e+06	4.66252e+06	2.09728e+06	3.21964e+06	3.50848e+06	3.37708e+06	3.21675e+06	4.03145e+06	2.40703e+06	2.81056e+06	3.49619e+06	3.35738e+06	2.12597e+06	2.83128e+06	2.87865e+06	2.86902e+06	3.25581e+06	1.71066e+06	1.93929e+06	1.7614e+06	1.85158e+06	3.31558e+06	2.65631e+06	2.612e+06	2.45116e+06	4.84109e+06	5.26874e+06	3.39526e+06	3.31145e+06	3.17517e+06	2.78573e+06	2.25649e+06	2.14833e+06	1.21111e+06	3.72574e+06	3.09014e+06	2.69333e+06	2.94731e+06	1.73316e+06	2.95201e+06
sp|P01024|CO3_HUMAN	TVMVNIENPEGIPVK	820.44	2	37.6039	1308.72	1	y	12	977418	1.21589e+06	1.48169e+06	704173	1.08276e+06	1.0976e+06	1.0541e+06	1.05786e+06	1.32483e+06	790639	925916	1.14957e+06	1.09892e+06	711067	920522	935057	939866	1.071e+06	563402	636723	622799	628103	1.09837e+06	870786	885044	791186	1.55348e+06	1.69258e+06	1.13306e+06	1.02184e+06	1.01158e+06	928367	753470	701038	405921	1.22502e+06	1.04247e+06	876250	969537	600428	953403
sp|P01024|CO3_HUMAN	TVMVNIENPEGIPVK	820.44	2	37.6039	1095.6	1	y	10	1.00262e+06	1.24264e+06	1.51864e+06	733301	1.06021e+06	1.14568e+06	1.08124e+06	1.06877e+06	1.36578e+06	813905	958112	1.17203e+06	1.10227e+06	753662	942399	965014	976844	1.06707e+06	574018	651100	584297	630425	1.11808e+06	899212	883396	788425	1.60536e+06	1.75732e+06	1.19672e+06	1.06516e+06	1.03837e+06	940046	755582	714186	414511	1.26678e+06	1.04741e+06	903433	1.01106e+06	609834	948414
sp|P01024|CO3_HUMAN	TVMVNIENPEGIPVK	820.44	2	37.6039	853.478	1	y	8	1.18066e+06	1.45573e+06	1.79132e+06	832259	1.24739e+06	1.37221e+06	1.2966e+06	1.26286e+06	1.58196e+06	994983	1.12213e+06	1.37402e+06	1.36443e+06	880375	1.15668e+06	1.14592e+06	1.12468e+06	1.31428e+06	689177	779199	709411	736465	1.37292e+06	1.04517e+06	1.03502e+06	970692	1.92402e+06	2.01939e+06	1.34442e+06	1.27306e+06	1.25261e+06	1.11728e+06	919069	823365	496440	1.49602e+06	1.19048e+06	1.06706e+06	1.14903e+06	691747	1.1708e+06
sp|P01024|CO3_HUMAN	TVMVNIENPEGIPVK	820.44	2	37.6039	1439.76	1	y	13	614950	758597	900797	432624	650741	676935	687012	668001	807967	483739	583889	703882	681294	443963	589141	591382	572676	667384	349195	408320	365375	391239	671562	540190	543171	496785	958475	1.04309e+06	685364	649549	638518	555104	450837	436610	249499	758508	637952	543499	611096	366226	601398
sp|P01024|CO3_HUMAN	VSHSEDDC[CAM]LAFK	469.878	3	18.8234	478.302	1	y	4	1.18583e+06	1.28327e+06	1.30037e+06	2369.16	681366	887115	1.05194e+06	779367	1.18326e+06	863001	844181	1.22036e+06	827355	2845.61	3832.11	663825	1.23769e+06	503548	1870.96	2463.29	1366.85	453735	1.0713e+06	811795	893157	690865	1.70941e+06	1.4681e+06	766457	871935	935965	959544	635885	3075.63	1045.11	622144	85.3826	541434	898451	684767	858963
sp|P01024|CO3_HUMAN	VSHSEDDC[CAM]LAFK	469.878	3	18.8234	770.295	1	b	7	664984	762311	747699	1281.63	423110	505625	622278	463459	680685	473436	488165	708943	470265	582.431	1429.66	391796	694521	283317	732.458			287985	614592	494135	504503	389757	1.02212e+06	849652	433290	509847	539362	540622	378049	888.378		359154		313311	527607	396203	480807
sp|P01024|CO3_HUMAN	VSHSEDDC[CAM]LAFK	469.878	3	18.8234	930.326	1	b	8	595688	656023	643508	946.348	369373	431583	511208	390551	612415	406335	414392	628888	401909	1058.21	1126.31	325262	616711	241952	974.33	847.922		223529	536885	418936	431408	324763	846164	752697	389626	443787	464599	471656	318588	814.886	493.059	317614	85.3826	263343	429932	344200	403830
sp|P01024|CO3_HUMAN	VSHSEDDC[CAM]LAFK	469.878	3	18.8234	638.333	1	y	5	497329	556428	538060	1862.45	282382	384792	443770	341959	505493	330289	354658	529245	367766			298701	542716	203988			923.579	189201	464967	362159	351447	289576	712417	641122	321885	371262	391742	417935	278499	2685.59	1765.15	243736	349.936	240337	365558	289569	332391
sp|P01024|CO3_HUMAN	VSHSEDDC[CAM]LAFK	469.878	3	18.8234	654.78	2	y	11	454478	521826	508733	628.957	256807	350804	393679	300456	458717	324166	333376	453409	314046	834.765	1045.05	273072	516910	207960	368.061	861.057	256.33	154023	400790	296644	333601	252072	657369	578010	323696	314982	347510	336617	267262	775.618	394.538	220262		201639	335760	246000	326218
sp|P01024|CO3_HUMAN	VSHSEDDC[CAM]LAFK	469.878	3	18.8234	655.268	1	b	6	611380	622863	667706	1367.14	345778	397546	570917	379533	610091	424857	434710	627794	401199	1475.05	2658.56	363358	631349	231249	1593.76	1460.35	1102	223769	541038	437124	442408	319042	843798	763753	393274	377988	467702	465073	328152	1466.11		300008		251960	384789	328190	394611
sp|P01024|CO3_HUMAN	EVVADSVWVDVK	673.354	2	37.6575	1018.52	1	y	9	2.4315e+06	2.68815e+06	2.31561e+06	2.06917e+06	2.62954e+06	2.76417e+06	2.62171e+06	2.80512e+06	3.17881e+06	2.12087e+06	2.21877e+06	2.07528e+06	2.51812e+06	1.87449e+06	2.44092e+06	2.26877e+06	2.14939e+06	2.35269e+06	1.56479e+06	1.68985e+06	1.42701e+06	1.402e+06	2.88592e+06	2.38608e+06	2.21209e+06	1.75347e+06	2.06089e+06	2.23314e+06	2.19273e+06	1.9847e+06	2.19874e+06	2.04855e+06	2.15054e+06	1.82577e+06	1.02324e+06	2.0951e+06	2.64379e+06	2.00885e+06	3.00081e+06	1.837e+06	2.2724e+06
sp|P01024|CO3_HUMAN	EVVADSVWVDVK	673.354	2	37.6575	1117.59	1	y	10	1.70206e+06	1.86723e+06	1.58341e+06	1.42398e+06	1.84004e+06	1.86412e+06	1.81114e+06	1.83216e+06	2.17267e+06	1.45819e+06	1.50982e+06	1.31449e+06	1.78516e+06	1.30301e+06	1.6366e+06	1.56961e+06	1.50418e+06	1.67408e+06	1.03402e+06	1.2461e+06	1.05535e+06	972105	1.97439e+06	1.73254e+06	1.49944e+06	1.19082e+06	1.41376e+06	1.55249e+06	1.52034e+06	1.35662e+06	1.5251e+06	1.43406e+06	1.49088e+06	1.29164e+06	698584	1.40002e+06	1.81277e+06	1.38335e+06	2.00283e+06	1.26517e+06	1.64859e+06
sp|P01024|CO3_HUMAN	EVVADSVWVDVK	673.354	2	37.6575	947.483	1	y	8	1.71174e+06	1.81558e+06	1.59475e+06	1.43488e+06	1.78645e+06	1.92747e+06	1.84202e+06	1.81395e+06	2.17601e+06	1.49825e+06	1.55637e+06	1.44077e+06	1.77759e+06	1.3234e+06	1.62975e+06	1.59178e+06	1.48245e+06	1.67119e+06	1.11956e+06	1.23312e+06	1.07303e+06	960212	1.93887e+06	1.67371e+06	1.54029e+06	1.2076e+06	1.30208e+06	1.56272e+06	1.51131e+06	1.3685e+06	1.50179e+06	1.42605e+06	1.54335e+06	1.30079e+06	718104	1.48749e+06	1.80698e+06	1.41681e+06	2.01274e+06	1.27822e+06	1.62014e+06
sp|P01024|CO3_HUMAN	EVVADSVWVDVK	673.354	2	37.6575	832.456	1	y	7	950683	1.03104e+06	811317	761616	938257	965697	981595	1.0517e+06	1.17748e+06	767691	844542	768603	984789	728962	912509	837792	792232	887756	589634	678567	604322	554475	1.0582e+06	911002	774337	669462	709142	851500	831455	736109	799685	758775	799549	727426	391848	799249	959894	711756	1.1505e+06	673965	837019
sp|P01024|CO3_HUMAN	EVVADSVWVDVK	673.354	2	37.6575	745.424	1	y	6	427450	413935	363558	301252	373299	434429	423844	420915	479548	354586	357260	305274	399583	274859	358873	348946	344259	418434	232644	278828	247211	224583	422002	376836	327929	282807	327755	346239	338137	310081	328023	341203	345563	300486	156897	330446	409177	313829	468921	271640	338962
sp|P01024|CO3_HUMAN	EVVADSVWVDVK	673.354	2	37.6575	700.351	1	b	7
sp|P01024|CO3_HUMAN	EYVLPSFEVIVEPTEK	939.99	2	48.3698	1374.72	1	y	12	2.99798e+06	3.45622e+06	2.96833e+06	1.58838e+06	3.13658e+06	2.77894e+06	3.66705e+06	2.50659e+06	3.30788e+06	2.77064e+06	2.40358e+06	2.60974e+06	3.1245e+06	1.88908e+06	2.37042e+06	2.37211e+06	2.48939e+06	3.15454e+06	1.18599e+06	1.80798e+06	1.46916e+06	1.70855e+06	3.64767e+06	2.40005e+06	2.87432e+06	2.95438e+06	3.17999e+06	2.15793e+06	2.67615e+06	2.45406e+06	2.22069e+06	3.04312e+06	2.2028e+06	1.99815e+06	1.21676e+06	2.75665e+06	3.53584e+06	2.41692e+06	3.3884e+06	1.86515e+06	2.84483e+06
sp|P01024|CO3_HUMAN	EYVLPSFEVIVEPTEK	939.99	2	48.3698	1487.8	1	y	13	268097	335943	282644	159776	286126	262466	344214	231355	308110	263628	212250	255724	283033	183791	217680	216972	223549	290788	117127	175823	140098	169298	343863	231897	272055	285077	295367	195607	243499	230014	220493	289249	200241	189115	115717	247911	323230	222234	316498	181692	273802
sp|P01024|CO3_HUMAN	EYVLPSFEVIVEPTEK	939.99	2	48.3698	1277.66	1	y	11	180573	213095		102962	176621	149564	217926	141798	190787	152120	148988	159631	178221	107390	130422	141663	143257	167123	77873.7	110702	85567.8	108489	208700	138816	160487	149230	178676	129458	167299	135733	126011	165340	132790	119399		165457	202553	138057	191064	106933	155392
sp|P01024|CO3_HUMAN	EYVLPSFEVIVEPTEK	939.99	2	48.3698	1043.56	1	y	9	177001	194751	168793	93574.7	166454	153056	207356	144699	182972	157864	140682	144905	167216	103933	133712	132338	144671	169257	69586.5	100952	87438.1	103201	215152	134605	157405		170073	125299	144055	135421	128270	175078	130633	128730	65496.1	164430		128094	185048	105903	158761
sp|P01024|CO3_HUMAN	EYVLPSFEVIVEPTEK	939.99	2	48.3698	1190.63	1	y	10
sp|P01024|CO3_HUMAN	EYVLPSFEVIVEPTEK	939.99	2	48.3698	1064.53	1	b	9
sp|P01024|CO3_HUMAN	QPSSAFAAFVK	576.806	2	36.3204	682.392	1	y	6	619899	704414	328786	579695	516990	515573	487878	817549	750546	410590	446892	656441	634162	463739	638992	564079	687423	648456	367542	562285	192687	345100	405511	570823	320887	546519	713878	706646	546393	478741	488294	445121	605149	432616	307955	471644	351205	362960	758901	217249	249830
sp|P01024|CO3_HUMAN	QPSSAFAAFVK	576.806	2	36.3204	927.493	1	y	9	237961	275312	128865	241904	195687	193766	174787	307231	294844	147195	174064	262302	249787	173827	251957	219756	267016	250880	147555	206737	73480.5	136106	148591	205450	121891	202040	282694	290475	206821	189361	185381	164787	247309	173583	106852	181054	127165	141881	287782	87884.1	88017.5
sp|P01024|CO3_HUMAN	QPSSAFAAFVK	576.806	2	36.3204	753.429	1	y	7	276398	343201	159271	269320	231718	225525	206918	367338	317497	179217	201557	315483	272604	219613	294927	254493	296051	298748	166091	242152	96116.1	150499	189184	243210	137665	236452	335215	328038	247118	210286	216909	200287	283968	194606	142008	226629	151547	171516	348846	103857	94976.1
sp|P01024|CO3_HUMAN	QPSSAFAAFVK	576.806	2	36.3204	840.461	1	y	8	98695.9	122940	67046.9	120205	83289.1	91321.4	82979.5	142518	124818	62226.1	75978.6	122920	114381	70601.7	109721	104019	117131	109164	67672	90253.2	38892.6	54963.2	66319.5	95501.1	51867.8	91963.8	123178	120410	97440.9	83368.7	81156.7	69832.8	99895.2	71937.9	51968.5	84011.5	58773	63531.8	133255	35670.9	39888
sp|P01024|CO3_HUMAN	QPSSAFAAFVK	576.806	2	36.3204	1024.55	1	y	10
sp|P01024|CO3_HUMAN	QPSSAFAAFVK	576.806	2	36.3204	567.801	2	b	11	1.62869e+06	1.85699e+06	930652	1.53166e+06	1.36819e+06	1.33796e+06	1.23839e+06	2.10502e+06	1.90776e+06	1.04108e+06	1.16441e+06	1.78799e+06	1.64011e+06	1.21736e+06	1.79524e+06	1.53938e+06	1.72443e+06	1.75539e+06	1.01043e+06	1.46193e+06	600017	955322	1.04833e+06	1.44361e+06	768771	1.42316e+06	1.89926e+06	1.94259e+06	1.48022e+06	1.27374e+06	1.3217e+06	1.19553e+06	1.56515e+06	1.11112e+06	813477	1.30452e+06	895595	1.00543e+06	2.09349e+06	665926	671139
sp|P01023|A2MG_HUMAN	SASNM[Oxi]AIVDVK	575.792	2	17.7911	992.508	1	y	9	4826.61	4825.37	8369.08	4427.94	10443.4	5622.49	5853.13	2674.99	5221.27	7169.2	6188.22	5418.95	7894.69	12843.3	7983.23	3205.62	4421.24		5563.32	9403.97	11087.1	3883.39	7965.39	5928.86	4924.36	7554.88	10587.1	9606.39	9012.91	6083.67	6569.45	5156.67	4323.32	8951.19	4460.54	3300.44	7887.58	4178.77	9172.48	4239.6	6321.71
sp|P01023|A2MG_HUMAN	SASNM[Oxi]AIVDVK	575.792	2	17.7911	644.398	1	y	6	5213.03	6968.19	11115.8	2987.73	11806.8	7963.27	6396.97	3009.24	4279.57	6051.21	8857.43	7936.07	9980.4	15666.9	8120.47	4007.67	6164.06	7199.14	6394.79	10378.3	197.092	5145.54	7929.42	7807.44	7246.85	8693.72	12919.6	13041.2	7832.81	6677.47	7612.67	6329.82	3386.16	9249.18	5618.81	5052.55	8556.71	3445.22	11083.9	4916.38	9379.55
sp|P01023|A2MG_HUMAN	SASNM[Oxi]AIVDVK	575.792	2	17.7911	791.433	1	y	7	4929.1	6358.51	10129.7	2601.07	5986.99	4142.79	1491.49	3339.83	4180.85	6095.67	4713.5	5045	7528.25	7289.57	6251.66	3121.71	2671.38	6668.09	4617.3	7647.53	3563.37	2878.85	7025.89	2863.11	8000.86	3258.7	8154.95	7188.09	5252.27	6368.86	8810.1		4393.04	7318.86	2907.88	4414.33	7169.93	3117.61	9157.33	4956.54	3711.71
sp|P01023|A2MG_HUMAN	SASNM[Oxi]AIVDVK	575.792	2	17.7911	905.476	1	y	8		3607.17	3645.35	1517.37	4110.66	2833.38	2028.53	1227.26	3833.55	3126.58	2845.13	3323.16	4831.65	5981.44	3984.03	1598.8	2903.16	2628.41	2576.48	6104.34	2719.39	2425.79	3474.38	2880.55	4368.59	3400.69	5036.57	4288.45	4011.81	2006.95	2290.31	3900.92	1615.24	4670.69	3122.8	2585.9	4931.29	2550.18	4284.79	2774.21	3407.61
sp|P01023|A2MG_HUMAN	SASNM[Oxi]AIVDVK	575.792	2	17.7911	691.308	1	b	7	1792.61	2555.7	4983.36	1686.81	2979.78	2456.63	2303.19	2081.84	1265.89	4286.15	1815.66	2638.89		4011.9	2787.27	1470.68	2940.56	2749.99	2601.58	3821.2	2260.84	2322.04	4755.84		2682.13		3954.77	5049.45	3609.66	2270.25	3095		1683.13	2605.49	1652.4	3958.74	4268.65	2458.28	4016.97	2744.71	2269.67
sp|P01023|A2MG_HUMAN	SASNM[Oxi]AIVDVK	575.792	2	17.7911	905.403	1	b	9	2256.38	1371.07	2561.28	2104.23	2670.41	1291.61	2549.84	1612.87	1843.39	2973.55	1833.16	3017.82	1907.28	2893.01	2047.64	1348.57	1971.37	2247.3	2103.46	3200.94	212.317	1160.03	1812.38	2179.18	2903.2	2120.61	3159.31	4444.49	2065.32	2333.24		1997.97	1161.31	2388.64	2207.49	1638.07	1932.71	489.333	2931.45	998.193	1957.87
sp|P01023|A2MG_HUMAN	NALFC[CAM]LESAWK	669.829	2	46.3362	1040.49	1	y	8	1.41555e+06	1.43303e+06	1.18821e+06	1.14018e+06	2.44387e+06	1.38271e+06	1.60757e+06	1.00562e+06	1.52787e+06	1.83948e+06	1.67355e+06	1.30086e+06	2.0133e+06	2.72208e+06	1.64308e+06	1.2041e+06	809347	991294	982154	1.72681e+06	932142	1.16169e+06	888327	1.80256e+06	2.00663e+06	2.08671e+06	2.10966e+06	1.46834e+06	1.42354e+06	1.33466e+06	1.42056e+06	1.4629e+06	753930	1.57795e+06	1.31884e+06	1.0829e+06	2.94963e+06	1.00135e+06	2.47817e+06	846212	2.28578e+06
sp|P01023|A2MG_HUMAN	NALFC[CAM]LESAWK	669.829	2	46.3362	893.419	1	y	7	731873	770027	631293	597280	1.30247e+06	741884	835239	507486	806179	961738	880681	657288	1.05285e+06	1.40431e+06	834957	616150	424539	549284	511642	898763	502817	611238	469794	934691	1.03294e+06	1.09148e+06	1.05945e+06	760176	733994	688431	753325	785746	417854	845637	705247	572648	1.56576e+06	520698	1.36122e+06	481858	1.19494e+06
sp|P01023|A2MG_HUMAN	NALFC[CAM]LESAWK	669.829	2	46.3362	1153.57	1	y	9	481298	486586	380064	362029	770252	431818	500031	330672	503742	602069	544105	426104	671988	869853	547448	383789	253465	338690	327192	562321	302267	371485	277919	578276	639756	685849	674310	481862	471672	423241	447392	464198	255998	514008	430317	370895	945505	302864	793045	272800	727341
sp|P01023|A2MG_HUMAN	NALFC[CAM]LESAWK	669.829	2	46.3362	733.388	1	y	6	248819	262803	218243	186303	421115	236551	273725	155862	255222	307490	275270	222378	330831	456178	263187	196671	137967	177898	181441	273786	166668	190708	149955	309823	318527	355930	332955	229822	228490	230353	246798	236385	123343	273327	232069	186294	497277	165722	421717	153721	363743
sp|P01023|A2MG_HUMAN	NALFC[CAM]LESAWK	669.829	2	46.3362	719.354	1	b	6
sp|P01023|A2MG_HUMAN	NALFC[CAM]LESAWK	669.829	2	46.3362	1006.47	1	b	9
sp|P01023|A2MG_HUMAN	YILN[Dea]GGTLLGLK	631.871	2	46.2859	986.588	1	y	10	679510	635374	230766	273667	901407	678882	710601	69415.2	525895	937215	585202	637638	240151	714565	112234	289265	47198.1	391123	219983	429514	5836.46	403843	464693	634811	1.0667e+06	629056	360420	582686	695745	494440	561584	30315.5	192609	624360	113433	433327	1.15854e+06	435206	539145	88968.2	593737
sp|P01023|A2MG_HUMAN	YILN[Dea]GGTLLGLK	631.871	2	46.2859	873.504	1	y	9	457364	419408	103925	179349	597904	448042	456192	31092.6	347778	602221	370959	435045	118772	455478	56121.2	186727	18715.1	255496	151405	284261	3986.84	266454	296173	417445	700643	400314	167584	389237	423486	324754	377753	16493.4	133253	405713	48415.3	267200	734084	262954	339351	40363.7	361152
sp|P01023|A2MG_HUMAN	YILN[Dea]GGTLLGLK	631.871	2	46.2859	758.477	1	y	8	78326.1	72276.9	152978	26809.3	116476	74820.9	78708.6	51154.7	64368.4	104598	63895.2	72813.2	167129	80278.2	68297.6	26451.5	16669.8	46887.5	22384.2	49349	741.987	43702.4	46475.7	75854.2	120151	65333.4	251471	67945.5	68274	53427.8	61268.7	2954.57	23093.6	72158.6	78804.4	47125.6	119201	47238.6	58755.8	61280.3	63407
sp|P01023|A2MG_HUMAN	YILN[Dea]GGTLLGLK	631.871	2	46.2859	701.456	1	y	7			37506.7					13101.3					37173.8		18116.7		3632.48				344.837						54552.1					1381.14	8983.62		18732.4					13282.2
sp|P01023|A2MG_HUMAN	YILN[Dea]GGTLLGLK	631.871	2	46.2859	1099.67	1	y	11
sp|P01023|A2MG_HUMAN	YILN[Dea]GGTLLGLK	631.871	2	46.2859	644.434	1	y	6			14014.7					3563.34					14987		7932.57						196.985						22429.5								7233.06					6574.96
sp|P01023|A2MG_HUMAN	VDLSFSPSQSLPASHAHLR	513.018	4	32.0759	888.48	1	y	8	987646	1.09387e+06	1.25058e+06	830313	1.60767e+06	715292	704590	673546	856268	1.06359e+06	966758	1.16071e+06	1.50191e+06	2.34787e+06	1.21769e+06	710631	691938	1.0883e+06	974558	1.4668e+06	839010	770392	431298	1.21676e+06	1.27456e+06	1.62348e+06	2.03723e+06	2.06705e+06	1.58794e+06	1.19384e+06	1.25983e+06	1.5331e+06	610059	1.18119e+06	889015	920690	1.37007e+06	617662	2.1057e+06	613869	1.96192e+06
sp|P01023|A2MG_HUMAN	VDLSFSPSQSLPASHAHLR	513.018	4	32.0759	720.39	1	y	6	246503	247394	297123	197941	385682	174909	162022	151809	209335	241563	236452	273596	375799	570910	280993	166034	180098	267715	220373	354452	196487	181086	95098.8	289988	297527	387591	506315	484904	371549	280303	313729	344011	154598	265739	209485	220456	321191	145407	504508	144035	479975
sp|P01023|A2MG_HUMAN	VDLSFSPSQSLPASHAHLR	513.018	4	32.0759	791.427	1	y	7	187493	200799	232405	158493	302890	134777	133244	130428	167043	200691	178184	224245	270428	450223	241320	131829	131431	208554	188211	272344	160631	137394	80267.5	236804	256866	301694	392604	394918	303075	232362	230288	280812	116815	231660	170023	171400	274848	122808	412912	111499	357058
sp|P01023|A2MG_HUMAN	VDLSFSPSQSLPASHAHLR	513.018	4	32.0759	1088.6	1	y	10	77588.6	86568.6	91793.7	63328.9	127854	51003	54578.7	52755.3	66566.3	78911.7	79896.3	90443.4	120775	188232	89906.2	54141.8	61782.5	88558	74074	118754	59799	54444.5	34883.3	101590	96721.2	116480	150638	159201	124967	92755.8	94784.7	119341	52251.3	90135.3	72188.5	72989.5	107977	49258.9	157929	47544.7	153349
sp|P01023|A2MG_HUMAN	VDLSFSPSQSLPASHAHLR	513.018	4	32.0759	633.358	1	y	5	159589	178731	188328	133882	242242	105736	94012.6	107330	134061	166298	130936	179836	231443	366888	177732	121709	105685	166473	145495	226947	128154	122029	63302.3	186162	190550	242091	317200	317971	239833	182920	203242	231123	92823.2	184822	138574	147312	209370	95807.7	330117	96498.9	301380
sp|P01023|A2MG_HUMAN	VDLSFSPSQSLPASHAHLR	513.018	4	32.0759	1001.56	1	y	9	53142.1				76474.3	34551.9			42592.2	52191.5	47179.2		77691.5	118178	61190		42041.2		49012.6									113335		60529.7			34311.8	58406	48975	49408.1	72753.8				98543.2
sp|P01023|A2MG_HUMAN	AVDQSVLLMKPDAELSASSVYNLLPEK	973.179	3	48.3026	1307.68	1	y	12	264448	369010	316130	169540	457641	230653	261221	146456	250387	326732	295581	227024	374346	430687	217861	184789	110494	243626	157333	291311	165382	177540	197957	355209	417650	395307	444876	424250	316297	223817	279782	304358	120527	293971	215783	223315	460685	167521	471191	184982	435212
sp|P01023|A2MG_HUMAN	AVDQSVLLMKPDAELSASSVYNLLPEK	973.179	3	48.3026	1062.58	1	y	9	236639	330130	283810	133095	411339	200667	254520	143788	234640	301822	261240	217883	354196	394107	202374	177574	100502	220683	150443	254887	139631	170929	168747	323943	378933	355207	411916	352511	283714	202307	267651	271017	121922	274689	190674	192848	436535	153337	409696	165978	378693
sp|P01023|A2MG_HUMAN	AVDQSVLLMKPDAELSASSVYNLLPEK	973.179	3	48.3026	1149.61	1	y	10	403929	554550	464984	244443	684281	329116	412361	211435	409996	487003	449974	382216	622796	672243	346524	283189	165913	355275	243210	423422	239491	287582	286162	541773	625034	594722	683703	601871	499009	353000	428785	448789	187684	471808	330432	324351	718723	256251	717835	290210	660026
sp|P01023|A2MG_HUMAN	AVDQSVLLMKPDAELSASSVYNLLPEK	973.179	3	48.3026	1220.65	1	y	11	176911	237724	200591	111944	299228	138643	184733	95769.3	168763	205724	193185	162885	255637	292144	154643	126998	77979.5	166095	104614	184686	110700	120169	122668	232524	274681	268498	297625	279538	211131	159969	191242	201043	80955.1	195397	147107	141799	321206	109947	312107	136295	283985
sp|P01023|A2MG_HUMAN	AVDQSVLLMKPDAELSASSVYNLLPEK	973.179	3	48.3026	1497.76	1	b	14	87041.2	120382	105397	53353.9	139569	66241.2	93377.6	49430.6	88664.9	108217	97994.4	78895.5	130742	132119	77101.8	61607.3	37505.9	80347.9	50411.8	102558	58598.1	59955.8	66295.7	115120	134060	136209	136276	126340	100634	72494.8	95041.8	96344.3	40040.1	97437.7	69075.7	76274.6	148683	54813.9	149541	66325.5	147019
sp|P01023|A2MG_HUMAN	AVDQSVLLMKPDAELSASSVYNLLPEK	973.179	3	48.3026	1159.62	2	y	21	89299.8	119290	88903.5	45096.9	149144	68398.2	86677.7	44396.3	84804.6	110325	93865.6	70671.8	137448	141122	62061.5	59058.6	25578.2	70329.2	47707.3	95613.6	47082.6	60224.9	56030.6	106729	144049	140661	143095	142037	93908	67569.1	89144.9	89352.8	33479.1	113468	67187.4	62137.3	162693	41957.3	159151	58091.1	129200
sp|P01023|A2MG_HUMAN	[PGQ]-QGIPFFGQVR	566.301	2	49.7124	606.336	1	y	5	230870	321043	281711	286446	398478	254578	282455	226606	295189	354798	304867	298319	404016	600252	376849	213807	121148	273601	293734	471231	234629	263473	187773	420800	382701	531674	491756	470915	470515	395949	403209	387823	172764	310480	297393	214644	459835	236223	743616	199970	453356
sp|P01023|A2MG_HUMAN	[PGQ]-QGIPFFGQVR	566.301	2	49.7124	753.404	1	y	6	115807	154309	152418	132506	199928	115678	137104	115079	150049	166876	150644	157441	197697	312684	195176	106453	61403	137005	143470	247553	119873	128145	93292.1	208915	201329	270711	250526	239095	258941	202667	198418	205799	82254.3	160836	160991	115908	226678	115790	363235	102023	240162
sp|P01023|A2MG_HUMAN	[PGQ]-QGIPFFGQVR	566.301	2	49.7124	850.457	1	y	7	78787.5	104872	96358.6	94723.3	143117	87313.7	83900.5	74382.9	99719.5	118610	104593	98807.5	158386	215306	123401	61409.8	41575.4	96270	103190	166477	85202.3	89173.3	65526.4	138681	125503	179222	167620	172814	163732	138556	142683	138933	57754.7	110897	105147	71365.9	157139	81527.2	254089	73064.1	150143
sp|P01023|A2MG_HUMAN	[PGQ]-QGIPFFGQVR	566.301	2	49.7124	673.334	1	b	6	20105.2		19986.3	25604.3	38523.1		18404.5	14721		22312.1	23239.9	21272.7	29631.5	43240.4	28424.4		8206.21	18553.2	25649.1					28590.2	27537.4	35058.6	40588.1	31077.4	33329.4	28107.2	29985.9	27380.2	16111		23344.3	16718.6	34493.9		46231.8		30263.8
sp|P01023|A2MG_HUMAN	[PGQ]-QGIPFFGQVR	566.301	2	49.7124	425.732	2	y	7	328567	398312	354744	339165	494524	323390	314234	258342	363706	402223	397291	343595	498768	768604	428817	233511	141919	303165	412622	554760	292037	300588	192863	514066	466859	645043	641301	536451	546480	473421	527882	430535	225588	423599	357089	254749	599557	290796	858498	240070	546126
sp|P01023|A2MG_HUMAN	[PGQ]-QGIPFFGQVR	566.301	2	49.7124	957.483	1	b	9
sp|P0C0L4|CO4A_HUMAN	DFALLSLQVPLK	672.4	2	50.6753	784.493	1	y	7	784400	389216	314128	202439	550962	327978	357959	386777	271150	370765	370789	384654	368817	334282	448896	287566	354857	290347	433557	201457	364733	444259	452239	178464	332070	355034	307040	540003	391859	272040	343377	331850	292898	270925	145460	295581	342743	246059	369517	435464	273070
sp|P0C0L4|CO4A_HUMAN	DFALLSLQVPLK	672.4	2	50.6753	897.577	1	y	8	631746	328246	276590	172354	444678	295323	287565	322983	203207	312683	310724	298694	297876	277415	367577	246680	310657	226197	366208	175871	314619	358692	393109	156510	281546	317461	252294	422054	329375	234471	282231	295056	253896	237395	112881	244060	295167	209251	303412	375572	235701
sp|P0C0L4|CO4A_HUMAN	DFALLSLQVPLK	672.4	2	50.6753	1010.66	1	y	9	187058	103673	80984	54180.9	146706	77470.1	82725.1	97460.8	63751.7	92114.5	86740.8	95314.9	79258.8	77402.3	107131	72305.5	81143.4	72860.4	112031	56091.4	90258	109225	113282	44599.6	88806.6	89931.6	71105	124282	93276.1	70962.4	85892.7	87879.8	81340.5	73140.6	33288	69011.4	81809.5	64067.2	87995.5	104980	60826.1
sp|P0C0L4|CO4A_HUMAN	DFALLSLQVPLK	672.4	2	50.6753	697.461	1	y	6	158384	86718.4	69867.8	42318.1	131441	74030.1	77081	85248.2	57563.1	77272.6	82100.8	87059.2	81713.9	77613	95894.3	59032.3	74528.3	63548	92450.7	48423.2	77464.7	98237.2	101043	36964.3	71627.5	72992.7	69444.2	125115	86723.1	57845	70135.5	75624.2	65817.7	54062.4	32325.5	70866	72119.1	54190	75141	97858.3	50539
sp|P0C0L4|CO4A_HUMAN	DFALLSLQVPLK	672.4	2	50.6753	1081.7	1	y	10	108033	58870.5	42234.6	32810.8	81234.7	43840.7	49152	50230.7	42198.4	47882.7	57229.2	54050.8	50521.5	49039.7	61148.8	44254.5	51112.1	39476.7	64486.2	27319.8	52154.2	56201.6	63973.5	25722.8	51194.5	46387.8	46331.1	76340.2	58717.1	38820.1	45874	51364.1	47904.4	40777.3	23033.4	39626.4	49786.8	37573	48540.7	63741.1	38442.4
sp|P0C0L4|CO4A_HUMAN	DFALLSLQVPLK	672.4	2	50.6753	987.551	1	b	9	114587	70200.8	42409.8	24300.5	88895.6	49225.9	40462	72360.4	37825.3	55812	49753.6	51270.9	64805.8	50906.9	67610.4	45138.3	58729.1	41615.5	72816.9	27462.1	55880.5	62000.5	64088.8	23319.8	50905	51051	45056.4	97057.4	55545.6	31948.5	45723.6	40934	35075.3	45066	18191.3	48322.4	51555.4	37732.5	53262.6	57653	33839.4
sp|P0C0L4|CO4A_HUMAN	EMSGSPASGIPVK	630.319	2	22.1714	768.461	1	y	8	1.35204e+06	733607	687431	342670	1.00654e+06	620841	604010	539710	372714	441577	609500	967731	822268	673844	825378	557093	760715	615468	411973	332728	998032	836742	771831	288280	566797	685661	1.25429e+06	1.04638e+06	748221	660067	649303	594964	535886	451722	218464	662637	468109	401559	578874	751615	455475
sp|P0C0L4|CO4A_HUMAN	EMSGSPASGIPVK	630.319	2	22.1714	999.547	1	y	11	682831	377562	341926	167537	524217	309939	293089	271280	192524	227281	297056	480137	418665	326649	429686	287373	373826	304039	215024	170586	498130	419196	397537	139357	277053	331000	628161	536689	401227	339932	316960	291754	254776	231598	104562	342559	239908	200126	291221	387349	225587
sp|P0C0L4|CO4A_HUMAN	EMSGSPASGIPVK	630.319	2	22.1714	912.515	1	y	10	226417	135931	113539	52341	177504	110992	95277.8	82030.4	61772	83390.8	91952.7	160874	144954	114713	134458	88763.8	116749	106040	68879.5	62833.4	165604	129161	120451	49807.6	90751.8	122277	213614	181222	122222	127132	109127	96997.4	85564.7	75008	45814.6	112643	92302.9	69645	126775	112774	80953.2
sp|P0C0L4|CO4A_HUMAN	EMSGSPASGIPVK	630.319	2	22.1714	855.493	1	y	9	109809	64469.1	54632.4	28011.5	87301.9	50443.6	44925.1	46157.8	27819.2	34159.7	49984.7	80456.7	70390.2	54863.7	66771.4	46339.1	62003.1	48009.2	33947.8	29778.1	88814.7	68212.3	61143.6	21417.5	42661	54674.6	102170	85138.5	65072.2	54613.1	54245.9	47478.8	42161.6	38495.3	15363.3	56658.1	41797.7	28420.4	45498.8	62130.5	37500.6
sp|P0C0L4|CO4A_HUMAN	EMSGSPASGIPVK	630.319	2	22.1714	671.409	1	y	7	92990.7	51139.1	44056	19337.3	60123.1	40932.9	41502.3	35820.2	22077.3	26995.2	37929.3	66158.6	56999.1	47015.6	58052.7	35829.4	52283.1	41558.6	25231.9	22935.3	62662.2	56206.6		19035.8	34437	42011.3	85748.5	72216.7	53472	41764.9	37667.1	36887.2	36550.9	31817.4	14714.6	42468.2	28239.5	24665.9	32214.2	52793.9	25803.1
sp|P0C0L4|CO4A_HUMAN	EMSGSPASGIPVK	630.319	2	22.1714	917.403	1	b	10	125502	63349.6	56604	30582.4	89177.1	48144.3	54952.9	45305.5	27024.2	30054.1	52103.9	84748.6	66010.4	55144.8	66519.3	44516.5	69414	48550.1	33381.3	30698.5	82735.7	71015	64879.7	18448.6	58848.1	57792.3	115491	89746.8	64982.9	46491.1	45342.9	51925.5	44696.7	43276.2	20341.4	54082.3	36344.7	33418.2	44738.9	61030.3	40617.7
sp|P0C0L4|CO4A_HUMAN	EM[Oxi]SGSPASGIPVK	638.316	2	18.4197	768.461	1	y	8	16273.5	9627.66	10327.7	4626.66	12949.4	9290.72	7974.97	7825.73	5079.28	5887.57	9387.85	14866.3	16840.5	11870	14400.7	6542.67	13971.1	13516.9	10447.8	10142.5	9488.13	12109.3	22996.4	2381.01	9087.72	9360.99	18978.5	15081.6	11113.6	8912.2	9453.62	9292.43	10188	10224.9	3863.38	7606.53	5096.29	6452.83	9735.4	15017.2	6016.65
sp|P0C0L4|CO4A_HUMAN	EM[Oxi]SGSPASGIPVK	638.316	2	18.4197	999.547	1	y	11	8916.95	4719.52	3511.42	1662.86	5520.9	5003.78	4114.63	3471.36	2093.41	2694.69	4382.09	6821.06	7213.13	5883.02	6116.94	2536.82	6244.29	3917.35	5113.64	4305.88	5790.68	6705.68	8747.14	1636.26	4324.88	4807.36	10412.4	6995.75	5015.06	3529.56	4992.42	4147.59	5118.67	5169.55	2017.85	4415.91	2794.69	3342.78	3706.43	5155.53	2676.85
sp|P0C0L4|CO4A_HUMAN	EM[Oxi]SGSPASGIPVK	638.316	2	18.4197	912.515	1	y	10	3436.4	1309.63	2155.87	1268.43	3011.61	2296.97	1330.34	887.329	1043.81	1465.65	1626.94	2442.99	1917.13	1938.91	3723.26	2464.84	2913.78	3084.93	2249.51	2464.73	1847.01	1982.4	3549.27	677.022	1311.33	2069.03	4710.76	3785.27	3450.73	2241.31	1534.29	1434.84	2819.42	2588.52	663.862	2271.34	1309.6	860.905	2854.34	2648.85	1465.6
sp|P0C0L4|CO4A_HUMAN	EM[Oxi]SGSPASGIPVK	638.316	2	18.4197	855.493	1	y	9	1128.08	1169.81	1700.69	762.447	1374.03	1565.85		877.808	837.764	595.952	1530.48	1860.14	2030.57	1240.1	749.306	616.558	2077.72	1735.02	1668.61	1679.2	1143.49	977.435	2403.57	749.29	985.905	1725.29	1188.2	1720.09	1513.3	1774.43	1250.11	1139.95	961.748	1251.81	579.657	462.096	1053.34		1833.78	2820.53
sp|P0C0L4|CO4A_HUMAN	EM[Oxi]SGSPASGIPVK	638.316	2	18.4197	933.398	1	b	10	2908.93		1865.97		1775.05	1132.05	823.482	1412.64	696.335	1366.99		3032.65	1628.32	1569.82	1634.82	650.069	1302.53	1834.27	2277.8	1231.21	1136.93		3444.21	210.044	1167.82	250.311	2250.65	1187.24		1332.89	1481.26	2435.34	788.532	1532.57		1687.58	181.101		817.943	930.606
sp|P0C0L4|CO4A_HUMAN	EM[Oxi]SGSPASGIPVK	638.316	2	18.4197	671.409	1	y	7	677.688	861.007			565.269		563.255	673.833	762.321		795.3	1125.4	921.567	762.421	886.995	736.137		671.7	855.783	861.009	788.543	663.856	1252.8	196.936	367.958	883.176	1955.31	1423.99	462.084	466.655	479.812	560.158	622.826	1143.66	492.946	535.98	547.419	560.704	368.059
sp|P0C0L4|CO4A_HUMAN	GPEVQLVAHSPWLK	520.956	3	37.6982	838.457	1	y	7	277723	153147	133573	86854.2	220678	109000	113169	122264	79166.3	93558	133745	138654	155769	123952	170698	108176	97409.8	95577.9	61750.5	94337.8	76409.3	141368	137329	60457.2	72154.6	105483	185942	159266	126270	122760	118398	106113	90070.1	68143	49091.5	92034.1	51606.5	68526.4	84328.3	76183.8	31206.4
sp|P0C0L4|CO4A_HUMAN	GPEVQLVAHSPWLK	520.956	3	37.6982	703.893	2	y	12	452821	268030	215792	131527	413342	215552	205497	196736	121724	157190	241605	226171	252770	213028	287945	174284	161858	138933	106229	154351	107924	210980	246209	88806.8	105506	187492	295521	292551	199982	203304	206837	146225	139457	113392	79981.7	149992	78953.6	97739.4	134866	120221	36015.4
sp|P0C0L4|CO4A_HUMAN	GPEVQLVAHSPWLK	520.956	3	37.6982	543.329	1	y	4	306427	157753	147837	83971.4	239252	122772	123298	118741	92184.9	107501	145875	148217	174234	136482	202481	121309	103765	103513	64657	101772	83637.6	156087	153177	74259.1	69550.3	119857	196721	188918	134420	137209	135755	119092	91322.4	71954.7	61082.5	100564	57820.3	68789.2	93596.5	74087.1	31029.8
sp|P0C0L4|CO4A_HUMAN	GPEVQLVAHSPWLK	520.956	3	37.6982	630.361	1	y	5	235185	139425	119041	66903.9	194279	99884.8	102404	97493.3	71163.4	84032.3	119116	122931	136188	110564	157672	97548	82130	79852.4	55720.5	79209.3	64993.4	119158	121802	50970.7	58706.1	90480.2	153164	153314	109169	104528	110336	93558.7	72593.1	61628.1	50118.2	71976.7	47183.5	56669.9	71191.9	62202.3	26171.9
sp|P0C0L4|CO4A_HUMAN	GPEVQLVAHSPWLK	520.956	3	37.6982	639.372	2	y	11	337431	182369	156805	94386.9	272435	155434	140932	126979	103918	116771	150676	153646	188141	152566	218151	127489	113379	99086.6	70710.6	94751.4	76786	161684	177794	66142.9	76964	130889	214027	197774	158464	134478	150178	113803	97556.7	82577.2	55728.7	105454	51888	64497.8	100324	59606.5	29739.3
sp|P0C0L4|CO4A_HUMAN	GPEVQLVAHSPWLK	520.956	3	37.6982	937.525	1	y	8	164333	86081.1	69989.1	49231.1	130589	61821.2	57609.7	63591.5	45079.2	61260.5	76438	83344.9	89329.1	71252.3	100405	63911.3	54919.8	55037.1	34878.5	55413.5	41589.8	86218.8	82359.5	35650.9	41292.2	65787.1	104942	96115.8	71257.4	70189.5	66213	53840.5	50346.2	39207.7	29199	60474.5	32287.2	41851	49762.9	42339.7	17753.5
sp|P0C0L4|CO4A_HUMAN	ILTVPGHLDEM[Oxi]QLDIQAR	689.03	3	37.0608	819.899	2	y	14	53828.2	15949.8	18552.2	13750.1	35034.1	22428.6	22167.9	18211.2	9647.23	10325	22815.5	25117.7	33579.4	37601.6	37002.2	20843	27233.8	28206.1	23249.6	17073	34673.6	25366.6	43991.7	9379.12	14008	19452.2	46069.5	408.646	32253.2	26692.2	28342.7	21899.6	15816.4	16102.6	8180.42	17270.2	11476.4	12020	17732.8	25176.8	13465.4
sp|P0C0L4|CO4A_HUMAN	ILTVPGHLDEM[Oxi]QLDIQAR	689.03	3	37.0608	919.957	2	y	16	26363.3	10231.7	13389.7	11084.6	19922.8	13644.9	14066.9	13597.6	5704.75	6626.11	18399.4	14708.9	18572.9	24800.4	23718.3	11907.2	17688.8	18418.5	14923.2	11960.9	20914.4	15917	26230.7	6692	10112.2	11489.6	30758.8	390.33	19015.9	15156.2	15937.3	13819.3	12153.5	11345.9	5811.49	12824.3	7651.73	8382.52	12144	23156.1	11659.6
sp|P0C0L4|CO4A_HUMAN	ILTVPGHLDEM[Oxi]QLDIQAR	689.03	3	37.0608	1234.57	1	y	10					8189.65										11464.7													326.67								2490.58				8080.79
sp|P0C0L4|CO4A_HUMAN	ILTVPGHLDEM[Oxi]QLDIQAR	689.03	3	37.0608	715.41	1	y	6	9829.73	3096.76	2488.23	4336.58	5888.71	4575.99	6108.37		3776.22	2464.22	4381.84	5644.29	6917.42	5947.64	7284.76	5774.41	4004.61	5473.29	4542.06	3272.3	9861.94	8161.22	7368.45	2528.06	4550.91	6677.79	7952.67	3076.61	8857.19	4677.57	5241.53	3685.73	2280.9	3846.61	1633.67	4215.13	2979.66	4394.16	4270.04	4482.48	3915.59
sp|P0C0L4|CO4A_HUMAN	ILTVPGHLDEM[Oxi]QLDIQAR	689.03	3	37.0608	742.862	2	y	12	2356.9	1103.28	1724.55	1113.43		2008.4	1341.84	1945.57		1045.1	874.228		1897.93		2472.02	1432.86			1451.19	1418.59		1555.34		354.926	1413.03	1382.77		897.468	1418.75	2185		1917.1	1340.82	1520.71	684.173	2240.82	972.567	420.669	860.705		923.214
sp|P0C0L4|CO4A_HUMAN	ILTVPGHLDEM[Oxi]QLDIQAR	689.03	3	37.0608	869.433	2	y	15	5264.68		2567.85	1906.25	6120.22	3110.78	3058.41	3038.14	2641.05	3399.22	3368.29	4385.28	4825.77	6003.6	5190.37	3853.49	4989.8	4211.35	3258.3	3999.67	5268.88	4210.94	5007.39	1035.47	3082.26	4565.8	5768.53		4872.36	4319.56	3234.91	1629.81	2111.13	2570.77	1552.67	3622.29	2438.95	1163.68	2535.44	4124.86	2364.81
sp|P0C0L4|CO4A_HUMAN	LNM[Oxi]GITDLQGLR	673.858	2	33.0804	802.442	1	y	7	26335.9	15671.9	16698.9	6898.16	24544.9	13470	14633.5	14322.5	9416.11	11438.8	15540.3	20355.7	21536.8	23442.9	18189.2	12373.3	22693.2	14796.2	16879.4	14681	20983.8	20428.5	29759.5	7409.9	11679.6	16023.8	29253	22938.6	21126.8	14799.8	17035.7	17677.7	18835.2	154.953	691.065	12317.2	9754.24	6524.01	15722.3	15758.8	11525.9
sp|P0C0L4|CO4A_HUMAN	LNM[Oxi]GITDLQGLR	673.858	2	33.0804	972.547	1	y	9	18801.1	9529.4	10737	6355.9	15342.2	8426.77	8781.91	7177.98	5658.11	7666.26	9957.5	12288.7	13744.4	12359.3	10643.9	6346.5	16696.5	8962.76	9376.84	9096.23	10465.2	13482	18451.4	4129.97	9013.29	11628.9	16546.5	13542.3	14130	8362.13	8814.25	9359.83	9669.15		97.2952	3801.58	4757.49	6560.24	8788.69	10921.3	7128.75
sp|P0C0L4|CO4A_HUMAN	LNM[Oxi]GITDLQGLR	673.858	2	33.0804	1119.58	1	y	10	4025.25	3008.22	2565.26	2840.36	5384.36	2393.99	3966.3	2135.69	1197.09	2654.15	2165.06	3256.38	3476.15	4132.14	2885.45	2706.59	3156.21	2311.18	2763.8	1868.82	6232.29	5263.04	6688.69	1210.02	1796.78	3677.99	3244.99	4343.88	3029.51	4084.74	2522.16	2880.3	2431.07	77.4503		1807.43	1721.18	1431.84	2927.28	1870.35	1427.34
sp|P0C0L4|CO4A_HUMAN	LNM[Oxi]GITDLQGLR	673.858	2	33.0804	701.394	1	y	6	6408.51	4189.64	4781.96	1333.87	3699.4	2612.72	4201.96	5457.69	1838.46	3495.4	4358.65	5025.67	4930.3	6032.94	4610.7	2422.39	5394.84	4609.81	1391.06	2210.69	4530.18	4734.67	7055.32	2102.88	3080.11	4433.13	6811.72	6016.65	5376.31	4139.97	3055.8	4247.91	4445.91		1377.59	3473.69	2683.7	3226.31	4409.72	4142.9	2243.42
sp|P0C0L4|CO4A_HUMAN	LNM[Oxi]GITDLQGLR	673.858	2	33.0804	915.526	1	y	8	5362.93	4332.8	3805.88	2158.78	4393.52	3880.36	2857.46	2846.93	2192.58	1787.27	3770.01	3667.87	3762.17	4185.03	3597.66	1724.78	4126.28	4296.51	2232.03	2691.81	4495.23	3788.5	5418.17	875.142	3012.04	4425.5	7250.95	3269.33	3018.84	3261.45	3592.99	2436.13	3843.81	251.05	164	3992.52	2489.62	1979.61	2544.64	3481.3	1308.15
sp|P0C0L4|CO4A_HUMAN	LNM[Oxi]GITDLQGLR	673.858	2	33.0804	761.35	1	b	7		430.932	336.964	634.107	860.12		258.395	1190.21	1101.61	1062.18		184.02			204.795	152.989	1467.05	709.193				257.267		448.706		828.574			764.274	714.781	349.794	1221.56	728.036		862.579		318.21	660.883	524.201
sp|P02751|FINC_HUMAN	VDVIPVNLPGEHGQR	543.962	3	34.2433	780.375	1	y	7	1.78136e+06	858253	2.24478e+06	1.0099e+06	876157	628077	627148	1.42899e+06	813014	1.08032e+06	927957	1.19271e+06	1.74492e+06	781133	1.06555e+06	1.01727e+06	2.1596e+06	1.80878e+06	3.22743e+06	690026	4.95438e+06	899815	1.11031e+06	858952	1.05092e+06	1.27013e+06	2.45347e+06	2.81183e+06	2.06371e+06	1.71736e+06	1.70211e+06	1.67331e+06	1.54579e+06	1.47767e+06	778051	3.12497e+06	931583	1.79337e+06	1.472e+06	4.09067e+06	1.36463e+06
sp|P02751|FINC_HUMAN	VDVIPVNLPGEHGQR	543.962	3	34.2433	602.315	2	y	11	2.63905e+06	1.32104e+06	3.13714e+06	1.42886e+06	1.24299e+06	949559	936750	1.94179e+06	1.16204e+06	1.65077e+06	1.68175e+06	1.78045e+06	2.86137e+06	1.09258e+06	1.59567e+06	1.39137e+06	3.22629e+06	2.77257e+06	4.35118e+06	950144	7.25416e+06	1.31836e+06	1.65522e+06	1.30923e+06	1.49765e+06	1.62624e+06	3.46376e+06	4.08795e+06	3.08555e+06	2.71956e+06	2.51573e+06	2.39849e+06	2.13548e+06	2.11773e+06	1.11306e+06	4.3734e+06	1.39157e+06	2.60358e+06	2.10614e+06	5.58568e+06	2.15242e+06
sp|P02751|FINC_HUMAN	VDVIPVNLPGEHGQR	543.962	3	34.2433	1007.5	1	y	9	410701	201323	510686	245605	209557	135651	145324	326011	182390	246673	217230	289001	408065	183936	250406	222200	496443	408795	740050	147395	1.1067e+06	208410	246772	204360	237516	279364	580458	636264	468956	377889	393333	385688	349842	350056	171040	683786	211810	419003	326387	924411	307180
sp|P02751|FINC_HUMAN	VDVIPVNLPGEHGQR	543.962	3	34.2433	893.459	1	y	8	171710	74466.8	188839	86788.8	75795.1		49555.9	120242	67399.5	89304.9		103905		70061.1	90046.9	88155	186405	162294	278994	60505	424800	77182.2	90281.5	79412	93796.7	99095.9	211226	248711	177000		149032	147448	138351	118317	69721.5	281691	80843.2	146301	124559	342429
sp|P02751|FINC_HUMAN	VDVIPVNLPGEHGQR	543.962	3	34.2433	1203.62	1	y	11
sp|P02751|FINC_HUMAN	VDVIPVNLPGEHGQR	543.962	3	34.2433	683.322	1	y	6														48371.1											67723.9	81212.7
sp|P02751|FINC_HUMAN	HTSVQTTSSGSGPFTDVR	621.966	3	20.0222	734.383	1	y	6	208063	109814	247613	101339	98787.8	63936.5	60142	137909	78222	131384	91927.2	160146	213377	85054.2	109898	97278.9	309054	223982	387342	65985.3	510133	113238	129447	106198	121526	144747	321924	285085	232475	198913	203232	179590	178537	172437	97202.6	368076	105246	188874	153660	431362	163562
sp|P02751|FINC_HUMAN	HTSVQTTSSGSGPFTDVR	621.966	3	20.0222	791.405	1	y	7	143757	81550.8	185510	76150.3	70623.5	49302.2	48571.2	109714	53726.5	89764.6	71817	109742	154234	66893.4	85632.4	68341.8	225964	158547	291906	52163.3	379803	83246.8	101642	72472.3	93553.8	106620	234184	209364	163688	139337	138020	128406	127605	114091	71261	272043	77834.6	132979	117876	320297	122595
sp|P02751|FINC_HUMAN	HTSVQTTSSGSGPFTDVR	621.966	3	20.0222	935.458	1	y	9	126002	64746.5	151758	59667.8	61118.7	42696.8	40662.7	95287.8	48566.2	84464	59344.7	96100.7	128139	55907.5	72914.8	64461.1	192099	142745	244257	46117	327793	77896.5	83380.3	65097.5	69821	94995.1	199279	173673	141355	112959	114188	97392.1	116684	96939	63255.9	238286	60833.5	115072	99583	272717	92644.7
sp|P02751|FINC_HUMAN	HTSVQTTSSGSGPFTDVR	621.966	3	20.0222	1109.52	1	y	11	73458.5	38737.7	87766.6	35979.3	42489.7	25723.7	24877.7	52534	31407.5	46057.2	41517.7	55999.2	79647.2	36316.3	39760.8	40864.2	116974	76915.8	132924	26710.6	194931	45762.7	45987.9	36840	42565.9	51241.9	119860	100990	88311.9	67646.2	68900.2	67186.1	65106.3	60624	39599.3	135177	38793.3	69896.4	57844.7	154307	59500
sp|P02751|FINC_HUMAN	HTSVQTTSSGSGPFTDVR	621.966	3	20.0222	1022.49	1	y	10	87020.4	42119.4	104167	42406.5	42841.9	29751.8	26548	56944.3	36312.9	51417.3	42347.9	65596.4	85691.9	37074.9	46974.6	40721.5	130705	95083.5	150852	30357.5	217399	48338.5	51995.7	37500.8	47006.6	52482.6	134797	117860	91325.9	78164.1	80592.9	69779.2	76859.3	68490.2	43414.7	149211	42679.2	82129.7	60135	175911	68589
sp|P02751|FINC_HUMAN	HTSVQTTSSGSGPFTDVR	621.966	3	20.0222	878.437	1	y	8	97229.3	62409.1	116210	46868.7	60719.6		31827.8	84220.3	39446.4	73430	43954.3	75410.3	95907	47515.3	49040.2	51106.1	141641	98252.9	175352	48147.4	250878	53783.1	62130.3	49219.9	54415.9	122418	159675	130789	106360	106851	93050.9	92396.2	82838.9	84555.7	51560.9	163649	58366.6	104110	82959.6	187806	71784.4
sp|P02751|FINC_HUMAN	HYQINQQWER	467.893	3	19.8349	490.241	1	y	3	173941	102396	179760	94034.7	72349.3	61901.8	53712.4	137319	83610.7	121282	88966	85927.6	168033	76277.4	102287	102352	229254	219217	304407	65150.2	467193	116589	137428	103960	98103.3	137049	227532	203399	195464	142767	163122	152441	167396	130705	112937	293325	74814.3	169773	155024	335707	154435
sp|P02751|FINC_HUMAN	HYQINQQWER	467.893	3	19.8349	542.272	1	b	4	65856.3	35317	68510.6	44832.1	31403.2	20506.8	25895.4	50323	28399.1	40328.8	32878.5	40628.3	70698.8	30187	34935.9	36799.3	88243.3	73400.4	121517	25350.1	197945	40771.1	42997.6	31840.3	38628.8	45176.8	101579	91853.4	78867.5	57636.2	57855.5	51807.7	61953	50466.9	34753.9	122295	32444.7	73861.4	55166.3	136068	58402.4
sp|P02751|FINC_HUMAN	HYQINQQWER	467.893	3	19.8349	618.299	1	y	4	67216.9	35317.8	79897.7	41485	30611	20913.8	22498.2	53564.1	24809.9	41252.7	31314.9	41095.6	70263.7	29119.7	34262.3	35280.9	100507	84278.6	121175	24226.8	195185	49031.1	42978.4	34635.1	30711.8	45764.2	110958	92484.5	71156.7	59963	64277.7	57774.7	64749.9	60027	37294.9	131536	36875.5	69849.7	56496.1	142594	59711.8
sp|P02751|FINC_HUMAN	HYQINQQWER	467.893	3	19.8349	656.315	1	b	5	36262.7	19561.6	36771.6	22251.2	17796.6	14517.3	10634.6	28071.3	18686.5	23670.4	20491.6	23296.1	37089.6	20034.5	22564.8	19239.7	51246.5	40292.5	64476.5	15694	110786	20361.6	23519.9	18075.2	19248.6	26241.9	54954.2	57325.4	38501.4	31308.5	29593.7	29990.3	34361	29240.2	19662.7	66443.4	22038.6	40711.1	34478	77853.1	25503.1
sp|P02751|FINC_HUMAN	HYQINQQWER	467.893	3	19.8349	746.358	1	y	5	40806.8	18105.8	40833.8	22685.4	18032.4	11522.5	10081.3	25032.7	15500.9	23973.4	16097.7	20508.3	36617.1	15061	18104.3	19046.1	45499.8	44818.2	64989.2	14921.9	103371	22826.2	22233.9	19164.1	20785	23830.2	60112.1	50282.4	39332	34466.6	33483.4	29271.3	38601	33415.8	20446.1	69656.7	19794.2	38628.5	31639.1	76604.9	33125.7
sp|P02751|FINC_HUMAN	HYQINQQWER	467.893	3	19.8349	860.401	1	y	6	8980.52	5976.4	12079.1	7514.52	5744.6	3776.85	3064.12	9085.36	4763.54	6659.35	5083.65	7616.81	9075.16	5048.13	5831.02	6571.53	14231.1	11252.6	17728.9	5956.84	29550.6		6918.53	5433.94	6631.38	7218.46	17131.7	12808.7	11054.4	9572.9	8115.54	9092.81	8946.14	8967.47	6454.17	19280.9	5111.98		7405.91	22069.4	10659.9
sp|P02751|FINC_HUMAN	ISC[CAM]TIANR	467.742	2	12.402	821.393	1	y	7	242668	121250	258798	153943	127337	77547.5	85909.5	196055	107738	168836	133399	180742	253210	110322	145761	119884	424678	280234	502923	94682	795322	184953	142975	123563	154793	187979	425781	330847	249335	216266	231209	204786	229282	219470	125226	476171	122757	262834	236942	611734	234598
sp|P02751|FINC_HUMAN	ISC[CAM]TIANR	467.742	2	12.402	574.331	1	y	5	155078	80253.4	178079	85809.9	78792.1	46527.1	41299.8	126021	70722.7	98703.5	83954.2	104390	164108	75626.9	91270.7	72019.2	267357	176299	312890	61763	462148	113403	85082.7	75878.2	92909.9	110791	276046	205884	158994	131402	134845	131806	135223	145925	80139.8	306504	79229.2	158866	155244	379956	137625
sp|P02751|FINC_HUMAN	ISC[CAM]TIANR	467.742	2	12.402	734.361	1	y	6	181538	92282.3	185842	98886.1	88550.5	58019.4	55169.4	141229	77160.5	117058	90041.1	133198	170848	86414.7	106224	92653	310798	189754	364239	65633.1	532807	125885	96029.2	84151.4	104141	140399	303026	227233	185425	148366	157915	152016	158178	154903	85796.4	328355	89311.5	194239	174115	431322	163992
sp|P02751|FINC_HUMAN	ISC[CAM]TIANR	467.742	2	12.402	473.283	1	y	4	80175	38565.9	86351.6	42013.1	33065.5	28172.1	28205.8	61396.1	35535.3	58800.8	40467.9	62142	85891.8	33414.3	48629.6	33861.6	138983	85243.2	184576	32609.8	239494	50003.4	42904	40567.3	51687.8	54816.8	147624	111807	75900.9	60900.7	68411.5	65327.5	71507.7	71172.9	41609.6	145786	40524.9	86446	79590.9	206138	71046.6
sp|P02751|FINC_HUMAN	ISC[CAM]TIANR	467.742	2	12.402	360.199	1	y	3	96717.2	51331	109409	51228	45552.9	23865	29056.1	67252.8	41152.8	55836.1	44302.1	71303.7	97980.1	44787.5	50190.4	49899.8	160449	100017	196266	34165.8	291390	66492.7	52905.9	38967.3	48152.5	66815.8	168702	124191	102198	85341.8	86552.4	84083.9	89425.4	84884.8	45067.1	183485	47258.3	92836.8	88529.2	230199	78387.6
sp|P02751|FINC_HUMAN	ISC[CAM]TIANR	467.742	2	12.402	367.684	2	y	6	47709.4	19010.3	41288.6	16639.3	14886.5	7892.89	11830.9	26875.2	12894	21826.4	17597.9	31402.6	37927.5	16412.9	24908.7	16400.8	82604.5	43870.3	102574	11882.6	156122	27502.4	17492.5	14256.1	20911.8	24474.4	77138	54815.5	39190.5	29982	32258.8	28898.3	38269.4	33733.1	16950.4	77621.8	15279.1	40133.8	29971.4	115158	34084.8
sp|P02751|FINC_HUMAN	DLQFVEVTDVK	646.84	2	38.9686	936.504	1	y	8	415399	256435	523746	511086	301206	220453	225946	497842	299942	432082	367340	272281	550721	285030	351346	361969	639348	578087	1.11165e+06	282347	2.16768e+06	497376	407325	316373	389209	588232	573110	583159	516507	500745	542805	489944	563818	535212	376461	985998	388222	611998	609671	1.45883e+06	597998
sp|P02751|FINC_HUMAN	DLQFVEVTDVK	646.84	2	38.9686	789.435	1	y	7	238215	164644	304986	285513	171165	134574	125940	297955	167165	272285	210620	167349	323195	166785	220783	209225	394736	348129	637829	159778	1.28737e+06	282550	248547	188970	219620	359603	354289	348719	289725	314777	338053	290848	329303	310604	216689	562096	214710	349223	365703	843035	332511
sp|P02751|FINC_HUMAN	DLQFVEVTDVK	646.84	2	38.9686	690.367	1	y	6	243171	166127	309991	289075	176637	124259	130856	279665	178845	269978	215667	172021	326286	163949	215172	211628	372274	338308	655417	154660	1.22976e+06	279852	254899	170011	216886	344099	374486	343303	292999	309793	333525	270297	323947	310511	224655	542002	238841	362571	357860	839194	327577
sp|P02751|FINC_HUMAN	DLQFVEVTDVK	646.84	2	38.9686	1064.56	1	y	9	88394.3	66516.4	124678	109918	65996.4	55539.8	48546	113166	66039.3	93750.3	78424.4	65328.5	119388	64207.9	81141.4	81304.7	132711	126860	238767	54693.2	476276	108457	103256	71365	87859.8	120478	140568	129813	112641	121717	122183	94051.3	126499	118843	73397.4	211617	86054.7	129515	133902	334112	124380
sp|P02751|FINC_HUMAN	DLQFVEVTDVK	646.84	2	38.9686	1047.5	1	b	9	27198.9	19263.6	46830.5	37767.3	20296.1	12549	21817.3	29711.5	24627.5		31505.6	23494.7	45812.7	20223.3	32061.8	31675.1	49752.4	39721.1	93646	21460.8	130483	41795.3	27951.4	20894.3	31494.5	32154.8	41904.4	42870.5	42066.9		38691.8	30018.9	39952.2	32315.9	30146.3	62275.3	23990.4		36278	95945.7	33151
sp|P02751|FINC_HUMAN	DLQFVEVTDVK	646.84	2	38.9686	732.356	1	b	6	21102.3	22142.8				11958	12008.9	27713.6		21010.8	21695.3	17613.1		17408.4	18872.3		30170.7				106030			13693.1								25794.7	31050.8	30336.3					34370.4	71664.8
sp|P02751|FINC_HUMAN	NTFAEVTGLSPGVTYYFK	997.499	2	47.3639	1332.68	1	y	12	86107.7	42141.1	64681.4	57046.4	48656.2	29831	31238.8	74866	37932.2	52227.7	54578.6	57074.2	79928.5	35417.8	53212.2	56830.9	105283	90767.7	187450	37643.3	276167	56947	57136.3	48212.4	53787.2	66880.9	135857	76140.1	96657	77869.3	82912.6	67647.3	95605.5	83653.4	52000.7	120784	50194.8	98935.7	92905	199981	90900.3
sp|P02751|FINC_HUMAN	NTFAEVTGLSPGVTYYFK	997.499	2	47.3639	1061.53	1	y	9	149125	153912	123446	95336.8	75903	62347.8	59261.5	117941	72426.3	115586	110236	103091	135334	81373.7	89058.6	95250.4	147029	129460	254580	65147.6	355852	97046	100349	94018.7	79495.3	99044	208468	149258	172373	132834	142109	126511	125903	143538	115485	175391	90853.9	137965	125404	281716	121581
sp|P02751|FINC_HUMAN	NTFAEVTGLSPGVTYYFK	997.499	2	47.3639	1231.64	1	y	11	67230.4	33492.3	49849.9	45115.7	37132.4	22855.4	22356.9	63694.9	35970.7	43246.6	43018	50671.3	61629.2	34050.7	41819.3	42451.3	88489.6	71193.3	143716	35290.3	214404	43986.5	46878.3	35904.3	41386.2	51962.6	94552.9	66427.3	80458.3	56656.4	60432	55884.7	73008.2	68930.9	39199	104476	35789.2	70321.2	76912.6	161604	62751.2
sp|P02751|FINC_HUMAN	NTFAEVTGLSPGVTYYFK	997.499	2	47.3639	1431.75	1	y	13	27472.9	17379.5	21892.1	22086.6	17204.6	15820.3	14249.8	25734.1	21540.3	15305.5	21359.7	22797.3	26583.5	14673.9	18463.8	14009.3	33527.5	31585.9	69191.7	20353.9	97549.9	19901.2	22609.6	19675.7	19285.3	21006	39721.3	27162.7	31720.6	26943.1	29255.6	27811.5	33079.1	29647.5	16870.6	40223.4	27530.8	35378.7	33400.1	63351	27490.3
sp|P02751|FINC_HUMAN	NTFAEVTGLSPGVTYYFK	997.499	2	47.3639	1174.61	1	y	10	35000.2	44857.4	34626	17281.1	12652	10273.1	10558.5	19621.1	12768.4	14442	13354.2	20485	22321.1	17357.4	24467.4	27257.3	25884.6	26342.3	44830.8	12614.5	68086.5	16069	18056	16959.5	15848.4	15920	58119.3	39319.3	23699	28077.4	28094.4	41841.9	24615.5	33050.9	25293.3	33822.5	23638.3	29903.2	29350.3	50945.7	20413
sp|P02751|FINC_HUMAN	NTFAEVTGLSPGVTYYFK	997.499	2	47.3639	1020.5	1	b	10	30632.5	15112	22182.1	16539.7	13123.4	11248.7	9544.35	26792.3	14194.5	17753.6	16805.4	25676.2	22970.9	14141.7	16120.8	17738.8	32519.9	30535.2	66917.4	17052.2	111331	19243	23829	14773.3	16586	19247.3	39091.3	25943.7	32896.1	26963.8	26331.1	24400.7	33552.8	36295.3	15894.9	40600.3	15927	37926.5	30066.9	69601.5	27273.9
sp|P00450|CERU_HUMAN	VNKDDEEFIESNK	522.914	3	16.7429	590.314	1	y	5	1.02357e+06	1.21295e+06	981846	590310	920952	848647	875873	723412	947739	651596	627409	1.30212e+06	919403	688211	718552	665520	1.3112e+06	860656	580356	562289	665169	435120	829550	691639	739797	807628	1.55034e+06	1.29403e+06	917320	838651	827848	801137	705545	790035	309068	1.31697e+06	849325	758349	635268	789980	644003
sp|P00450|CERU_HUMAN	VNKDDEEFIESNK	522.914	3	16.7429	737.383	1	y	6	501144	614432	501425	246265	440222	414624	415231	310443	457504	312897	315261	619234	476225	332094	310095	302585	637128	394760	225866	234885	325740	184874	426816	320514	359218	381081	732659	580801	432165	419088	366727	373243	316977	382735	154339	687094	427669	400130	267232	377214	323416
sp|P00450|CERU_HUMAN	VNKDDEEFIESNK	522.914	3	16.7429	830.353	1	b	7	498067	604132	481650	244856	437421	411881	430237	315553	457082	314202	304179	630759	459724	307870	319586	299970	655499	387369	228302	235688	313415	174296	408440	314729	377828	387274	720277	586592	435739	414140	370701	370006	297445	383938	142089	681135	416164	382836	266112	373869	320701
sp|P00450|CERU_HUMAN	VNKDDEEFIESNK	522.914	3	16.7429	701.31	1	b	6	162076	196287	151590	70995.8	136706	137695	127721	104662	150139	97121.2	97511.5	194990	134956	104998	100567	96287.1	199941	124591	72630.7	70995.9	91505.9	49756.2	124970	106274	105136	122561	236692	171746	139084	122939	113158	116580	98938.6	109946	50701	213387	125295	123048	86873.1	98030.9	97441.9
sp|P00450|CERU_HUMAN	VNKDDEEFIESNK	522.914	3	16.7429	572.267	1	b	5	71487.9	79315.4	66739.2	29932.6	59281.1	50952	57181.1	38411.8	63516.8	35069.7	42093.4	85432.6	65893.8	38225.3	38492.6	38972.8	91933.8	51585.7	29435.7	25934	38396.5	21732.3	50066.4	43700.4	50990.6	48869.6	104257	85287.7	57899.2	52125.1	53973.6	50125.2	46084.5	50428.7	17886.8	92527.7	52611.6	51510.5	36743.4	43231.2	40882.7
sp|P00450|CERU_HUMAN	VNKDDEEFIESNK	522.914	3	16.7429	977.421	1	b	8	373924	449888	354368	169278	311292	299176	306323	227026	340391	224823	217460	448966	350428	236323	239562	214498	459509	295239	162552	166509	219929	123307	281883	233634	267982	276943	523948	428213	312776	291188	275295	267957	221335	276289	118720	501142	288664	263007	187893	265058	222378
sp|P00450|CERU_HUMAN	DLYSGLIGPLIVC[CAM]R	788.432	2	50.7413	814.46	1	y	7	2.94035e+06	3.49296e+06	2.34388e+06	1.60967e+06	2.16767e+06	2.53721e+06	2.84348e+06	2.07754e+06	3.28774e+06	2.21136e+06	2.11529e+06	3.24648e+06	1.91387e+06	2.07664e+06	1.82047e+06	1.79872e+06	3.28102e+06	1.90894e+06	1.3438e+06	1.60168e+06	1.6128e+06	1.08298e+06	2.35068e+06	2.33363e+06	2.19984e+06	2.58999e+06	2.83035e+06	3.37067e+06	2.6523e+06	2.19766e+06	2.49327e+06	2.46875e+06	1.82666e+06	1.87931e+06	1.88622e+06	3.13274e+06	2.61841e+06	2.05073e+06	1.9561e+06	2.15649e+06	2.23312e+06
sp|P00450|CERU_HUMAN	DLYSGLIGPLIVC[CAM]R	788.432	2	50.7413	927.544	1	y	8	1.2214e+06	1.4181e+06	1.00142e+06	666072	880093	1.0327e+06	1.20285e+06	885843	1.37438e+06	923561	844783	1.29832e+06	818703	867057	752833	741267	1.41527e+06	762926	574232	642262	649332	452515	962926	975472	957433	1.04778e+06	1.16768e+06	1.38828e+06	1.11338e+06	894733	1.02374e+06	1.01684e+06	742541	776592	775899	1.31579e+06	1.08048e+06	830764	798370	899646	932092
sp|P00450|CERU_HUMAN	DLYSGLIGPLIVC[CAM]R	788.432	2	50.7413	1184.68	1	y	11	511637	531334	390306	278264	345206	363105	487450	339335	529080	358185	347724	488593	318835	356080	286156	283403	626413	283278	224619	257941	265435	178514	382892	388833	401842	412627	478292	534786	448393	357049	384142	382348	296541	317627	304694	501942	405528	323366	297695	371570	360679
sp|P00450|CERU_HUMAN	DLYSGLIGPLIVC[CAM]R	788.432	2	50.7413	1097.65	1	y	10	389884	411563	325569	203483	277747	307959	380001	276712	426445	294089	284888	405323	254351	275753	228425	227634	453661	229479	176969	213630	194771	138690	303515	305704	300409	325709	371510	440426	358687	289762	300718	305907	243254	253204	239206	405866	346629	272251	245245	293844	293622
sp|P00450|CERU_HUMAN	DLYSGLIGPLIVC[CAM]R	788.432	2	50.7413	1040.63	1	y	9	177684	189306	140253	94837.7	120403	132311	175851	122022	192377	128398	118295	170091	114069	116594	103109	103484	189383	107190	80033.8	92567.4	89708.2	60411.6	130599	131310	128574	141485	162253	193891	154688	122382	136616	135700	109624	103841	104357	172809	149121	120081	107196	131150	132676
sp|P00450|CERU_HUMAN	DLYSGLIGPLIVC[CAM]R	788.432	2	50.7413	819.425	1	b	8	176249	283986	144505	108808	155752	213978	196513	135931	235487	129744	137733	267686	144583	145924	130401			165321	104654	102893	119425	69405.1	159341	150438	133978	166995	187338	261753	167823	134692	193547	184059	125834	137260	132674	210342	188118	128527	148256	139277	152850
sp|P00450|CERU_HUMAN	LISVDTEHSNIYLQN[Dea]GPDR	724.69	3	31.8792	973.448	2	y	17	810364	647941	594911	464462	521676	627372	626295	435983	628122	393200	538185	881152	694902	538690	644902	431192	721423	674807	298578	293905	427373	234319	631460	485277	465723	523390	704417	862386	1.00546e+06	454647	513470	688218	368778	455219	407111	798074	497958	707563	313930	448048	505363
sp|P00450|CERU_HUMAN	LISVDTEHSNIYLQN[Dea]GPDR	724.69	3	31.8792	963.453	1	y	8	165952	219448	183110	70761.2	102386	116096	120709	128339	124593	78931.2	106622	139045	124644	132932	130643	84120.2	138088	101573	85901.3	70286.5	93814.5	46200.5	130677	102765	138269	97003.1	131251	180359	154719	93905.5	98216.5	130586	82783	100000	84704	159858	99936.3	128331	99869.8	91651	123914
sp|P00450|CERU_HUMAN	LISVDTEHSNIYLQN[Dea]GPDR	724.69	3	31.8792	800.39	1	y	7	180711	191975	189054	98270.7	161858	159397	192529	134116	135144	138300	97190	207718	182469	165832	117132	140233	165861	157092	100829	103731	105401	67400.1	146423	107484	145043	160605	219223	232299	215970	110450	170616	156402	101660	144592	130923	171263	123483	143926	75543	137708	120845
sp|P00450|CERU_HUMAN	LISVDTEHSNIYLQN[Dea]GPDR	724.69	3	31.8792	1277.61	1	y	11	76228.2	69657.1	53037	35826.5	53454.7	57921.5	50853.8	40138.4	54136.1	38200	37548	63916.1	64598.4	43956.3	46280	36542.3	62972.3	46252.9	43164.7	32075.7	27015.2	22250.6	58595.5	42329.7	44993.5	44709.2	66134.4	81837.8	65461.3	38101	41889.4	70445.8	34390.4	62815.9	39088.9	107307	48903.1	49399.2	25108.3	37884.9	42747.2
sp|P00450|CERU_HUMAN	LISVDTEHSNIYLQN[Dea]GPDR	724.69	3	31.8792	1209.61	1	b	11	96001.7	92238.8	78517.6	37019.3	57238.2	81663.8	84312.8	59563.5	78384.1	52236.7	53159.2	91418.3	66989.5	68952.4	61433.9	57685.1	71940.4	64057	38703.4	45235.8	44198.7	25019.2	80863.8	49050.7	66213.4	60430.5	77698.4	86894.3	83716.7	55327	51233.7	49900.2	51330.6	62946.9	61409.7	94500.8	70505	65050.8	43842.5	46528.1	58603.5
sp|P00450|CERU_HUMAN	LISVDTEHSNIYLQN[Dea]GPDR	724.69	3	31.8792	1096.53	1	b	10	77771.9	57251.5	62368.3	27204.6	35345.8	55923.7	53015.4	43887.4	48851.3	32064.5	33397	52762.9	55863.2	52405	45087.7	38281.8	53973.7	36710.8	31743.4	32181.9	27405	25833.9	47691.2	35058.5	40050.2	34456.2	71312.3	64401.3	71293.1	37805.4	51579.5	45684.2	31601.8	42162.4	45242.5	80276.5	50622.6	37311.9	23406.6	44709.8	41710.3
sp|P00450|CERU_HUMAN	KAEEEHLGILGPQLHADVGDK	564.796	4	28.4548	724.326	1	b	6	461656	517527	423493	227384	401853	431045	382369	311908	457710	295099	301424	527880	343143	330883	320417	282155	471070	320073	190673	204994	290600	151203	359619	286230	353348	318608	516248	532399	441815	374429	419722	378646	235511	288131	272637	628543	367313	358398	250014	317968	304257
sp|P00450|CERU_HUMAN	KAEEEHLGILGPQLHADVGDK	564.796	4	28.4548	741.353	1	y	7	401674	435851	341440	189198	331607	346434	322258	278784	391704	251963	251620	461869	300290	273607	268196	238676	418387	267134	158312	166333	250069	137629	318267	245266	285058	263041	423001	436279	360504	305969	335334	336544	188415	262687	224811	541148	313357	291303	202186	267252	264171
sp|P00450|CERU_HUMAN	KAEEEHLGILGPQLHADVGDK	564.796	4	28.4548	604.294	1	y	6	322965	384696	309062	156482	301355	301629	281258	220548	318644	206734	208588	400490	257870	233479	235872	208595	353621	220928	137878	145145	214817	119376	271695	213726	249625	242686	386525	399556	305104	253778	313764	270025	152764	222810	193186	476068	258587	242480	175435	231156	214733
sp|P00450|CERU_HUMAN	KAEEEHLGILGPQLHADVGDK	564.796	4	28.4548	710.383	2	y	14	406137	483238	376055	198993	375013	434981	326014	268755	384723	255694	239045	471518	300925	285550	255991	228863	434538	302900	173321	188115	259837	114391	321363	252602	292813	343429	459321	475192	397626	339048	373469	308773	178982	254876	219034	593433	335817	346949	220596	279554	310918
sp|P00450|CERU_HUMAN	KAEEEHLGILGPQLHADVGDK	564.796	4	28.4548	568.788	2	y	11	236996	292278	230592	126879	235557	238177	216481	170416	238685	164575	175808	297203	204792	198111	170235	155322	250480	176867	112273	108264	153812	79608.7	206356	165387	178934	182779	278757	314435	226903	185798	225856	208122	112259	164715	140384	369415	187556	182082	122894	173628	186154
sp|P00450|CERU_HUMAN	KAEEEHLGILGPQLHADVGDK	564.796	4	28.4548	854.437	1	y	8	144961	164293	135951	77123	136950	144365	131933	100381	142412	92039.4	102607	186897	127004	112349	106443	100239	159028	101361	69324.8	65866.1	97843.9	49896.4	125781	101713	112229	105588	176637	176530	143314	116465	134955	129233	76776.7	96122.4	90621.2	223247	123474	103588	73288.1	98313.8	97964.3
sp|P00450|CERU_HUMAN	MFTTAPDQVDKEDEDFQESNK	1237.54	2	27.3432	1483.62	1	y	12	15460.2	14606.1	18189.3	5499.29	11056.4	7249.26	7426.41	6174.3	8671.95	5893.73	6122.57	12765.2	14606.3	7474.33	8538.76	7315.49	13281.8	10135.3	6017.62	4820.08	7248.28	5165.32	276.999	7192.87	6833.09	8095.22		20260.7	12810	9974.32	10005.2	7757.12		10052.9	8067.07	18638.9	324.809	6535.25	6720.13	7776.34	5324.07
sp|P00450|CERU_HUMAN	MFTTAPDQVDKEDEDFQESNK	1237.54	2	27.3432	1368.59	1	y	11	12928.2	14680.3	11561	4325.58	9855.1	10817.5	7289.64	5292.82	8775.5	5651.01	6811.16	14418.2	10680.6	7287.37	5720.15	5852.26	12260.1	8584.86	5685.23	3014.34	7583.7	4301.87		5009.87	3625.2	6877.07	260.2	20982.4	11031.1	10749.7	8069.24	6270.06		3536.04	4260.29	14764.9	10223.7	6193.58	3272.94	2326.91	5169.94
sp|P00450|CERU_HUMAN	MFTTAPDQVDKEDEDFQESNK	1237.54	2	27.3432	1478.65	1	b	13	6169.69	9772.9	5703.47	1093.64	4453.31	3784.11	2814.55	4057.28	4784.73		3304.11	7848.08	6525.72	5243.53	2800.58	4524.24	7743.99	4676.39	1597.56	2381.02	3201.56	2596.06	1692.09	4215.41	1965.51	2691.08	961.233	7659.56	6649.66	4768.52	3384.41	2510.9	1951.58	4679.03	2789.17	7425.81	210.209	2661.01	3678.66	3097.77	2638.66
sp|P00450|CERU_HUMAN	MFTTAPDQVDKEDEDFQESNK	1237.54	2	27.3432	1363.62	1	b	12	4223.35	6566.05	2622.19	1305.23	4993.33	2204.33	2017.25	1512.23	570.823	2806.24	2372.68	4201.85	3510.89	2800.19	991.586	1459.17	2532.4	2595.06	2210.46	331.627		1703.18	1237.71	2346.01	1960.91	2464.44		6173.6	3305.01	1013.21	3011.43	1201.84	1407.48	2223.98	2852.12	3662.08		2962.12	1709.74		386.82
sp|P00450|CERU_HUMAN	MFTTAPDQVDKEDEDFQESNK	1237.54	2	27.3432	961.916	2	y	16	14989.4	16591.5	12258.2	3815.87	10725.1	9778.88	9761.51	5701.62	9802.05	6701.02	7037.74	17384.4	13456	8185.81	5576.46	7688.46	15638.7	12198.6	5162.22	3464.22	8151.15	3999.76		7276.69	8980.1	8035.97		21456.4	12749.1	11700.8	8256.61	8474.66	351.789	9645.89	6200.26	20654.7	282.391	7858.04	7000.66	7562.32	5487.85
sp|P00450|CERU_HUMAN	MFTTAPDQVDKEDEDFQESNK	1237.54	2	27.3432	752.357	1	y	6	14804.8	18206.5	16959.8	6595.01	12053.6	11839.2	11425.2	9891.4	13420.8	8672.02	9846.05	21143.8	19991.2	9087.99	7413.17	11294.1	20819.1	12882.8	5722.48	6900.84	13648.7	5122.82	426.706	8734.5	9747.58	9509.36	416.522	26543.6	14028.2	12394.7	11321.5	8669.44	875.54	9630.34	7155.79	21507	278.677	9551.48	6499.57	9194.14	8989.26
sp|P00450|CERU_HUMAN	SGAGTEDSAC[CAM]IPWAYYSTVDQVK	1253.07	2	44.8434	1456.71	1	y	12	675570	840100	485778	417780	504511	457705	676422	491004	650869	395377	479427	861304	519688	430701	554669	516038	600813	471039	262712	313051	430558	233284	439549	487806	394857	554077	1.72996e+06	862111	933123	501028	502272	563519	341254	447464	470053	854458	566654	669448	378023	473452	404285
sp|P00450|CERU_HUMAN	SGAGTEDSAC[CAM]IPWAYYSTVDQVK	1253.07	2	44.8434	1403.59	1	b	14
sp|P00450|CERU_HUMAN	SGAGTEDSAC[CAM]IPWAYYSTVDQVK	1253.07	2	44.8434	1359.66	1	y	11
sp|P00450|CERU_HUMAN	SGAGTEDSAC[CAM]IPWAYYSTVDQVK	1253.07	2	44.8434	1049.42	1	b	11	187220	264499	152281	133272	153621	138742	203764	148938	205529	118192	145351	206897	173134	150286	157664	152636	171206	147084	80106.7	87264.1	136441	61083.6	149193	163245	127316	183547	465810	280747	281146	136709	150893	178459	103262	146564	141294	246000	179563	219741	103637	137575	134098
sp|P00450|CERU_HUMAN	SGAGTEDSAC[CAM]IPWAYYSTVDQVK	1253.07	2	44.8434	1102.54	1	y	9	106483	125940	72669.9	51784.3	66053.7	62935	87095	62274.1	83801.4	56299.9	59685	122654	74307.7	59399	75303.2	80545.4	84467.8	62416.4	35493.2	46071.1	62344.3	30385.4	62879.3	62036.9	45153	75882	236241	131009	129844	65551.6	75242	72220.2	45298	73677.4	60841	111573	78268.8	95185.2	48545.1	71435.2	54332.7
sp|P00450|CERU_HUMAN	SGAGTEDSAC[CAM]IPWAYYSTVDQVK	1253.07	2	44.8434	936.336	1	b	10	64765.8	84284.6	54938.7	39378.5	44698.6	41571.3	64823.1	47395.8	59338	35579.3	46829.6	78148.9	48217.6	44378.3	51221.8	50984.4	59849.6	41973.8	24684.9	31898.4	45964.9	19802.9	40121.5	46436	40477.3	53868.3	160314	84565.3	88790.9	43532.2	41883.4	53150.8	27653.9	46392.6	48004.1	84322.7	58083.8	67025.5	35972.3	44950.6	37984.1
sp|P02671|FIBA_HUMAN	LGEFVSETESR	627.304	2	23.4524	708.316	1	y	6	5.73649e+06	5.97558e+06	8.26051e+06	2.88164e+06	4.55772e+06	4.46315e+06	4.55045e+06	4.58911e+06	4.56906e+06	3.66785e+06	5.07948e+06	5.52478e+06	5.59041e+06	3.10517e+06	3.99881e+06	4.98994e+06	6.07231e+06	6.0807e+06	3.48591e+06	2.12257e+06	1.14333e+06	3.32432e+06	6.70151e+06	3.83395e+06	5.60209e+06	3.90168e+06	8.59063e+06	7.75377e+06	5.37633e+06	4.67847e+06	4.62748e+06	4.41785e+06	3.12555e+06	5.24286e+06	2.73123e+06	6.65464e+06	4.19635e+06	5.60745e+06	3.07499e+06	3.19911e+06	4.19526e+06
sp|P02671|FIBA_HUMAN	LGEFVSETESR	627.304	2	23.4524	807.384	1	y	7	2.63805e+06	2.96717e+06	3.71291e+06	1.29222e+06	2.00367e+06	1.98435e+06	2.11011e+06	2.02591e+06	2.03359e+06	1.63598e+06	2.35011e+06	2.42662e+06	2.5857e+06	1.47617e+06	1.8045e+06	2.27084e+06	2.74999e+06	2.70965e+06	1.55482e+06	956179	638012	1.54819e+06	2.97205e+06	1.74266e+06	2.4998e+06	1.75141e+06	3.74508e+06	3.47874e+06	2.45887e+06	2.11184e+06	2.14196e+06	1.95805e+06	1.40747e+06	2.36156e+06	1.38497e+06	2.96414e+06	1.93454e+06	2.4779e+06	1.38236e+06	1.49054e+06	1.87313e+06
sp|P02671|FIBA_HUMAN	LGEFVSETESR	627.304	2	23.4524	954.453	1	y	8	1.65683e+06	1.74398e+06	2.34508e+06	865956	1.31696e+06	1.22436e+06	1.31637e+06	1.31853e+06	1.29555e+06	1.07496e+06	1.43646e+06	1.56459e+06	1.6061e+06	915103	1.15505e+06	1.42545e+06	1.72524e+06	1.7487e+06	997179	615732	343810	979395	1.87917e+06	1.12528e+06	1.61889e+06	1.16971e+06	2.48288e+06	2.23755e+06	1.52925e+06	1.35219e+06	1.34056e+06	1.25797e+06	912172	1.50468e+06	805876	1.96432e+06	1.24597e+06	1.59975e+06	864503	981579	1.22506e+06
sp|P02671|FIBA_HUMAN	LGEFVSETESR	627.304	2	23.4524	1140.52	1	y	10	949635	959174	1.33849e+06	486045	701122	714194	716055	782510	746373	600547	802861	867922	899723	496657	653105	806175	951339	993939	537708	349123	181366	537922	1.03723e+06	625286	920092	645798	1.36931e+06	1.25788e+06	835160	744964	768539	708995	513773	845283	454340	1.0843e+06	703767	889704	469361	542994	659380
sp|P02671|FIBA_HUMAN	LGEFVSETESR	627.304	2	23.4524	1083.5	1	y	9				131810
sp|P02671|FIBA_HUMAN	LGEFVSETESR	627.304	2	23.4524	762.367	1	b	7
sp|P02671|FIBA_HUMAN	ESSSHHPGIAEFPSR	546.594	3	17.2777	706.352	1	y	6	1.69257e+06	1.72631e+06	2.10812e+06	1.07567e+06	1.26591e+06	1.24296e+06	1.17786e+06	1.58171e+06	1.52007e+06	1.09961e+06	1.36848e+06	1.89422e+06	1.53402e+06	1.13586e+06	1.45624e+06	1.4707e+06	2.04945e+06	2.04844e+06	1.09288e+06	966162	423267	804275	1.5522e+06	1.08319e+06	1.38603e+06	1.38208e+06	2.67163e+06	2.22856e+06	1.75305e+06	1.51879e+06	1.56961e+06	1.32844e+06	1.08931e+06	1.56025e+06	798445	2.02901e+06	1.31422e+06	1.80396e+06	1.52487e+06	910143	1.62953e+06
sp|P02671|FIBA_HUMAN	ESSSHHPGIAEFPSR	546.594	3	17.2777	973.51	1	y	9	1.15805e+06	1.15122e+06	1.45332e+06	733047	850386	868274	813412	1.05588e+06	1.04347e+06	774407	887249	1.28378e+06	1.09068e+06	772316	1.03111e+06	1.01277e+06	1.41961e+06	1.43506e+06	765255	617450	299425	544089	1.08367e+06	738958	948162	980212	1.83898e+06	1.57887e+06	1.23892e+06	1.05887e+06	1.09625e+06	920177	749781	1.10551e+06	545493	1.40336e+06	940328	1.21852e+06	1.02008e+06	646460	1.09592e+06
sp|P02671|FIBA_HUMAN	ESSSHHPGIAEFPSR	546.594	3	17.2777	635.315	1	y	5	997664	1.01541e+06	1.19957e+06	605830	759681	712095	691795	934669	870857	660575	788321	1.06746e+06	886359	641738	859972	863149	1.21326e+06	1.18805e+06	629084	571494	263556	472365	900442	622089	771042	839332	1.53984e+06	1.25162e+06	1.01958e+06	893308	923738	752367	622414	887990	476822	1.15997e+06	753032	1.03426e+06	874589	510604	948372
sp|P02671|FIBA_HUMAN	ESSSHHPGIAEFPSR	546.594	3	17.2777	876.457	1	y	8	476456	503572	588111	314059	360396	360941	316632	447131	415297	306164	405830	544577	445336	325806	413329	402137	587684	592319	302713	276972	126774	223682	441341	308757	379531	426792	760306	630975	487151	432238	445661	374673	303635	445386	229024	552619	373537	491340	421002	253923	469064
sp|P02671|FIBA_HUMAN	ESSSHHPGIAEFPSR	546.594	3	17.2777	819.387	2	y	15	87570.5			72110			76338.4		76980.8		93615.7	91942.6	77905.9		88944.4	78720.5	88729.9		66613.1			40182.9		53170.1			132208	121681	113294		75746.1					95021.4
sp|P02671|FIBA_HUMAN	ESSSHHPGIAEFPSR	546.594	3	17.2777	665.264	1	b	6	435926	457063	484970	260911	313438	296832	298511	404458	361801	260796	349924	451113	349564	291098	362740	380342	518326	490435	256051	252225	100331	208161	382615	259355	346740	356194	653317	528622	415257	370920	395542	319033	260957	389781	214049	490830	294491	453555	389611	218899	407601
sp|P02671|FIBA_HUMAN	[PGQ]-QFTSSTSYNR	587.262	2	22.8924	727.337	1	y	6	553055	526588	589457	422284	505209	433206	453560	677860	557369	381604	512219	598028	611934	403260	596673	535275	648088	787061	566383	347754	168880	344850	602873	406929	564869	627286	783782	746415	639429	548063	636103	585403	361385	586257	320420	686906	423716	655237	545656	339206	562913
sp|P02671|FIBA_HUMAN	[PGQ]-QFTSSTSYNR	587.262	2	22.8924	640.305	1	y	5	539117	505048	607705	426598	484253	424266	435120	678331	543510	377630	496499	584472	577360	418474	596844	522376	642037	753075	563817	349043	174892	343758	609517	423286	558626	623793	771233	753467	644491	537555	625084	572567	362348	577455	306046	686529	424938	632587	552027	336171	547545
sp|P02671|FIBA_HUMAN	[PGQ]-QFTSSTSYNR	587.262	2	22.8924	814.369	1	y	7	333933	325958	369481	282787	312656	266338	261677	415333	344454	231574	326794	357146	370766	261130	381706	336571	416195	480818	361959	219459	108493	223066	381002	255904	344072	414733	488084	485943	415739	338513	370902	350478	238685	366236	184626	426585	261937	408082	345353	209512	334716
sp|P02671|FIBA_HUMAN	[PGQ]-QFTSSTSYNR	587.262	2	22.8924	915.417	1	y	8	35790.6	28919.3	37110	25098.8		26434.2	24638.2			21661.9		30636.8		23631.5	33003.3	28204.9	38946.7	41016.9		19987.5	11389.7			24389.4		32981.5	48863.8	41611.2	32778.1	31120.5			23208.3	36481	18649.1	37091.2	25541.1	32213.6		21399.7
sp|P02671|FIBA_HUMAN	[PGQ]-QFTSSTSYNR	587.262	2	22.8924	539.257	1	y	4	455574	471397	527326	371865	447936	373567	361727	601302	458336	332773	444004	501156	510118	343116	506728	442328	570196	646931	488789	294689	134754	289385	538520	368976	480422	538630	679851	669378	556281	480831	509744	485372	316386	491995	256376	590127	366726	532747	466931	302378	472117
sp|P02671|FIBA_HUMAN	[PGQ]-QFTSSTSYNR	587.262	2	22.8924	635.267	1	b	6
sp|P02671|FIBA_HUMAN	EVVTSEDGSDC[CAM]PEAMDLGTLSGIGTLDGFR	1043.47	3	49.2903	1293.68	1	y	13	1.01507e+06	1.19123e+06	1.08434e+06	899578	1.02211e+06	856687	1.02485e+06	1.39826e+06	1.11637e+06	861359	1.06563e+06	860627	837993	795094	917961	944077	1.08199e+06	1.38079e+06	956742	794188	418658	629918	1.31939e+06	882337	1.15756e+06	1.35694e+06	1.28134e+06	1.18616e+06	1.39834e+06	1.03271e+06	1.21965e+06	1.15348e+06	844865	1.01811e+06	735109	1.52424e+06	879675	1.02741e+06	1.28163e+06	811094	1.35079e+06
sp|P02671|FIBA_HUMAN	EVVTSEDGSDC[CAM]PEAMDLGTLSGIGTLDGFR	1043.47	3	49.2903	1135.61	1	y	11	610917	755562	678522	556592	646487	539880	598127	868546	669303	508260	676177	565227	509294	495155	595661	592955	662918	835454	613012	477206	268809	409832	834590	557366	711620	819489	795028	711094	856099	652508	750032	695555	515606	662842	458586	968265	538089	650012	789137	517639	848346
sp|P02671|FIBA_HUMAN	EVVTSEDGSDC[CAM]PEAMDLGTLSGIGTLDGFR	1043.47	3	49.2903	1179.45	1	b	11	728564	859081	743664	647398	793828	620872	728970	1.03094e+06	774942	597647	797722	631812	608399	596142	702837	686875	761281	989701	697186	581236	296566	454912	957547	615702	826339	1.01237e+06	888397	822057	971039	785340	864609	815359	590024	742213	538118	1.10369e+06	670242	764503	946158	547936	990648
sp|P02671|FIBA_HUMAN	EVVTSEDGSDC[CAM]PEAMDLGTLSGIGTLDGFR	1043.47	3	49.2903	1406.76	1	y	14	138235	148964	148852	115658	134041	111788	133314	173265	151948	101362	140854	110313	111515	99193.5	129555	122930	148827	163919	119171	100946	50365.8	91810.6	157886	109239	140842	161118	154525	152235	174639	122195	145367	150191	108712	131096	99279.6	189897	109403	133188	163288	108562	175031
sp|P02671|FIBA_HUMAN	EVVTSEDGSDC[CAM]PEAMDLGTLSGIGTLDGFR	1043.47	3	49.2903	1236.66	1	y	12	325183	387286	354324	285465	323424	281443	321095	446826	369305	254214	354699	293532	281880	271905	312864	298937	337453	438377	296762	255809	134584	206016	434800	281935	365987	434348	395954	390532	446704	352283	373601	374313	271796	351677	242813	477772	273603	323896	411902	275745	412477
sp|P02671|FIBA_HUMAN	EVVTSEDGSDC[CAM]PEAMDLGTLSGIGTLDGFR	1043.47	3	49.2903	1476.58	1	b	14	276044	332197	268612	237060	284944	234799	260450	401748	286469	228377	300822	239933	231472	219116	257258	267036	280791	349470	268605	207045	112204	182389	367513	234082	311691	370370	333926	295122	368889	301607	316083	311345	203777	271113	198138	410447	230856	295841	350611	195548	354960
sp|P02671|FIBA_HUMAN	GSESGIFTN[Dea]TK	571.272	2	19.5142	868.441	1	y	8	207840	220838		73.1701	133999		144346		1.98492e+06	115938		255468	201144	133939	150968		238219	260395	175222		71261.6	99795.8	67.1809		142013	185084	321404	291717		164387	151629	151989	145155						166567		211514
sp|P02671|FIBA_HUMAN	GSESGIFTN[Dea]TK	571.272	2	19.5142	611.304	1	y	5	225331	237277		155.057	144380	168629	153200	220266	1.58454e+06	128801		281201	234488	138215	154515		258487	285502	192928	153464	74974	109151				229310	325368	314477	154.982	171896	173265	157087	146660	252155				255136	202607	146864	215266
sp|P02671|FIBA_HUMAN	GSESGIFTN[Dea]TK	571.272	2	19.5142	781.409	1	y	7	139511	161346			95611.9	94341.7			1.41209e+06			190937	157049	90570.9	107562			172202	123415			76444.7			97230.5		231995	165969		113686	114631	107251		149442	773.931	151179	79969.2		129383	94727.7	143719
sp|P02671|FIBA_HUMAN	GSESGIFTN[Dea]TK	571.272	2	19.5142	724.388	1	y	6	52392.8	56258.8	68.4285			29186.5	34249.2	52906.2	450191		201.072	62018.8	49182.6	33531.2	39749.9	295.496	64233.6	63003.7	45563.1	40682.3	21750.3	29827.5		331.182	38210.5		81402.8	72097.8	67.1535		41908.9	40648.6	36200.6			53666.3	29834.2	52424.1		38888.2	52509.9
sp|P02671|FIBA_HUMAN	GSESGIFTN[Dea]TK	571.272	2	19.5142	997.484	1	y	9	32644	40020.4					25052.3	34521.8	356853	19933.4		49996	37204.5	24486.6		228.003	38124.7	44271					67.1809	77.5164	31024.2	27997.4	55004.8	44629.1				27852.3		38211.8	105.334	38415.1	18772.4	32038	28140.2		26949.1
sp|P02671|FIBA_HUMAN	GSESGIFTN[Dea]TK	571.272	2	19.5142	678.309	1	b	7	23867.4		119.109	129.58			12553.1		313783		700.857	32996.1	23427						23280.1					84.8338			49337	35533	897.53					22786.5		17832.6
sp|P02671|FIBA_HUMAN	RLEVDIDIK	550.819	2	30.0728	841.441	1	b	7	680566	1.04803e+06	1.29326e+06	336845	600640	531738	709338	622638	797098	614521	567751	593823	1.07352e+06	584464	538975	942464	797663	614440	379588	334996	393790	564952	934766	531215	744970	565799	1.24098e+06	1.34225e+06	1.30887e+06	994002	861764	858123	144442	680308	377594	931391	809404	777930	494595	514229	1.11199e+06
sp|P02671|FIBA_HUMAN	RLEVDIDIK	550.819	2	30.0728	613.33	1	b	5	274412	397770	555416	110178	202099	211802	250880	279257	250208	221266	198918	188601	368594	203934	196424	320531	284626	260345	148141	119062	132299	201901	343716	213535	263426	191081	487108	474248	429366	392441	281477	335701	52246.3	250779	114548	353955	306204	322800	172669	163180	376348
sp|P02671|FIBA_HUMAN	RLEVDIDIK	550.819	2	30.0728	954.525	1	b	8
sp|P02671|FIBA_HUMAN	RLEVDIDIK	550.819	2	30.0728	726.414	1	b	6
sp|P02671|FIBA_HUMAN	RLEVDIDIK	550.819	2	30.0728	488.308	1	y	4
sp|P02671|FIBA_HUMAN	RLEVDIDIK	550.819	2	30.0728	550.819	2	y	9	2.15133e+06	3.3153e+06	3.71877e+06	1.07555e+06	2.04906e+06	1.76607e+06	1.96186e+06	1.97011e+06	2.38457e+06	2.19835e+06	1.93308e+06	1.80738e+06	3.27622e+06	1.42192e+06	1.8607e+06	2.28128e+06	2.49309e+06	2.16703e+06	1.35706e+06	1.09001e+06	1.19646e+06	1.70892e+06	2.73988e+06	1.82938e+06	2.34814e+06	1.80894e+06	4.26478e+06	4.08519e+06	3.79377e+06	2.85183e+06	2.70347e+06	2.66349e+06	438932	2.30302e+06	1.05759e+06	3.05069e+06	1.95911e+06	2.52301e+06	1.56426e+06	1.59522e+06	3.30686e+06
tr|C9JEU5|C9JEU5_HUMAN	VDSPSLDC[CAM]QDIANK	781.362	2	21.9564	963.42	1	y	8	1897.87	1705.21		292.153	1014.27		135.383	5889.84	263.456	500.035	1104.78	566.697	614.889		196.909	58.0963	1553.18	1901.49	1404.35	183.215	86.3628	3099.17	264.126		1729.25	602.342	1584.6	9828.14	292.875	607.038	6651.07		1742.56				58.0791	1164.03	1939.38	4248.84	730.943
tr|C9JEU5|C9JEU5_HUMAN	VDSPSLDC[CAM]QDIANK	781.362	2	21.9564	1260.59	1	y	11		259.162	367.752		184.048	269.229		170.775	58.055				785.651	525.513	183.878		282.217	650.695				292.304		354.927	197.169	94.1361		959.21	85.4517	403.194	184.033	170.9	251.793	582.554	403.238	1327.71		256.252	376.647	170.88	197.196
tr|C9JEU5|C9JEU5_HUMAN	VDSPSLDC[CAM]QDIANK	781.362	2	21.9564	1163.54	1	y	10	272.822	691.17	61.815	183.959		145.914		196.961	152.097		399.661	1831.99	1206.74	67.0222	1451.16	85.4489	1439.84	1761.9	394.362		67.1687	83.2088		591.166	183.935	1838.32	4398.99			1899.14	292.154	183.941	690.128	85.1321		3070.37	1144.99	98.3374	872.422	68.1129
tr|C9JEU5|C9JEU5_HUMAN	VDSPSLDC[CAM]QDIANK	781.362	2	21.9564	1076.5	1	y	9	735.764	683.022	295.124	123.621	381.217		58.0949	282.602	53.5616	452.009	167.642	406.07	269.318	85.4385	650.457	67.1583	689.892		466.537	277.886	155.031	196.992	46.9254	368.072	440.001	269.157	862.736	502.88	75.9271	37.4363	67.1583		201.701	85.4399	85.4321	408.351		568.45	736.897	242.611	378.63
tr|C9JEU5|C9JEU5_HUMAN	VDSPSLDC[CAM]QDIANK	781.362	2	21.9564	848.393	1	y	7	98.4733	1176.9	170.902	85.3737	529.495	98.5065		165.732	282.34	88.1731		282.533	302.394	117.469	341.466	600.028		443.059				85.439	67.1455			294.748	589.693	368.621		196.968		170.893	775.561	67.1687			223.695	299.297	571.489		834.446
tr|C9JEU5|C9JEU5_HUMAN	VDSPSLDC[CAM]QDIANK	781.362	2	21.9564	1347.62	1	y	12	183.877	479.479		143.477	170.903	67.1809	201.748	138.885		170.732	197.169	170.899		85.4503		85.4489	85.4517		85.4503	85.443		786.915		85.3723		85.4503		264.112	85.4503	274.797	170.8		85.4399	67.1687	85.3126			282.633	170.902	341.78
sp|P02787|TRFE_HUMAN	FDEFFSEGC[CAM]APGSK	789.332	2	33.8787	892.383	1	y	9	1.76424e+06	2.37271e+06	2.03161e+06	1.06021e+06	1.29322e+06	1.80525e+06	1.86877e+06	1.75905e+06	2.42934e+06	1.97294e+06	1.51132e+06	1.85559e+06	3.30889e+06	2.14898e+06	1.97012e+06	2.92713e+06	1.56959e+06	1.40062e+06	951938	1.27634e+06	1.10014e+06	1.64704e+06	1.09499e+06	1.25544e+06	1.3023e+06	785346	2.67938e+06	2.78578e+06	2.11249e+06	1.77571e+06	1.77102e+06	1.68387e+06	1.40837e+06	1.66123e+06	2.29031e+06	1.1822e+06	1.78138e+06	1.22296e+06	1.18684e+06	1.11263e+06	1.31356e+06
sp|P02787|TRFE_HUMAN	FDEFFSEGC[CAM]APGSK	789.332	2	33.8787	1039.45	1	y	10	1.25095e+06	1.671e+06	1.45533e+06	758547	911841	1.26439e+06	1.25755e+06	1.2724e+06	1.69002e+06	1.36853e+06	1.07504e+06	1.33343e+06	2.41023e+06	1.58614e+06	1.42853e+06	2.06733e+06	1.10165e+06	966998	688330	927703	782921	1.16707e+06	776713	885230	929602	587464	1.87236e+06	1.97339e+06	1.52002e+06	1.29655e+06	1.28832e+06	1.21465e+06	976687	1.17761e+06	1.61713e+06	881358	1.25518e+06	873869	841111	807371	912606
sp|P02787|TRFE_HUMAN	FDEFFSEGC[CAM]APGSK	789.332	2	33.8787	1186.52	1	y	11	421848	591071	491825	261537	301754	430086	442709	429428	576940	472772	363704	437744	811485	518934	486049	700047	376035	356830	242676	308343	270338	403668	262642	300722	317449	186069	618211	648496	511522	421393	438806	416997	341508	393385	559316	297046	423573	287889	283651	280268	305635
sp|P02787|TRFE_HUMAN	FDEFFSEGC[CAM]APGSK	789.332	2	33.8787	805.351	1	y	8	460709	607027	520970	282061	314992	445317	478582	459824	618413	526267	396273	505952	829011	582569	523353	726398	420558	359062	256569	346937	283424	407150	276743	329515	324152	210589	703644	712107	574995	448939	470649	448064	372887	435209	589266	300145	462698	318845	311392	292758	345730
sp|P02787|TRFE_HUMAN	FDEFFSEGC[CAM]APGSK	789.332	2	33.8787	1315.56	1	y	12	119757	154579	116868	71186.3	81315.7	113234	125841	120517	158898	127871	101438	127292	214571	141514	128291	186646	109229	94698.9	67556.8	81568.3	73728.3	112756	75076	80663.6	78585.5	50731	172540	184241	137264	119171	123681	105384	93282.3	106891	153202	80169.2	110056	85706.2	78705	71909.3	83868.4
sp|P02787|TRFE_HUMAN	FDEFFSEGC[CAM]APGSK	789.332	2	33.8787	1430.59	1	y	13
sp|P02787|TRFE_HUMAN	YLGEEYVK	500.753	2	24.9773	724.351	1	y	6	5.38709e+06	1397.2	5.37394e+06	2.93908e+06		4.61188e+06	5.07856e+06	4.63198e+06			4.06265e+06	5.55591e+06	7.60204e+06	6.00752e+06	5.15898e+06	7.40608e+06		3.73465e+06		3.41166e+06	3.4413e+06	4.84223e+06			3.48132e+06		6.70199e+06		4.79986e+06	4.25712e+06			3.85465e+06	4.56867e+06	5.78962e+06	2.80938e+06	4.59254e+06	3.22389e+06	3.04056e+06	3.13759e+06
sp|P02787|TRFE_HUMAN	YLGEEYVK	500.753	2	24.9773	837.435	1	y	7	868383		857225	490359		751472	818455	755135		824.026	668471	888504	1.21761e+06	963384	883773	1.18231e+06		616562	1262.15	565594	583941	812828	679.295	549.093	549826	162.366	1.06856e+06	2008.43	782025	683588	1452.46		650786	740139	940394	460581	764614	525597	500332	492846
sp|P02787|TRFE_HUMAN	YLGEEYVK	500.753	2	24.9773	538.287	1	y	4		2940.48							6888.51	4154.36							236.727		1461.85				8150.21	6732.64		7681		2559.82			5792.97										713.269
sp|P02787|TRFE_HUMAN	YLGEEYVK	500.753	2	24.9773	667.33	1	y	5					11883.4												13095.9		13606.4							1034.44		27592.6				24948.3				141821					24181.1
sp|P02787|TRFE_HUMAN	YLGEEYVK	500.753	2	24.9773	592.261	1	b	5									1009.43	608.355													183.958	1254.81		617.886					332.658
sp|P02787|TRFE_HUMAN	YLGEEYVK	500.753	2	24.9773	409.245	1	y	3		868.146			4244.44				900.799	843.22														183.917		875.301		10530.1			927.716	6501.39									5055.58
sp|P02787|TRFE_HUMAN	EGTC[CAM]PEAPTDEC[CAM]KPVK	606.606	3	12.2922	685.835	2	y	12	2.95828e+06	4.0251e+06	3.30524e+06	1.48962e+06	2.10001e+06	2.74521e+06	2.42197e+06	2.32079e+06	2.84699e+06	2.64035e+06	2.03962e+06	3.44318e+06	4.56892e+06	1.16781e+06	2.92573e+06	3.7885e+06	3.09414e+06	2.26085e+06	1.12708e+06	1.82451e+06	1.41899e+06	2.29926e+06	1.37601e+06	1.68854e+06	1.80373e+06	1.16798e+06	4.77093e+06	4.11072e+06	2.86923e+06	2.50313e+06	2.46148e+06	2.25499e+06	1.78983e+06	2.81281e+06	3.1787e+06	1.90524e+06	2.52032e+06	1.73842e+06	1.48617e+06	1.43982e+06	1.70475e+06
sp|P02787|TRFE_HUMAN	EGTC[CAM]PEAPTDEC[CAM]KPVK	606.606	3	12.2922	1073.53	1	y	9	698547	947286	801391	329091	518364	636174	537990	561701	679405	607291	466699	878530	1.11693e+06	260706	719441	899374	724018	526927	262497	424466	366392	544892	343727	393101	424971	282589	1.07036e+06	1.01135e+06	653131	581472	589314	542136	443649	680930	710533	471552	603929	413348	357302	335179	396778
sp|P02787|TRFE_HUMAN	EGTC[CAM]PEAPTDEC[CAM]KPVK	606.606	3	12.2922	1144.57	1	y	10	219371	295190	248807	111936	156639	215905	168078	167895	221500	190112	146175	291646	346744	76935.7	235881	285377	223959	175503	83638	138729	107560	168333	106752	121522	127738	80817.3	331761	321587	208368	183256	177306	162450	139387	212911	231069	151522	180729	131884	114338	113989	135304
sp|P02787|TRFE_HUMAN	EGTC[CAM]PEAPTDEC[CAM]KPVK	606.606	3	12.2922	976.477	1	y	8	200682	272671	234351	96029.7	149969	189620	156422	154217	199175	187311	138893	252093	318305	69895.4	214553	263595	209824	155430	77961.2	121082	112561	154168	102312	118761	122890	80434.1	313649	302932	194787	176471	167605	152032	130611	198439	210013	135279	172659	120557	104102	101371	123273
sp|P02787|TRFE_HUMAN	EGTC[CAM]PEAPTDEC[CAM]KPVK	606.606	3	12.2922	875.429	1	y	7	177711	255385	205602	85383.9	131386	169205	140996	155610	169518	148251	123717	235219	283307	65280.4	180350	231631	192428	132373	74887.8	111303	93773.3	137034	87654	103187	108841	70292.9	276561	260293	164893	153992	151163	132798	113033	173416	191886	121169	153404	110761	92025.9	89231.3	95272.1
sp|P02787|TRFE_HUMAN	EGTC[CAM]PEAPTDEC[CAM]KPVK	606.606	3	12.2922	765.85	2	y	13	219918	297643	254564	110263	161834	188890	168075	174684	246572	195233	142329	261812	336377	76603.1	230151	295490	230049	174987	74005	133193	91706	158251	100286	117448	124459	74497.6	378227	308427	207344	175088	187484	163520	138315	216764	224711	139706	190809	123906	104449	98398.7	120857
sp|P02787|TRFE_HUMAN	C[CAM]STSSLLEAC[CAM]TFR	766.348	2	34.4914	896.429	1	y	7	885905	1.46011e+06	966085	620740	664625	961762	836549	853606	1.1324e+06	958722	827643	897934	1.43303e+06	1.08764e+06	961803	1.33663e+06	771704	700786	465297	620646	507703	839511	539632	692228	600967	392866	1.0857e+06	1.38769e+06	1.01979e+06	904671	892908	783663	753689	781554	1.20163e+06	549368	811514	605618	648749	617500	610684
sp|P02787|TRFE_HUMAN	C[CAM]STSSLLEAC[CAM]TFR	766.348	2	34.4914	783.345	1	y	6	782465	1.27452e+06	837698	571945	565836	807891	714544	738413	977466	840566	710665	732371	1.24734e+06	925886	826751	1.13e+06	693095	583504	395370	531963	441063	733543	464639	588566	553127	341450	961312	1.19815e+06	854195	770195	757504	692367	658455	681929	1.02391e+06	470575	706896	542685	566783	513528	520816
sp|P02787|TRFE_HUMAN	C[CAM]STSSLLEAC[CAM]TFR	766.348	2	34.4914	1183.58	1	y	10	397974	627809	412905	268635	290744	415231	368836	363192	526933	428498	366708	390235	615330	488805	435856	590671	345678	314860	205458	272905	209705	374366	240986	320646	287293	168067	490846	619098	463852	398984	406621	333755	332325	338448	541389	234536	358166	270864	278234	268180	275403
sp|P02787|TRFE_HUMAN	C[CAM]STSSLLEAC[CAM]TFR	766.348	2	34.4914	1096.55	1	y	9	421128	664605	434495	276378	297432	429707	380494	367555	543808	441124	368056	399007	627669	489191	444099	592458	350797	320857	203982	277531	225650	372821	238726	308286	301354	172439	502039	636662	459981	403543	396736	342813	322877	355548	547946	245157	368470	264695	289648	274676	266647
sp|P02787|TRFE_HUMAN	C[CAM]STSSLLEAC[CAM]TFR	766.348	2	34.4914	1009.51	1	y	8	351530	598370	403611	254444	273917	389577	351836	353485	477322	402813	327981	356907	601923	438977	404875	536541	319654	303570	192480	250874	201995	363481	209179	287506	258783	155265	452299	577769	409353	369812	366116	313966	304890	333885	472607	221939	336887	246370	258253	257007	257268
sp|P02787|TRFE_HUMAN	C[CAM]STSSLLEAC[CAM]TFR	766.348	2	34.4914	1284.63	1	y	11	303422	479811	324297	204722	213191	313704	285985	280189	402052	332408	271521	297776	476617	366256	328583	456118	254433	231167	157233	211731	168203	290507	175906	222433	215950	136020	368934	477328	336391	308810	301626	273044	260641	278293	402113	189491	261712	200275	222680	208093	198932
sp|P02787|TRFE_HUMAN	KPVEEYANC[CAM]HLAR	529.596	3	14.1704	729.843	2	y	12	129916	85.3491	133011	64812.3	31846.3	123207	101571	108312	69498.7	135185	80259.5		210358	149513	116434	158724	46749.1	79073.8		24708.9	24128.7	41014.1	59256.1	67976.7	15933.9	37413.9	157017	107889	86498.3	86838	68347.7	65253.7	63945.8	36515	128393	53102.9	61862.8	52552.9	17718.6	31697.3	19369.3
sp|P02787|TRFE_HUMAN	KPVEEYANC[CAM]HLAR	529.596	3	14.1704	1262.56	1	y	10	86538.7		94094.4	46607.7	26134.8	94994.1	71800.2	71753.8	49168.1	84201	58732.5		145532	93001.2	77894.8	123495	38747.4	53161.7	946.473	26553	23577.9	27079.7	38911.2	49133.7	16766.9	30099.6	93898	77102.7	67463.8	55455.2	56557.3	51296.3	55929.6	33856.6	90076.5	39077.9	52206.3	46867.8	16718.4	25274.5	17511.9
sp|P02787|TRFE_HUMAN	KPVEEYANC[CAM]HLAR	529.596	3	14.1704	841.41	1	y	7	109830		120628	56064.1	28510.6	115503	93098.2	103914	60521.2	107983	70784.6	85.4399	181878	132059	95213.4	147769	49562.6	77315.4		30159.3	23066.3	36262.4	47525.7	66767.8	19745	34770.1	125898	95038.9	84561.2	60479.1	64563.6	58295.7	60893.5	42339.5	106173	56332.6	58364.2	61559.8	19626.3	30952.4	24940.2
sp|P02787|TRFE_HUMAN	KPVEEYANC[CAM]HLAR	529.596	3	14.1704	770.373	1	y	6	105036	85.4399	115917	53883.2	27090.7	108880	83179.6	87607.3	54104.6	105439	71780.4	282.633	166798	121722	89516.3	154433	47185.2	64930.9	3129.42	26906.9	28457.5	35725.7	46418.3	58627.5	17559.8	36176.2	116009	91715.3	77452.9	59831.2	54700.1	54710	57245.5	38976.1	103328	48278.5	61677.6	60416.2	14698	29712.9	19798.2
sp|P02787|TRFE_HUMAN	KPVEEYANC[CAM]HLAR	529.596	3	14.1704	1004.47	1	y	8	87105		83455.6	46119.1	21263.4	93388.7	63849.9	66216.5	43470.5	78769.5	56965.7	137.437	134527	85548.5	74656.6	109590	38576.5	55308.4	2562.55	23831.4	15858.8	25028.9	32555.9	47429.9	14975.7	24760	87424.6	69691.1	53409.9	49918.3	42991.1	45669.8	41425.4	31483.1	75579.5	38041.6	42101.7	48035.3	14741.5	22736.8	15782.4
sp|P02787|TRFE_HUMAN	KPVEEYANC[CAM]HLAR	529.596	3	14.1704	1133.52	1	y	9	57411.2	85.4399	57980.3	30263.9	17895.7	60408.5	45359	45727.4	31605.5	56292	37130.5	85.4399	100873	64725.2	53242.9	74881.9	28737.6	35682.2	1156.8	16087.9	12802.5	21241.1	22050.7	31012.9	10349.1	21393.5	64545.4	47882.9	44343.2	34461.1	36262.6	31211.2	34156	18397.2	56170.9	28612.7	31691.8	32725.9	10809.4	18652.6	14087.7
sp|P02787|TRFE_HUMAN	DSGFQMNQLR	598.28	2	27.7044	789.404	1	y	6	1.30757e+06	1.79611e+06	1.1598e+06	667945	829595	1.076e+06	1.01687e+06	1.12015e+06	1.43084e+06	1.13049e+06	876245	1.44291e+06	1.80728e+06	1.33669e+06	1.30734e+06	1.59126e+06	1.22045e+06	1.05281e+06	627022	775860	781448	1.0439e+06	643848	820397	769810	519852	2.05903e+06	1.60988e+06	1.17229e+06	1.0637e+06	1.05503e+06	978882	864781	1.15262e+06	1.39194e+06	759686	1.10289e+06	838180	791962	712842	756688
sp|P02787|TRFE_HUMAN	DSGFQMNQLR	598.28	2	27.7044	661.345	1	y	5	1.14308e+06	1.58724e+06	1.03305e+06	626570	742540	950786	926174	971448	1.24402e+06	983331	780512	1.26897e+06	1.62052e+06	1.20562e+06	1.16081e+06	1.35636e+06	1.05473e+06	948421	526852	678447	691730	951771	587659	711581	677592	462639	1.82098e+06	1.47008e+06	1.05253e+06	989713	937814	865899	761029	1.00288e+06	1.21871e+06	659415	947489	736790	682979	638630	659255
sp|P02787|TRFE_HUMAN	DSGFQMNQLR	598.28	2	27.7044	993.493	1	y	8	260029	365817	227577	139153	169520	207400	202790	235188	281051	212321	176607	278071	368483	287074	286030	308908	232331	208641	122654	146869	161484	217470	125620	157939	158880	103030	400638	340042	231222	222835	208353	190864	178953	217792	267059	141528	216164	167591	149225	142444	153736
sp|P02787|TRFE_HUMAN	DSGFQMNQLR	598.28	2	27.7044	936.472	1	y	7	152171	209797	142624	79190.5	96790.6	131457	124287	128074	161873	126665	99463	175749	216558	162054	166293	180499	148941	141072	74032	91094.6	90358.5	120618	82771.2	102665	98987.3	61062	247378	201110	150121	127969	121061	111791	107129	132152	160954	80702.5	127260	97530	83637.9	83652.6	90988.7
sp|P02787|TRFE_HUMAN	DSGFQMNQLR	598.28	2	27.7044	666.255	1	b	6	74439.7	108258	64224.9	37415.7	46830.4	58630.2	60387.2	63002.9	76282.3	56654.3	51906.2	83621.4	115500	76611.8	72798.3	83949.6	71596.4	70278.8	32989.7	46906.4	47407.6	62855.8	37616.9		42757.2	31378.8	123008	99567.1	72560.4	60824.1	61483.6	60980.3	53891.9	66602.3	81580.3		73099.6	47757.1		40052.8
sp|P02787|TRFE_HUMAN	DSGFQMNQLR	598.28	2	27.7044	908.357	1	b	8
sp|P21333|FLNA_HUMAN	TGVAVNKPAEFTVDAK	549.63	3	24.5784	977.494	1	y	9	9757.22	11829.3	7566.33	26534.2	10412.6	25225.6	23551.7	11691.1	15399	23144.2	12312	21694.7	12767	5350.68	9673.4	11018.6	3260.92	13307.9	76065.5	34774.8	45129.2	8882.36	7316.76	23704.2	9446.27	12927.5	37948.5	28529.8	18473.5	21036	18265.6	18148.4	37223.8	10306.1	41733.2	10312.8	39242.5	10677.5	3953.3	4496.33	7019.94
sp|P21333|FLNA_HUMAN	TGVAVNKPAEFTVDAK	549.63	3	24.5784	695.372	2	y	13	9195.87	8565.99	5561.86	29603	8342.11	21691.3	21238.6	9043.87	15399.4	21832.3	10321.2	17958.6	12190.3	3726.13	7446.68	8383.81	2658.99	13434.5	108325	38440.3	52406.7	7908.52	5168.23	31805.9	7682.56	11969.6	42647.2	32648.2	25583.6	21429.2	16694.7	19685.6	42710.4	9262.29	46587.3	8869.09	47070.2	7601.54		5486.33	4691.25
sp|P21333|FLNA_HUMAN	TGVAVNKPAEFTVDAK	549.63	3	24.5784	659.854	2	y	12	2451.63	1873.25	1644.8	5244.77	1925.93	7168.11	4508.85	1824.91	3438.79	5826.41	1851.43	4709.39	4553.75	1168.1	2648.72	2329.82	690.113	3061.55	25402.6	10208.1	10490.3	1793.79	593.565	8182.61	2412.31	2914.54	9935.46	9756.24	5777.63	4827.07	5198.8	4936.33	12883	2438.46	9881.26	3837.65	10015.5	2707.69	144.017	1515.55	959.658
sp|P21333|FLNA_HUMAN	TGVAVNKPAEFTVDAK	549.63	3	24.5784	680.361	1	y	6				5214.11	1459.46	2669.73	4519.04	1198.41	3142.61	2280.39	3387.83		1586.59						10915.9	4028.24	6347.03			3592.52	2301.26	564.222				2619.02	2406.93	3112.63	7215.37	1561.92	7017.89		6765.79	2108.75			963.963
sp|P21333|FLNA_HUMAN	TGVAVNKPAEFTVDAK	549.63	3	24.5784	773.417	2	y	15	2244.61	1377	545.938	2884.11	1083.6	2771.92	2950.87	1688.4	1940.39	2871.77	1478.02	2518.69	2293.62	551.78	1448.08	856.309		846.31	11892.8	4149.68	4766.02	1646.67	420.007	4177.05	2206.59	2306.87	5654.46	3130.5	3619.74	1975.09	2210.66	2051.6	4110.23	941.062	5498.77	909.707	4906.47	1387.33	170.761	1278.94	1201.8
sp|P21333|FLNA_HUMAN	TGVAVNKPAEFTVDAK	549.63	3	24.5784	610.32	2	y	11	1898.68	1658.33	1324.09	4769.47	1914.36	3937.19	2783.33	1002.1	2517.92	3361.9	3143.72	4296.93	1845.41	399.398	1250.46	1993.15	726.816	2422.58	11791.1	5191.17	5022.15	1457.36	1291.96	6521.18	1327.71	2106.49	6788.28	4243.68	3490.28	3282.39	3909.07	2451.16	5041.09	1781.32	6579	1573.01	7472.9	1911.52	302.736	1307.39	2017.25
sp|P21333|FLNA_HUMAN	VPVHDVTDASK	389.872	3	11.0585	534.77	2	y	10	4979.8	6929.59	4280.03	25394	5687.7	18796.5	18273.6	7542.27	11126.3	11412.4	9899.59	22716.3	8948.19	528.743	6441.82	6156.55	8279.57	10707	74802.5	32731.8	27914	5680.12	6314.44	24125.4	6201.66	7528.22	28490	27145.7	17203	15062.7	16013.2	12024.7	36259		41592.3	8202.6	36585.3	8140.69	3168.51	2183.91	3363.77
sp|P21333|FLNA_HUMAN	VPVHDVTDASK	389.872	3	11.0585	436.709	2	y	8	359.596	2736.12	1353.59	7910.01	1835.15	4478.44	4896.48	1823.18	3299.52	5000.25	3021.95	3888.12	3215.92	480.176	1832.44	2057.28	637.23	2101.4	19103.3	7055.82	8897.46	1820.68	1587.38	5552.3	2049.4	2734.16	7637.51	7000.26	3840.43	3303.06	3646.66	3821.96	8022.48	2451.23	8832.94	2734.01	8325.18	1914.93	754.656	1165.91	946.035
sp|P21333|FLNA_HUMAN	VPVHDVTDASK	389.872	3	11.0585	872.411	1	y	8	98.5845	1860.15	874.051	4935.65	1774.71	4888.83	5080.98	2832.83	3794.32	4617.64	1538.01	3611.5	1482.64		1570	2123.12		2822.98	13815.9	5392.6	6186.37	1426.19	1084.46	5028.33	1269.2	1956.42	6451.87	4620.82	4175.11	4448.3	3388.41	2029.99	6431.64	1619.46	6289.08	1910.88	4922.39	1551.16	85.4399	1359.69	1405.29
sp|P21333|FLNA_HUMAN	VPVHDVTDASK	389.872	3	11.0585	735.352	1	y	7	723.966	1897.21	1322.85	5918.45	1414.18	4507.65	4018.52	1868.58	3234.41	4845.65	2607.18	4306.75	3861.56		2302.84	2023.19	959.742	3293.25	13356.8	6499.19	5784.09	1905.72	907.228	5512.99	2197.55	2493.44	8069.01	5858.35	4103.37	3014.81	3933.08	3837.07	7636.86	1401.41	7044.52	2288.6	7344.05	2538.57	1063.29	560.456	794.325
sp|P21333|FLNA_HUMAN	VPVHDVTDASK	389.872	3	11.0585	521.257	1	y	5	1343.65	1882.03	1092.32	4923.8	2057.06	4172.98	4437.78	1857.7	2849.69	3724.23	5203.37	4793.53	3245.67	381.339	2714.19		3058.51	3417.02	12376.5	7323.81	7438.22	1987.68		5809.95	2035.76	1570.38	4969.45	6192	5300.63	3917.3	4368.15	5526.2	8124.63	4044.67	7591.5	2959.52	10469.8	3510.16	733.399	763.746
sp|P21333|FLNA_HUMAN	VPVHDVTDASK	389.872	3	11.0585	486.243	2	y	9		1182.95	544.438	2907.73	702.466	2064.52	4535.78	735.562	2013.76	2101.71		3302.41	1341.89			1838.48		1987.79	6394.98	4887.49	5979.19	441.696	471.708	2485.2		746.783	3364.94	2055.97	3806.38	2246.51	2142.99	1683.75	4551.5	1001	3457		5344.82	609.619	906.001	1339.7	356.12
sp|P21333|FLNA_HUMAN	AFGPGLQGGSAGSPAR	715.363	2	22.1279	759.374	1	y	9	7268.51	8021.58	3755.63	20453.3	5669.36	16150.9	17124.4	7174	11520.9	14012.8	9456.39	12337.2	10214.3	593.235	4657.53	6161.18	2121.21	9792.91	54843.2	24146.9	32806.9	5212.24	4446.91	19471.5	5800.8	8342.1	24656.4	24680.8	17438.9	11424.4	14007.2	12514	26882.8	6543.94	30711.9	7026.13	32931.7	8649.12	335.609	3851.43	2282.11
sp|P21333|FLNA_HUMAN	AFGPGLQGGSAGSPAR	715.363	2	22.1279	887.433	1	y	10	6148.92	6460.64	2893.17	18311	5284.83	14295.5	17307.4	7123.84	9328.29	13478.2	8687.13	10956.1	10730.7	305.396	4674.46	4451.41	1701.72	8468.92	48844.8	18262.7	24951.7	4513.86	3094.67	16378.3	5516.3	6696	22676.6	20286	15562.2	11582.1	11497.1	9291.6	26907.5	5533.15	22901.8	7858.75	27530.8	5883.23	122.769	3923.38	3962.78
sp|P21333|FLNA_HUMAN	AFGPGLQGGSAGSPAR	715.363	2	22.1279	1211.61	1	y	14				2449.08		2840.75	2378.62	1176.9	3819.79	3657.51	2828.36	2375.77	1425.56	170.711	812.946	990.859		1967.66	10433.9	5743.25	6123.39		1236.96	3427.6			5484.14	7229.2	4452.7	4178.84	2804.59	1776.35	5469.91	1377.74	4951.29		4295.41	1716.73			344.054
sp|P21333|FLNA_HUMAN	AFGPGLQGGSAGSPAR	715.363	2	22.1279	1057.54	1	y	12	1649.63	856.485	1058.25	2948.35	788.7	3227.06	2747.08	959.552	1859.87	2215.95	2343.42	2452.39	2563.73		615.842	1268.61		1675.98	10903.3	3773.43	3519.86	767.881	777.507	3281.83	997.161	1139.09	3672.18	3549.34	3168.86	1997.14	2178.51	1922.72	5371.04	1483.45	4199.96	1636.29	5093.06	1405.01		933.329	1500.85
sp|P21333|FLNA_HUMAN	AFGPGLQGGSAGSPAR	715.363	2	22.1279	1000.52	1	y	11		2279.33		3811.61		4116.2	4249.61		2442.99	3411.56	2158.95	4832.42	2653.25	233.402	1280.12		921.125	3354.2	8446.44	3209.73	4923.44	1283.28		5203.42	3647.39	3387.58	6387.71	2933.64	3798.07	3248.96	3945.31	1743.26	5499.72	1617.07	5185.69		5217.42	1603.77	1254.32	720.654	396.742
sp|P21333|FLNA_HUMAN	AFGPGLQGGSAGSPAR	715.363	2	22.1279	1154.59	1	y	13	762.46	810.692	88.2654	2474.32	647.485	2549.36	1574.9	1339.29	1229.71	2050.21	573.167	1357.83	1537.49		169.476	913.687	341.594	788.736	4929.01	2202.5	3332.79	578.427		2412.55	650.722	565.278	2536.57	2622.98	1406.29	1721.86	1271.57	1761.1	3043.17	466.56	2694.8	1167.36	3831.69	466.467		860.868	932.845
sp|P21333|FLNA_HUMAN	AGVAPLQVK	441.774	2	21.2323	584.377	1	y	5	17925.4	12566.4	13842.2	69860	17430.9	54629.6	55477.9	19999.5	27758.3	58294.1	24910	39758.2	30100.2	6037.53	17790.1	19697.7			194354	80245.3	98456.4	14381.2	10042.4	69294.7	19081.7	22438	91821.4	67993.8	43896.1	35385.9	45222	37469.4	118525	16677.1	106545	23076.2	102797	23258.3	5210.48	10396.5	11276.5
sp|P21333|FLNA_HUMAN	AGVAPLQVK	441.774	2	21.2323	655.414	1	y	6	22361.2	37000.9	17037	54998.3	12744.1	40081.6	36003.4	13502	24098.4	48305.8	15644.5	26308.6	28259.1	4379	10212.7	16157.2	477.173	67.1392	136099	64755.6	70373.6	12106.8	11336.9	49110.6	11974.4	14937	66959.5	54411	34237.1	37281.1	35721.5	30573.9	75345	18351.1	80565.8	16450.7	68343.2	25809.6	13379.4	11138.1	7155.71
sp|P21333|FLNA_HUMAN	AGVAPLQVK	441.774	2	21.2323	811.504	1	y	8	1439.43		1144.25	3795.05	2227.22	2202.45		1901.95	2609.84	4092.22	1560.35	3700.98	1577.53	454.6	1071.34	1268.58				5582.96	6398.51	1071.41	847.883	4029.17	2129.11	1721.25	5132.99	3543.15	3815.26	3456.7	3024.96	1860.15	7171.12	1855.12	6149.14	1748.38	4956.79		411.041	663.86	1229.1
sp|P21333|FLNA_HUMAN	AGVAPLQVK	441.774	2	21.2323	754.482	1	y	7	1045.04		663.724	3621.68	737.332		2686.51	1268.55	2547.45	3230.7	972.784	2727.01		342.908		1367.18	256.33	85.439	11122.2	3747.43	4682.49	1196.46				1618.36	5574.96	4768.93	3010.33	2861.78	3081.84	2160.51	5184.7	1058.2	5328.22	1432.23		783.551	466.654	637.323	1250.36
sp|P21333|FLNA_HUMAN	AGVAPLQVK	441.774	2	21.2323	487.324	1	y	4	2447.31	4493.46	1476.27	3808.41	1361.85	4023.2	3979.06	986.362	2544.64	4054.78	1591.49	2643.15	2134.55	418.772		1244.5	183.879	591.558	11655.1	6687.77	6515.53	1849.25	1024.9		1725.89	1715.92		4071.53	2690.63		3010.96	2267.62		1863.12	6461.35	1613.78	6959.61	2033.72	1337.03		874.166
sp|P21333|FLNA_HUMAN	AGVAPLQVK	441.774	2	21.2323	509.308	1	b	6			872.734			2409.42		1013.52			1548.44					1879.53	2016.1	216.911								1215.16								683.785				782.065	353.86
sp|P21333|FLNA_HUMAN	IVGPSGAAVPC[CAM]K	578.313	2	18.6025	943.467	1	y	10	9870.08	5987.29	3993.54	24693.4	6705.48	22638.1	21373.1	9216.35	13709.7	20183.3	12125.3	18307.4	12817.6	3126.52	6893.01	7540.92	7583.04	13111.2	80835.3	28880.9	35876.3	5657.81	5581.81	22160.5	8167.3	8696.64	33619	30220.6	23456.2	16102.9	17799.6	12803.7	43910.1	8485.64	43272	9331.27	41619.9	9586.82		4712.47	5415.97
sp|P21333|FLNA_HUMAN	IVGPSGAAVPC[CAM]K	578.313	2	18.6025	789.392	1	y	8	1690.76	2441.28	1874.63	5679.15	1979.24	5816.4	4697.63	2253.68	2845.31	4250.56	2868.91	3805.73	3805.56	806.244	2611.12	2203	497.001	3530.58	15806.8	6010.61	7649.74	1229.14	424.437	4765.1	1715.33	2626.71	9038.44	7709.48	3553.95	4454.97	4820.24	3239.86	7200.57	1994.58	9604.81	2239.89	9357.22	3037.44		1231.48	1169.92
sp|P21333|FLNA_HUMAN	IVGPSGAAVPC[CAM]K	578.313	2	18.6025	886.445	1	y	9	1057.53	1478.03	1575.3	4378.09	1456.66	2799.99	2397.66	1006.56	1724.18	3141.63	1374.34	2602.3	2442.62		1120	1495.88	16935.6	2993.28	10806.7	5195.61	6342.76	2052.72		3037.17	815.304	954.78	4725.62	5347.49	3187.83		2949.75	2744.41	5741.31	1365.67	7483.77	1671.88	5705.79	1625.76	427.299	1243.96	543.162
sp|P21333|FLNA_HUMAN	IVGPSGAAVPC[CAM]K	578.313	2	18.6025	702.36	1	y	7	1657.08	1152.58	402.624	5825.52	1143.35	4320.68	4443.51	1379.39	2393.06	4259.18	1971.12	2919.6	2523.93	621.691	1665.32	2339.91	1045.76	2731.01	13877.3	4716.57	8493.61	2220.5		4216.83	1577.39	2164.44	6528.12	3895.56	3645.03	3969.89	3305.04	2510.55	7008.62	1864.06	7851.79	2812.08	5108.16	1268.21	91.3481	874.878	732.323
sp|P21333|FLNA_HUMAN	IVGPSGAAVPC[CAM]K	578.313	2	18.6025	752.43	1	b	9	3135.36	1928.77	1368.45	6216.64	2550.27	5082.33	4691.05	1540.45	4606.92	4601.02	4140.4	5396.12	2857.57	1296.88	2228.21	1776.68		3399.82	20698.5	7105.35	10921.6	1725.42	1098.37	5952.27	2127.05	2651.64	10482.8	8050.04	6051.18	5075.52	5444.97	2953.28	9236.12	1133.03	10938.7	2900.39	8538.57	1978.74		1744.66	861.346
sp|P21333|FLNA_HUMAN	IVGPSGAAVPC[CAM]K	578.313	2	18.6025	1042.54	1	y	11		1058.21		1917.37	972.74	2819.7	2057.14	368.087	1620.35	2123.29	1380.31	1873.28	1374.69	441.882	227.29	565.278		749.295	6183.86	2118.16	3825.77	1675.03			693.289		3946.73	2220	1875.17	1404.79	1671.09	1268.59	3144.55	893.907	3640.01	471.459	2938.79		108.396		538.783
sp|P21333|FLNA_HUMAN	GTVEPQLEAR	550.291	2	17.7445	713.394	1	y	6	27853.9	20106.7	720.835	72837.6	19926.9	69549.1	67298.2	26690.2	36636.4	61239.1	25726.9	44335.4	38688.5	8316.36	20347.7	23223.6	875.832	43099	231497		119465	18528.6	14569.4	68908.2	23881	26029.2	106148	90657	56162.2	522.098	55167.4	44369.3	120540	25784.3		31752.5	107231	22889.8	275.99	21882.1	67.1462
sp|P21333|FLNA_HUMAN	GTVEPQLEAR	550.291	2	17.7445	842.437	1	y	7	5565.91	5164.6	98.4042	13726.7	5578.17	13696.4	13472.5	4793.88	7535.46	11407.5	6534.26	8979.67	5819.73	2414.97	4635.5	4847.85	157.166	6995.95	39561.5	1600.42	19661.4	3855.96	2365.13	12803.3	5453.31	5880.56	20498.5	17239.1	13091.6		7992.06	7692.82	25196.5	4842.59	742.341	6858.39	20027.4	6433.54	384.872	3616.05	67.1392
sp|P21333|FLNA_HUMAN	GTVEPQLEAR	550.291	2	17.7445	941.505	1	y	8	2510.75	1722.07			2096.49	4203.1	5152.6	1517.65	3022.52	3721.58	2359.81	3126.39	2575.55	489.126	1525.76	1723.91	183.931	2204.52	13999.1		8945.04	1327.69		4722.62	1618.92	1569.86	6560.44	5831.82	3897.55	85.3826	3274.38	2128.88	6960.64	1713.2	85.439	3075.69	6537.33	2400.1		2628.94	367.966
sp|P21333|FLNA_HUMAN	GTVEPQLEAR	550.291	2	17.7445	616.341	1	y	5		775.339	6589.23	3473.62			2481.66	1982.75	2989.36	2686.52	1499.96	2412.22		994.476	1550.73	1672.12	211.645					1071.4	1057.2		1501.72	1512.37	5004.76		1862.77			2625.86		2799.89		1896.04		1336.02	98.5184	908.69	2597.75
sp|P21333|FLNA_HUMAN	GTVEPQLEAR	550.291	2	17.7445	725.383	1	b	7																	144.049													256.24					247.683					1120.82
sp|P21333|FLNA_HUMAN	GTVEPQLEAR	550.291	2	17.7445	854.425	1	b	8			156.275											256.33						3861.35										58.0442					354.491				67.1687
sp|Q9Y490|TLN1_HUMAN	GLAGAVSELLR	543.319	2	45.1604	617.362	1	y	5	7696.53	7063.85	3678.55	29696.3	9184.16	16934.6	22161.4	7353.22	12690.2	16374.1	13809.5	13857.9	11034.4	3326.49	9538.83	5437.16	1675.84	7581.28	77084.6	29977.5	41837.4	7421.54	4209.85	19293.3	7855.6	5240.87	34245.7	16790.2	19175.6	12974	12581.1	13391.7	43158	8015.72	42527.3	7414.19	32346.5	8935.95	3082.04	5588.22	3393.49
sp|Q9Y490|TLN1_HUMAN	GLAGAVSELLR	543.319	2	45.1604	915.526	1	y	9	4709.81	5690.25	2059.59	24512	6951.2	11518.3	13003.4	6705.55	9001.86	12982.7	9936.88	10658.4	9146.12	2178.69	7052.76	3924.69	1794.14	6622.52	58611.8	23663.7	34605.5	6647.75	2284.83	17357.5	7280.01	4043.06	27833.4	14597.3	14138.7	11783.7	12535.4	9639.25	33467.1	3929.25	31872.3	6584.87	24890.4	6211.29	1748.19	4381.32	3468.31
sp|Q9Y490|TLN1_HUMAN	GLAGAVSELLR	543.319	2	45.1604	844.489	1	y	8	7431.66	6473.15	3101.02	33333.4	8712.56	16789.6	22019.2	7940.41	12081.5	14465.8	12003.5	11388.3	11379.8	3013.24	9147.53	4364.23	2505.98	8551.53	66172.8	29538.1	46179.1	8834.51	3763.38	21542.8	6799.37	5592.99	35014.9	15739.3	22547	16163.1	15934	12725.3	39746.9	6112.37	42426.5	5896.53	31397.9	5997.55	1837.16	5315.77	5779.88
sp|Q9Y490|TLN1_HUMAN	GLAGAVSELLR	543.319	2	45.1604	716.43	1	y	6	6830.8	5481.84	4633.32	20980.5	6840.56	14156.8	12964.6	6555.18	9990.99	12275.9	9205.44	10329.5	8026.82	1981.79	7640.14	3614.48	1761.49	7710.41	53129.5	24514.6	31400.7	6763.08	4054.61	16863.2	6802.48	4236.13	25726.3	13398.3	17275.3	11181.8	13341.9	11798.3	34003.2	4828.1	37413	5749.58	23279.2	6387.01	1441.74	4684.85	4547.13
sp|Q9Y490|TLN1_HUMAN	GLAGAVSELLR	543.319	2	45.1604	787.467	1	y	7	1749.92	2168.31	1465.03	9398.65	2895.56	5418.37	5846.71	2833.61	2540.78	4700.2	4291.23	2658.65	3701.38	544.715	2934.73	1787.64	1248.44	1753.58	16903.6	6024.98	11677.4	2245.81	1156.57	5813.55	2826.82	2742.08	10996.4	6273.38	4527.96	5422.36	4202.31	3946.04	12882.1	2484.4	11726.2	2083.73	7543.68	2903.61	1130.63	1231.54	855.905
sp|Q9Y490|TLN1_HUMAN	GLAGAVSELLR	543.319	2	45.1604	530.33	1	y	4	1263.35	1384	1250.35	3411.25	1961.44	3249.85	2901.98	1339.49	2912.95	3305.36	2453.04	1903.21	2439.75	318.295	1596.29			1841.52	10713.2	4345.11	7507.14	2056.46		3520.83	2010.93	1880.09	6189.98	2900.77	3589.26	4200.18	1711.37	3606.61	5783.35		8701.18	1747.98	4381.14			1555.52	1653.39
sp|Q9Y490|TLN1_HUMAN	AAMEPIVISAK	565.318	2	30.4285	727.471	1	y	7	18008.1	13706.9	13703	54759.4	14921.8	40050.5	39493.4	17640.4	24723.6	41370.3	21600.4	20945.1	23864	6356.92		6982.53	3107.78	15918.5	128016	54829.9	55879.5	14119.6	4327.92	41669.1	12037.8		55094.2	56010.3	35698.9	28642.2	27519.2	46.1449	74761	85.4282	66173.8	15772.5	58923	15208.2	3517.41	8715.18	6782.49
sp|Q9Y490|TLN1_HUMAN	AAMEPIVISAK	565.318	2	30.4285	856.514	1	y	8	4281.65	5525.97	5527.3	16017.6	5820.23	11924.8	10000.7	4316.13	6356.99	9744.04	6084.46	5625.76	7481.36	990.277	67.1549	1468.27	1511.32	7099.61	29091.5	14659.9	11121.7	3685.59	4245.42	8408.59	2897.65	11114.4	13353.3	14338.4	10063.1	7645.51	8225.58	184.048	13345.7		16123.5	5005.92	13348.5	4274.6		3951.38	1331.8
sp|Q9Y490|TLN1_HUMAN	AAMEPIVISAK	565.318	2	30.4285	987.554	1	y	9	3758.58	3193.04	2085.72	8578.57	2729.8	7612.42	7041.75	2512.72	4086.43	6662.37	4225.41	4386.85	5302.77	1228.94	295.66	1268.24	763.723	3794.29	22565.5	9274.41	10188.5	2229.64	992.228	5921.8	2491.32		10509.2	9315.95	6919.27	4982.94	6708.73		12024.1	272.3	11988.5	3119.46	11555.9	2876.73	466.447	1794.67
sp|Q9Y490|TLN1_HUMAN	AAMEPIVISAK	565.318	2	30.4285	630.419	1	y	6	492.986	1149.61	677		492.909			1084.53	1699.83	2461.87	1294.01	1219		492.96	45.1018	788.7	566.418				3050.03		269.486	1516.28	837.612		3137.22		2070.49					250.524				1305.01	793.837	755.487	368.073
sp|Q9Y490|TLN1_HUMAN	AAMEPIVISAK	565.318	2	30.4285	1058.59	1	y	10			197.137					381.241						278.036		256.341	194.522						85.4399		525.896	4103.21						68.4327		85.2682				282.489		507.479	256.316
sp|Q9Y490|TLN1_HUMAN	AAMEPIVISAK	565.318	2	30.4285	712.37	1	b	7	989.717		852.993					870.327				1769.09			264.216	680.11						1760.19	596.73		751.26	29235.7			1661.93	1507.88				322.032		1223.11		1281.65	845.857	336.053
sp|Q9Y490|TLN1_HUMAN	PAAVAAENEEIGSHIK	545.949	3	20.948	654.393	1	y	6	5188.35	6246.27	2474.35	9979.08	4830.15	8210.74	8373.69	3995.43	5349.05	9608.08	4626.16	6834.68	7133.77	2279.6	2449.7	3850.19	852.169	4130.69	14762.8	7479.91	9328.56	4085.43	2069.45	8373.72	3248.45	85.332	12497.4	12644.2	7216.86	6491.52	7748.68	5228.52	10644.5	4886.53	13430.4	2006.89	14727	4792.71	85.4517	282.621	1784.76
sp|Q9Y490|TLN1_HUMAN	PAAVAAENEEIGSHIK	545.949	3	20.948	783.436	1	y	7	2255.05	3648.24	2336.16	7076.53	2825.65	5994.22	7675.97	1803.24	3325.46	4997.68	3584.98	4469.05	4004.33		1941.64	1586.11		2999.87	10884.6	4605.84	6219.42	1117.41		5396.12	1559.68		6980.12	6484.19	4361.38	4224.61	2352.48	2867.11	8629.51	2206.04	8969.8	2630.68	8796.12	2490.89	282.579		677.019
sp|Q9Y490|TLN1_HUMAN	PAAVAAENEEIGSHIK	545.949	3	20.948	610.32	1	b	7	2868.54	1699.72	2276.22	4286.47	1979.36	4290.71	3322	935.457	2470.38	3435.77	3027.14	2533.09	2517.01		1632.14	781.62	799.563	972.583	7180.9	3522.59	4485.79	1799.85		3822.26	1630.04		7182.61	4102.92	4037.81	2686.38	2905.21	3668.89	4795.4	1419.89	5622.97	2034.08	5077.12	812.831	67.1652	58.0914	922.245
sp|Q9Y490|TLN1_HUMAN	PAAVAAENEEIGSHIK	545.949	3	20.948	912.479	1	y	8	1913.48	1623.48	1115.26	1550.96	1233.63	3278.32	3000.92	492.946	1390.93	1569.19	1777.18	1856.12	1268.56	296.459	1117.33	414.768	256.368	614.15	4088.35	1595.46	1894.1	1255.36	170.879	2990.35	907.069	86.6116	2675.1	5040	2026.83	1557.16	1564.22	2331.96	1467.66	1052.32	3575.43	1369.82	3006.93	1117.36	135.56	269.221	528.948
sp|Q9Y490|TLN1_HUMAN	PAAVAAENEEIGSHIK	545.949	3	20.948	853.405	1	b	9	1182.72	598.212	1345.09	2846.04	1735.16	1346.44	2336.02	466.657	1326.92	1784.77	1067.06	2313.13	1118.49		1268.23	534.391	475.134	579.408	3639.59	1563.92	1945.1	1139.07	565.27	1683.2	1249.3	98.475	2646.93	3157.42	2390.02	2306.01	1242.01	1390.26	2700.47	1210.79	2564.64	1449.99	2608.18	567.594	85.3826	169.642	466.654
sp|Q9Y490|TLN1_HUMAN	PAAVAAENEEIGSHIK	545.949	3	20.948	724.362	1	b	8	996.952	1170.74		2402.38		2964.34	3177.07		1950.21	2658.13	1081.51	1526.77	1519.09	564.791		1807.23		561.299	5073.87	2399.12	2937.19	1045.43	1108.79	2101.5	1947.99		3699.13	4010.9	3711.77	2175.73	1719.91	2208.46	3800.8		3345.29	428.173	3237.26		1210.39		833.053
sp|Q9Y490|TLN1_HUMAN	VQELGHGC[CAM]AALVTK	494.929	3	19.3566	628.327	2	y	12	4128.05	3888.02	4335.76	11201.6	4143.18	10147	8418.3	4236.85	5846.42	8469.89	5465.18	6967.26	5729.27	1942.96	4050.56		1170.33	6017.96	27857.2	13007.2	13815.8	4652.94	67.107	8154.81	5167.18	2673.16	14681.7	13597.5	10862.5	7475.89	7259.54	5028.14	17480.9	3550.13	15468.9	4906.3	11802.4	4001.53	1359.41	1697.62
sp|Q9Y490|TLN1_HUMAN	VQELGHGC[CAM]AALVTK	494.929	3	19.3566	819.439	1	y	8		1476.92	840.007	4594.51	2335.16	3025.19	3003.13	1255.41	2244.77	3061.19	1741.44	2923.02	1945.42	780.025	1353.99	816.393	382.713	1281.86	7451.55	3945.69	5087.76	1260.63		3244.47	1117.36	1281.69	7260.76	4515.73	3647.87	2184.11	2615.68	2642.17	5593.23	1538.5	5189.15	1626.66	5763.88	1491.99		368.082
sp|Q9Y490|TLN1_HUMAN	VQELGHGC[CAM]AALVTK	494.929	3	19.3566	507.263	2	y	10	889.302	1069.45	738.034	2587.79	1207.43	1708.39	1239.79		2357.62	1906.04	1306.28	1928.87	1248.56	469.228	1683.77	957.176	586.019	591.456	3203.77	2464.75	2257.45	1332.37	437.626	1254.7	377.451	103.155	2941.47	2548.87	1654.96	931.073	1266.41	1549.65	2837.17	865.068	2285.45	1303.65	3089.91	938.12	327.479	1012.24	354.926
sp|Q9Y490|TLN1_HUMAN	VQELGHGC[CAM]AALVTK	494.929	3	19.3566	692.356	2	y	13	1504.84	853.987	2230.32	3664.28	1566.47	4011.47	3419.95	1281.59	2679.27	4198.34	2593.91	3023.29	2339.79		1336.29	382.021	962.563	2346.75	7000.81	5534.41	5275.8	2230.63	532.506	3608.22	1502.33	1161.88	4732.55	4260.47	4442.78	3708	3451.81	2631.11	7579.48	2225.72	7497.17		4618.74	1357.17	384.38	868.364	621.961
sp|Q9Y490|TLN1_HUMAN	VQELGHGC[CAM]AALVTK	494.929	3	19.3566	563.805	2	y	11	1636.62	624.411	1782.06	2550.23	1130.08	1908.35	1899.95	815.329	1452.64	1754.46		2510.76	1894.89	379.82	775.052		624.425		4280.43	1979.58	2843.8	799.099		1908.71	821.593	736.132	3201.65	3129.31	2819.67	1591.14	1465.16	1264.77	3273.25	552.035	2520.08	1878.19	2515.05	873.75	242.882	453.017	256.332
sp|Q9Y490|TLN1_HUMAN	VQELGHGC[CAM]AALVTK	494.929	3	19.3566	1013.52	1	y	10	295.777	197.169	368.073	1113.17	354.928	874.167	1169.94	197.156	788.782	1268.55	381.228	565.252	663.5		127.967				1855.71	1137.59	1268.17	663.862	85.4399	436.696	368.076	170.892	1380.25	1370.49	1182.56	381.217	825.016	860.045	1748.43	98.5949	1551.17	604.64	1066.28	368.059		256.342
sp|Q9Y490|TLN1_HUMAN	TSTPEDFIR	533.264	2	27.1205	776.394	1	y	6	14973.5	705.357	6635.09	47823.7	12509.9	35540.1	332.65	15725.8	19817.7	31428.5	18647.5	19841.9	17231.7	3833.26	14274.8	4147.3	691.188	13619.5	116635	45639.4	54708	11764.1	5243.25	31920.2	11378.9	10816.6	49496.6	36812.3	25593.9	24668.2	27352.1	19013.6	64525.4	9495.2	55066.6	14225.6	50632.2	16247.2	369.724	7730.07	6801.63
sp|Q9Y490|TLN1_HUMAN	TSTPEDFIR	533.264	2	27.1205	877.441	1	y	7	4295.14	2522.17		11741.2	2568.95	8194.13		4158.99	5642.88	7484.16	4031.97	4560.43	3996.33	407.055		1952.5	137.718	3997.93	21122.7	8865.76	11399	1466.1	1632.38	6092.86	2885.78	2153.37	13240.6	8899.35	6408.33	6366.06	5104.66	3737.76	12949.9	2291.29	9380.98	5568.48	10700.3	4558.61	839.967	2190.51	2539.12
sp|Q9Y490|TLN1_HUMAN	TSTPEDFIR	533.264	2	27.1205	679.341	1	y	5
sp|Q9Y490|TLN1_HUMAN	TSTPEDFIR	533.264	2	27.1205	550.298	1	y	4	2212.08	790.47		7316.15	1212.16	4669.73	157.57	2160.76	4280.8	4450.7	2622.92	3998.75	4095.17	1261.41	2089.32	1419.25	264.004	2093.04	12586.8	7861.77	8161.92	1774.55		5120.84	1640.28	1264.12	6587.76	6936.4	2437.72	3009.1	3484.27	5047.87	6149.58	1372.64	7933.5	4362.39	6533.15	1893.41	134.039	971.954	296.244
sp|Q9Y490|TLN1_HUMAN	TSTPEDFIR	533.264	2	27.1205	964.473	1	y	8	873.941	85.3723	1031.65		762.161		85.2682	741.764			768.298	788.348	1114.14		710.015			720.335				920.229	269.234	1074.58			2586.58		988.729	1010.46	1244.13		3362.27	572.037				1053.69			457.944
sp|Q9Y490|TLN1_HUMAN	TSTPEDFIR	533.264	2	27.1205	891.409	1	b	8		98.429	282.37											352.149		67.1549	231.722						649.313		362.572														98.4326	327.676
sp|Q9Y490|TLN1_HUMAN	ALSTDPAAPNLK	599.327	2	21.9295	710.42	1	y	7	10903.2	7298.73	7822.85	27668	8783.11	20248.4	21768.4	8338.32	14650.8	23251.5	12739.1	14757.4	13961.2	3312.65	9221.66	4808.55	85.4503	10133.4	66624.9	28549.9	36286.2	9028.38	4051.32	21350.9	7077.32	5017.95	34444.7	26742.6	17818	17214	14743.5	14650	31590.1	8419.96	36608.2	9295.23	38867.3	11251.1	2116.43	4777.86	4677.43
sp|Q9Y490|TLN1_HUMAN	ALSTDPAAPNLK	599.327	2	21.9295	1013.53	1	y	10	4719.05	2790.05	3214.79	13864.1	3724.48	11244.2	10935.1	3460.48	6633.34	9853.27	6381.93	7869.25	7585.14	1991.15	4235.55	1048.01		2697.1	30934.6	11687.9	18191.1	4112.14	1901.16	9009.02	2832.86	2228.19	13108.6	10330.8	9039.97	8845.32	7433.41	5934.65	17044.5	3326.96	16850.3	4436.61	16863.1	4758.84	650.689	2379.24	2273.17
sp|Q9Y490|TLN1_HUMAN	ALSTDPAAPNLK	599.327	2	21.9295	825.446	1	y	8	3138.62	2614.71	1832.92	5982.22	2769.59	5203.08	4733.47	1767.85	5490.26	4941.65	2021.23	3740.66	4702.57	844.502	2661.92	1194.07	759.571	2269.4	14381.6	8295.76	6421.59	1104.23	916.31	4912.86	1455.5	991.103	8277.88	6635.65	3843.21	4460.84	3095.31	3134.1	8094.67	2986.34	6953.54	2037.23	7346.23	2054.05	1043.86	759.898	830.915
sp|Q9Y490|TLN1_HUMAN	ALSTDPAAPNLK	599.327	2	21.9295	926.494	1	y	9	1411.28	1753.71	1103.61	5212.12	1597.98	4361.08	4457.87	1968.22	1987.78	4235.54	1859.75	2851.43	2850.29		1761.53		170.893	985.804	10210.6	3876.5	6308.51	1836.5	1220.32	3227.18	1538.07	578.414	5635.46	4863.52	3849.35	2613.32	2396.67	2044.09	6056.07	1403.17	5674.73	2881.98	6755.39	1761.37		1227.77	1234.04
sp|Q9Y490|TLN1_HUMAN	ALSTDPAAPNLK	599.327	2	21.9295	613.367	1	y	6	1137.58	826.994	474.321	1367.12	425.05	2100.09	2661.88	1255.41	1058.04	1532.35	1255.37	1639.47	1338.63		575.98	1058.22		1156.81		1681.1	2969.29	801.477	256.067	1560.82	591.57	972.526	1799.38	2435.46	1229.72	1498.44	1466.76	1426.32	2573.82	1071.4	3536.26	1300.99	3496.17		170.89	591.567	295.767
sp|Q9Y490|TLN1_HUMAN	ALSTDPAAPNLK	599.327	2	21.9295	727.362	1	b	8			2546.78	2845.31	2739.28	4629.86	2349.01	3582.21	2888.63	2936.47	2639.71	2730.9		443.531	1010.27	1599.16		2847.38	6794.61	4873.97	3943.41		2868.89	2298.61	2028.99	2700.21	6461.37	4484.02	3466.84	3192.44	2567.85	2976.22	5287.45	2563.69	3741.69	1984.32	4480.48	2857.84		1693.19	1354.19
sp|P20742|PZP_HUMAN	NELIPLIYLENPR	792.443	2	49.1479	1114.63	1	y	9	1.62358e+06	1.7934e+06	143879	743170	2.02371e+06	975163	1.17149e+06	539776	514254	1.20266e+06	843654	309105	1.3539e+06	1.17707e+06	600099	56604.2	1.22949e+06	506056	515979	183416	71284	351658	670926	3.55442e+06	1.72648e+06	639576	1.45215e+06	1.04848e+06	969390	866788	993404	1.02385e+06	853192	525357	280232	757736	1.593e+06	816365	270544	923608	1.50482e+06
sp|P20742|PZP_HUMAN	NELIPLIYLENPR	792.443	2	49.1479	904.489	1	y	7
sp|P20742|PZP_HUMAN	NELIPLIYLENPR	792.443	2	49.1479	357.177	1	b	3	939025	986776	89440	430967	1.09043e+06	558396	677917	320653	313061	664693	480963	185006	752463	662301	325923	30318	703966	318686	314530	101233	42324.8	206077	397758	2.01557e+06	930375	375699	842366	607528	556016	496246	577976	593541	494914	332789	177575	435433	845752	452506	156406	513846	808762
sp|P20742|PZP_HUMAN	NELIPLIYLENPR	792.443	2	49.1479	1017.57	1	y	8
sp|P20742|PZP_HUMAN	NELIPLIYLENPR	792.443	2	49.1479	1227.71	1	y	10	97891.6	105609	9773.16	45191.1	115393	52987.5	65010.6	32327.2	33377.1	67679.2	50938.5	20560.2	78583.1	69706.8	35478.2		72912.5	30581.1	30372.1	13927.4	4540.51	23326.5	37569.8	196892	105094	36069.4	89197.2	66457.8	55814.8	52180	57509.1	57591.8	50909.6	32068.9	18544	45590	98365	47578.2	15929.1	50084.2	81876.9
sp|P20742|PZP_HUMAN	NELIPLIYLENPR	792.443	2	49.1479	470.261	1	b	4	348747	419243	36556.4	187679	455334	250204	271515	130213	129770	279976	142991	74645.7	293976	326333	153947	13895.8	234166	142304	116698	38680.2	18443.4	89533	167441	755153	417804	143480	382346	257454	230375	188054	273714	220383	239169	125310	59443.9	175164	394480	218316	50282.3	204867	361077
sp|P20742|PZP_HUMAN	SGTHTLPVESGDMK	486.901	3	17.2572	666.276	1	y	6	458067	701263	65177.1	201961	736847	370212	376847	136299	118081	324890	240368	156213	473603	406155	168951	11633.7	344319	177769	123146	35476.6	14061.1	115671	191339	944710	509968	166118	532444	469197	349267	309603	269298	256053	227385	205518	75903.8	310740	549311	240060	59624.4	276202	427795
sp|P20742|PZP_HUMAN	SGTHTLPVESGDMK	486.901	3	17.2572	597.299	1	b	6	330144	497950	61975.8	156649	518760	261339	271727	100893	107312	237330	181430	138154	335591	304304	132729	18097.4	236533	128463	107967	38409	15804.1	79863.5	157755	676709	368821	126693	387729	363615	274179	218308	211742	182482	177091	154150	56488	205850	382611	176811	44875	206928	302000
sp|P20742|PZP_HUMAN	SGTHTLPVESGDMK	486.901	3	17.2572	537.234	1	y	5	276808	449595	41446	127086	435402	228557	237379	83054.7	81166.7	200709	148023	106681	298070	253910	101240	9553.74	214546	116013	76234.3	23288.6	7950.34	67388.9	125177	566555	319161	105115	335885	283828	218773	189755	184190	169644	155927	134431	50701.7	181299	338155	148072	39181.8	178786	266755
sp|P20742|PZP_HUMAN	SGTHTLPVESGDMK	486.901	3	17.2572	793.42	1	b	8	99598.3	145652	13569.6	43077.8	149539	77278.3	86002.7	26363.3	24889.4	63662.1	56154.9	32738.9	106182	89233.9	34238.7	3744.86	79092	43225.2	28702.5	9673.74	3657.7	26058.8	40312.4	214480	110861	36562.4	130813	101634	79658.1	64715.9	61334.1	62815.4	46448.7	44470.2	17171.2	64194.2	119975	55215.6	13526.1	62348.4	99345.9
sp|P20742|PZP_HUMAN	SGTHTLPVESGDMK	486.901	3	17.2572	765.345	1	y	7	69377.8	99934.3	11761.7	28305.2	110087	52946	54546.9	15395.1	18977.4	50194.9	33857.4	21592.5	63865.1	68068.4	18081.8	3177.77	49048	23497.3	20440.8	7109.46	3158.08	14831.3	29439	153075	74406.2	24859.4	72596.1	69127.2	52417.5	40523.2	40366.9	34996.1	33747.3	35599.7	14515.4	40006.5	83191.7	35394.5	10473.1	44218.8	66381.3
sp|P20742|PZP_HUMAN	SGTHTLPVESGDMK	486.901	3	17.2572	862.398	1	y	8	43438.2	61146.3	11673.9	19143.4	60544.6	31533.8	35937.8	11026.2	13136.5	26412.6	26851.6	15018.9	42993	37939.3	13380.1	4482.83	32983.5	18977.8	12638.2	4146.66	1848.59	13210.2	15492.3	82184.3	44705	15758.5	52402.9	44617.8	32885.8	23686.3	23198.5	21002.7	21807.9	19762.5	11456.5	24210.3	46602.1	23116.8	9480.98	22732.7	38109.1
sp|P20742|PZP_HUMAN	FEIENC[CAM]LANK	619.298	2	29.6564	961.477	1	y	8	191760	223182	24243.2	52073.7	256074	135011	115570	37817.2	42247.4	133635	92967.6	43208.7	195725	104030	46879.3	8576.52	95955	45767.4	33070.8	11710.2	4720.88	36016.4	86013.3	317573	180800	47348.1	158873	146356	101622	86466.3	89369.5	85890.1	69201.7	64119.3	28362.4	94182.7	221134	86674.2	12961.1	85870.1	112104
sp|P20742|PZP_HUMAN	FEIENC[CAM]LANK	619.298	2	29.6564	848.393	1	y	7	122767	142291	18139	32978.1	170662	81085	92423.3	21893.1	29608.9	93293.4	69407.3	36880.7	121350	70221.8	30107.7	3118.18	68353.4	31400.7	28246.6	6835.27	3711.47	25237.2	58357.2	195440	120781	27695.4	110745	93278.9	70074.6	65534.7	64789.8	58582.4	45607.9	42382.6	18257.8	60676.6	148264	58945	9187.18	56028.5	75029.8
sp|P20742|PZP_HUMAN	FEIENC[CAM]LANK	619.298	2	29.6564	719.35	1	y	6	75852.4	83280.6	10094.5	21346.6	95633	55597.2	52957.5	13988.8	18256	54080.6	36680.7	17907.1	61262.7	38370.6	16661.4	2710.07	41774.3	18116.5	11806.6	5722.37	1470.87	14890.5	41891.9	115172	63507.1	19880.7	60685.4	52534.8	36516.2	35156.2	39366.3	28493.5	28642.2	25288.3	11272.6	36559.2	84578.7	34210.9	5629.93	32222.7	40094
sp|P20742|PZP_HUMAN	FEIENC[CAM]LANK	619.298	2	29.6564	1090.52	1	y	9	24964.7	24690	7068.21	8240.82	30281.4	15378.1	15492.1	4015.46	4613.52	16255.2	12049.4	6770.95	21585.1	13887.8	7210.96	2146.93	10311.7	6148.36	4520.35	2783.38	2231.72	5063.61	12392.8	32476.9	19840	5828.08	19441.7	17630.1	12012.6	12017.6	9493.41	13133.3	9393.12	8579.34	5677.28	11555.7	23359.7	12189.8	3042.35	9773.58	13031.6
sp|P20742|PZP_HUMAN	FEIENC[CAM]LANK	619.298	2	29.6564	793.319	1	b	6			1531.53
sp|P20742|PZP_HUMAN	FEIENC[CAM]LANK	619.298	2	29.6564	633.288	1	b	5			1393.6			6135.45			2161.6		4358	2679.79				1992.68	6744.22		2610.43	493.347						3028.85									2321.15				590.61		5176.19
sp|P20742|PZP_HUMAN	TLLVEAEGIEQEK	729.888	2	33.8927	1032.48	1	y	9	502083	766969	56673.8	317924	851000	419788	459299	220535	160675	409958	312290	148548	615726	487114	211975	18925.7	366210	182131	205690	74325.2	25419	138200	259050	1.27653e+06	628996	246540	478061	490586	440471	311255	392866	379208	355781	242971	125312	328547	652194	329837	102719	338165	581141
sp|P20742|PZP_HUMAN	TLLVEAEGIEQEK	729.888	2	33.8927	1131.55	1	y	10	329918	465388	45157.7	211419	555026	275437	300404	144697	114695	250095	202214	95584.2	395135	328361	140114	15831.9	245676	123140	139049	48926.4	12576.5	91386.9	166752	815353	418367	157838	298697	323013	291852	197668	255567	267395	225549	172368	86762.1	207647	447454	209070	59295.1	210046	368973
sp|P20742|PZP_HUMAN	TLLVEAEGIEQEK	729.888	2	33.8927	903.442	1	y	8	262347	425894	35717.3	184079	465428	224365	256007	113146	88305.6	218594	165497	81615.9	324528	275443	116030	13679.8	192939	99787.4	116377	38075.7	15763	74059.9	148438	662421	342469	143318	263109	279105	244057	165776	216142	215066	197408	145732	70166.9	175140	367914	172081	49502.9	188945	309323
sp|P20742|PZP_HUMAN	TLLVEAEGIEQEK	729.888	2	33.8927	1244.64	1	y	11	176487	296354	25365.9	124204	302253	162761	163157	83184.1	66496.9	149847	120074	54901.4	217332	178760	81285.1	10873.3	141379	67368.4	84376.9	29665.8	9327.6	56416.4	93990.5	478695	240314	92136.7	178255	199724	162763	113640	148210	149949	140027	91772.7	46745	121626	248411	119065	40365.5	126201	219879
sp|P20742|PZP_HUMAN	TLLVEAEGIEQEK	729.888	2	33.8927	832.405	1	y	7	154207	220421	16818.7	95492.3	255988	130255	137148	62241.6	51236.3	118060	92958	42005.1	178026	130996	63260.5	8376.02	111403	57858.1	61428.4	25927.7	6894.85	45386	76426.8	388352	176363	73490.1	148033	152532	130780	95352.5	122451	109775	103321	70004.5	34650.6	93860.8	204135	89280.1	27450.5	100206	165406
sp|P20742|PZP_HUMAN	TLLVEAEGIEQEK	729.888	2	33.8927	756.414	1	b	7	67983.5	90169.7	24127.8	39371.7	81536.2	42694.7	53284.5	23931.2	21616.9	41864.4	37057.2	30231.1	78437.3	54855	23407.2	10016.6	45780.9	22994.3	25108.6	14001.1	9716.63	22769.6	33542.4	125417	71429.5	29822.4	71186.1	69933.2	68873.6	36891.8	51853.6	43101.3	39421.2	31690	24948.8	39580.2	74842.6	38358.2	15832.6	39923.8	54840.9
sp|P20742|PZP_HUMAN	MLQITNTGFEMK	706.849	2	39.4063	927.424	1	y	8	345336	384207	59252.9	239627	687886	337922	341227	163207	132633	341308	252070	81481	413845	384831	183940	23344.5	282625	151541	175235	54358	28876.8	109834	190550	957241	478750	191090	416688	433367	356897	269367	335047	275000	244280	169706	101403	260282	580489	261014	68670.3	231216	530060
sp|P20742|PZP_HUMAN	MLQITNTGFEMK	706.849	2	39.4063	1040.51	1	y	9	258541	263798	42603.5	188916	506782	229547	249773	116022	105003	250855	205639	64424.8	300701	293139	142180	21766.7	193659	107783	130805	37437.7	21537.2	79176.2	142627	689375	350853	132733	301583	331287	254740	206280	240244	208491	189113	120896	72898.2	185006	433662	191545	49938.6	165717	388359
sp|P20742|PZP_HUMAN	MLQITNTGFEMK	706.849	2	39.4063	1168.57	1	y	10	122172	136003	22694.9	86339	245040	104585	127109	54991.5	45795.6	116496	94037.1	29949.5	146828	137217	67624.6	5908.31	88955.8	50975.2	57498.6	17935.5	9616.09	39037	73323.5	342586	177435	68357.4	137816	153360	121014	97249.1	112557	96143.2	85339.2	57686	34419.2	99526.8	213738	88091.6	21626.7	77465.6	196145
sp|P20742|PZP_HUMAN	MLQITNTGFEMK	706.849	2	39.4063	826.376	1	y	7	106638	110347	15850.8	67643.4	197093	95101.9	100350	49664	36822	107343	73784.2	23174.7	116265	105929	45740.3	7816.84	76988.6	42874	54073.6	16657.9	10340.9	32614.4	58865.1	276454	143666	48944.7	119589	121673	92929.8	79753.6	85398.5	86669.1	75461.5	49489.5	29129.9	70985.7	166047	72649.8	22490.6	69155.3	158188
sp|P20742|PZP_HUMAN	MLQITNTGFEMK	706.849	2	39.4063	712.333	1	y	6	69444.1	63449.7	31956.5	49513.8	97346.1	46524.2	72077.7	26072.8	31492.8	47304.5	48025.3	21472.5	67232.5	66903.9	47767.5	20867.2	41435.6	30044	34136.3	24428.1	14870.2	35095.1	32737.6	157936	75768	37401.2	76521.5	81541.1	71002.6	42014.4	65650.8	48315.5	44247.5	36050.4	21048.5	50816.9	91239.6	38059.2		37336.7	78901.8
sp|P20742|PZP_HUMAN	MLQITNTGFEMK	706.849	2	39.4063	1281.65	1	y	11			2955.61									4039.59				1088.96				2802.19	2244.26	5606.31												8591.67
sp|P20742|PZP_HUMAN	LEAGINQLSFPLSSEPIQGSYR	802.748	3	46.6026	820.431	1	y	7	703558	913206	82013.1	420847	1.13137e+06	521013	558804	261648	219351	539364	418367	194699	648925	525176	264466	32239.8	406100	303874	240143	90499.2	28694.7	183832	358947	1.59309e+06	827383	278339	817402	510063	585824	527823	469432	505744	420773	293917	157054	471097	848384	425777	128036	460447	882025
sp|P20742|PZP_HUMAN	LEAGINQLSFPLSSEPIQGSYR	802.748	3	46.6026	1123.54	1	y	10	136848	195495	17860.1	87000.3	239689	116242	116087	52828	50973.6	109411	92403.8	36553.7	132966	110621	56403.2	8346.93	84349.2	56371.9	44780.8	17359.8	7868.61	36219.8	79368.7	343767	179265	61225.6	172514	113211	125162	111772	97077.1	108925	88378.4	54422.1	28148.7	97823.8	184467	83287.8	27461.7	101640	195005
sp|P20742|PZP_HUMAN	LEAGINQLSFPLSSEPIQGSYR	802.748	3	46.6026	1036.51	1	y	9	94522.6	130928	19320.6	64893.6	157190	78383.3	77357.4	36241.7	34899.4	72593.9	69036.1	32410.5	91501.6	76709	38497.8	5344.24	59399.9	40259.1	37659.9	12037	5953.08	30026.3	52549.8	230021	118951	44311.3	116906	78311.1	76863.4	81265.2	64676	67298.3	63315.9	44665.4	22783.8	69216.8	118237	56402	15808.8	67289.2	128280
sp|P20742|PZP_HUMAN	LEAGINQLSFPLSSEPIQGSYR	802.748	3	46.6026	1333.67	1	y	12	66231	91677					55788.4	23125.7		49514	34384.4		58257.1				43382.4	29436.5	22686.4				30789.2	141661			73033	48316.1	57257		49844.7	45044.3	40484.7				85014	33127.1		37218	84071.4
sp|P20742|PZP_HUMAN	LEAGINQLSFPLSSEPIQGSYR	802.748	3	46.6026	1073.56	1	b	10	196772	209972	50429.8	118323	269243	140690	114543	77205.8	70773.4	150963	117380	76538.2	166588	143340	74898.5	19523.6	111331	140594	82110.7	39008.7	84411.1	78854.6	148513	335037	196206	103749	236391	136088	152558	177062	129444	134541	113826	104161	65921.4	152519	204096	126963	75584.2	129407	291405
sp|P20742|PZP_HUMAN	LEAGINQLSFPLSSEPIQGSYR	802.748	3	46.6026	949.474	1	y	8	67643.1	80652.3	8473.75	35120	96334.8	45813.8	45110	21573.1	16529	47353.9	31795.7	16697	54130.5	44526.2	24318.7	2912.19	38668.8	28958.6	17336.6	6409.57	7249.07	15913	35096.8	119769	69338.1	24696.3	71895.7	46355.4	47440.8	50802.3	39438.1	41642.6	33412.1	23509.1	13669.6	40625.2	73105.4	30661.4	8676.15	35844.2	69824
sp|P02675|FIBB_HUMAN	VYC[CAM]DMNTENGGWTVIQNR	719.654	3	34.7928	730.421	1	y	6	3.39158e+06	4.84045e+06	3.78865e+06	3.35712e+06	3.03121e+06	3.12324e+06	2.82043e+06	4.35118e+06	3.96548e+06	2.69621e+06	4.10066e+06	3.47755e+06	3.80839e+06	2.98198e+06	3.38923e+06	4.06404e+06	3.42867e+06	4.11076e+06	4.00539e+06	3.06245e+06	2.67796e+06	2.85486e+06	4.07984e+06	3.25625e+06	3.40239e+06	4.58904e+06	4.2316e+06	4.90717e+06	4.54354e+06	3.86122e+06	3.97198e+06	3.62099e+06	2.9312e+06	3.77715e+06	2.46219e+06	4.88759e+06	3.3072e+06	4.27058e+06	4.29073e+06	3.04977e+06	4.6956e+06
sp|P02675|FIBB_HUMAN	VYC[CAM]DMNTENGGWTVIQNR	719.654	3	34.7928	916.5	1	y	7	584278	783726	625548	552021	511450	509180	461140	748009	663517	463416	677681	572122	653903	519828	590465	683717	560953	704384	679703	522550	453994	500476	661922	555498	615232	754567	709233	836979	744265	648185	700733	634553	497788	654691	433057	827852	559279	719864	721723	506755	790945
sp|P02675|FIBB_HUMAN	VYC[CAM]DMNTENGGWTVIQNR	719.654	3	34.7928	1030.54	1	y	9	497938	677812	547482	466802	438798	450189	401346	604383	566084	390010	575037	486219	533029	433217	492264	595648	501984	577149	529304	421830	390144	442692	584795	475526	503266	594823	611329	699903	643030	525152	579556	542681	406937	529717	333318	687286	489012	592098	578798	433024	646247
sp|P02675|FIBB_HUMAN	VYC[CAM]DMNTENGGWTVIQNR	719.654	3	34.7928	1144.59	1	y	10	469389	671752	520151	458470	404306	444192	376488	600411	539627	368515	542787	471786	530343	408625	467520	562953	491720	556209	555448	417043	386315	388803	534686	435096	490641	600460	555559	676186	596931	515460	553727	504824	429773	529247	337574	650828	459383	586670	577675	413991	645943
sp|P02675|FIBB_HUMAN	VYC[CAM]DMNTENGGWTVIQNR	719.654	3	34.7928	973.521	1	y	8	307634	416823	332850	300908	258250	271881	263997	394047	354218	242552	363448	302261	347895	267600	304332	359727	302447	366081	358951	268889	241262	267473	359316	288847	320235	389548	377000	434347	384750	331168	357537	323669	259841	349903	227204	439444	306104	380318	375375	269048	410036
sp|P02675|FIBB_HUMAN	VYC[CAM]DMNTENGGWTVIQNR	719.654	3	34.7928	1273.63	1	y	11
sp|P02675|FIBB_HUMAN	DNEN[Dea]VVNEYSSELEK	885.389	2	33.3967	1197.56	1	y	10	1.03024e+07	1.16857e+07	1.35869e+07	6.95148e+06	4.53092e+06	8.01891e+06	7.79058e+06	1.19709e+07	9.36492e+06	6.76728e+06	9.08464e+06	1.31628e+07	1.25304e+07	6.98002e+06	8.68923e+06	9.71191e+06	1.34594e+07	1.36851e+07	9.88856e+06	7.09485e+06	4.53053e+06	6.39391e+06	1.00588e+07	6.99342e+06	8.59944e+06	1.14636e+07	1.52541e+07	1.83596e+07	1.37719e+07	1.06328e+07	1.16726e+07	1.04802e+07	7.49637e+06	1.14044e+07	5.33934e+06	1.54076e+07	7.62789e+06	1.27144e+07	1.14367e+07	6.8722e+06	1.11262e+07
sp|P02675|FIBB_HUMAN	DNEN[Dea]VVNEYSSELEK	885.389	2	33.3967	1098.49	1	y	9	8.31437e+06	9.51938e+06	1.09712e+07	5.64404e+06	3.65174e+06	6.46937e+06	6.36446e+06	9.77812e+06	7.52888e+06	5.50592e+06	7.40855e+06	1.07195e+07	1.01743e+07	5.70863e+06	7.11061e+06	7.81105e+06	1.09325e+07	1.11921e+07	7.97328e+06	5.73223e+06	3.65887e+06	5.17126e+06	8.18094e+06	5.69089e+06	6.9824e+06	9.17765e+06	1.24736e+07	1.50893e+07	1.12301e+07	8.79873e+06	9.64315e+06	8.51272e+06	6.13838e+06	9.26462e+06	4.47466e+06	1.26781e+07	6.1527e+06	1.02188e+07	9.42154e+06	5.56666e+06	9.00083e+06
sp|P02675|FIBB_HUMAN	DNEN[Dea]VVNEYSSELEK	885.389	2	33.3967	984.452	1	y	8	1.70543e+06	1.92457e+06	2.31777e+06	1.17917e+06	770872	1.32093e+06	1.31591e+06	2.01879e+06	1.54997e+06	1.13631e+06	1.49916e+06	2.20781e+06	2.0769e+06	1.18208e+06	1.42795e+06	1.62804e+06	2.19786e+06	2.28883e+06	1.63236e+06	1.18677e+06	770392	1.07536e+06	1.67813e+06	1.16508e+06	1.42586e+06	1.84447e+06	2.50545e+06	3.07063e+06	2.2453e+06	1.69219e+06	1.94353e+06	1.75041e+06	1.22693e+06	1.88004e+06	950903	2.57815e+06	1.25703e+06	2.00267e+06	1.90985e+06	1.15629e+06	1.81986e+06
sp|P02675|FIBB_HUMAN	DNEN[Dea]VVNEYSSELEK	885.389	2	33.3967	1296.63	1	y	11	1.39757e+06	1.57513e+06	1.83012e+06	945955	618824	1.08519e+06	1.05811e+06	1.61447e+06	1.27899e+06	898018	1.22261e+06	1.7726e+06	1.6946e+06	923733	1.16101e+06	1.32675e+06	1.83828e+06	1.86873e+06	1.32531e+06	948490	645644	879256	1.36989e+06	978010	1.20569e+06	1.52551e+06	2.05568e+06	2.50166e+06	1.80895e+06	1.40516e+06	1.59402e+06	1.42584e+06	990250	1.56726e+06	756371	2.10907e+06	1.06049e+06	1.6068e+06	1.5663e+06	966203	1.48203e+06
sp|P02675|FIBB_HUMAN	DNEN[Dea]VVNEYSSELEK	885.389	2	33.3967	359.12	1	b	3	1.80439e+06	1.99761e+06	2.31942e+06	1.24033e+06	800669	1.33611e+06	1.36549e+06	2.01009e+06	1.60767e+06	1.12832e+06	1.55742e+06	2.29958e+06	2.14619e+06	1.20628e+06	1.49351e+06	1.66812e+06	2.30649e+06	2.33567e+06	1.73481e+06	1.25151e+06	791376	1.11881e+06	1.73705e+06	1.20625e+06	1.48487e+06	1.8752e+06	2.64315e+06	3.14701e+06	2.32227e+06	1.75793e+06	2.03818e+06	1.81896e+06	1.30537e+06	1.96175e+06	967855	2.60796e+06	1.28646e+06	2.00229e+06	1.94403e+06	1.16663e+06	1.83018e+06
sp|P02675|FIBB_HUMAN	DNEN[Dea]VVNEYSSELEK	885.389	2	33.3967	474.147	1	b	4	581033		795921	467969	245925		533030		573028		649532	779507	781223	424927	561194	624209	749987	697895	603046	369026	235702	441296		412630	513960		830756	1.0602e+06	902948		714547	576234	423945	608825	299171					398257
sp|P02675|FIBB_HUMAN	TVSC[CAM]NIPVVSGK	630.834	2	24.378	1060.55	1	y	10	630091	767685	848428	265430	456093	489244	478451	417544	446744	386154	488944	690225	643090	347750	394807	507240	660272	689806	346926	227913	151770	311728	642166	391670	507990	378438	914271	747011	607379	467676	474209	456437	331765	639434	271922	725429	438527	615241	299638	381780	400583
sp|P02675|FIBB_HUMAN	TVSC[CAM]NIPVVSGK	630.834	2	24.378	813.483	1	y	8	164555	196323	233070	74958.5	122406	131503	126313	107892	118603	93451.3	125641	190216	160032	92816.2	106029	135109	170363	184593	88921.3	57490.3	39129.6	78616	166166	91227.8	131362	99182.2	236628	199509	147972	112596	124089	128123	89612	172294	79510.4	182708	113350	170844	79707.9	95573.7	100309
sp|P02675|FIBB_HUMAN	TVSC[CAM]NIPVVSGK	630.834	2	24.378	699.44	1	y	7	87228.3	96821.3	110088	37146.9	59250.3	64770.9	54188.3	57248.5	53665.9	49064.2	67127.3	87346.6	82665.5	41498.6	44091.9	67606	84850.1	89244.9	45920.4	25207.3	20282.9	39046.5	85465.9	46051.6	58687.5	45579.7	131382	101335	75286.1	61051.5	63068.5	55662.4	42411.5	83340.7	30453.3	94179.9	59588.4	77145.9	41210.8	44567.2	49335.9
sp|P02675|FIBB_HUMAN	TVSC[CAM]NIPVVSGK	630.834	2	24.378	973.514	1	y	9	90762	99075.5	115301	35696.4	54663.2	68510.6	64904.6	59793.8	57706.9	54754.4	61476.3	101424	86820.1	41741.4	50803.4	72052	96415.1	93957.3	50434.4	32024.7	23081.4	42460.4	75259.1	44393.5	67263.6	53096.8	126465	99213.1	79571.1	58065.6	61862.7	61975.6	48438.7	88884.8	32807.3	96887.2	60126.4	82255.4	41376	46248.1	50257.2
sp|P02675|FIBB_HUMAN	TVSC[CAM]NIPVVSGK	630.834	2	24.378	675.313	1	b	6	72676.4	88097.4	106999	25633.6	47330.7	55867.7	48931.2	47116.1	53725.8	40149.2	51339.1	88316.1	78241.5	37548.7	42256.2	57273.5	84816.5	82236	40489	25176.8	17128.3	32081.2	66200.5	42782.3	55479.8	43580.8	100854	90616.7	64925.5	51434.8	56040.5	49729.8	35493.6	68038.7	29849	85605.2	47259.5	69956.9	32695.6	39884	44021.4
sp|P02675|FIBB_HUMAN	TVSC[CAM]NIPVVSGK	630.834	2	24.378	970.503	1	b	9	42102.8	41864.7	50622.2		25994	28438.2	25924.2	26560.8	24471.6	21559.7	28303.9	45159.4	35364.1	20576.1	22293.9	28562.9	42041.3		20360.1	16165.3		21123.8	35465.1	22857.1		21820.8	54462.7	46517.8	35085.3	26933.3	27612.3	25047.8	22927.8	37868.3	19212.6	42943			19316.3	22421.8	23028.5
sp|P02675|FIBB_HUMAN	LESDVSAQMEYC[CAM]R	794.343	2	23.6786	1044.42	1	y	8	2.9659e+06	3.79475e+06	3.70925e+06	2.04605e+06	2.20387e+06	2.09313e+06	2.16183e+06	2.26344e+06	2.32717e+06	1.76938e+06	2.45259e+06	3.38699e+06	2.49399e+06	2.13565e+06	2.6409e+06	2.83857e+06	3.49987e+06	4.12828e+06	1.38696e+06	1.88506e+06	1.45587e+06	2.13178e+06	2.91839e+06	1.76622e+06	2.49442e+06	2.53815e+06	5.03335e+06	4.56133e+06	3.2286e+06	3.06566e+06	2.6461e+06	2.26677e+06	2.15677e+06	3.03812e+06	1.53959e+06	4.27881e+06	2.22666e+06	3.30409e+06	2.50557e+06	1.70881e+06	3.11793e+06
sp|P02675|FIBB_HUMAN	LESDVSAQMEYC[CAM]R	794.343	2	23.6786	1345.55	1	y	11	1.06346e+06	1.38665e+06	1.28219e+06	778696	827715	743285	726832	918017	894886	571031	735409	1.253e+06	1.06663e+06	808424	869951	1.09517e+06	1.36236e+06	1.61632e+06	626522	716533	493330	784423	1.05549e+06	649060	934929	931376	1.92154e+06	1.59712e+06	1.24163e+06	908123	989666	855050	764596	1.18768e+06	530236	1.58877e+06	855901	1.22195e+06	909000	558910	1.05537e+06
sp|P02675|FIBB_HUMAN	LESDVSAQMEYC[CAM]R	794.343	2	23.6786	957.392	1	y	7	763103	1.2362e+06	1.1133e+06	638977	711050	641768	613125	828452	745592	430153	769469	1.07589e+06	896803	668170	861433	907864	1.09978e+06	1.34105e+06	521553	549693	420202	630289	869872	553965	786117	769077	1.57786e+06	1.33593e+06	1.02482e+06	904997	787386	668462	675203	971176	477003	1.34195e+06	665626	1.02964e+06	712028	529978	954655
sp|P02675|FIBB_HUMAN	LESDVSAQMEYC[CAM]R	794.343	2	23.6786	886.355	1	y	6	801214	994986	1.00311e+06	589617	624946	579808	546892	646622	675209	489767	644642	932096	833947	610854	755497	820765	864045	1.25401e+06	463790	549503	423635	582964	795188	414659	726579	626374	1.44381e+06	1.26831e+06	936603	799444	723883	611219	586995	855602	396389	1.17496e+06	610430	1.01549e+06	711846	391180	790437
sp|P02675|FIBB_HUMAN	LESDVSAQMEYC[CAM]R	794.343	2	23.6786	1143.49	1	y	9	483989	562518	498163	313681	302898	283948	246182	408986	364702	231064	380816	527013	366968	353824	409142	434294	572152	694093	269328	279894	221731	314908	466122	275205	397570	395043	761342	693339	500105	458850	377046	334842	296357	493655	201492	683769	341888	553779	388944	249900	482885
sp|P02675|FIBB_HUMAN	LESDVSAQMEYC[CAM]R	794.343	2	23.6786	1258.52	1	y	10	267572	332007	318251	174217	194295	159335	188817	232437	196925	133875	195620	292010	264050	186991	234856	264903	321167	379116	169380	132367	129930	172323	262987	161003	217845	201481	443974	416899	289137	252759	236557	177146	185856	278163	135106	354573	192457	317354	198657	132819	264862
sp|P02675|FIBB_HUMAN	KGGETSEMYLIQPDSSVK	656.991	3	29.5719	873.468	1	y	8	395310	470241	656065	241454	347906	345761	338460	363367	349055	257724	417781	426359	441511	268043	293009	411964	466070	514799	260107	185545	129870	246624	501001	295259	379916	288371	581540	597308	440639	412944	397137	334690	248522	414875	216332	563150	327865	407569	270211	234200	374821
sp|P02675|FIBB_HUMAN	KGGETSEMYLIQPDSSVK	656.991	3	29.5719	760.384	1	y	7	495559	576378	783257	276812	408984	425628	412322	405545	402668	317048	490613	538266	535076	305580	360398	490060	566124	650323	298935	229562	146754	306355	579752	373166	460887	364964	733723	688675	517776	456210	449965	394561	304990	493669	255227	699020	379944	507579	324225	321800	433870
sp|P02675|FIBB_HUMAN	KGGETSEMYLIQPDSSVK	656.991	3	29.5719	689.31	1	b	7	165463	188910	264054	94431.9	130014	139658	141050	132828	125491	110892	153885	192245	164874	112986	122073	162058	185354	211022	105781	68438.3	52160.5	98633.4	187144	112768	141069	115165	252153	256956	176479	157095	157970	139470	95351.8	171468	96446.3	229923	117525	157505	108890	91763.8	131325
sp|P02675|FIBB_HUMAN	KGGETSEMYLIQPDSSVK	656.991	3	29.5719	820.351	1	b	8	410494	473066	636554	245602	319380	328035	357964	341717	358241	243152	417373	452268	423224	294266	284863	401868	464077	540070	268646	179746	134411	253526	462789	296908	363462	282151	592478	567263	451301	383321	408148	321031	240704	404195	209030	548630	305529	420055	267043	234084	353441
sp|P02675|FIBB_HUMAN	KGGETSEMYLIQPDSSVK	656.991	3	29.5719	983.414	1	b	9	532528	626870	866800	309725	452919	458658	451074	457816	460496	353790	542171	581206	558670	361826	388546	510316	611862	699048	349017	248775	164789	351310	646102	392325	504017	386561	764597	798048	561760	536768	547226	458267	327265	538721	275088	737007	417627	556864	364664	337646	480225
sp|P02675|FIBB_HUMAN	KGGETSEMYLIQPDSSVK	656.991	3	29.5719	1096.5	1	b	10	535418	625611	895718	299971	454475	467503	437799	460417	456270	331179	566468	595394	581853	356087	395558	522366	624355	687806	345614	242822	170690	326800	658703	407155	505284	403232	801860	759331	568841	527618	525901	437042	329993	553353	277032	730649	417493	546012	359779	344107	468121
sp|P01031|CO5_HUMAN	TLLPVSKPEIR	418.259	3	27.7146	729.425	1	y	6	250463	242903	121523	138619	251151	206241	196306	190950	215868	126992	156558	283515	311066	181684	185407	157865	240346	164196	163744	115437	77015.5	82712.1	187842	181545	117130	186937	329798	291116	218450	184617	197251	154474	153210	201767	99657.5	261097	160728	147052	248531	104548	117235
sp|P01031|CO5_HUMAN	TLLPVSKPEIR	418.259	3	27.7146	463.277	2	y	8	413247	450082	173942	259816	436351	330278	322952	323391	374791	201324	286662	446052	539146	286793	304166	317263	432837	278756	279332	196013	121420	153752	317430	286453	209769	316845	566633	478105	380587	300262	301503	268215	240325	331324	164476	434569	286801	258762	407318	177443	184356
sp|P01031|CO5_HUMAN	TLLPVSKPEIR	418.259	3	27.7146	514.298	1	y	4	163645	166204	79651	97062.7	174548	136649	132275	149193	153066	87955.9	119934	197151	222059	127389	137146	115604	166020	122553	110889	80628.7	73720	60759.3	126421	141610	76153.7	131944	237678	201448	152517	128700	140233	121640	103853	134412	83025.6	176801	133624	99746.2	171459	82982.1	82500.8
sp|P01031|CO5_HUMAN	TLLPVSKPEIR	418.259	3	27.7146	828.494	1	y	7	80732.9	75276.1	32606.8	45120.4	78415.3	61439.5	61015.5	61876.8	64102.3	39321.9	45714.8	81919.2	94225.2	54005	56538	48090.6	76104.1	54627.1	47271.2	33645.3	25586.5	23433.8	59609	54277	36999	60027.2	110328	92411.6	66224.5	56580.3	60344.1	49526.9	41848.3	62711.9	26720.1	79924.4	56705.7	43100.1	74155.6	27905.9	33581.9
sp|P01031|CO5_HUMAN	TLLPVSKPEIR	418.259	3	27.7146	925.547	1	y	8	22768.1		11192.7				17618.3	18361.1		11563.4	14382.7		27561.4	14838.5	19405			15102.8		12357.1			16247	15681		15974.4	32407.4			16728.6	18518.5				10550.8	25979.2	15060.8				10121
sp|P01031|CO5_HUMAN	TLLPVSKPEIR	418.259	3	27.7146	642.393	1	y	5	26050.6		13540	15322.3	29698	21983		19522.4	24153.9		17366.3	32536.5	34111.4	22028.9	16097.7		29715.7	20358.1	20497.1	12424.8	9698.8	10619.1	21792.3	18153.6	13444.8	20085.6	36235.5	31368.8	24003	18630.6	19624.3	17045.5	17595	25409.5	15136	26780.6	19985.7	17573.4	23857.2	13041.7	11004.1
sp|P01031|CO5_HUMAN	ATLLDIYK	468.774	2	36.6579	764.455	1	y	6	433946	529790	227659	372330	578813	468194	472167	481738	565327	367112	403264	483582	602219	406173	421950	375778	466870	391369	427280	312278	224811	220821	477479	409223	304053	479934	541533	569571	415387	397078	415591	383088	333770	424113	283411	467871	437925	340575	561387	264083	285110
sp|P01031|CO5_HUMAN	ATLLDIYK	468.774	2	36.6579	651.371	1	y	5	271310	343704	143561	256164	381761	322715	294164	326518	354665	239196	258970	313543	384273	268630	272605	226970	299307	244300	265937	221121	142540	139776	307226	273686	204244	311418	347062	358205	249617	258649	271932	258598	211781	274924	202429	304588	288443	226972	365639	182274	190780
sp|P01031|CO5_HUMAN	ATLLDIYK	468.774	2	36.6579	538.287	1	y	4	108529	139811	52654.6	100537	147421	116441	111574	117862	132775	80591.4	103108	133178	150192	101751	110993	88349.2	111945	91404.1	102471	79759.7	46661.4	59054.9	125616	106568	75999.9	116783	145077	138949	104226	95821.4	106916	92572.5	80616.6	98610.3	73883	111417	106322	85724.4	140142	67559.1	68788.8
sp|P01031|CO5_HUMAN	ATLLDIYK	468.774	2	36.6579	865.503	1	y	7	35568.5	52792.4	23045	34992.3	56421.7	42626.2	34766	39591.6	51638.9	30709.5	38080.9	44781.5	52858.5	35208.7	38351.5	33231.6	40092.3	35505.2	40943.1	28947.1	22089	20890.8	40600	36555.2	26508.5	45230.6	47874.5	50756	38838.6	35292.2	37270.6	37238.7	29407.5	37802.2	26074.6	40028.6	41930.4	29029.1	52693.8	23621.5	22937.5
sp|P01031|CO5_HUMAN	ATLLDIYK	468.774	2	36.6579	514.287	1	b	5
sp|P01031|CO5_HUMAN	ATLLDIYK	468.774	2	36.6579	627.371	1	b	6
sp|P01031|CO5_HUMAN	IPLDLVPK	447.787	2	36.593	781.482	1	y	7	194475	290217	105670	168136	259242	219497	212040	210816	242020	143741	174265	257903	347160	201556	186450	167056	226749	147973	124004	120548	34199.9		153835	176380	45543.4	170504	245059	224694	181165	145507	139928	135808	132140	163133	116823	191373	109305	151101	196303	64482.5	31233.9
sp|P01031|CO5_HUMAN	IPLDLVPK	447.787	2	36.593	684.429	1	y	6	131438	178070	64427.3	108693	155843	128138	129019	131302	147360	88769.6	114910	171008	214857	119157	114682	101773	148773	99661.8	77902	82357.9	19723.7	295.634	94769.2	110786	25758.1	115510	164711	148087	110327	94611.2	90755.4	90639.6	89336.4	106739	70529.1	113390	74942.8	86542	124955	38802.8	20938.8
sp|P01031|CO5_HUMAN	IPLDLVPK	447.787	2	36.593	571.345	1	y	5	60156.9	88734.2	30792.3	53606.6	77845.4	63202.5	55992.7	65885.6	79624.4	41941.7	45809.5	80729.4	107406	55452.3	52819.9	53811.5	66426.6	48046	34717.2	43832.4	10957	479.471	46976.3	56161.4	15916.3	54137.8	77010.2	77310.6	57189.5	41389.1	52258.3	44436.8	38146.3	54608.4	35453.2	54758.9	34017.9	40152.4	59967.1	20938.6	12479.2
sp|P01031|CO5_HUMAN	IPLDLVPK	447.787	2	36.593	651.408	1	b	6	18293.6	29631.9	12263.6	15335	22845.3	17138.9	17073.8	20168	20577.6	14904.9	14646.6	24517.9	30875.6	21085.4	17591.9	15539.6	21699.4	14802.9	12129.2	12616.1	4971.06	763.45	16771.8	18022.7	2943.93	15139.5	26774.3	21489.1	15272.1	15516.3	15480.8	12826.4	13652.4	17474.2	11392	16755.3	11380	16360.4	19347.5	7419.9	3511.84
sp|P01031|CO5_HUMAN	IPLDLVPK	447.787	2	36.593	456.318	1	y	4	17256.5	21519.7	12128.9	13114.3	17132.2	15986.4	14605.7	15025.9	18618.4	9437.04	12102.4	20077.8	24678.9	14501.4	13443	10692	16512.5	12484.6	9678.52	11139.9	4059.76		12066.6	12533.5	5240.8	14664.2	20885.3	19136.5	16342.2	13025.6	13808.6	10541.1	12483.2	13439.3	8914.66	13220.1	7067.13	12095.3	17283.3	4926.33	3680.31
sp|P01031|CO5_HUMAN	IPLDLVPK	447.787	2	36.593	552.339	1	b	5																					2342.68	184.036												7318.28			5181.56			4001.17	2377.41
sp|P01031|CO5_HUMAN	DINYVNPVIK	587.827	2	32.3179	946.536	1	y	8	193223	237606	120742	137619	234928	191779	223214	215873	225506	114355	179261	248581	339564	184423	156378	134384	256715	156135	143850	96814.3	78224.4	83954.6	191038	165213	130750	206337	305638	287673	237031	186956	200934	182019	144148	189345	106578	260899	158186	154519	216571	106530	110416
sp|P01031|CO5_HUMAN	DINYVNPVIK	587.827	2	32.3179	669.429	1	y	6	196083	245418	104886	118541	209051	169607	179630	185867	208540	105632	156653	215611	293650	179257	148108	134810	233187	151759	134273	89755.3	66978.3	67885.7	173341	147706	129499	197212	286423	260351	210674	164252	177437	150658	125091	164820	87261.2	241588	147509	128496	197963	95588.2	104437
sp|P01031|CO5_HUMAN	DINYVNPVIK	587.827	2	32.3179	832.493	1	y	7	103073	116113	55699.5	61831.4	100974	84110	86246.5	96059.6	101914	56500.4	80548.9	114498	146474	87269	68260.5	70565.5	117560	72110.1	66249.2	48560.1	32209	37777.9	85432.9	72787.5	57802.5	99048.2	141420	126705	113618	83529	94105.9	73777.3	65807.8	87129.4	46589.2	118891	68392.9	61356.3	101443	51338.2	55226.3
sp|P01031|CO5_HUMAN	DINYVNPVIK	587.827	2	32.3179	605.293	1	b	5	19395.6	22873	8674.79	11927.1	21135.2	14747.5	13890.6	12830.5	16479.5	7798.59	11899.9	17769.7	27721.1	15631.1	13437.4	11832.4	22521.5	12455.7	11719.4	7773.26	6627.95	6763.6	14464.8	11828.7	11713.5	15762.3	28446.5	20910	16269.8	15363.4	19028.5	9713.6	14794.7	14213.4	9763.16	20121.5	12743.2	14054.5	13577.1	8644.42	8337.52
sp|P01031|CO5_HUMAN	DINYVNPVIK	587.827	2	32.3179	719.336	1	b	6			10329.7													7081.95					8083.68	4145.84			5929.12									9728.96	5496.22		7163.8				5753.44
sp|P01031|CO5_HUMAN	DINYVNPVIK	587.827	2	32.3179	1028.54	1	b	9	11859.9		6290.99	9152.73					11635		10135.9	11596.1		12009.9	8750.03	7678.81		9188.11				4833.66			8811.92		16753.8				11530.4		8007.6	10333.3	6708.16	14538.4				6517.69
sp|P01031|CO5_HUMAN	VFQFLEK	455.755	2	35.5424	664.366	1	y	5	286317	332283	133236	247346	336703	298707	286493	344275	335093	172694	256750	318251	370416	253975	266937	249667	318851	271718	266317	194337	142423	137662	273282	262354	172052	312413	372914	371100	294472	249754	220184	228728	212109	257591	171338	316629	219283	212770	377876	165251	165155
sp|P01031|CO5_HUMAN	VFQFLEK	455.755	2	35.5424	811.435	1	y	6	204458	247791	95827.1	180024	254958	222926	201241	243211	243379	135728	181991	222470	264453	179195	196587	175563	212136	178523	189753	145328	99821.4	94995	197691	194144	114956	221315	273362	280830	209118	179293	161909	175401	157278	182728	108620	229051	146522	145149	271320	119256	139482
sp|P01031|CO5_HUMAN	VFQFLEK	455.755	2	35.5424	536.308	1	y	4	91657.9	109502	40580.2	72385.4	103719	90978.8	88538	99033.7	102819	54546.6	84010.2	96087.1	121198	75242.8	82748.9	78916.8	91608.5	85283.6	76862.7	63191.3	41883.5	39806.5	83418.2	75072.9	56597.6	100981	121051	120272	86011.9	78442.1	70422	68546.6	69653.8	79493.9	47244.7	95075.2	65910.1	62134.2	122967	47693	50947.8
sp|P01031|CO5_HUMAN	VFQFLEK	455.755	2	35.5424	522.271	1	b	4
sp|P01031|CO5_HUMAN	VFQFLEK	455.755	2	35.5424	635.355	1	b	5
sp|P01031|CO5_HUMAN	VFQFLEK	455.755	2	35.5424	764.398	1	b	6
sp|P01031|CO5_HUMAN	VTC[CAM]TNAELVK	567.795	2	15.2593	934.466	1	y	8	129138	148273	64269.9	75058.3	150787	110146	108942	111056	118284	83180	90265.4	159389	195732	94611.6	94881.6	94500.6	141243	87056.7	77764.4	55440.7	40981.9	50725.4	97336.7	91002.8	57625.5	93354.5	184567	154153	123029	96126.4	100757	84666.4	79081.6	94427.9	57429.5	135134	97810.8	80348.5	126003	50250.9	56766.8
sp|P01031|CO5_HUMAN	VTC[CAM]TNAELVK	567.795	2	15.2593	774.436	1	y	7	77726.1	89238	31946.7	42064.7	83145.6	69384.4	56278.6	61595.6	71923.6	38038	55779	88677.5	110300	50687.7	54439.9	51461	78487	57090.2	35971.3	34947.9	21449.6	27260.8	55665.4	49610	34392.4	53584.4	111142	87309.8	63657	60096.8	62164.2	49865	36993.5	59612.1	30850.6	72531.7	54331	40303	68936.5	30203.7	34856.8
sp|P01031|CO5_HUMAN	VTC[CAM]TNAELVK	567.795	2	15.2593	1035.51	1	y	9	32155.1	29455.8	16582.5	19278.1	35082.9	25450.3	23692.7	23597.6	27696	18385.5	19300.4	35511.9	40067.3	21448.8	21744.8	19321.4	31621.2	19942.4	19528.9	12912.5	8881.36	13622.3	23470.3	22932.3	14847.4	20622.9	41847.5	36683.7	21979.1	23195.6	21749.8	19579.4	21154.3	24270	13155.9	33863.7	21046.1	20443.4	26325.2	13946	12606
sp|P01031|CO5_HUMAN	VTC[CAM]TNAELVK	567.795	2	15.2593	673.388	1	y	6	34148.8	39506.7	16411.7	19195.5	31499.9	26446.9	22999.1	21813.2	26348.8	16266.6	19765	37488.1	47045.8	24861.4	21172.8	21171.5	33928.9	20891.3	18280.3	16005.1	12325.4	13374.6	20531.5	18292.6	17232.2	22665.9	49048.4	43097.4	27539.7	27243.6	22088.6	19910.1	18430.9	22561.5	15150.2	31940.7	22761	17302.6	26292.1	13113	14111.6
sp|P01031|CO5_HUMAN	VTC[CAM]TNAELVK	567.795	2	15.2593	889.408	1	b	8			2499																						2643.41
sp|P01031|CO5_HUMAN	VTC[CAM]TNAELVK	567.795	2	15.2593	988.477	1	b	9						5130.03			4918.93									4171.19		2668.36		3229.88												5013.31						2461.29
sp|P04275|VWF_HUMAN	LVC[CAM]PADNLR	529.277	2	20.9999	685.363	1	y	6	109318	69821	53109.2	64757.3	83205.1	19858.8	17096.4	48514.8	53674.7	33949.6	54127.4	32062.9	71929.9	27504.2	17433.4	109472	128221	122180	116189	38541.9	119502	101703	102058	58471.9	69848.4	55559	169372	130667	99483.2	88122.2	93369.7	80113.6	152370	76903	55371.9	209727	63592.7	75631.1	195199	150509	31207.1
sp|P04275|VWF_HUMAN	LVC[CAM]PADNLR	529.277	2	20.9999	845.393	1	y	7	56076.9	37901.7	30367.9	32030.8	43701	8693.94	9465.18	24413.9	28344.3	18263.5	27968.2	20258.4	37027.8	14370	8474.02	56105.3	67621.4	59470.1	62824	22972.5	60501.8	53834.3	54787.1	29238.8	36386.8	30526.3	94391.8	77347.3	51367	43373.8	46392.7	39252.3	77910	44413.8	31841.8	107599	31285.2	39363.4	108026	89137.1	16236
sp|P04275|VWF_HUMAN	LVC[CAM]PADNLR	529.277	2	20.9999	588.31	1	y	5	14586.4	10427.4	10563.6	6199.93	9446.34	4618.64	5223.7	5552.71	7583.67	4690.85	7528.91	7422.91	8918.71	4009.84	2436.36	9697.59	14632.8	12384.5	14496.9	5686.66	18372.8	12847.4	10665.4	6415.11	7773.62	6894.3	20294	16764.4	14308.4	11412.9	11619	8680.82	17675.1	12713.3	7788.6	23840.4	7236.51	12356.4	24783	19559.3	8082.12
sp|P04275|VWF_HUMAN	LVC[CAM]PADNLR	529.277	2	20.9999	944.462	1	y	8
sp|P04275|VWF_HUMAN	LVC[CAM]PADNLR	529.277	2	20.9999	423.2	2	y	7	39172.1	23631.5	18947.4	16050.1	27056.8	4806.44	7099.79	17165.9	16625.5	9990.68	15700.1	13987.5	22583.2	11113	5899.49	33340.4	48365.1	46862.9	48969.7	13056.7	39325.8	39524.9	37086.2	16891.7	22171.5	16559.8	76539.5	49547.8	31270.6	31605.1	24853.1	22408.2	56421.6	28369.6	20621.1	84892.7	19609.6	28992.1	75429.6	55770.2	7530.38
sp|P04275|VWF_HUMAN	LVC[CAM]PADNLR	529.277	2	20.9999	373.19	1	b	3	28495.5	15253.8	12474.4	12677.5	19695.4	4114.72	6126.12	12616.3	16391.5	7369.75	13123.2	8691.32	15257.1	5283.72	3447.94	22407.9	28871.4	32488.6	28278	10771.5	25515.7	18581.2	22534.1	10943.1	15182.6	12561.8	41919.3	30542.5	24549.6	18624.9	19563.7	16658.3	34406.3	17634.2	16531.2	50705	16035.9	16848.2	46576.6	40839.7	7360.11
sp|P04275|VWF_HUMAN	VTVFPIGIGDR	587.335	2	42.2387	727.41	1	y	7	211121	98036	114919	122422	133420	29769.9	34186.1	116928	110600	82666.2	106362	65680.8	138477	44335.2	30854.5	213493	272799	173849	253745	62751.8	242781	193568	258467	135089	114615	115357	372082	311907	193975	179070	181897	170939	304214	121316	125898	344640	112081	190714	439419	296225	55258.2
sp|P04275|VWF_HUMAN	VTVFPIGIGDR	587.335	2	42.2387	874.478	1	y	8	77999.9	31987.4	44349.2	40173.4	47433	10914.8	12233.7	40495.7	36327.3	23213.6	34621.4	24345.6	60405.3	18815.9	11656.9	72821.7	94509	63502	95033.6	24981.8	84591.3	70475.9	91270	44900.2	42784.1	38798.8	125770	112217	64979.4	59984	62562.5	60885.2	110964	46025.8	46233.2	128597	38526.4	72854.9	153640	108003	19291.8
sp|P04275|VWF_HUMAN	VTVFPIGIGDR	587.335	2	42.2387	973.547	1	y	9	45048.1	17241.4	21542.5	26436.8	26568.7	5148.11	7151.23	22666.1	23449.7	14991.1	20942.6	13816.4	27163	11523	8806.91	38200	52797.2	35420	52515.2	13313.2	45087.5	38493.1	51087.2	26024	21432.9	22329.6	75898.8	64038.7	34822.7	29809	34702.4	33441.8	67291.8	28335.8	27819.1	71299	19660.6	34778.6	81358.7	58686.4	12570.7
sp|P04275|VWF_HUMAN	VTVFPIGIGDR	587.335	2	42.2387	630.357	1	y	6	16190.5	5769.46	7437.34	7452.95	7580.56	2908.04	3636.76	7340.02	6066.2	4519.35	8572.39	4845.3	9031.62		3107.95	14197.6		10882.4	15797.9	4454.98		11308	15858.5	10115.6	8150.14	8849.5	22481.1	21014.3	13594.4		9910.42	10397.3	18649.6	7177.57	9225.73	20952.6	6704.92	11470.8	23956.4	17177.1	5465.44
sp|P04275|VWF_HUMAN	VTVFPIGIGDR	587.335	2	42.2387	1074.59	1	y	10		5272.02				2301.77						2819.75			964.349					2802.44				5871.11																	2251.88
sp|P04275|VWF_HUMAN	VTVFPIGIGDR	587.335	2	42.2387	657.397	1	b	6
sp|P04275|VWF_HUMAN	EAPDLVLQR	520.79	2	26.2942	840.494	1	y	7	36536.3	23409.1	16757.9	18031.6	26896.2		6924.96	14396.8	16677.8	11102.4	20551.1	11243.5	20878.4	8194.53	6814.6	33587.7	36859.9	40824	43784.9	13789.8	39765.8	34510.8	37274.5	19077.3	24350.5	18601.1	53623.8	42863.3	29828.6	24648.4	26881.4	26586.2	51981.6	21747.4	17742.2	63704.3	24047.9	24866.5	59398.7	44883.1	9405.02
sp|P04275|VWF_HUMAN	EAPDLVLQR	520.79	2	26.2942	743.441	1	y	6	31605.1	21873.5	19830.9	16531.9	24514.8	313.598	5927.15	17368.1	15905.3	10604.3	16848.2	11298.5	17143.2	8934.54	5320.34	28759.7	36092.7	37616.6	33588.7	14163.8	38328.8	30740.1	27870.4	15706.7	21273.5	16549.3	46327.2	38853.4	29906.5	24721.6	26306.2	23598.3	49773.8	23151.5	17647.7	61196.4	20302.2	20893.9	58129	44592.7	10952.1
sp|P04275|VWF_HUMAN	EAPDLVLQR	520.79	2	26.2942	628.414	1	y	5	22844.5	17147.5	13644.9	11590.4	22300.7	170.89	4101.34	11428.4	11536.7	6622.49	14171	9550.55	14412.5	7259.08	5283.42	24703.9	28839	29841.9	32589.3	10074.1	27683.3	28377.7	25322.8	13036.7	16052.1	13908.8	42948.1	27684	24537.7	20430.9	17991.8	19865.2	40844.6	16479.8	13810.2	47108	16456.2	19273.9	50169.3	35324.2	9007.7
sp|P04275|VWF_HUMAN	EAPDLVLQR	520.79	2	26.2942	420.751	2	y	7	78886.4	44271.9	34787.6	34471.9	54134.6	39.0416	9657.63	27522.9	29467	20742.4	34869.6	19069.5	41511.5	14025.4	9766.08	71956.9	90860.8	91460.8	101344	23877	92319.4	87358.2	70320.9	38424.4	41632.8	33752.4	118487	93700.7	70062.2	56270.3	56292.4	49838.4	121713	42506.3	40494.2	159837	45021	47040.7	152805	113234	15270.4
sp|P04275|VWF_HUMAN	EAPDLVLQR	520.79	2	26.2942	526.251	1	b	5	5925.13			5222.16				4199.64			6264.25			3469.95	5759.14	4464.46	9324.57	9870.04	13695.3	3658.5	48733.3	8484.31	8578.67	2271.29	6479.71	2818.58	24640.8	20658.4	11347.6	2115.34	4877.13	2695.44	9344.33	1961.9	4845.73			2764.99			6270.88
sp|P04275|VWF_HUMAN	EAPDLVLQR	520.79	2	26.2942	625.319	1	b	6			7049.11		3800.5	1267.7			1290.09			3295.81			2621.9									3364.32	4800.69		10968.4							4850.77							1065.14
sp|P04275|VWF_HUMAN	VKEEVFIQQR	425.907	3	19.036	431.236	1	y	3	64079.9	64074.7	44081.2	46371.1	48566.5	16236.5	17800.8	29391.8	31742.8		39079.1	26853.4	45450.3	15033.6	13687.3	71947.7	60317.6	65853.9	79452.9	38540.4	62654.4	66414	70608.5	34300	36481.8	38919.1	94912.3	70646.6	62024.7	44702.5	57313.5	52922.7	129510	47576.3	40331.2	105762	53691.5	50837.7	127402	112436	14173.5
sp|P04275|VWF_HUMAN	VKEEVFIQQR	425.907	3	19.036	544.32	1	y	4	23879.9	18979.5	15241.6	15819.8	19307.5	5059.52	6943.36	13506.9	11982.1	9784.38	18328.1	8245.11	17678.5	7593.79	7341.95	30517.2	30497	32813	39012	14056.8	35798.6	32790	27562	17140.2	19402	15440.4	41992.1	39992.4	28923.3	24666.9	29440.3	21054.9	43673.1	19879.2	18864.4	49162.3	16143.9	26359.5	54116.3	48092.6	9634.59
sp|P04275|VWF_HUMAN	VKEEVFIQQR	425.907	3	19.036	732.393	1	b	6	23511	17293.3	13231.4	13451.1	18348.6	5222.35	4199.64	11562	12224.2	9782.47	11647	7545.15	13227.6	8166.67	4895.55	21321.1	24495	25552.5	28218.3	10440.6	26965.5	21277.4	22538.6	14896	15043.5	12382.4	31237	27989.8	22168.7	17095.8	21854.5	17041.9	34457.3	14685.8	13993	35249.4	14344.5	17973.5	38194.7	38436	7374.09
sp|P04275|VWF_HUMAN	VKEEVFIQQR	425.907	3	19.036	585.324	1	b	5	14582.9	9642.95	16799.2	10747.6	21519.3	4040.44	4090.86	8376.43	11362.7		7200.74	7812.91	7512.8		10333.8	17731.7	15753.5	22385.4	19306.1	8595.64	20470.9	18522	17157.7	10889.8	8979.94	7679.44	16724.9	19432.9	19905.2	10047.5	16664.9	12511.9	25306.8	9635.92	7514.3	24903.5	10904.9	15532.1	29861.6	25788.1	5646.11
sp|P04275|VWF_HUMAN	VKEEVFIQQR	425.907	3	19.036	691.389	1	y	5	9685.95	7868.39	5147.88	6101.76	7887.34	3229.31	1080.49	5649.89	5956.36		6207.03	3477.14	5363.24	3188.22	2015.94	10981.2	10539.6	10297.9	10623.6	3992.33	11928.9	12827.9	9723.27	5627.56	8702.26	4972.47	15466.7	12553.1	9154.07	7910.63	7710.83	8088.45	14365.3	6450.94	7523.99	15532.3	7110.88	7912.26	19033.1	15261.2	2168.23
sp|P04275|VWF_HUMAN	VKEEVFIQQR	425.907	3	19.036	486.256	1	b	4	8232.22			4657.28		4683.25				2452.96			5278.66			9057.68			7369.14	2954.52	7847.96				6133.32							8657.08	8594.24	4755.39		9791.79				8041.75	3889.99
sp|P04275|VWF_HUMAN	IEDLPTMVTLGNSFLHK	639.005	3	47.7553	1016.55	1	y	9	20723	13462.1	10198.5	11362.3	16342.7	4249.14	4965.1	9991.32	10209.8	9207.15	12664.4	6343.93	13404.4	6763.32	85.3202	134.326	16231.2	17724.5	25069.4	7523.81	23623	20265.1	18537.5	10635	14985.9	11888.6	34840.7	23035.8	19863.3	16570.9	16299.7	16261	30658.3	12389.3	9961.3	32166.2	11023.9	11637.1	35547.4	26426.4	8475.54
sp|P04275|VWF_HUMAN	IEDLPTMVTLGNSFLHK	639.005	3	47.7553	802.421	1	y	7	27958.6	15684.1	13308.6	13218	20836.3	10447.5	5608.34	13420.2	12944.1	13212.2	12548.2	9371.95	15681	7682.32	917.072	469.922	23271.7	26413.8	24299.1	11054.3	28772.5	21094	20326	13826.5	14101.9	18049	44282.9	25473.2	23171.7	24366.8	17468.2	17293.3	37545.8	15468.3	15023.4	44455	16665.8	18974.8	44501.2	36182.8	11481.3
sp|P04275|VWF_HUMAN	IEDLPTMVTLGNSFLHK	639.005	3	47.7553	1115.62	1	y	10	8564.91	5439.53	3399.32	4670.25	6446.87	1751.26	1954.05	4983.78	5572.65	2545.06	5168.95	2935.86	5179.23	1662.54	340.52	137.484	8157.52	6546.6	11164.9	3917.41	8728.92	7455.61	5972.85	4851.44	4291.64	6166.67	13144.3	6633.95	6832.36	7333.75	6408.66	6687.33	12949.5	6956.14	3767.26	15684.9	4980.23	5040.33	12512.5	10098.4	3804.88
sp|P04275|VWF_HUMAN	IEDLPTMVTLGNSFLHK	639.005	3	47.7553	915.505	1	y	8	8776.24	7402.97	5096.29	7150.29	6735.73	1669.53	1921.95	4891.91	4733.76	4732.16	6648.71	3519.94	6773.83	3434.43	170.658		8021.37	9072.9	12063.9	3853.08	11688.7	7508.43	6985.24	5908.61	6086.5	5671.8	16474.3	9942.73	9588.28	6908.13	8222.14	7879.34	15010.1	7057.6	5063	14771.4	4029.95	7568.32	15504	14494.7	5029.01
sp|P04275|VWF_HUMAN	IEDLPTMVTLGNSFLHK	639.005	3	47.7553	722.884	2	y	13	21320.8	11052.3	8815.59	10075.2	13290.3	3384.64	4976.31	6792.23	9229.82	6010.71	8165.2	6304.03	9311.45	5810.84	85.4503		12534.9	20776.7	24736.7	6790.82	30317.8	16537.8	15269.4	10663.9	10770.7	8921.9	35718.5	17156	13657.5	14578.5	11152.9	15444.3	30910.7	12992.7	10545.2	37673.8	12622	7924.69	38779.1	32826.2	7641.8
sp|P04275|VWF_HUMAN	IEDLPTMVTLGNSFLHK	639.005	3	47.7553	669.345	1	b	6	5365.22	5388.36		2008.75	4345.98	5071.7	2338.49	2507.37	6004.95	4421.24	2319.12						2928.23			3336.06		3302.32	3668.82	5405.84		3210.68	8807.2		3553.62		4232.21	3891.21	4631.12		2426.43	8816.92	2251.29			6007.08
sp|P04275|VWF_HUMAN	YAGSQVASTSEVLK	720.372	2	23.2858	834.457	1	y	8	35070.9	19808.3	18920.2	11480.3	22835.7	5913.93	7229.52	11500.7	15991.5	11613.6	16966.4	12706.6	21808.6	7556.33	5831.86	30635.5	32937.3	35446.7	27610.5	8980.07	32596.8	25144.2	28393.8	15350.9	18107	14169.7	45796.6	38789.9	28551.2	19612.7	20796.1	22660.7	39637.2	20606.7	14462.2	65006.4	19793	22747.5	42463.1	44917.8	8582.12
sp|P04275|VWF_HUMAN	YAGSQVASTSEVLK	720.372	2	23.2858	933.525	1	y	9	17199	11813.5	9553.37	6903.94	11997.1	3956.01	3875.33	7862.95	6791.08	6074.21	8250.59	6611.75	13981.3	4436.41	2691.61	14904.7	17973	19039.5	15202.3	3804.27	14672.4	15095.8	13444.4	8528.97	10878.6	7927.42	23381.6	17882.9	14862.1	11208.9	10199.8	11154	21645.2	12283.6	8728.28	29783	10624.4	15321	22263.9	23541.2	6064.58
sp|P04275|VWF_HUMAN	YAGSQVASTSEVLK	720.372	2	23.2858	763.42	1	y	7	13342.8	7649.9	7599.6	6075.66	8984.13	2909.91	3099.47	5622.79	6809.5	3341.23	6503.6	5088.66	10789.9	3273.15	2308.96	11947.5	13002.8	13099.5	10556.4	4343.26	12890.4	10249.1	13925.3	6621.33	8325.92	6187.16	15908.6	16017.2	11820.3	9646.65	8191.38	7510.07	15957.6	8562.54	6618.76	26747.5	5408.97	9149.55	15222.6	18122.5	4400.05
sp|P04275|VWF_HUMAN	YAGSQVASTSEVLK	720.372	2	23.2858	1205.64	1	y	12	12313.4	7519.59	5439.01	4478.78	8122.73	2215.06	2697.73	4496.81	5743.72	3746.15	6300.29	4084.08	7308.33	3352.34	1620.69	10923.4	8744.63	12028.6	9678	3069.67	10903.6	10677.7	8836.86	5531.56	6992.9	5364.81	16445	14162	9940.14	7599.09	9356.12	6895.26	13762.4	8306.18	4977.22	23133.1	5496.08	5015.38	16397	12033.6	2844.01
sp|P04275|VWF_HUMAN	YAGSQVASTSEVLK	720.372	2	23.2858	1061.58	1	y	10	5639.53	4803.84	4187.11	2931.56	4545.44	2183.65	1113.65	2015.38	2630.45	2769.07	3918.9	2590.5	4339.75	1573.88	1662.88	5209.7	5513.77	7231.74	4771.07	1336.11	6426.71	6920.41	7831.08	3314.46	4337.97	3427.33	7009.26	8359.77	3926.69	5657.6	4373.45	4730.13	8472.65	2823.56	3083.89	11703.2	3403.22	5425.14	8083.85	7583.64	1766.77
sp|P04275|VWF_HUMAN	YAGSQVASTSEVLK	720.372	2	23.2858	1148.62	1	y	11	3691.08	1336.64	1152.13	1128.5	2387.36		690.155	1215.99	1471.51	809.52	1965	1536.69	3022.51	861.046	401.506	3123.19	2381.06	3227.18	3774.68	1465.77	3409.15	2515.78	3437.47	1820.71	1571.91	1545.18	5590.67	3551.26	2445.67	2007.78	2046.67	2451.35	4146.81	2721.16	2618.03	5858.18	2350.09	2085.77	4175.21	5109.36	690.143
sp|P02549|SPTA1_HUMAN	VILENIASHEPR	459.921	3	26.3909	583.302	2	y	10	4166.14	30454.5	20019.8	63213.7	10229.4	29628.2	34610.3	11437.8	3542.08	3009.92	335.531	2361.61	6664.58	4990.84	1755.24	1530.05	6320.58	27531.5	40659.7	9560.81	14269.6	12256.9	10844.9	252.568	28761.4	4757.08	29859.6	22095.4	15865.8	15847.2	13690.5	8264.74	37991.9	11129.6	26357	12890.5	5909.57	5091.98	16363.5	21923.4	5802.28
sp|P02549|SPTA1_HUMAN	VILENIASHEPR	459.921	3	26.3909	696.342	1	y	6	3630.46	14124.2	7756.72	22151.5	3939.49	16227.7	12523.1	6485.94	2420.66	4019.81		2806.88	4716.11	2541.92	1996.89	2497.28	3439.39	13098.9	13636.2	5830.64	6825.95	7106.17	7979.08	1072.64	13648.5	1926.94	10984.8	11039	8386.13	8159.56	6124.96	5128.93	13941.8	6344.58	12563.3	7863.35	3870.52	3620.39	12110.1	10732.9	3259.54
sp|P02549|SPTA1_HUMAN	VILENIASHEPR	459.921	3	26.3909	625.305	1	y	5	2743.27	5824.39	4322.93	9621.36	2611.61	6664.79	6321.59	3263.33	431.74	1317.48		1522.16	2212.44	2243.26	1353.15	492.478	2044.56	7815.18	8366.66	2103.5	5480.08	3808.9	4428.63	66.5388	6739.66	1521.9	7668.09	4918.39	3980.79	3385.97	4949.71	3966.47	7196.6	4337.88	4207.57	5397.81	1737.52	1931.9	6425.4	5911.04	3075.75
sp|P02549|SPTA1_HUMAN	VILENIASHEPR	459.921	3	26.3909	923.469	1	y	8	861.06	4160.45	2794.98	7971.64	1855.56	4846.96	3896.87	2285.78	578.414	887.332	453.414	368.073	1446.73	817.55	170.892	85.4503	1868.13	5492.22	5014.96	1170.02	1156.77	2254.44	3039.66	85.3723	6322.44	1242.09	4458.39	3102.62	2129.61	2239.16	3240.44	1813.1	4647	2609.92	2344.29	2734.3	663.614	1130.54	3265.89	5514.72	1130.05
sp|P02549|SPTA1_HUMAN	VILENIASHEPR	459.921	3	26.3909	526.76	2	y	9	663.87	2978.27	3191.89	4240.01	538.977	3418.28	3777.61	1767.99		1031.94	169.503	341.794	932.158	381.24	282.619		641.58	3471.11	3421.06	1261.43	2174.21	1242.25	1647.45	62.5492	2685.17	282.633	3320.59	2678.47	2044.9	1524.89	1846.73	1045.08	2608.22	1520.07	1928.53	2315.9	650.716	694.362	1729.63	2567.88	565.266
sp|P02549|SPTA1_HUMAN	VILENIASHEPR	459.921	3	26.3909	809.426	1	y	7	235.967	2622.56	1515.24	4050.44	431.857	2561.67	3280.05	723.048	183.197		543.282			196.408		820.041	1159.13	2920.56	2205.32	786.902	2013.69	451.706	1606.37	202.381	3459.08		3698.76	2102.92	1378.85	2393.31	1138.77	1616.7	2267.46	2199.4	3176.16	1414.58	1212.44	1083.75	1932.4	2828.44	1249.99
sp|P02549|SPTA1_HUMAN	AAVGQEEIQLR	607.33	2	24.3108	972.511	1	y	8	3544.64	15071.3	12204.9	26748.5	6347	19309.5	18408	7494.73	2472.42		37.0566	2069.94	4484.07	2956.74	972.641	98.5965	5065.31	18098.9	19358.9	6182.67	8144.27	7235.15	13035	3003.77	23478.6	3733.34	16966.1	15346.3	14528.1	10674.8	9264.78	8240.83	18363.4	10475.9	9834.02	10189.7	3965.83	2493.55	13118.9	18556.5	5142.68
sp|P02549|SPTA1_HUMAN	AAVGQEEIQLR	607.33	2	24.3108	787.431	1	y	6	1199.24	8880.38	7123.89	12518.4	2194.46	9070.42	9117.46	4374.59	1412.09	258.51		525.126	3541.15	2747.98	1449.92	295.982	3965.85	8761.54	7703.29	2486.31	2304.31	4132.12	6021.09	1105.17	8124	1507.63	9755.21	9280.55	5667.98	4901.56	2954.28	4027.5	10583	5525.21	5413.79	6512.9	2864.91	2206.04	5013.43	7845.89	2082.25
sp|P02549|SPTA1_HUMAN	AAVGQEEIQLR	607.33	2	24.3108	658.388	1	y	5	1703.9	3757.64	3339.59	6783.79	2551.44	5993.23	4801.78	2449.91		101.793	219.541	1438.88	1381.84	1048.16	551.092	197.128	2537.87	5136.72	5910.45	1958.73	1737.78	1710.63	3090.84	1071.3	5347.15	663.474	6451.45	4411.02	3763.36	3559.51	3325.46	1750.97	4303.52	2948.77	2828.44	3955.31	1889.07	1993.64	2887.48	3607.39	1353.85
sp|P02549|SPTA1_HUMAN	AAVGQEEIQLR	607.33	2	24.3108	915.489	1	y	7	358.317	2739.01	3819.86	5091.85	1995.59	3851.86	3746.24	2394	704.361	194.028	155.057	805.653	1052.1	959.111		308.532	1083.41	2363.65	3975.66	555.792	2153.22	1684.62	1717.8		3288.61		3721.96	3920.97	1955.97	2101.82	1777.35	1254.34	3756.88	2032.55	1709.05	2648.56	260.648		2562.87	3087.46
sp|P02549|SPTA1_HUMAN	AAVGQEEIQLR	607.33	2	24.3108	1071.58	1	y	9	552.094	1448.06	1939.4	3363.02	510.142	2512.38	4028.88	1226.09	269.5	599.154			834.718	538.963			749.312	2142.71	1649.72	887.333	1340.83	1085.73	1032.52	1045.05	2944.63	184.047	1864.44	1299.64	2052.05	1714.25	1367.11	1238.46	1564.32	1761.48	1465.74	2859.18	650.719		2004.92	2293.67	565.254
sp|P02549|SPTA1_HUMAN	AAVGQEEIQLR	607.33	2	24.3108	798.399	1	b	8	627.348	1478.71					2314.42	778.366		324.172									1147.65			310.522	523.554	570.359	1509.89	170.892	1290.66	663.944	2144.62		641.685	662.826		597.882		445.12			1550.45	825.483	269.39
sp|P02549|SPTA1_HUMAN	LEDSYHLQVFK	460.238	3	31.2089	568.79	2	y	9	1759.05	5175.95	4504.67	11089.6	2314.04	6501.62	5919.78	3185.79	1101.46	642.152		435.41	2265.03		1042.76		651.247	6029.93	7869.51	2103.86	5069.28	2767.43	5495.83		8258.43		5727.91	4444.44	4812.44	4446.23		3458.17	11580	3080.59	4061.79	3117.78	985.594	374.305	5366.18	6103.33	2872.71
sp|P02549|SPTA1_HUMAN	LEDSYHLQVFK	460.238	3	31.2089	633.312	2	y	10	2161.17	5005.16	4075.36	10530.9	3367.19	5538.15	5301.01	2916.45	1531.41			1326.63	1675.87			126.679	278.822	5669.31	8054.83	2658.53	2774.61	3216.87	3590.35	483.471	7043.58	356.134	5926.53	7114.27	3136.08	3603.67	548.088	1738.05	6874.44	3747.42	3752.85	3139.46	2086.36	356.021	5256.19	6908.94	1139.05
sp|P02549|SPTA1_HUMAN	LEDSYHLQVFK	460.238	3	31.2089	771.451	1	y	6	513.087	1730.14	1169.95	4274.13	860.883	2203.76	2550.26	940.769	295.741		170.892	668.855	366.15	434.642	86.05		170.89	1971.7	2707.38	523.23	1352.12	1242.27	927.806	1198.93	3733.43		1754.38	2349.02	676.883	1355.23	25.9103	1250.57	3144.94	1433.09	2168.82	1366.86	749.121	85.2934	1353.98	2948.49	578.333
sp|P02549|SPTA1_HUMAN	LEDSYHLQVFK	460.238	3	31.2089	634.392	1	y	5		2686.58		3240.37	1071.38	2947.46	2951.08	1266.37	793.945	512.631		98.4107	1117.16	565.267	85.4579	98.5065		1262.62	3081.86	676.996	1541.03	707.612	881.725	607.59	2957.77	154.993	1978.84	995.682	985.674	2181.2	123.887	1151.9	2943.27	972.244	1564.33		1143.45		1770.63	2365.86	470.666
sp|P02549|SPTA1_HUMAN	LEDSYHLQVFK	460.238	3	31.2089	745.315	1	b	6	316.3	1266.12	700.93	1943.86	663.614	877.523	1997.95	317.276	272.79		170.748	887.863	282.4	134.191		251.078	442.667	1505.88	1959.46	422.005	938.803	1430.45	745.42	846.536	2086.62		2699.56	1642.35	931.93	1183.07		958.157	1883.15	788.358	1480.21	1362.49		295.661	1361.46	1670.01	773.775
sp|P02549|SPTA1_HUMAN	LEDSYHLQVFK	460.238	3	31.2089	511.277	2	y	8				1919.15	404.71	950.059	608.377	1390.49	175.983	213.129	354.628	492.851		626.75	372.604			190.691	623.264	243.781	439.059	493.296	860.78	3749.2	791.356	723.335	1540.04	837.515	489.171		119.395	687.568	2168.54	783.393	1126.13	192.071	144.563		372.125	1105.29	318.733
sp|P02549|SPTA1_HUMAN	VTILGETAER	544.801	2	25.1029	662.31	1	y	6	7450.27	31758.7	23633.6	61043.9	190.698	33561.8	36289.6	14649.5	3322.84	5061.64	1134.37	2428.44	9320.13	5576.08	2348.18	1936.21	8267.5	33725.4	35429.9	8407.26	17989.4	14675.5	19447.1	3817.39	40739	5502.95	26955.2	21567.6	18605.9	15785.3	14183.4	14926.7	35972.3	14985.1	19754.4	18430.7	7852.28	6031.79	20423.6	26799.2	7940.77
sp|P02549|SPTA1_HUMAN	VTILGETAER	544.801	2	25.1029	775.394	1	y	7	4557.87	21113.7	17024.5	36484.1	108.799	24454.2	21487.8	12317.5	2388.33	6757.86	2123.1	2655.97	5403.49	4783.75	879.975	339.699	5529.98	20944	23533	6329.72	12728.7	10920.7	12001.3		25688.4	4874.02	22538.9	15010.8	12407.4	9920.52	9735.53	9866.57	25357	10422.7	14742.5	11364.8	7068.54	5261.25	18138	22056.4	4657.59
sp|P02549|SPTA1_HUMAN	VTILGETAER	544.801	2	25.1029	888.479	1	y	8	3420.3	11594.6	7838.76	20932.4	58.0967	12449.2	12686.9	5549.39	1184.3	4336.91		2244.25	2304.13	1100.4	145.983	178.816	2942.34	12898	11986.9	4169.1	5604.23	5242.06	8247.11	2547.69	14488.1	2322.79	11054.7	7829.18	6939.52	6115.12	5070.09	6503.41	10992.7	7762.7	5494.43	5887.64	3321.03	2408.34	10057.9	12570.5	3780.4
sp|P02549|SPTA1_HUMAN	VTILGETAER	544.801	2	25.1029	989.526	1	y	9	1366.19	3009.37	2049.36	5317.54		3409.03	2868.37	1058.22	736.139	281.928			946.34	564.758	295.777			2796.44	3516.57	1564.35	1437.88	1547.96	2430.96		3641.77	479.801	2265.46	2645.82	3141.46	1334.24	1820.27	1961.73	3175.17	1167.51	2392.09	1126.48	1104.83	1340.66	2030.75	3680.42	664.477
sp|P02549|SPTA1_HUMAN	VTILGETAER	544.801	2	25.1029	605.289	1	y	5	1453.17	3921.45	2192.86	5865.01		1377.11	4160.88	2368.59		960.324	1235.44			1776.61			1792.55	3570.15				1882.13	1942.75	1249.47	3473.22	759.372	4210.19	2737.58	2104.88	2042.45	2023.38	1475.39	4875.39	1519.07		2488.67	1372.29	2165.56	2818.54	5645.76	1232.54
sp|P02549|SPTA1_HUMAN	VTILGETAER	544.801	2	25.1029	613.356	1	b	6	380.736				85.3389					98.5081	427.897			206.544		197.193				184				85.4404		98.4561												322.078
sp|P02549|SPTA1_HUMAN	FLDAVDPGR	495.256	2	26.4343	729.353	1	y	7	6425.61	24768.5	19385.4	46506.9	7592.25	26418.8	27975.7	13248	2558.22	5139.88	529.867	397.674	5323.56	4338.8	56.6901	1373.79	8914.34	26764.9	27027.6	7393.04	18413.5	12070.1	17955.7		28483.4		23101.3	18347	14434.2	11913.3	13598.5	13079.2	25709	13943.9	12913.9	16365.3	6921.68	1214.52	19271.7	25341.2	6785.53
sp|P02549|SPTA1_HUMAN	FLDAVDPGR	495.256	2	26.4343	614.326	1	y	6	2457.57	5653.39	4331.88	6400.84	2037	5871.91	4264.22	3214.57	959.663	2091.58	95.3659		1167.75	846.886	1484.21	735.469	1684.18	6083.93	4034.74	1284.91	2124.02	2395.44	3022.57	2431.92	7158.74	613.345	5403.74	3975.52	2689.01	1922.74	3070.64	3499.2	4278.28	2243.79	3163.45	4414.9	1572.69		4832.59	5615.66	1527.54
sp|P02549|SPTA1_HUMAN	FLDAVDPGR	495.256	2	26.4343	543.289	1	y	5		10120.3		6612.09		5313.63	8878.72	573.507	695.888			7741.98		1250.17	4899.27		1106.42	5897.55	9177.51		2939.74	2173.5	3559.25	746.405	5298.96	3752.39		5872.28		3416.66	3707.77		5569.12	2184.2		3757.3		1852.07	4474.48	3921.82
sp|P02549|SPTA1_HUMAN	FLDAVDPGR	495.256	2	26.4343	842.437	1	y	8	842.259	2113.06	1478.84	4249.11		2644.71	3092.9	848.477		1005.71	77.5023	98.5845	760.707			295.789	1169.84	2815.71	1463.06	565.266	1066.76	1274.24	2100.06	184.038	3352.03	269.475	2071.1	1575.93	2326.76	1127.5	1827.99	1361.78	1638.96	1003.59	1613.22	2227.06	98.5964	70.2829	1169.78	2966.85	287.024
sp|P02549|SPTA1_HUMAN	FLDAVDPGR	495.256	2	26.4343	661.319	1	b	6			630.661	2174.58	549.217	2196.47	1679.17	945.986		299.546		283.95			256.813				1133.38	329.513	589.833	1119.16			2236.49	961.626		745.732		631.451	750.535	1089.51		249.863	639.282		791.299	1271.17	1869.62
sp|P02549|SPTA1_HUMAN	FLDAVDPGR	495.256	2	26.4343	546.292	1	b	5	727.76	1362.68	2088.26	2515.67		2599.95	1808.01	1588.58	280.048		129.565			377.627		429.496					754.734	1464.12	988.959	157.492	2231.8	323.431	1782.52	2000.86			1392.41	288.97	3545.2	2524		2446.88	1015.31	2912.69	1232.55	1308.04
sp|P02549|SPTA1_HUMAN	EKEPIVDNTNYGADEEAAGALLK	816.403	3	35.8432	1144.58	1	y	12	1041.55	12015.3	7826.32	19699.9	3754.77	9922.92	12427.1	6682.11	1180.91	341.123	412.736	2553.48	4932.48	1613.3	1666.22	494.531	4819.61	14588.5	14332.4	3199.12	788.151	5320.04	8676.26	268.112	15269.5	3698.2	13533.5	10593.2	9532.43	9106.32	8552.03	7014.07	10866.6	8417.05	7359.74	9009.73	4161.9	5261.61		11486.8	5132.97
sp|P02549|SPTA1_HUMAN	EKEPIVDNTNYGADEEAAGALLK	816.403	3	35.8432	1016.53	1	y	10	1636.33	10159.2	6829.98	13135.7	3932.54	7745.9	7811.75	3603.05	1395.09	750.988	2136.98	1413.49		1264.57	203.854		3632.85	8145.63	9179.05	2917.94	1420.35	4435.13	4441.15	268.52	9084.37	1658.81	7650.74	8400.23	6001.27	7531.99	5918.23	6165.2	6417.98	4891.49	5043.84	5041.31	3889.65	2829.98	288.829	6621.68	2573.75
sp|P02549|SPTA1_HUMAN	EKEPIVDNTNYGADEEAAGALLK	816.403	3	35.8432	901.499	1	y	9	615.04	5054.78	3430.76	6337.06	2856.2	4691.61	4624.66	1960.06	732.798	234.714	233.728		1980.88	1501.4	445.37		944.958	3753.58	5209.8	2005.74	2899.57	1973.78	2932.85	220.113	5875.31	1055.01	4926.69	3965.61	3542.41	3326.11	2262.67	1142.58	2686.46	4266.38	4458.41	4067.26	1535.51	544.402	494.969	3410.76	1473.81
sp|P02549|SPTA1_HUMAN	EKEPIVDNTNYGADEEAAGALLK	816.403	3	35.8432	1087.56	1	y	11		3262.1	3148.9	7792.87	4260.51		4398.67	2895.46	3377.77		323.779	2680.72	2817.66	3010.99	2849.29		2174.33	6380.21	7111.53	2472.11	551.479	5718.27	2045.65	2088.08	6868.05	1310.29	5951.42	4188.82	5054.04	3980.45	5682.38	2992.61	5035.17	2369.18	2649.94	4435.48	1967.49	1633.79	6047.36	5054.94	2402.15
sp|P02549|SPTA1_HUMAN	EKEPIVDNTNYGADEEAAGALLK	816.403	3	35.8432	1140.55	1	b	10	361.002			5840.57			2844.53	3270.6	226.996	261.704	440.509				3372.72	626.483			4946.57	485.391	324.57	1581.26		821.777	6521.6		2391.02		2933.24			1167.75	5116.4						7271.54	5789.56
sp|P02549|SPTA1_HUMAN	EKEPIVDNTNYGADEEAAGALLK	816.403	3	35.8432	1307.65	1	y	13	129.55	4619.87	2356.92	7012.18	1980.43	5272.14	5993.99	1801.65	215.433	359.462	77.4678		1810.97	559.784	866.778	133.799	3321.59	5100.87	7995.86	1940.26	183.288	1354.34	2706.65	1025.68	3427.06	1138.02	5592.49	4397.93		2390.25	1786.05	1846.06	4457.46	2446.72	3310.79	3289.62	1648.37	1087.75		4439.83	2664.44
sp|P11277|SPTB1_HUMAN	EQIYSSLDYGK	651.814	2	26.461	932.436	1	y	8	3257.36	11247.1	8027.97	16445		10090.7	9272.1			2875.36	2938.88		3917.3	768.213				209.191	10922	575.622	4765.33	4504.79	6884.04	2319.91	12837.3	1596.97	9570.3	596.654	5338.61	241.397	1128.62	286.03	7960.47	5353.66	191.504		2930	773.067	8767.23	11093.5	3825.04
sp|P11277|SPTB1_HUMAN	EQIYSSLDYGK	651.814	2	26.461	769.373	1	y	7	2491.45	8103.47	5016.9	15115.8	2301.31	9810.97	7943.15	380.682	609.266	2675.44	2306.98	1021.87	1163.71	374.607			279.313		8103.99	408.125	4385.05	3627.88	6448.5	2786.62	9341.26	3485.02		1464.24	5653.19	647.425	423.287	1517.33	9804.04	5965.7	1828.89		937.594	517.713	6473.18	7185.05	1614.07
sp|P11277|SPTB1_HUMAN	EQIYSSLDYGK	651.814	2	26.461	1045.52	1	y	9	2100.06	6278.67	6324.04	7566.63	310.167	5179.54	6865.92	785.828		1499.7		819.117	438.334	1783.74		969.738	134.043	7759.26	8108.16	549.938	4564.96	2046.54	2984.43		6519.53	2720.34	5379.13		1965.02			289.36	6554.03	3567.71	1656.61		1476.23	2559.92	5192.2	4354.46	2072.09
sp|P11277|SPTB1_HUMAN	EQIYSSLDYGK	651.814	2	26.461	682.341	1	y	6		3011.81		10006.2					1358.18						611.016	1959.89		1756.71	4209.51			1738.92							1097.63				2507.75			871.551	2144.23		3144.28	2420.51	1021.05
sp|P11277|SPTB1_HUMAN	EQIYSSLDYGK	651.814	2	26.461	1156.52	1	b	10				380.211	170.787					67.1652	233.791				37369.3	1182.72	126.53	466.274	374.251	98.4544			564.263	67.1288								67.1462				38027.9					120.979
sp|P11277|SPTB1_HUMAN	EQIYSSLDYGK	651.814	2	26.461	1173.58	1	y	10				391.835	197.193	295.697				412.003	881.711	1210.11	1103.01				1784.38			197.169						170.89	241.943	38.972		267.728	578.971	197.196					1570.42	56.636	453.462
sp|P11277|SPTB1_HUMAN	FAALEKPTTLELK	487.617	3	32.3655	621.869	2	y	11	2734.24	14910.5	11500.7	29872.7	4295.76	20629	17996.9	6026.45	2982.28	3666.86	197.181	3258.13	4559.4	2464.48		98.5845	4386.43	16754.8	19309.1	3990.8	5816.48	8293.48	8763.42	2585.81	22681.3	2719.48	17371.3	14422.6	12046.3	9584.38	9237.25	8517.01	18469.2	6871.17	10735	10670	3276.23	735.835	12276.1	18472.4
sp|P11277|SPTB1_HUMAN	FAALEKPTTLELK	487.617	3	32.3655	801.472	1	y	7	2371.38	13218.3	7902.07	18386.4	3831.99	13511.4	14967.2	4344.81	1522.55	2966.83		1786.66	4883.97	3288.88	98.5828	239.309	4419.21	11650.4	15259.2	4989.34	4058.89	6398.84	7394.3	1948.4	16174.7	2264.18	13325.1	12702.4	11525.7	6151.29	7667.29	7186.01	10649.3	6791.7	10257.6	8800.94	2032.95	1946.23	9108.56	11548.2	2846.16
sp|P11277|SPTB1_HUMAN	FAALEKPTTLELK	487.617	3	32.3655	657.387	2	y	12	776.65	5214.78	3293.51	11071.5	1830.42	7514.24	5243.37	1904.72	872.11	911.592	989.696	849.798	1534.8	1254.87	98.5119		2166.33	5343.76	7324.6	2193.81	2839.92	2716.06	3381.83	479.685	7179.91	666.22	5240.91	6550.58	4331.56	3022.74	3651.04	3030.52	4219.84	4085.23	4532.48	3291.27	1400.2	1068.63	3428.53	6129.69	1087.14
sp|P11277|SPTB1_HUMAN	FAALEKPTTLELK	487.617	3	32.3655	929.567	1	y	8	98.5965	1595.45	1492.36	3716.03	788.778	2258.6	2585.17	1169.97			98.5828	118.991	492.958	459.355	85.4399		1045.08	2451.65	2552.55	821.595	1206.3	1860.09	760.782		2143.42	295.789	2059.19	1722.6	1873.13	1058.21	1428.85	749.302	1873.22	861.028	1713.24	1735.17	775.595	351.077	1059.42	2339.86	282.643
sp|P11277|SPTB1_HUMAN	FAALEKPTTLELK	487.617	3	32.3655	603.371	1	y	5		1686.32		1570.73	1239.12	2603.71	3859.45			567.798			541.852		1521.25	826.143				502.393	945.492									1161.64		530.367	2092.29	1333.03	812.655	1839.58		586.418
sp|P11277|SPTB1_HUMAN	FAALEKPTTLELK	487.617	3	32.3655	586.35	2	y	10	1677.81	7422.87		6264.61		5220.81	3619.56		1907.68	1406.9		540.86	5063.57			672.856	3133.5	4016.85	5042.28		5503.91	2489.67	3319.16		3153.21	2110.93	6716.27	2822.62	4514.94	2558.92	2079.01	2253.13	6618.46	2268.17			2415.22	4835.18		3709
sp|P11277|SPTB1_HUMAN	LETTLALQK	508.803	2	24.9708	774.472	1	y	7	6421.61	16922.8	15215.6	32688.2	6255.25	23566.9	21054.7	9943.29	2638.08	240.279	98.4664	103.132	5082.12	1116.13		85.4416	5873.97	21216.8	17478.6	5580.75	11955.1	9761.86	12465.7	256.342	22021.3	4522.45	19766.3	18129		10881.1	9602.27	9194.72	21009.8	10917.6		15113.4	84.8053	7551.66	18155.4	16956.1	1528.89
sp|P11277|SPTB1_HUMAN	LETTLALQK	508.803	2	24.9708	903.515	1	y	8	1071.36	4747.16	2496.43	4821.48	1454.6	3738.94	3535.93	2732.03	381.096	1376.11	269.479	466.319	1031.8		170.89	282.619		3864.39	2890.43		1581.85	1914.59	2299.8	250.63	4738.58	1074.27	3930.05	3420.56	663.778	2697.85	2346.92	1820.55	3790.51	2559.84		3392.15	562.685	972.03	2347.26	2845.49
sp|P11277|SPTB1_HUMAN	LETTLALQK	508.803	2	24.9708	673.424	1	y	6	573.14	4067.73	3102.18	5715.72	765.833	3167.15	4226.2	2243.23					677.004	251.789	744.641		1465.74	4137.07	4808.35	690.117	1325.4	1459.54	2826.14		3716.47	670.989	3692.4	2166.81		2130.38	2220.58	2550.24	4671.07	2872.01	1147.72	2550.68		2069.92	3033.5	3355.59	85.28
sp|P11277|SPTB1_HUMAN	LETTLALQK	508.803	2	24.9708	572.377	1	y	5	1255.2	3252.77	2297.03	3515.87	1540.22	2567.87	2611.79	1778.59	945.869		98.5965		1113.68	98.5845	295.651	85.4503	1761.46	4440.72	2256.95	294.614	2303.4	1405.41	1891.46		3328.13	810.378	2408.63	2929.24	67.1652	1769.86		1283.65	3007.79	2005.09		2119.8	85.4503	909.771	1618.31	2640.36	38.2171
sp|P11277|SPTB1_HUMAN	LETTLALQK	508.803	2	24.9708	629.35	1	b	6	2272.4	3649.25		2843.64	2842.32	2740.33	1662.72	1817.84	1662.41	622.981					447.529	510.157	1404.24	1126.86	2634.37		1131.44	778.006	2297.17	773.74	2344.77	2217.61	3709.41	1130.6	544.157	2745.85	2207.61		1734.7	849.707	570.605	1140.57	124.246	569.417	2379.57	2587.64	336.087
sp|P11277|SPTB1_HUMAN	LETTLALQK	508.803	2	24.9708	870.493	1	b	8	4196.52		3885.14		2454.53	4121.98	1866.27	2681.63	2492.74			174.178	3566.91		359.037	466.656	3169.28	2569.15	2084.48	2906.87	3971.46	1434.43	4074.85		2308.72	3149.78				4380.22	2785.61	4178.52	2980.68	3855.42		2807.73		4609.88	3529.49	2221.37
sp|P11277|SPTB1_HUMAN	AQEASVLLR	493.785	2	23.3922	787.467	1	y	7	5197.13	24825.6	17690.8	47941.5	8730.98	27090.8	28281.7	13311.8	2877.38	4833.31	1169.72	3229.58	6602.83	4010.73	496.743	681.524	7172.06	28533.9	30422	8068.8	13639.6	11216.7	15334.3	5373.3	29838.5	4996.76	28905.6	19742.2	14806.2	15032	13783.2	13090.7	25913.5	15884.1	14350	16647	8431.63	5973.43	21601.9	27230.6	6365.58
sp|P11277|SPTB1_HUMAN	AQEASVLLR	493.785	2	23.3922	658.425	1	y	6	999.918	7901.88	6534.54	18259.4	3616.99	10138.4	9632.09	5198.71		2334.5	184.036	1380.31	2241.29	1589.9		295.767	2785.12	11055.4	9986.65	4255.52	4978.31	5496.84	6340.48		12504.5	2169.03	10537.8	8701.37	6735.24	5137.34	5656.27	5445.19	11404.8	5394.69	5212.16	5302.26	2282.04	1783.69	8142.97	7895.45	2264.99
sp|P11277|SPTB1_HUMAN	AQEASVLLR	493.785	2	23.3922	587.388	1	y	5	1058.2	5483.48	3984.23	10212.9	2183.74	6947.67	5512.25	3293.1	578.373	1495.18		195.779	861.067	479.813	62.5103	23.0328	1465.54	8061.8	7213.34	1857.23	3240.37	2419.21	3085.58	1876.07	8927.19	1315.64	7269.51	4614.05	3525.55	3206.89	3577.71	2885.02	7662.07	4267.3	3783.78	3679.73	2186.75	1544.66	5454.33	6306.5	2464.81
sp|P11277|SPTB1_HUMAN	AQEASVLLR	493.785	2	23.3922	500.355	1	y	4	381.229	2044.18	1058.24	2980.35		1541.32	1281.7	798.281		85.439				362.034			1097.17	1492.76	2917.69		1183.1	856.493	1182.7		1847.4	586.753	2495.16	1373.05	1367.03	946.458	1042.62	933.316	2043.86		1399.52	1156.82		381.219	1367.16	2303.01
sp|P11277|SPTB1_HUMAN	AQEASVLLR	493.785	2	23.3922	699.367	1	b	7	98.4024		555.526							380.879		621.428	874.17	156.582		209.791	183.946				282.163					237.418		977.984	822.658			345.219			479.36
sp|P11277|SPTB1_HUMAN	AQEASVLLR	493.785	2	23.3922	200.103	1	b	2	1993.15	11217.1	7075.02	22266.7	3809.66	9342.93	11577.3	4969.85	3151.44	2323.04	1157.19	1572.4	3421.91	2955.04	185.484	777.152	3776.17	12425.6	12663.7	3051.5	7429.34	5843.56	7140.38	2004.45	12052.9	2437.87	15904.7	9683.12	7657.79	5635.11	4869.41	3780.8	11151.8	6156.51	6531.21	6864.34	3196.14	2290.38	6846.93	11644.4	2574.28
sp|P11277|SPTB1_HUMAN	FLDLLEPLGR	586.837	2	49.5963	912.515	1	y	8	4183.05	18114.8	11306.8	48244.3	7917.23	24962.2	30380.4	12571.2	3380.78	3895.44	197.037	2648.73	5499.07	3597.23	1318.06	972.796	3667.15	18592.5	24427.4	8139.31	13413.8	11041.5	15566.4	4753.42	38329.4	4049.02	16840.5	12601.4	12748.8	10728.4	14441.9	13539.2	24908.3	13809.5	11786.5	13149.5	5669.19	4514.74	18026.8	21862.2	6886.46
sp|P11277|SPTB1_HUMAN	FLDLLEPLGR	586.837	2	49.5963	684.404	1	y	6	1761.1	10256	5949.39	30180.1	4877.25	14576.3	14831.9	7701.17	1730.04	3159.9		492.724	3047.1	2902.09	1255.44		2738.88	12570.2	14524.2	3930.02	6226.26	7191.72	8982.44	2070.16	21525	2782.76	11539.9	7991.7	5725.31	6725.81	5233.95	5720.51	13638.8	7652.84	7865.88	7021.85	3355.79	2827.09	12512.9	13904.6	3450.85
sp|P11277|SPTB1_HUMAN	FLDLLEPLGR	586.837	2	49.5963	797.488	1	y	7	887.285	5422.34	3481.1	11072.4	1657.94	5000.24	8006.68	3845.17	1545.15	715.171			1971.94	1221.09	484.385	523.093	1058.22	5892.77	5624.18	2470.63	3733.5	3360.79	4860.52	1242.26	8287.03	1255.36	4813.18	3597.06	3213.9	3260.68	2724.93	3465.73	8018.43	3984.38	3682.14	4807.46	2300.85	1564.75	5707.88	7242.93	2435.81
sp|P11277|SPTB1_HUMAN	FLDLLEPLGR	586.837	2	49.5963	602.355	1	b	5	1168.12	2339.8	1983.59	5291.7	985.807	3239.43	2627.22	2128.96	968.201	775.605	61.3505	635.671	682.079	740.6	184.047	527.147		2648.71	3081.96	773.751	1943.75	994.443	2367.84	972.657	4432.57	1027.31	2322.87	1929.51	1327.7	1717.96	1367.01	1883.78	1659.46	2485.94	2266.77	1514.2	1371.74	989.782	2455.54	3650.43	1110.33
sp|P11277|SPTB1_HUMAN	FLDLLEPLGR	586.837	2	49.5963	731.397	1	b	6	274.503	4239.24	1654.45	4877.75		2762.09	2666.17	1950.43	480.039		271.443		742.98	586.868	183.957		972.684	2079.35	4391.33		1231.59	824.826	1997.36		3265.73	1169.13	2103.43	2162.31	1033.84	1482.72		1383.6	2732.21	1919.79	1621.25	1653.87	447.562	1564.42	2643.37	3011.09
sp|P11277|SPTB1_HUMAN	FLDLLEPLGR	586.837	2	49.5963	1025.6	1	y	9	322.711	1537.96	1242.31	3536.24	552.095	1760.33		977.514	234.571	523.522			483.879	256.332	170.89	85.4503	295.474	2031.06	1741.15	479.801	910.813	939.903	1084.58	324.098	2527.34		1295.34	874.15	909.334	1452.52		381.245	2048.99		887.336	860.949	749.298	190.132	1268.5	1058.24	457.662
sp|P11277|SPTB1_HUMAN	ALEDLAQELEKENYHDQK	544.016	4	37.8244	816.387	2	y	13	840.127		2232.54	1416.92	95.3413	2518.44	1466.22	559.603	1162.55	1156.64	1932.64	930.901	222.055	1029.53	808.274		1184.3	3072.06	2671.09	1109.9	4230.44	2313.15	2419.72	7364.42	2289.75	452.043	2128.3	193.993	2372.12	1579.46	1584.87	1103.48	2947.1	123.66	1337.77	1477.56	142.362	2022.47	1026.83	2521.14	4401.98
sp|P11277|SPTB1_HUMAN	ALEDLAQELEKENYHDQK	544.016	4	37.8244	716.839	2	y	11	5012.33	98.5965	3136.84	3068.09		1092.22	1860.27	762.284	551.938	2181.17	4787.05	3653.37	65.7508		48.1891	233.477	492.712	1612.84	3024.26	198.088	5272.39	4235.62	4384.37				5604.02		1211.56	1412.07	334.213		2482.05	573.046	2592			614.689	1439.09	1693.35	4220.72
sp|P11277|SPTB1_HUMAN	ALEDLAQELEKENYHDQK	544.016	4	37.8244	804.363	1	y	6	1431.91		4872.76	3008.66		1671.09	618.606		4011.16	2302.06	5425.44	6393.78	278.787	211.567	3526.34		1952.42	3253.52	6451.59		5976.51	8082.05	3977.48	618.16	6095.33	5789.1	5334.46	673.89	16293.1	7952.27	9653.28	1487.51	3095.13	906.205	4561.6			638.817	9000.76	3260.47	6287.82
sp|P11277|SPTB1_HUMAN	ALEDLAQELEKENYHDQK	544.016	4	37.8244	652.318	2	y	10		1119.76	4892.35		4071.74	3556.27	1877.68		1603.85			4114.06	487.587	1656.38	290.461			4897.65	3177.98	1725.84	360.336	2543.25		768.234	1814.67	2299.67		634.5	1984.53	2924.65		882.514	2385.51	2612.2		3373.84	2599.55			2096.65
sp|P11277|SPTB1_HUMAN	ALEDLAQELEKENYHDQK	544.016	4	37.8244	933.406	1	y	7		753.828		1523.48	2561.1	2518.92	2545.03		771.913	618.007	9160.87	2943.22	496.633	1075.86	327.184	590.731	211.607	2038.15	2049.76	1524.75	3614.87	888.731	1942.08		1620.74	123.627	4000.38	923.379		1328.41		350.605	1568.02	2535.38	159.994	2080.68	118.246	8782.39			3298.42
sp|P11277|SPTB1_HUMAN	ALEDLAQELEKENYHDQK	544.016	4	37.8244	1061.5	1	y	8	469.11	442.397	3377.93		2399.42	682.152	1133.17	896.263	904.814	2102.58	737.46		197.013	300.233	663.849	165.665	67.1583	1742.25	1344.39	259.585		1228.89		295.697	960.579	183.946		147.971		1204.7	604.884	57.2751	578.414	143.469	1664.49	896.492	1383.39		1649.77	1476.31
sp|P35579|MYH9_HUMAN	LQQELDDLLVDLDHQR	650.669	3	47.3655	882.443	1	y	7	4509.01	3114.41	2043.77	8453.5	2956.79	16745	16897.3	5233.25	9560.62	14032.1	5047.87	9300.96	6440.1	9102.5	5216.31	6034.25		8605.68	43682.6	21706.9	35011.4	5203.72	3475.21	22143.3	8374.07	10706.1	14035.1	11011.3	12003.4	10819.5	11259.8	11237.1	18369.4	5430.74	21537.6	8332.35	21488.7	6430.97	1505.04	4076.27	912.439
sp|P35579|MYH9_HUMAN	LQQELDDLLVDLDHQR	650.669	3	47.3655	783.374	1	y	6	14951.8	12320.2	25759.5	13002	4886.63	20751.9	18171.1	8135.42	12865.9	14972.8	11314.7	10621.1	10488.2	8568.45	7888.97	12960.2	4417.54	14075.9	57291.6	25537.9	43534.6	5770.11	4642.11	20573.9	8933.84	12782.5	29171.3	15566.1	17326.7	20803.9	14875.3	14724.5	27430.3	8780.85	32303.3	8392.67	31148.8	7082.07	3776.37	5474.61	4143.47
sp|P35579|MYH9_HUMAN	LQQELDDLLVDLDHQR	650.669	3	47.3655	995.527	1	y	8	2639.29	2559.2		5726.4	2113.83	9166.98	8041.75	3412.41	5969.25	6094.17	3219.89	6094.3	5670.52	4470.8	2706.88	2794.79	367.846	4130.99	23661.5	10316.6	17534.8	2495.15	2187.86	10940.7	4157.32	4541.47	11366.1	6507.78	6208.76	6386.33	5625.72	5378.89	13465.5	3031.18	11609.4	2711.97	10934.7	4335.19	674.302	864.684	411.761
sp|P35579|MYH9_HUMAN	LQQELDDLLVDLDHQR	650.669	3	47.3655	842.389	1	b	7	1726.39	1257.26	3329.39	2957.04	175.817	2808.23	2997.76	1996.27	1804.16	2697.83	1648.25	2088.5	1157.47	1971.44	1440.73	599.197	2450.2	2328.37	7119.45	2713.63	5999.1	1323.77	1336.98	3031.06	1095.88			1269.51		2207.72	2480.21	1867.67	3882.02	909.499	3283.09		3312.87	1238.9	1329.03		368.79
sp|P35579|MYH9_HUMAN	LQQELDDLLVDLDHQR	650.669	3	47.3655	854.929	2	y	14	4335.27	3970.46		13811.9	2506.4	19649.9	13114.5	5791.73	6763.86	11021.6	7866.41	7620.12	7127.09	7246.06	3522.94	4846.56	431.79	10966.8	45103.7	21192.6	52730	2059.32	4180.86	23630.5	4448.38	9504.79	19800.9	7375.73	12159.9	7416.43	9759.93	13392.6	29438.4	5207.18	26829	6013.25	24852.9	5889.14	335.428	1949.71	553.705
sp|P35579|MYH9_HUMAN	LQQELDDLLVDLDHQR	650.669	3	47.3655	1451.75	1	y	12	479.839	840.141		1837.52	361.278	1727.51	1812.54	1076.13	680.187	1857.47	502.225	1140.31	1092.04	856.498	223.185	860.809			4618.74	3467.15	5377.86	591.597		3007.18	1079.49	933.313	2943.53	1682.11	1071.42		1478.85	1833.83	3374.49	479.814	1887.55		2254.4	925.568	85.452	272.684
sp|P35579|MYH9_HUMAN	ASITALEAK	452.261	2	20.7582	632.361	1	y	6	9403.38	10374.7	6627.63	25488.8	8152.85	42774.4	36787.5	12009.7	19340.4	25020.4	16643.6	19651.4	19053	11225.5	3241.96	11852.7	3388.62	22193.4	140985	48063.5	66201.9	7246.31	4918.01	58177.8	12134.9	22893.8	52366	37756.1	27752.6	26687.8	22677.4	23874.3	68114.7	12742.4	61512.2	12410.9	39412.8	17423.9	3392.13	2809.61	9687.72
sp|P35579|MYH9_HUMAN	ASITALEAK	452.261	2	20.7582	745.445	1	y	7	4641.21	4571.19	1723.21	9824.02	2721.36	13808.7	10633.2	4964.18	6361.71	8926.16	7348.05	9431.31	7679.43	4292.65	642.261	4445.76	1380.21	7899.11	48825.5	18397.9	18537.1	2553.77	631.652	18351.9	4712.17	7243.4	17686	12906	10099.5	9480.73	9159.35	9416.6	25173.5	5411.6	19944.4	5774.46	14029.5	6068.93	2080.15		2612.37
sp|P35579|MYH9_HUMAN	ASITALEAK	452.261	2	20.7582	531.314	1	y	5	3725.57	2546.4	1393.07	7498.03	2214.43	12797	11492.8	5100.26	5632.27	8852.6	4406.14	6301.28	6430.07	3184.9		3880.26	1048.97	6743.34	38818.3	16727.9	16110.8	2549.7	1805.11	16199.5	4739.99	4549.55	15686.2	12375.9	8757.78	9089.89	6406.97	6295.1	21915.4	4344.98	17579.6	4740.35	12040.9	4308.71	1769.35	1504.16	2302.95
sp|P35579|MYH9_HUMAN	ASITALEAK	452.261	2	20.7582	460.277	1	y	4	1414.9	1982.05	1107.06	4301.02	1020.61	5189.05	5350.41	1422.19	1930.61	3547.33	2837.29	4391.75	3318.02	1946		2246.18		2628.65	16681.6	6911.32	9072.32	1810.24		7085.65	1494.22	3117.68	5956.99	5459.89	5217.06	2805.94	3723.15	4485.14	9807.85	1770.45	10109.9	2155.76	6718.84	2170.18	730.227		716.795
sp|P35579|MYH9_HUMAN	ASITALEAK	452.261	2	20.7582	832.477	1	y	8	1452.56	1367.17	437.812	3419.07	640.82	5305.78	4111.24	1846.96	2797.38	2199.03	1463.01	3143.59	2158.69	1183.08	170.823	2192.69	1071.21	2161.8	13659.7	4487.51	7618.46	624.448		5771.18	1761.49	2296.96	5623.86	4034.42	2990.34	4200.67	3204.36	2461.83	7942.12	2202.03	6084.79	1477.4	4782.42	1817.47	462.136		1076.02
sp|P35579|MYH9_HUMAN	ASITALEAK	452.261	2	20.7582	686.372	1	b	7	6843.66	6048.38	3964.3	5688.72	5007.41	6884.43				4180.13		5760.39	6360.67	1157.5	67.01	4231.43	5047.21	7382.21		3671.1	2845.77	3220.66		2767.83	3302.83	4969.71	8593.86	5537.43	4307.35	7229.7		4618.22		4257.52		3025.56	6810.06	5287.13	6951.43	4538.52
sp|P35579|MYH9_HUMAN	ALELDSNLYR	597.312	2	32.6856	767.368	1	y	6	10535.1	2239.54	1095.86	22586.5	797.537	26446.9	35124.5	13164.9	15632.8	25512.8	17714.3	20909.4	19937.8	211.613	9459.89	13000.7	2390.03	16312.4	77295.1	37692.9	65772.9	333.21	345.589	38432.7	1069.37	2229.39	37482.1	40426.9	32021.6	20036.8	26293.4	20344.9	44406.5	414.945	51662.2	10952.3	43654.2	11964.8	2219.32	1420.64	363.863
sp|P35579|MYH9_HUMAN	ALELDSNLYR	597.312	2	32.6856	880.452	1	y	7	16894.7	2030.86	2696.98	23898.9	305.572	25329.1	37457.1	14610.4	21166.9	30821.5	19189.8	21196.7	25908.8	1725.6	9683.98	10695.3	490.315	18649.9	83563.3	36681.8	63989.8	3296.65	1723.63	40146.1	1218.91	1407.81	44683.2	45471.6	35841.9	19511.1	23957.4	25739.4	41635.2	1561.49	49676.6	15473.9	51625	11964	1639.47	2611.96	390.318
sp|P35579|MYH9_HUMAN	ALELDSNLYR	597.312	2	32.6856	652.341	1	y	5	6161.51	4981.83	5625.88	14433.7		13716.6	19300.7	9686.39	11689.4	17866.9	11066.7	13672.3	10459		4905.87	8602.38		14220.6	44610.9	19272.8	36492.5	134.05	268.876	20874.3		3707.53	23578.4	23749.6	18501.1	11404.3	14603	15436.3	28229.4	3489.29	26460.6	8093.38	26736.2	9493.11	4169.59	1027.65	229.457
sp|P35579|MYH9_HUMAN	ALELDSNLYR	597.312	2	32.6856	1009.49	1	y	8	45899.4	901.819		44515.5	267.115	49327.5	65038.4	33607.7	41699.2	53824.2	47937.5	50077.9	64026.6		29559.9	43986.7	505.843	44965.4	111207	61907.8	100766	191.399	222.824	80237.6	297.382	950.314	90349.9	95943.8	71392.9	50957.5	55083.2	54586.4	75869.8	642.881	91431.7	36798.7	87046.1	35259.6	202.537	452.014
sp|P35579|MYH9_HUMAN	ALELDSNLYR	597.312	2	32.6856	314.171	1	b	3	12291.7	3457.87	1690.08	16350.4		26671.7	23670.3	9951.46	11660.4	24322.8	14253	21520.2	18548.5	311.504	3684.82	3283.08	1395.42	16289.9	47759.6	27116.8	39740.9	509.311	524.649	25827.8		221.655	43259.8	30921.2	23764.6	23892.8	20059.4	19142.9	28632.6	1772.57	32873	13764.4	42780.2	16437.5	3060.32	156.13	155.228
sp|P35579|MYH9_HUMAN	ALELDSNLYR	597.312	2	32.6856	451.266	1	y	3	3670.7	3796.28	4251.35	7662.89		4285.85	5204.36	2083.53	5456.93	5309.93	4872.75		5369.53	144.539	2407	2388.94	2362.84	3596.74	7802.06	6376.33	7705.92	184.048	471.525	7444.6			6754.46	9392.82	5021.19	3843.59	6088.5	5210.57	5131.84	3724.35	4669.58	5673.4	10523	4204.34	2323.21	266.41	1087.92
sp|P35579|MYH9_HUMAN	SGFEPASLK	468.245	2	24.1585	515.319	1	y	5	2081.1	290.46	1182.69	4081.43		10452.5	11217.7	311.523	458.937	6175.89	5108.91	6105.22	5742.32		2106.46	3613.66	381.127	4931.08	15494	7603.41	10642.9	2869.76	1220.5	11502.3	578.462	4137.83	10375	8063.86	6292.48		5322.03	281.624	11212.1		13470.8	3557.56	20292.3	184.651	332.59	353.553	183.943
sp|P35579|MYH9_HUMAN	SGFEPASLK	468.245	2	24.1585	644.361	1	y	6	883.972	739.704	1652.9	3579.38	2169.64	5583.49	7847.74	400.808	1013.94	3601.36	4965.6	6643.35	5845.78	3005.87	2617.88	3800.07	180.273	5123.04	7094.93	3512.34	5707.28		5818.18	7119.29		4160.14	10358.1		5409.24	257.746	3703.54	99.8215	5931.26		7995.01		9917.87	570.989	120.983	1631.13	183.839
sp|P35579|MYH9_HUMAN	SGFEPASLK	468.245	2	24.1585	791.43	1	y	7			292.549	1564.15	389.087	1259.51	3328.9	676.983		2429.01	860.89	2643.6	1242.25		637.585	1084.54	309.135	1101.1	2831.23	2326.78	1706.48	368.086	256.291	2421.38		613.502	2303.05	1226.84	2411.69	236.196	1255.42		2176.25		2341.14	815.362	3909.12	67.1652	638.021		85.339
sp|P35579|MYH9_HUMAN	SGFEPASLK	468.245	2	24.1585	848.451	1	y	8	269.488		170.892		170.902	1889.02	1614.53		19.0154	810.899	650.708	841.481	972.502	282.631	386.715	295.806		1242.23	1639.54	1932.39	1515.04	341.712	250.646	817.477	85.4503				1979.88	911.592	644.753	67.1282	1340.79	449.261	1026.25		2422.12		299.376	256.34
sp|P35579|MYH9_HUMAN	SGFEPASLK	468.245	2	24.1585	789.378	1	b	8	439.122		263.146	1413.23	129.552	1296.94		3695.33	53.5455	1541.88	559.525		1233.03		555.437	689.813	2624.88		1847.11	375.829	786.258	893.825		1332.98	1644.48	859.734	1853.23	1841.78			1350.84		1482.34	212.995	1987.73	386.319	439.479	4775.51	2534.58	77.4363	102.895
sp|P35579|MYH9_HUMAN	SGFEPASLK	468.245	2	24.1585	292.129	1	b	3	1488.15	397.489	2248.67	1628.07	751.791	3301.39	5092.21	278.704		3147.34	4334.11	4165.75	2921.29	3490.77	2772.18	2092.64	196.816	4430.8	6625.99	2462.11	5380.06	532.382	2899.15	5278.41	217.297		5209.61	3395.07	4189.64	181.115	4869.49	185.443	3782.25	334.271	5112.77	458.784	7542.62	247.941	370.721	183.246	128.555
sp|P35579|MYH9_HUMAN	VEAQLQELQVK	642.862	2	28.3261	1056.6	1	y	9	2832.91	2554.37	1104.41	5655.99	1183.06	8119.97	6618.48	2635.71	196.882	6964.94	3611.99	5834.33		2408.86	2453.03	2741.76	98.4544	6020.32	15670.2	9400.4	14679.7	1359.5	2637.06	8566.94	2661.96	277.875	9090.27	8878.5	4693.77	6223.62	4101.74	5236.24	10561.8	4877.08	11083.3	3529.63	11805.5	3901.39	85.2647		1629.4
sp|P35579|MYH9_HUMAN	VEAQLQELQVK	642.862	2	28.3261	857.509	1	y	7	3506.37	1577.01	1350.42	5358.21	1662.74	8539.09	7306.66	2540.7	197.169	5823.17	3875.64	5473.19	134.395	3332.27	2163.29	2673.86	98.4185	3413.67	18699.3	7474.57	13286.8	968.217	1777.55	9479.65	3031.47	371.66	10364.6	8308.31	7159.58	5711.06	4998.41	4996.71	13117.9	2295.57	10261.1	3646.2	13087.8			466.669	2427.63
sp|P35579|MYH9_HUMAN	VEAQLQELQVK	642.862	2	28.3261	744.425	1	y	6	2042.02	2257.72	724.685	5744.69	1366.87	6026.84	7153.63	2963.81	2070.46	5632.02	2661.17	4398.59	304.893	2285.34	2057.01	1712.34		3516.26	13490.3	6581.41	12352.6	1252.38		6815.13	2056.15		8995.83	6531.98	5260.57	5726.04	3552.51	3765.55	7684.41	2507.83	8262.38	3400.14	10823.9	3282.33	1685.59	2403.43
sp|P35579|MYH9_HUMAN	VEAQLQELQVK	642.862	2	28.3261	985.568	1	y	8	874.233		713.559	2889.25	1241.65	3189.74	4042.31	861.057	286.526	2763.27	1761.31		461.11	785.021		627.231	67.1549	1155.6	10122.2	3560.4	5377.57	324.07	1195.57	3533.67		268.913	4276.5	3325.51	4110	2909.74		2328.69	4328.26	1517.1	4871.44	1143.74	7326.09	1268.08	85.4117	98.5845
sp|P35579|MYH9_HUMAN	VEAQLQELQVK	642.862	2	28.3261	1185.65	1	y	10	1268.59	1641.6	1197.61	1511.29	788.698		1022.59	578.434		1108.76	1511.7		98.4817	692.247	1117.39	2025.82		893.809	3136.92	1044.66	3412.18	617.613		1842.8	565.254	85.439	2972.13	1398.48	1536.1	1452.86	1394.72	1092	1890.02	1183.09	1853.78	1259.58	2267.42	526.382	85.4399	85.4399	578.41
sp|P35579|MYH9_HUMAN	VEAQLQELQVK	642.862	2	28.3261	1039.54	1	b	9	1377.45	383.375		1254.94	314.267	1421.43	1050.55	1321.47	98.3452	1554.5			1387.02		469.81	1115.45		1366.72	3418.34	1391.97	1910.3	130.994		1723.59	933.01		2140.21	1294.72	2951.34	2447.33	932.01	1550.36	2234.27	492.53	1635.05	1531.02	1779.24	565.102	635.391	1104.74	57.2997
sp|P35579|MYH9_HUMAN	VVFQEFR	462.751	2	29.4175	726.357	1	y	5	18171.2	14828.3	6382.18	71461.3	12858.9	80713.1	70708.4	25521.2	38877.8	62211.1	32526.5	40294.7	33874.8	35888.9	20224.1	22582.7	6034.49	38500.5	298349	113147	181667	17582.7	17709.8	104615	23167.3	40969	86980	79988.6	63030.4	47408.2	55036.6	55702.4	136360	22976.7	125822	22320.3	142439	30791	8081.12	8877.33	14050.6
sp|P35579|MYH9_HUMAN	VVFQEFR	462.751	2	29.4175	579.289	1	y	4	3757.41	2888.06	4562.26	11223	4147.94	12223.5	11772.1	5485.44	8557.39	10574.8	6045.44	7822.5	7260.43	7092.41	3407.79	5172.59	2305.03	10070.4	48886.8	16686.8	26636.6	4362.38	4356.97	16323.4	5028.88	7845.4	15637.3	14648.8	11108.1	10001.8	8252.42	8346.49	20014.1	5373.25	21075.8	5583.74	18740.2	6217.52	2188.14	3653.28	3325.1
sp|P35579|MYH9_HUMAN	VVFQEFR	462.751	2	29.4175	825.425	1	y	6	2653.99	1733.17	1353.83	6044.6	2300.28	8471.61	8980.99	2496.7	4309.27	6518.62	3624.09	4292.41	5915.31	4949.54	3732.06	3527.73	1182.39	5743.14	27518.4	13104.4	17698	1958.67	1486.8	10952	3026.41	5492.21	11341.4	10633.4	9123.83	5602.46	7113.86	6377.65	14609.8	3559.2	13566	3128.11	14038.5	3393.72	1685.87	1456.18	981.806
sp|P35579|MYH9_HUMAN	VVFQEFR	462.751	2	29.4175	474.271	1	b	4	2700.68	2218.93	2854.15		4100.85								4671.73	3514.8	2227.42	3659.08		9869.35					2029.75		979.965	3417.75	4037.95							3863.82				3821.34			2196.84
sp|P35579|MYH9_HUMAN	VVFQEFR	462.751	2	29.4175	451.23	1	y	3	2649.46	2341.48	1398.82	5617.92	2035.21	5881.59	6543.37	1814.63	2688.46	4718.11	2998.78	3803.93	3410.54	2301.77	2268.53	2600.16	799.593	5125.79	18002.8	9397.33	12443.8	1692.36	1669.98	9633.94	3052.95	3047.5	8629.24	6720.77	2121.96	4836.53	4595.43	4655.14	11096.9	1987.27	11838.7	2388.31	8834.52	3860.86	1886.27	1725.95	1928.29
sp|P35579|MYH9_HUMAN	VVFQEFR	462.751	2	29.4175	363.682	2	y	5	1662.33	1150.69	874.907	5013.71	1281.7	4366.91	4763.43	1453.81	2305.76	5671.79	2394.67	3330.35	2975.07	2353.02	1294.07	1380.29	748.983	2571.91	21595.5	6263.91	10428	933.23	1564.11	5936.72		1892.5	5867.46	4309.04	3924.94	3780.52	4041.45	4023.09		1932.43	7481.9	1106.33		2471.27	781.501	1172.62	1127.82
sp|P01857|IGHG1_HUMAN	THTC[CAM]PPC[CAM]PAPELLGGPSVFLFPPKPK	711.87	4	46.2909	854.328	1	b	7	2.09318e+06	3.52354e+06	4.18074e+06	906132	1.07789e+06	1.4955e+06	1.47535e+06	603606	1.4675e+06	2.54267e+06	2.667e+06	1.45176e+06	1.47622e+06	1.22555e+06	363432	1.06185e+06	273113	412953	772843	461470	253423	569883	1.32308e+06	1.14121e+06	991397	803123	2.63e+06	1.87179e+06	1.98286e+06	1.5993e+06	1.59068e+06	1.6495e+06	240801	951864	4.92145e+06	1.76929e+06	1.56376e+06	709256	937493	1.23491e+06	711095
sp|P01857|IGHG1_HUMAN	THTC[CAM]PPC[CAM]PAPELLGGPSVFLFPPKPK	711.87	4	46.2909	1370.78	1	y	13	612174	1.02719e+06	1.20711e+06	273021	309731	443219	446615	173559	441719	743307	752683	431862	423243	341667	104967	319504	82954.8	113410	238468	139499	73517.3	173222	372896	313573	296847	229453	705637	563196	608530	483715	469840	513619	65813.4	281383	1.38079e+06	497941	448533	200877	279277	350682	215230
sp|P01857|IGHG1_HUMAN	THTC[CAM]PPC[CAM]PAPELLGGPSVFLFPPKPK	711.87	4	46.2909	912.027	2	y	17	4.15689e+06	6.76239e+06	8.07013e+06	1.70735e+06	2.12328e+06	2.87342e+06	2.7734e+06	1.15527e+06	2.81755e+06	4.85869e+06	5.19661e+06	2.85979e+06	2.84284e+06	2.33994e+06	746927	1.95646e+06	513488	751558	1.48832e+06	915820	487798	1.02117e+06	2.45526e+06	2.21414e+06	1.86332e+06	1.53022e+06	5.39822e+06	3.37279e+06	3.7035e+06	2.96882e+06	2.96489e+06	3.1748e+06	406703	1.81168e+06	9.25524e+06	3.38789e+06	3.09194e+06	1.32566e+06	1.77601e+06	2.32168e+06	1.31984e+06
sp|P01857|IGHG1_HUMAN	THTC[CAM]PPC[CAM]PAPELLGGPSVFLFPPKPK	711.87	4	46.2909	713.434	1	y	6	551808	926376	1.14305e+06	264247	330539	432677	444068	146690	442492	711201	720007	365901	355071	309070	97235.8	304107	89784.7	112518	232204	193038	62888.2	156688	413960	294052	286570	218746	637594	520224	567793	461304	414772	540673	81306.9	253373	1.24105e+06	460463	422401	192631	305000	324339	244850
sp|P01857|IGHG1_HUMAN	THTC[CAM]PPC[CAM]PAPELLGGPSVFLFPPKPK	711.87	4	46.2909	973.587	1	y	8	389131	655012	771015	168579	189218	288057	296099	110036	280497	474735	471714	265017	289891	229710	73551.1	200546	54288.8	74949.2	152797	93142	47951.8	108898	240003	212995	191137	155330	462892	383170	391552	303105	285666	323929	46283.2	187693	876257	338747	292600	130808	161220	233439	138430
sp|P01857|IGHG1_HUMAN	THTC[CAM]PPC[CAM]PAPELLGGPSVFLFPPKPK	711.87	4	46.2909	1022.42	1	b	9	928052	1.5539e+06	1.84933e+06	395834	475009	664789	657754	267873	668819	1.10243e+06	1.17739e+06	647848	653032	539446	166222	459333	123153	187508	343147	204493	106250	247778	557620	502832	441780	339469	1.18622e+06	798467	864243	694874	706722	740442	95786	423054	2.15917e+06	783760	701035	320764	406055	542512	311918
sp|P01857|IGHG1_HUMAN	EPQVYTLPPSRDELTK	624.995	3	28.4838	1042.55	1	y	9	116436	270504	241079	586566	89364.5		53442	78320.2	157285	41602.5	318222	169284	95406.3	68081.9	138204	129415	110524	168975	254017	127771	100149	183736	388064	264756	26787.6	37933.5	431321	191744		478943	189789	110276	20009	128550	753996	114743	135241	59535	195644	57979.8	109882
sp|P01857|IGHG1_HUMAN	EPQVYTLPPSRDELTK	624.995	3	28.4838	710.378	2	y	12	517084	490077	447606	977489	209372	172745	174647	144388	92685.8	327862	1.0524e+06	539309	538064	109287	277344	204893	109543	515165	272145	400463	418155	374287	540845	286943		112613	955576	561336	360103	743500	274693	240904	62166	294448	1.12802e+06	430319	185841	183899	643652	139409	143484
sp|P01857|IGHG1_HUMAN	EPQVYTLPPSRDELTK	624.995	3	28.4838	628.846	2	y	11	170724	209936	111219	77874.6		15588.8	8346.81	18582.8	19671.1	75384.8	368284	248840	103741	13008.4	45360.7		72288.8	104009	125022	34082.6	206936	104667	240204	70041.6	12608.3	11308.1	370724	64136.6	66822	107749	107484	38587.8	20707	42996.2	835703	135680	56580.2	74298.5	154841	60990.3	109741
sp|P01857|IGHG1_HUMAN	EPQVYTLPPSRDELTK	624.995	3	28.4838	945.5	1	y	8	109736	121120	68766.7	72394.4	43413.1	10145	20317	13920.2	65892.1	15329.9	228382	97158.5	20612	20285.6	47465.2	52647.1	40088.9	38406.2	93314.9	80500.5	79492.4	50262.5	48261.6	56490	5933.01	6856.91	151934	99150.5		84273.6	37404.8	7288.91	7244.72	34263.4	166357	34412.9	55911.7		54068.9	12834.8	21035.2
sp|P01857|IGHG1_HUMAN	EPQVYTLPPSRDELTK	624.995	3	28.4838	759.912	2	y	13	21149.4	44487.5	52221.5	40767.4	13902.5	10527.6	17602.1	10191.6	10124.9	22751.6	88566.2	98023	52851.7	10234.6	26696.2	36495	8751.21	46975.3	32851.8	39636.8	39314	84752.9	46717.4	32699.5	5429.58	20479.9	36797		25505.4	15122.5	20860.7	25458.7	5715.25	42105.1	174395	43905.8	7594.26	23084.5	106621	7387.45	17642
sp|P01857|IGHG1_HUMAN	EPQVYTLPPSRDELTK	624.995	3	28.4838	823.941	2	y	14						3195.67		4793.03	6530.45		30657				6044.6		10761.7			7144.21	8866.05	4312.89			2161.63				9709.54		22919.9				49355.4
sp|P01857|IGHG1_HUMAN	THTC[CAM]PPC[CAM]PAPELLGGPSVF	679.657	3	45.4965	854.328	1	b	7	97835.6	113284	225098	27653.8	44288.9	68462.1	61286.1	20422.3	51687.6	112535	112569	84465.2	64728.2	51322.4	20769.5	44045.1	16026.7	16235.6	11280.4	16749.2	12960	25278.2	46933.8	39579.4	40549.3	20435.5	119432	68799.8	68060.9	55852	62613.3	44779	11109.9	51865.6	126533	67096.6	62753.4	30104.4	16266.7	44386.4	20462.7
sp|P01857|IGHG1_HUMAN	THTC[CAM]PPC[CAM]PAPELLGGPSVF	679.657	3	45.4965	1022.42	1	b	9	55319.8	78368.2	144087	19751	29833.3	39980.7	40614.4	14477.3	33087	66764.2	76124.2	51662.7	43937.4	32588.6	12646.6	33262.4	9329.87	12172.5	10623.3	10254.9	9674.27	15923.8	33339.8	25377.5	24525.2	15378.1	75571.5	43971.6	45765.5	35451.4	38658.1	31412.2	8068.15	31024.9	81968.1	46586.4	44008.8	18382.6	11214.1	27320.3	13901.7
sp|P01857|IGHG1_HUMAN	THTC[CAM]PPC[CAM]PAPELLGGPSVF	679.657	3	45.4965	1015.55	1	y	10	46139	53986.3	108335	14282.9	22332.2	25192.9	25825.7	10481.8	24034.7	45510	48539.8	40308.2	27785.4	22643.5	9827.2	22691.1	6458.36	11564.3	7166.25	6859.62	7903.01	13902.7	26131.8	18366.2	13702.9	8097.41	57133	29895.6	30053.8	26924	28441.6	21930.4	4377.27	22335.4	54154.7	29716.1	28411.7	14176.4	9573.8	23382.8	9337.2
sp|P01857|IGHG1_HUMAN	THTC[CAM]PPC[CAM]PAPELLGGPSVF	679.657	3	45.4965	1474.68	1	b	13	10725.4	13502.9	21745	3193.06	5247.48	6845.15	6783.58	3298.42	6124.63	9850.79	12196	10039.1	6273.21	5507.24	2766.82	5756.79	2129.66	2312.65	2422.17	2851.57	2359.08	3444.92	6650.49	5288.54	5066.62	2918.27	10976.8	9137.14	7295.36	5709.79	7379.72	5355.31	1546.56	6851.7	11936.4	7175.3	6446.83	3353.15	2283.05	6672.66	2610.59
sp|P01857|IGHG1_HUMAN	THTC[CAM]PPC[CAM]PAPELLGGPSVF	679.657	3	45.4965	1361.6	1	b	12	7450.37	9550.44	21038.3	4484.49	3614.14	5616.14	5980.13	2205.98	6870.97	9875.61	11827.9	7210.52	6596.09	4594.95	2400.82	4065.85	1774.66	1970.79	1656.45	1559.75	1662.89	2659.48	5748.81	3573.79	4392.54	1434.54	11146.5	7613.09	5140.62	5368.59	6305.8	5861.88	1174.46	3887.18	11861.2	6528.46	6810.99	2114.22	2245.38	5155.46	3812.36
sp|P01857|IGHG1_HUMAN	THTC[CAM]PPC[CAM]PAPELLGGPSVF	679.657	3	45.4965	1248.51	1	b	11	8485.05	11263.8	17703.9	4785.57	4814.71	6363.53	4933.66	2451.22	5449.32	11357.2	10540.5	7417.19	8033.09	5899.13	3103.43	4774.36	1675.57	2731.96	1692.57	2076.18	1156.48	2822.19	7124.03	4831.11	3648.32	2303.43	12216.5	7605.16	7566.33	6149.1	4646.05	6171.74	1628.99	5134.31	11306.9	6907.79	6639.3	3242.05	2528.54	5273.53	2999.95
sp|P01857|IGHG1_HUMAN	TPEVTC[CAM]VVVDVSH[CAM]EDPEVK	732.688	3	35.5015	885.422	2	y	15	18328.3	28108.2	26323.5	20123.7	9785.49	1289.06	6260.67	9641.46	12246.8	14357.8	17464.8		10293.4	10780.7	9465.6	21034.6	11638.9	1922.72	15974.5	24627.8	14432.1	12912.4	10679	10261.3	6627.63	7933.25	23416.7	23209.7	19173.4	15042.1	17065.6	13928.2	12600.7	12658.5	78598.2	8120.03	14438.4	2691.5	16714.7	12532.4	6747.58
sp|P01857|IGHG1_HUMAN	TPEVTC[CAM]VVVDVSH[CAM]EDPEVK	732.688	3	35.5015	1211.55	1	y	10	12817.5	21361.6	18331.8	16364.6	6975.55	549.071	9378.65	7072.3	10090.8	9260.04	13289.2	1401.66	7411.77	7668.54	851.024	10202.7	7320.84	922.431	14301.7	21388.5	6923.82	9374.27	8960.44	9862.31	5306.48	7131.72	19050.7	15869.4	16267.4	10703.3	9778.17	10473.4	10757.6	10580.2	51834.4	7626.58	10137.6	656.788	13751.8	8364.48	5572.34
sp|P01857|IGHG1_HUMAN	TPEVTC[CAM]VVVDVSH[CAM]EDPEVK	732.688	3	35.5015	1409.69	1	y	12	6506.7	12913.2	11912.5	9869.43	2674.12	67.1028	3820.42	3600.59	6172.97	7622.18	9633.18		6660.44	6020.96	3899.01	9475.11	4627.18	860.415	10247.5	11631.6	6669.09	5494.21	4748.59	4905.44		4529.22	9372.46	10423.6	9532.74	7167.9	8480.15	7352.36	5823.09	6320.62	37731.6	6184.81	9691.62	483.752	7174.13	5785.95	2318.4
sp|P01857|IGHG1_HUMAN	TPEVTC[CAM]VVVDVSH[CAM]EDPEVK	732.688	3	35.5015	1310.62	1	y	11	13482.5	15639.2	20838.7	18221	7418.26		6269.06	7237.69	7485.26	9525.27	8673.47		3378.75	10076	9550.67	14369.7	11454.1	605.588	16247.8	19632.5	11188.1	8230.05	7803.11	8106.15	5193.41	6665.45	18421.4	21104.2	19237.3	9265.94	11935.2	12210.8	8958.74	13138.7	47674.5	9763.08	12515.6	663.163	11020.4	10496.7	4862.61
sp|P01857|IGHG1_HUMAN	TPEVTC[CAM]VVVDVSH[CAM]EDPEVK	732.688	3	35.5015	999.478	2	y	17	9634.42	15939.8	15054.5	10959.3	7043.12	562.657	11370.4	5938.61	7210.52	10108	8729.05	2845.25	826.089	6787.52	6413.51	10956.9	9031.68	3550.95	12483.3	16549	8750.38	4580.92	5347.89	6940.37		5349.78	19414.4	15334.3	10311.3	10626.3	9856.75	12570.3	7128.89	9618.56	35617.4	9427.72	7822.92	1444.86	16376.6	6575.7	4684.82
sp|P01857|IGHG1_HUMAN	TPEVTC[CAM]VVVDVSH[CAM]EDPEVK	732.688	3	35.5015	997.458	1	y	8			18109.9			3146.09		8606.87	7848.08	13833	10060.9	14745	20125.2	8731.89	16510.5	9407.72	1929.79	5237.04		21011.3	7670.71	5708.02				4127.14	13853.5	15078.8	11728.1	9565.2	8569.16	7527.48			42905.7	5538.56		2807.63	8141.48	6165.51	1336.19
sp|P01857|IGHG1_HUMAN	[CRM]-SVFPLAPSSK	538.293	2	40.4707	699.404	1	y	7	23972.2	8529.1	29257	16826.4	17540.8	13903.2	9895.15	17076.6	985.702	155.01	92289.1	16471.2	1031.31	30118.3	10848.2	19917.3	16915	44625	54163.2		1.96194e+06	114517	6430.81	29376.9	15285	275.438	188050	160987	140407	91786.8	107495	92861.8	15430.4	24377.8	75504.9	54628.7	15093.6	19935.8	56049.2	30483.2	222049
sp|P01857|IGHG1_HUMAN	[CRM]-SVFPLAPSSK	538.293	2	40.4707	846.472	1	y	8	4619.75	2909.26	5411.53	5540.39	5769.71	375.607	2069.18	4796.13	1985.8	586.658	16581.5	2278.08	4119.27	5257.53	3608.01	6221.45	4735.63	10990.2	9391.47	3419.41	333580	23762.4	1095.3	6911.91	3519.65	473.17	31135.7	28524.3	23851.1	14443.9	17497.7	14101.7	3570.47	4255.78	13446.9	11034.7		3617.37	10312.8	7197.92	34737.7
sp|P01857|IGHG1_HUMAN	[CRM]-SVFPLAPSSK	538.293	2	40.4707	602.351	1	y	6	2954.27		2815.58	2353.51		563.819		3480.23	1832.2	144.645	6302.9	911.403	3394.84	2267	855.002	736.494	2451.7	6164.78	5757.75		142262	9267.77	267.086	3399.4	1182.2	5980.33	21658.2		12017.2	7704.9	5414.2	6515.46	1922.61		10875.5	4227.95	1132.39		4311.32	1899.54	14888.9
sp|P01857|IGHG1_HUMAN	[CRM]-SVFPLAPSSK	538.293	2	40.4707	945.54	1	y	9					792.663		197.193		597.338			541.777	201.442	577.925									85.2595			183.936											492.753
sp|P01857|IGHG1_HUMAN	[CRM]-SVFPLAPSSK	538.293	2	40.4707	587.319	1	b	5	625.595	274.056			464.677	424.19	364.578	724.828	1903.16	128.062			4679.87		154.953					792.517			243.081			432.993											1151.85	1145.65
sp|P01857|IGHG1_HUMAN	[CRM]-SVFPLAPSSK	538.293	2	40.4707	418.23	1	y	4	5642.41	1678.54	8473.3	6811.01	4252.79	2466.19	2754.76	5796.4	841.815	95.3193	26513.7	4043.12	1551.96	6646.61	2593.99	8379.75	5224.77	12572.3	13117.7	3736.61	628894	26183.5	491.916	7503.2	3437.15	356.92	53264	46379.1	34770.8	21049.6	29687.5	24537.5	3885.57	6521.47	18591.4	14542.6	6547.29	7796.53	12834.5	7254.94	57521.9
sp|P01857|IGHG1_HUMAN	SSLGTQTYIC[CAM]NVN	728.84	2	29.4214	838.394	1	b	8	6530.86	6099.09	7430.93	5676.87	3779.23	6816.13		5491.61	6954.66	9592.68	8869.73	9764.05	7845.72	5001.56	2296.3	8263.73	762.626	4010.77	3271.13	4085.94		4695.38	4827.59	4584.5	1258.76	3793.89	7657.84	9857.25	7872.48	6509.36	5638.54	5316.88	2672.45	3408.27	20957.4	3877.52	4622.59	2063.28	3591.73	5643.86	2602.24
sp|P01857|IGHG1_HUMAN	SSLGTQTYIC[CAM]NVN	728.84	2	29.4214	951.478	1	b	9	9546.42	7511.22	9582.11	6254.5	6980.93	5714.69		3108.28	5805.29	8368.02	12925.5	8937.41	7540.22	5106.31	3056.62	10227.4	15963.2	3375.7	3809.46	4494.1	2932.97	5221.47	5996.6	4420.04	3992.87	3414.94	14021.6	9528.11	8219.75	6832.39	4242.02	5437.28	3709.81	5571.77	20266.4	4773.6	6463.8	3260.39	5093.69	5367.67	3075.39
sp|P01857|IGHG1_HUMAN	SSLGTQTYIC[CAM]NVN	728.84	2	29.4214	1225.55	1	b	11	7498.77	5081.38	6421.02	4692.68	5891.81	5386.19	982.64	3707.09	7411.1	8298.88	7268.87	6498.13	8929.16	3807.73	2168.36	7479.54		4195.69	3633.22	4245.25	4411.93	3010.71	5899.14	4739.06	3207.75	2949.48	9859.9	10400.9	6689.98	4568.23	6052.72	5444.55	3523.92	6254.92	16637.6	4686.89	5892.15	3208.12	3978.98	5541.71	2562.36
sp|P01857|IGHG1_HUMAN	SSLGTQTYIC[CAM]NVN	728.84	2	29.4214	1324.62	1	b	12	8623.66	5135.41	7877.61	5105.41	4458.75	6251.11	286.832	3444.34	5559.91	6984.38	9373.99	8522.79	7191.12	4764.42	2643.76	7489.25	687.69	4677.69	2888.95	2848.45	3230.02	4705.66	5755.28	4084.29	3549.27	4055.57	9712.71	8066.94	8452.86	6377.5	6493.47	3800.97	3066.74	6591.01	17928.7	4361.57	5195.74	2507.06	3763.97	5252.71	2721.83
sp|P01857|IGHG1_HUMAN	SSLGTQTYIC[CAM]NVN	728.84	2	29.4214	1111.51	1	b	10	2921.33	1701.82	3612.45	1722.68	1961.13	3287.44	190.731	1469.61	1823.17	3394.4	4120.61	3857.03	3616.57	1603.23	1013.66	2642.73	1986.44	2138.44	1437.72	1650.73	256.583	917.911	2602.88	3097.99	1383.87	1057.91	3206.72	2951.79	2542.34	2713.37	2053.21	2370.63	894.705	2171.59	6830.63	813.872	2973.66	897.068	1217.09	2375.26
sp|P01857|IGHG1_HUMAN	SSLGTQTYIC[CAM]NVN	728.84	2	29.4214	782.35	1	y	6	2845.46	3854.42	4619.38	3003.64	3443.85	4193.41	716.864	2244.06	3032.22	4142.64	4842.42	5457.02	3721.8	2487.42	1385.41	3121.08			1571.04	2776.07	1215.38	2058.86	2014.87	1895.52	1584.51	2977.4	5045.56	4694	3718.64	2877.86	2693.91	2066.56	1619.06	4023.89	9676.86	5827.47	4915.58	1583.84	3257.24	2160.75	2312.89
sp|P08603|CFAH_HUMAN	SIDVAC[CAM]HPGYALPK	509.926	3	26.5862	664.327	2	y	12	708477	689788	809664	435872	531490	469740	509641	518788	627170	507759	521361	664193	664673	599193	499460	558119	705936	691172	419991	358621	471954	467639	611303	436734	558605	428494	1.04521e+06	903692	705863	595910	563542	530050	541387	671512	347260	636358	482995	589339	519313	482690	596713
sp|P08603|CFAH_HUMAN	SIDVAC[CAM]HPGYALPK	509.926	3	26.5862	745.424	1	y	7	113104	110509	130343	70210.4	79156.2	70763.6	73763.3	86624.3	101956	93056.1	82979.1	113155	112469	90231.3	76042.4	82862.8	114092	117411	59162.4	63762.9	72595.5	80104.2	94978.7	68790.9	89181.2	68485.5	165558	139797	111973	93196.7	92520.5	85496.6	85096.8	126667	55535.3	107153	84539.7	102291	71690.9	83395.8	97048.2
sp|P08603|CFAH_HUMAN	SIDVAC[CAM]HPGYALPK	509.926	3	26.5862	557.279	2	y	10	80374.8	86404.8	88561.4	43945.2	45864.4	47833.5	52570.9	49318.9	55075.6	52128.8	47396.8	71030.6	69610.4	68995.2	49690.2	54228.9	88174.7	81294.4	38736.7	46681.7	45379.7	55183.7	64544.7	42231.1	59791.7	38058.2	128523	108809	80231.9	66800.5	66420.9	59782.3	52143.5	71553.8	31778.8	74779.1	53181.4	58900.4	52134.5	49026.8	57379.7
sp|P08603|CFAH_HUMAN	SIDVAC[CAM]HPGYALPK	509.926	3	26.5862	882.483	1	y	8																								17844.2
sp|P08603|CFAH_HUMAN	SIDVAC[CAM]HPGYALPK	509.926	3	26.5862	606.813	2	y	11	51834.2	58386	61638	25152.8	29340.8	34099.1	35229.6	31467.8	45802.4	37470.4	37337.9	49360.1	50994.4	40611.9	37535.6	36072.4	59191.5	51098.2	25082.3	27381.6	28334.1	36086.4	46737.9	29858.3	45065.6	27763.7	87234.3	73014.1	48787	41377.9	37815.1	34525.6	41667.6	51558.3	23492.9	42013	36842.1	40243.4	30983.8	40368.3	44177.1
sp|P08603|CFAH_HUMAN	SIDVAC[CAM]HPGYALPK	509.926	3	26.5862	1113.55	1	y	10
sp|P08603|CFAH_HUMAN	TGESVEFVC[CAM]K	578.271	2	21.7247	868.423	1	y	7	104893	125393	131932	75565	95417.4	82929.8	82950.7	97960.9	114803	89329.2	95175.6	111641	113287	100516	89576.2	104055	124857	135420	73397.5	82467.3	83514.6	94077.6	115450	80193.1	106398	77808.6	177141	166891	114016	106557	105132	96162.4	95707.4	134333	62850.8	104142	88547.4	110464	92299.7	94270.5	120971
sp|P08603|CFAH_HUMAN	TGESVEFVC[CAM]K	578.271	2	21.7247	682.323	1	y	5	100164	110820	116465	70622.8	86043.7	73779.6	76383	93373.3	99548.4	75380.7	84256.1	83621	95516.5	85096.8	81096.1	80051.7	108675	118040	56133.4	65230.2	74987.6	84807.9	102218	67069.1	92846.4	70852.6	160374	131967	111787	87488.5	95531.5	88121.1	77361.3	119120	50333.9	89806.6	69191	95862.3	85845.9	78435.4	99221.2
sp|P08603|CFAH_HUMAN	TGESVEFVC[CAM]K	578.271	2	21.7247	781.391	1	y	6	40477.7	52308.3	45555	30246.9	39812.6	32052.1	34082.2	38854.5	39921.3	34097	35910.6	40207.6	36785.6	35302.6	36162.4	35429.9	39443.2	47619.2	25845.1	29456	37459.5	34843.2	43767.4	31633.1	40973.5	31539	62909.1	62536.8	45251.9	39826.5	39680.2	38391.9	33293.8	48506.7	20970.1	37422.7	28572.9	41184.2	33633.7	32258.7	42894.8
sp|P08603|CFAH_HUMAN	TGESVEFVC[CAM]K	578.271	2	21.7247	997.466	1	y	8	28983	31287.7	34074.4	19115.9	25467.3	21460.1	22442.5	23597.9	30414.3	26702	26440.7	29376.1	28172.9	26852.1	25504.4	25984	31201.3	37314.3	19580.5	19809.3	21953.1	27697.2	31410.5	22080.1	23712.3	22461.8	50873.3	41998.6	28088.9	26630.2	23455.3	25273.6	23136	40227.9	19413.4	28574.7	23219.2	28329.1	21853.1	22861.8	29840.2
sp|P08603|CFAH_HUMAN	TGESVEFVC[CAM]K	578.271	2	21.7247	1054.49	1	y	9	21848.3	25273.2	30575.9	14866.3	19904.4	16667.8	18545.9	19954.6	22550.3	18371.6	18072	20674.6	22528.7	21039.6	19578.5	22979	25914.9	24224.8	15985.5	19907	21439.2	20520.9	23615.8	17177.3	18960.9	17877.8	37656.3	32736.8	25808	21062.4	21818.6	19139.4	21156.6	29788.7	13001.1	24161.1	17384.3	21189.5	17309	17947	26627.3
sp|P08603|CFAH_HUMAN	TGESVEFVC[CAM]K	578.271	2	21.7247	603.262	1	b	6	6771.09	7848.62	9326.85	5447.07	5921.35	5892.82	6098.53	4902.93	7467.04	4990.79	5350.34	5806.71	9230.83		6659.57	5947.5	9151.78	9721.5	4281.75	4655.7	7422.81	7489.68	6858.77	5793.78	8122.59	4635.97	11794.5	10996.8	7940.38	7045.68	6656.47	5359.27	6437.69	8783.62	4532.1	7562.05	6130.12	5837.1	6775.15	4897.61	8563.29
sp|P08603|CFAH_HUMAN	WQSIPLC[CAM]VEK	630.326	2	35.8355	745.391	1	y	6	455270	483801	519852	318810	368750	346440	318229	414736	427665	338041	385305	351099	440196	384662	366556	375940	434660	490492	315786	346932	367137	332743	448517	351703	430337	356030	575718	576724	478739	412846	450801	398474	369809	529530	257739	436802	346622	452885	398214	382288	495518
sp|P08603|CFAH_HUMAN	WQSIPLC[CAM]VEK	630.326	2	35.8355	945.507	1	y	8	375527	408261	436245	259406	326315	295328	276311	347189	385747	279724	325645	328681	381490	324564	315599	328833	383366	433927	262518	294193	303589	283810	383388	282146	389279	302445	501985	510687	409294	381742	376254	345773	301683	449845	218839	399688	289614	354546	340571	318161	436197
sp|P08603|CFAH_HUMAN	WQSIPLC[CAM]VEK	630.326	2	35.8355	858.475	1	y	7	43643.9	49585.6	54620.9	30952.6	35173.6	36214.3	31702.9	41665.2	46681.6	36414.6	37171.7	39979.5	47130.8	42430.6	38380.5	46258.7	47491.4	46904.7	30203.6	34580.4	32502.7	32200.8	42591.6	31730.9	41070.8	31963	62785.2	58035.3	52793.6	38248.2	43332	44314.2	40834.6	50526.3	28201.3	47432.4	36765.8	43835.9	40732.4	37829.6	52662.5
sp|P08603|CFAH_HUMAN	WQSIPLC[CAM]VEK	630.326	2	35.8355	1073.57	1	y	9								73582.6								26669				41423.6	23651.6																		55114.8
sp|P08603|CFAH_HUMAN	WQSIPLC[CAM]VEK	630.326	2	35.8355	648.339	1	y	5
sp|P08603|CFAH_HUMAN	WQSIPLC[CAM]VEK	630.326	2	35.8355	315.145	1	b	2	232661	230405	276164	154596	180795	177199	166204	198059	221791	162592	191153	193339	218140	195313	180605	204480	230282	245156	148987	167599	168457	179603	230288	172022	229807	176037	292479	303426	240194	217548	216175	211453	186834	258946	124241	231310	167418	196444	208779	176406	246021
sp|P08603|CFAH_HUMAN	LSYTC[CAM]EGGFR	595.269	2	23.6419	826.351	1	y	7	142751	149929	146723	95606.1	114641	106738	99694.2	133637	151257	101060	116941	127561	142560	121862	104850	126350	141349	156510	103110	102198	118646	109821	152101	99661.9	130611	108769	246533	195372	157361	124968	130036	110411	122753	154104	84798.9	127090	103128	128647	112607	130980	151073
sp|P08603|CFAH_HUMAN	LSYTC[CAM]EGGFR	595.269	2	23.6419	989.415	1	y	8	95928.5	96214.8	101643	64819.7	76679	69176.2	73716	86708.1	87432.2	64794.5	72868.8	75542.2	94219.2	76622	72115.1	87008.2	92741	112369	59225.6	67661.9	80736.8	77244.8	96117.6	62437.5	77972.6	68553.7	157333	134378	111560	85769.6	89138	78522.2	88096.4	98906.5	51001.6	83744.8	65120.6	87049.2	82715.2	79047.1	98266.2
sp|P08603|CFAH_HUMAN	LSYTC[CAM]EGGFR	595.269	2	23.6419	725.304	1	y	6	102444	105971	104787	70361.4	81481.1	77551.5	74871.9	100118	112551	81233.4	76615.9	93414.4	105366	100615	81555.5	94456.4	107050	107836	71907.8	72370.8	82552.5	77988.8	98216	80899.9	93016	80277.9	188111	150632	114784	93192.2	102204	89500.1	91118.8	102102	61199.8	100507	75259.1	105579	90158.6	83775.5	104005
sp|P08603|CFAH_HUMAN	LSYTC[CAM]EGGFR	595.269	2	23.6419	1076.45	1	y	9	80346.2	79938	81191	59181.7	63143.3	62096.4	57247.5	72021.9	77220.2	58926.5	72288.9	72595.1	74043.2	68442.2	56719.4	66919.6	82060.9	89999.6	55535.7	55347.2	69091.7	62747.8	75025.3	56842.1	67193	56137.9	139068	112697	88466.9	76842.8	68254.1	62282.9	67758	77904.3	45456.6	70830.7	53122.7	68728.9	66347.5	58770.9	74661.8
sp|P08603|CFAH_HUMAN	LSYTC[CAM]EGGFR	595.269	2	23.6419	754.308	1	b	6
sp|P08603|CFAH_HUMAN	LSYTC[CAM]EGGFR	595.269	2	23.6419	625.265	1	b	5
sp|P08603|CFAH_HUMAN	SPPEISHGVVAH	410.547	3	15.8215	523.275	2	y	10	218136	107734	332429	39768.7	68600.5	63139.2	67215.3	46320.9	185630	89195.7	2674.73	232383		63074.3	1243.15	134944	87655.5		31797.2	855.354	28237.6	698.728	105900	51464.2	91017.3	271.792	141767	122962	83581.2	67828.5	60456.3	51745.6	44381.3	261461	88881.9	94768.5			90261	60647.9	68507.4
sp|P08603|CFAH_HUMAN	SPPEISHGVVAH	410.547	3	15.8215	819.447	1	y	8	23385.1	13753.1	28835.8	5284.8	10944.5	11196.4	8982.74	8250.92	21409.1	10690.8	9534.83	25820.2	8284.15	9832.18		16821.5	13280.9	8389.18	5765.67	85.4399	4364.87		13107.1	9331.75	13129.8		15793.2	15873.7	9023.4	9390.1	8778.98	8539.6	5928.49	30432.1	11815.5	13868.8	7720.53		10368.1	9451.53	8905.09
sp|P08603|CFAH_HUMAN	SPPEISHGVVAH	410.547	3	15.8215	706.363	1	y	7	19792.2	9856.71	30456.2	5384.89	8857.89	7187.7	7642.15	6991.62	15711	10901.8	54513.1	18380.7	68551.7	5897.58	392.014	14975.1	10632.6	72839.9	3716.09		3973.45	670.718	10389.4	8310.94	11457		13861	11971.2	8537.02	7931.7	7320.62	5736.47	5459.21	24227.9	18210.5	10930.5	49958.5	1019.7	8785.52	7313.83	6555.65
sp|P08603|CFAH_HUMAN	SPPEISHGVVAH	410.547	3	15.8215	482.272	1	y	5	23892.9	11802.7	32536.3	4220.91	8863	8220.16	8888.09	6946.98	18835.5	9700.1	16801.9	22784.8	22673	7501.96	153.271	16595.3	10402.9	14749.6	6455.53	1039.26	5264.48	170.745	11436.9	7404.27	10289.9	626.827	13479.8	11324.9	9316.03	7876.36	6388.81	6757.17	7338.8	22219.8	9615.12	10453.2	12022.8	246.563	9242.2	7097.73	9021.11
sp|P08603|CFAH_HUMAN	SPPEISHGVVAH	410.547	3	15.8215	619.331	1	y	6		6222.95		4353.86	4146.71		3961.45	4033.62			9160.75	12891.1	16601.2	4351.63	145.908	8328.33	7460.69	10621.2				189.656		3887.81	5659.04				6283.67	3951.33	5520.84	4887.13	3366.25		5254.8	5599.59	5484.83		5685.03	5657.17	4118.35
sp|P08603|CFAH_HUMAN	SPPEISHGVVAH	410.547	3	15.8215	474.749	2	y	9				2795.75																98.5947		85.4517				85.384						1860.14						85.4468
sp|P08603|CFAH_HUMAN	GDAVC[CAM]TESGWRPLPSC[CAM]EEK	726.658	3	26.2849	918.406	2	y	15	320797	379008	388765	187815	240890	218845	227571	252350	265647	245357	232338	311316	321576	266916	235998	251878	348357	348241	182897	182637	204773	224057	280896	198850	267499	215340	532130	483769	350564	320043	281665	279782	246352	337814	166954	328123	215512	274079	219944	214063	278459
sp|P08603|CFAH_HUMAN	GDAVC[CAM]TESGWRPLPSC[CAM]EEK	726.658	3	26.2849	838.391	2	y	14	85805	100143	99498.9	46289.9	63970	55155.9	54695.5	61523.5	66386.3	60927.4	52698.1	88497.8	76469.8	72954.7	53659.6	64959.1	88089.2	90870.3	48907.1	38714.9	50905.1	48692.7	76350.6	50906.2	70569.6	53538.9	149145	149247	91886.1	86916.9	78198.1	75180.5	61785.3	91808.3	43921	87284.1	56174.5	69036.8	57465.6	58941.6	74562.5
sp|P08603|CFAH_HUMAN	GDAVC[CAM]TESGWRPLPSC[CAM]EEK	726.658	3	26.2849	749.313	1	y	6	45284.8	49254.2	53567.3	28428.5	30015.2	29615.3	32382.5	33864.8	35469.3	26019.7	29903.5	42287.3	42469.8	32921.1	28842.3	36479.4	46895.2	39909.5	25743.5	24144.8	28315.4	27627.2	34735.4	30655.5	38884	25705	70158.1	64059.4	43523.9	41443.7	38143.3	33455.4	31745.5	41440.6	18436	42091.2	33353.4	38280.7	32574.2	28988.8	35888.4
sp|P08603|CFAH_HUMAN	GDAVC[CAM]TESGWRPLPSC[CAM]EEK	726.658	3	26.2849	787.867	2	y	13	25421.5	30169.5	27720.8	13873.9	15726.1	15956.8	17512.9	18293.6	21019.1	16424	15552.7	25922.1	26839.6	17715.6	18652.2	17080.3	23826	25437.4	13843.4	15837.9	17005.9	15898.8	21263.7	14551	15179.2		41614	39874.2	27264.9	22174.1	20048.7	18987.7	15892.1	21576.8	11988.5	24367.7	15354.9	18497.9	13978.5	15250	20548.3
sp|P08603|CFAH_HUMAN	GDAVC[CAM]TESGWRPLPSC[CAM]EEK	726.658	3	26.2849	967.94	2	y	16	34073.5	33979.7	36186.7	17875.1	21850.3	19446.6	15788.8	21335	20731.6	24783.3	21954.6	24146.8	29092.4	19850.6	19526.2	20443.8	32625	32473.4	17051.7	14646.6	16962.5	17898.8	18877.3	15685.6	20741.8	18167.7	58519.1	48770.2	28767.7	23140.3	24997.1	25979.3	20645.2	27902.6	15702.8	29750.6	17222.9	20489.4	19045.5	19272.4	24350
sp|P08603|CFAH_HUMAN	GDAVC[CAM]TESGWRPLPSC[CAM]EEK	726.658	3	26.2849	959.45	1	y	8	28781.8	33111.3	32588.7	16038.9	26474.5	18053.8	19403.8	23002.7	25787.4	23801.2	18755.4	27123.2	28879	24511.9	22422.1	21907.5	32628.8	32867.5	18173.8	17245.4	20742.2	18550.6	22305.6	19170.9	27457.2	16699.5	51453.1	40358.2	29978.1	24572.6	24894.9	23481.9	24057.2	33897.2	16516.2	32038.4	20519	24228.2	22503.6	19532.4	24972.7
sp|P00747|PLMN_HUMAN	FSPATHPSEGLEENYC[CAM]R	665.295	3	22.1166	1353.57	1	y	11	286456	335323	274636	134551	180557	199542	171471	151176	222408	157701	184932	284837	265147	206888	176882	216469	255964	199768	81289.8	135575	88969.2	144396	120112	137826	116070	119909	359195	328539	229281	192366	165865	166778	104636	158328	119317	219214	126451	133830	124890	109187	161981
sp|P00747|PLMN_HUMAN	FSPATHPSEGLEENYC[CAM]R	665.295	3	22.1166	880.389	2	y	15	605885	736778	572237	292666	454198	426215	436833	340194	462625	368269	423061	687261	583748	427233	415933	497437	600884	450855	174381	250222	176809	309517	257373	328451	258623	265628	820904	681614	526178	450913	342749	390215	229759	340534	256541	524536	284818	314159	282570	257433	332478
sp|P00747|PLMN_HUMAN	FSPATHPSEGLEENYC[CAM]R	665.295	3	22.1166	741.298	1	y	5	183376	212691	166814	89906.3	127810	124272	128283	97930.8	138875	112425	126296	188493	162452	140407	121159	139461	182579	137367	66439.5	82652	67736.6	97571	80784.6	105285	78809.3	77895.1	239155	221787	165945	134759	119208	113710	71885.2	101679	76829	151415	87515.9	93471.9	87666.2	74700.4	102634
sp|P00747|PLMN_HUMAN	FSPATHPSEGLEENYC[CAM]R	665.295	3	22.1166	870.341	1	y	6	151343	180378	142981	73719.3	102776	102395	102173	80187.4	106130	79859.9	93219.2	155024	140428	114136	108559	112880	141769	111749	48612.6	72842.7	52752.2	78040.6	66176.6	82063.3	61789.1	70976.4	214421	176865	119394	97653.1	85517.5	92902.3	49992.6	81546.9	64196.9	124475	65254.4	82847.8	72858.5	56266.3	83166.7
sp|P00747|PLMN_HUMAN	FSPATHPSEGLEENYC[CAM]R	665.295	3	22.1166	1040.45	1	y	8	60589.7	67474.7	55198.7	29638.3	42046.8	38651.3	37999.8	28663.1	46267.4	33122	39094.1	61099.8	56188.2	39988.5	37898.3	41232	50965.9	45444.3	18848.6	26019.7	15380.1	28617.5	24158.9	28179.5	24011	26278.5	78844.6	63506.1	45616.7	37572.9	31873.6	38294.2	22008.8	33244.6	25716.4	40056.6	26774.4	30452.7	27337.6	22284.6	29514.9
sp|P00747|PLMN_HUMAN	FSPATHPSEGLEENYC[CAM]R	665.295	3	22.1166	923.905	2	y	16	44957.9	60064.4	35087	18092.5	31786.1	24048.4	25706.8	23328.7	32826.9	22986.7	25663.8	47892	42719.9	29745.2	23646.8	33786.1	42533.4	33046.4	10991.9	14237.8	11273.1	24330.7		20387.3		17700.8	66717.9	53110.7	30956	29390.1	26548.5	21510.9	14502.1	25763	17082.9	30964	19335.2	16909.9	19276.8	14207.1	20479.5
sp|P00747|PLMN_HUMAN	EAQLPVIENK	570.817	2	26.0093	699.404	1	y	6	1.69205e+06	1.84182e+06		857250		2768.08	642.303	2466.17	1.29772e+06			1012.14		4047.45	2182.37			1129.75							4266.74	284.721	2.0988e+06	341.045	3042.89				549.423				256.791	883833		310.988
sp|P00747|PLMN_HUMAN	EAQLPVIENK	570.817	2	26.0093	812.488	1	y	7	248702	271628		126646			79.1929	485.071	183688	373.972	217.731	456.603				390.467	818.81	84.7679	944.453	129.572	183.88	77.5023	863.647	702.888	532.741		312841				279.613	336.621			197.195			131338		67.1809	678.414
sp|P00747|PLMN_HUMAN	EAQLPVIENK	570.817	2	26.0093	940.546	1	y	8			132.296		61.8107			636.923				184.43	101.508	644.984	552.811	53.5805	248.097	59.4811	712.485		259.722			183.657	268.257			98.4544		98.5965	85.4416	377.986		181.215	196.894	98.468	145.938		354.795	58.0845	306.066
sp|P00747|PLMN_HUMAN	EAQLPVIENK	570.817	2	26.0093	602.351	1	y	5			218.466		310.225	4892.28	402.638	1491.95			175.894		1200.83		316.054		1387.22		257.695	136.001	369.798	331.43			1125.52	125.97		898.766	605.122		185.43	747.783		921.833	540.183	123.673			295.687	1756.45
sp|P00747|PLMN_HUMAN	EAQLPVIENK	570.817	2	26.0093	638.351	1	b	6			367.8		422.651	1519.61	282.505	1865.66		440.053		146.635	229.957	1122.39	475.599		983.559	113.216	1916.41			178.811	300.229	123.664	589.49	1067.37			135.413	134.406		154.521	122.899	372.927		267.467	128.874		102.058	154.032	720.954
sp|P00747|PLMN_HUMAN	EAQLPVIENK	570.817	2	26.0093	751.435	1	b	7			1727.81		155.077	449.554		267.303		423.258	43.6828		112.354		98.5845	26.6909	367.983	170.709	1201.42	67.0352	211.177		85.4517	42.5463	95.8408	507.019			201.701	124.789			340.432				67.0352		325.963	282.648
sp|P00747|PLMN_HUMAN	VILGAHQEVNLEPHVQEIEVSR	624.836	4	33.8969	860.447	1	y	7	493697	494677	460884	265254	303154	341348	299312	321866	354200	276912	406093	409118	421485	429406	322979	356341	412245	429482	146311	246010	161071	318703	260447	292279	241966	206122	480736	537799	470300	352609	413352	347804	194662	256653	186653	398039	211521	219830	263556	150314	330953
sp|P00747|PLMN_HUMAN	VILGAHQEVNLEPHVQEIEVSR	624.836	4	33.8969	959.516	1	y	8	457894	456530	410878	240149	273836	309883	252507	278822	320454	234468	346808	358364	394041	381258	289771	304255	360722	353547	131579	218932	143077	281846	218085	234059	202819	198731	431019	496132	437857	317933	364013	318425	180163	230957	171060	328138	173221	215723	235692	147337	279131
sp|P00747|PLMN_HUMAN	VILGAHQEVNLEPHVQEIEVSR	624.836	4	33.8969	762.061	3	y	20	1.72387e+06	2.25922e+06	1.72796e+06	1.07811e+06	1.15388e+06	1.58809e+06	1.41102e+06	1.1699e+06	1.6356e+06	1.13283e+06	1.48664e+06	1.71068e+06	1.6311e+06	1.29526e+06	1.567e+06	1.42667e+06	1.50003e+06	1.40815e+06	543529	981138	629598	1.0883e+06	834903	1.03674e+06	835429	1.02606e+06	2.07467e+06	2.13814e+06	1.78352e+06	1.37901e+06	1.66288e+06	1.35628e+06	752816	820360	720989	1.52164e+06	895675	918877	1.07108e+06	882031	1.19519e+06
sp|P00747|PLMN_HUMAN	VILGAHQEVNLEPHVQEIEVSR	624.836	4	33.8969	1193.63	1	y	10	346626	404553	365949	198266	238082	287140	237131	226903	292106	219563	270180	316737	313577	289382	261628	277622	310292	274385	103649	197462	126135	247540	156192	240340	163552	166565	384221	432213	356385	262401	309372	285554	166524	182645	139226	270526	174882	173887	210647	129730	218616
sp|P00747|PLMN_HUMAN	VILGAHQEVNLEPHVQEIEVSR	624.836	4	33.8969	732.389	1	y	6	148031		130067	61760	83963.2	98853.2		82382.2	91013.3	67947.6	111765	108133	120003	123295	95137.3	85036.2	107741	111219	35571.9	61980.6	36475.2	85908.9	72917.9	72695.3	64525.4	60062.1	137786	152352	124350	96296.1	101189	94495	51770.4	72746.8	50127.6		54806.9	60994.4	71739.6		87904.9
sp|P00747|PLMN_HUMAN	VILGAHQEVNLEPHVQEIEVSR	624.836	4	33.8969	1096.57	1	y	9	100966		92771.9	49495.5	61357									83689.4		72128.5		77456.8	28454	55095.4			47533.8		44945.1		104207	108335	97651.4					47825	38554.5						64826.7
sp|P00747|PLMN_HUMAN	EQQC[CAM]VIMAENR	689.316	2	18.6804	733.366	1	y	6	258379	289325	235639	140406	180670	185871	197245	123618	203081	171679	172709	253102	258448	200275	176734	189002	252095	201300	77860.7	104479	79178	143880	108656	146094	118938	118486	355761	291156	220530	165312	189126	149844	98426.6	152351	95301.5	209710	122628	131480	118109	104940	131145
sp|P00747|PLMN_HUMAN	EQQC[CAM]VIMAENR	689.316	2	18.6804	992.465	1	y	8	127575	138912	111387	60046.1	81713.3	89239.4	97093.2	61537.2	96204.1	70792.6	88653.4	112310	122590	90268.9	90874.8	97617.3	122327	94547.5	37246.7	48097.9	32717.3	60872.3	53732.3	72483.6	58176.3	52665.5	159690	139866	108168	76890.9	76775.8	73077	44820.4	71746.5	44524.7	105683	60093.5	59608.4	58989.2	52778.7	72578.9
sp|P00747|PLMN_HUMAN	EQQC[CAM]VIMAENR	689.316	2	18.6804	1120.52	1	y	9	84587.8	99154.1	78779.2	40806.7	55290.1	61127.1	64497.9	43752.8	60587.1	56755.1	55530.2	82929.1	76619.7	61849.1	58480.1	54297.7	83473.1	67427	25421.8	35589.5	25366.8	42162.9	30401.6	49815.5	36910.6	38599.7	114390	82516.8	73593.9	47124.9	67167.1	46731.4	32377.3	50142.1	33427.2	70823.6	41210.4	40864.3	36016.9	34727.8	46532.3
sp|P00747|PLMN_HUMAN	EQQC[CAM]VIMAENR	689.316	2	18.6804	832.435	1	y	7	107259	108518	89080.2	47469.5	61662	71204	68371	44845.1	72421.7	60724.1	56669	91025.5	94226.1	67581	62863.1	73487.9	92937.6	74659.3	32351.7	36661.1	27978.7	46607.6	43261.4	49911.2	41475.8	49097.5	138646	104518	82862.6	65926	67351.8	53302.4	37378.5	59493	34211.1	81844.1	46909.1	49545	40885.5	35843.7	52665.3
sp|P00747|PLMN_HUMAN	EQQC[CAM]VIMAENR	689.316	2	18.6804	758.35	1	b	6	16738	18773.1		8098.41	11107.9	11281.5		7086.06				14711.4		11071.7	9062.03	10366	13914		4025.13		5936.31	8798.82	6457.51	8464.69		6526.75	19780.5		11921.8	8868.24		8124.52	6160.52	8865.76		10932.4	6931			6493.22	7689.53
sp|P00747|PLMN_HUMAN	EQQC[CAM]VIMAENR	689.316	2	18.6804	889.391	1	b	7
sp|P00747|PLMN_HUMAN	VIPAC[CAM]LPSPNYVVADR	590.978	3	39.0023	1117.56	1	y	10	176263	248192	158066	118419	155972	121728	127715	128227	168414	113791	127282	206962	168966	158665	153722	160936	181204	146309	77497.6	120956	78969.8	106660	70411.4	101733	85893.7	104511	226631	225161	178724	142813	145145	120832	72600.2	101043	82107.5	173279	93992	104493	111692	81419.1	125222
sp|P00747|PLMN_HUMAN	VIPAC[CAM]LPSPNYVVADR	590.978	3	39.0023	722.383	1	y	6	99615.1	142061	85891.4	62339.8	73617.7	66890.1	69930.9	57911.4	91276.3	68295.5	67813.6	127251	102142	84306.5	83441.9	91587.2	105713	84622.9	42807.5	66126.9	41432.7	57493.6	36462.6	65299.4	45808.5	62850.9	132092	135426	92937.5	77959.2	84862.5	70256.4	38433.4	59654.4	45925.2	97238.5	45070	54921.2	74113.1	40323.8	69260.5
sp|P00747|PLMN_HUMAN	VIPAC[CAM]LPSPNYVVADR	590.978	3	39.0023	933.479	1	y	8	94607.6	121055	76290.4	56670	63726.8	59683.8	57338	52750.5	78516.7	53746.5	59655.5	99817.6	86441.9	72868.2	65190.6	69786.3	96343.5	77456.7	40857.1	62888.1	37049.4	50250.1	34555.5	54595.7	39756.5	55598.9	109415	105535	76139	60981.5	67379.6	60937.7	42171.1	56650.3	43453.9	85272.5	47975.5	58742.7	58860.4	39689.5	63573.3
sp|P00747|PLMN_HUMAN	VIPAC[CAM]LPSPNYVVADR	590.978	3	39.0023	836.43	2	y	15	52710.6	75975.7	46351.7	36351.4	43238.2	40311.4	33700.6	32836.7	48503.2	33286	37680.9	61883.7	46150.8	48873	43508.9	43312.3	60783.1	47124.2	25785.6	34001.7	27462.3	34315.1	21065.8	29739.9	22853.9	36733.6	66226.7	71898.2	50799.2	37614.6	42566.5	34427	24102.6	33317.7	25453.7	54177.5	30809.1	32355.4	35879.6	20789.8	40107.1
sp|P00747|PLMN_HUMAN	VIPAC[CAM]LPSPNYVVADR	590.978	3	39.0023	1020.51	1	y	9	22225.3	32960.1	20559.8	17339.9	20667.2	17115	17990.9	16310.2	20327.7	17180.6	16865.5	26285.5	25189.2	20369.9	20586.9	20639	25505.1	20997.4	11449.5	18152	9707.75	15074.6	9037.96	14376	11855.8	16225.5	32086.4	28722.5	22343.1	24481	19007.7	15611.4	10433.5	15750.4	13505.2	23283	15072.7	17341.5	17522.1	10130.4	16224
sp|P00747|PLMN_HUMAN	VIPAC[CAM]LPSPNYVVADR	590.978	3	39.0023	779.888	2	y	14	144354	208575	130099	94450.3	122736	92533.4	97010.3	80635.4	132114	90646	107184	191743	155665	114278	139249	149842	183148	128754	59455	107126	64796.3	74002.3	49439.6	72701.8	61647.4	92158.4	233754	211649	162556	121906	128181	104235	43937.7	88873.5	79839.6	155996	74786	93542.1	92188.1	63784.8	98950.9
sp|P00747|PLMN_HUMAN	NPDADKGPWC[CAM]FTTDPSVR	688.314	3	33.8173	775.394	1	y	7	265205	292162	249917	147576	214984	215081	151272	137305	182227	119719	160795	272132	250898	214047	170952	194891	227830	187222	100661	145006	83969.1	116629	87657.7	149919	99372.4	156517	278643	315446	210687	204493	127012	138671	90605.3	124566	113340	221466	133832	155567	154281	75008.9	115645
sp|P00747|PLMN_HUMAN	NPDADKGPWC[CAM]FTTDPSVR	688.314	3	33.8173	922.463	1	y	8	143976	167367	134595	109023	115404	115131	106433	125579	124624	94826.7	108680	156477	153398	125760	98039.6	116536	152004	123858	51854.8	87823.1	50048.1	72327	75395.2	87521.8	81297.6	71943.6	159905	189794	139960	105881	105090	98624	62318.1	78268.1	62551.3	132324	75464.8	78610.5	83732.1	56862.8	103138
sp|P00747|PLMN_HUMAN	NPDADKGPWC[CAM]FTTDPSVR	688.314	3	33.8173	1082.49	1	y	9	55131.3	63557.8	47647.4	33007.2	37919.9	38774.2	35216.7	31246.5	43656.8	33630.6	35960.5	61750	51776.2	41068	31451.8	38771.3	55445.4	47792.3	20280.8	26451.1	20858.1	26388.2	22441.3	26117.3	27090.3	30222.9	63241.1	60756	45955.6	39633.4	37150.8	38429.6	24177.1	29663.5	24350.2	42250.9	26802.7	29423.3	29814.6	19240.5	31495.8
sp|P00747|PLMN_HUMAN	NPDADKGPWC[CAM]FTTDPSVR	688.314	3	33.8173	926.42	2	y	16	40350.2	43655.5	40865.2	26767.7	30002.6	29268.5	30788	23196.1	26767.5	21507.1	26586.7	42534.9	44092.6	29454.2	24945.2	32740.6	50149.7	34725.6	15061.6	19448.5	14203.8	21400.3	17562.7	18496.7	18942.1	19797.7	47280.4	63173.2	35341.5	27764.9	28544.3	23833.3	18063.4	20688.7	17532.6	32507.9	15224.3	20281.6	23152.1	12972.4	17931.9
sp|P00747|PLMN_HUMAN	NPDADKGPWC[CAM]FTTDPSVR	688.314	3	33.8173	868.907	2	y	15	31156	31060.9	26034	18474.1	19332.5	19311.2	19634.9	18557.9	27528.5	16919.3	18652.6	28837.4	28359.4	21944.2	18240.5	22895.2	30281.1	22544.9	9150.56	12653.2	9243.17	14595	11237.2	16172.1	12623.6	14281.2	31458	32576.6	24530.3	21695.9	19215.5	17981.4	16104.1	16383.1	12053.7	26461.5	12284	12055.9	19305.2	10979	13600.4
sp|P00747|PLMN_HUMAN	NPDADKGPWC[CAM]FTTDPSVR	688.314	3	33.8173	1422.65	1	y	12	20111.4	22698.9	20896.5	12024.2	13861.9	12935.3	13127.6	12700.9	14500.1	12135.3	12804.4	20802.7	18175.2	14186.2	12174.3	14187.5	20137.1	17142.5	7016.11	9465.2	7216.74	12510.6	8524.69	11990	9868.72	9665.53	25758.8	21524.9	13152.8	11663.7	12790.2	11809	7853.9	8775.42	9822.44	15002.4	9155.91	11678	10186.4	7111.08	11639.6
tr|B4E1Z4|B4E1Z4_HUMAN	EELLPAQDIK	578.316	2	28.842	671.372	1	y	6	2.765e+06	1.87124e+06	2.16694e+06	1.01594e+06	1.68615e+06	1.87586e+06	2.01867e+06	1.44675e+06	1.88297e+06	1.46058e+06	1.51731e+06	1.93881e+06	2.34394e+06	1.54823e+06	1.30591e+06	1.41924e+06	2.16373e+06	1.72917e+06	1.04437e+06	902998	1.36563e+06	882528	2.3577e+06	1.16468e+06	1.95131e+06	1.17562e+06	2.4574e+06	2.25799e+06	1.82996e+06	1.64465e+06	1.7336e+06	1.56547e+06	1.61249e+06	1.94704e+06	906644	2.53875e+06	1.46041e+06	1.70649e+06	1.98996e+06	1.15921e+06	1.7535e+06
tr|B4E1Z4|B4E1Z4_HUMAN	EELLPAQDIK	578.316	2	28.842	784.456	1	y	7	273114	185387	227654	98359.7	170169	195712	210758	149059	193339	146144	155478	192303	232797	165793	129618	143469	214632	174096	103822	88505.6	140682	85796.8	235966	114361	188570	120760	222397	214838	174418	169894	174839	158997	162501	198467	90382.4	252989	158230	163502	201504	119491	170096
tr|B4E1Z4|B4E1Z4_HUMAN	EELLPAQDIK	578.316	2	28.842	897.54	1	y	8	198565	144211	157853	77777.5	124384	147003	149243	103373	133470	103536	120685	148109	179669	116321	99560.2	108335	160396	133703	73371.9	68585.6	93030.9	64966.5	177524	81688.5	146802	83792.3	176692	160123	131069	119015	129497	109197	118885	148934	60094.1	190141	113049	121613	147327	90287.2	132921
tr|B4E1Z4|B4E1Z4_HUMAN	EELLPAQDIK	578.316	2	28.842	653.35	1	b	6
tr|B4E1Z4|B4E1Z4_HUMAN	EELLPAQDIK	578.316	2	28.842	1026.58	1	y	9
tr|B4E1Z4|B4E1Z4_HUMAN	EELLPAQDIK	578.316	2	28.842	372.177	1	b	3	466514	349196	408280	192502	309371	339069	344112	286821	322284	285803	278810	347179	410095	284891	240972	275863	376413	318398	204532	195289	256563	196491	404275	218285	363871	236823	439073	401487	326356	317678	299469	287336	287305	364162	182515	439916	287732	301234	346107	234759	316212
tr|B4E1Z4|B4E1Z4_HUMAN	VSEADSSNADWVTK	754.847	2	20.9688	1122.51	1	y	10	169336	107860	122117	57253.4	89124.4	108701	93290.9	94480.2	91958.9	78174.6	82084.2	115761	135303	85880.5	70842	75792.3	124487	102202	48348.5	53146.9	76906.2	47622.4	105690	55917.9	93981.4	54652	186896	147166	111144	95918.3	91777.7	83696.7	83209.7	119953	53772.7	134867	82130.4	91265.1	106510	53584.7	78181
tr|B4E1Z4|B4E1Z4_HUMAN	VSEADSSNADWVTK	754.847	2	20.9688	1193.54	1	y	11	124755	82223.8	94482.7	42547	70162.9	81687.7	76198.2	60504.5	64040	58657.6	54085.5	85058.1	107337	70279.7	49290	58410.4	98556.2	71278.7	42516.6	34731.6	54402.6	38411.2	86108.8	48395.2	80145.1	44756.8	135706	110586	82718.7	68024.5	63844	57866	67444.7	89768.3	36409.4	103503	53344.9	71498.4	69160.6	43894.2	61521.5
tr|B4E1Z4|B4E1Z4_HUMAN	VSEADSSNADWVTK	754.847	2	20.9688	1007.48	1	y	9	123014	86888.9	96647.2	41912.5	67623.2	88552.4	80144.2	68282.1	70603	54436.8	58834.6	90639.6	108262	64804.3	51596.5	56386.8	97778.4	75553.1	38235.8	39754	59316.7	38120	94048.1	47085.1	75710.5	42063.7	150537	116894	86056.1	77360.5	73205.2	65060.1	71472	93519.5	39276	113106	53017.1	75470.8	79610.8	43518	68022.8
tr|B4E1Z4|B4E1Z4_HUMAN	VSEADSSNADWVTK	754.847	2	20.9688	920.447	1	y	8	90369.1	59499	65923.9	31477.8	46197.5	58204.4	56547.8	46473.1	50844.2	39900.6	41899.4	63463	75099.7	52429.4	33457	37811.3	69348.8	53437.8	29477.4	30226.5	38901.3	24435.3	60052.9	32288.9	45975	28034.6	108003	74710	58689.8	49006.4	45179.4	43578	46231.2	64890.8	27011.6	80382.1	38700.6	44735.6	51615.2	30296.3	46560
tr|B4E1Z4|B4E1Z4_HUMAN	VSEADSSNADWVTK	754.847	2	20.9688	833.415	1	y	7	58358.1	45512.3	44763.1	19943.1	32394.5	38296.1	38523	32909.9	36399.1	26475.1	25675.8	39056.3	44120.4	34997.1	24988.6	25189.6	47824.1	40979.7	22364.2	17286.7	38141.7	21060.7	42675.9	21342.4	32238.1	23066	74761	55594.4	37834.4	36201	32580.1	31066.6	31782.4	47037.6	20881.7	45989.4	28335.7	35444.2	43435.2	21391.5	39828.9
tr|B4E1Z4|B4E1Z4_HUMAN	VSEADSSNADWVTK	754.847	2	20.9688	1322.59	1	y	12	40083.5	25290.8	31364.6	13471.9	19924.6	24116.6	26605.6	21115.1	26029.9	20729.8	24219.7	27686.6	38094.3	23123.7	17769.3	19668.1	35407	24574.5	15097.4	13253.2	18977.3	12642.1	23975.1	14240.3	22182.9	15696.4	47830.3	35874.3	26988.6	21702.4	22225	20119.1	19115.3	27634.9	13312.1	34534.7	21183.1	22068.6	26432.6	14109.9	18844.8
tr|B4E1Z4|B4E1Z4_HUMAN	FLC[CAM]TGGVSPYADPNTC[CAM]R	638.954	3	30.0864	647.293	1	y	5	702570	512060	524951	293543	417127	492512	472452	444842	468610	352939	400412	497896	576738	458553	356821	365080	475016	431827	288874	268950	340138	246531	596174	294915	485806	313162	687591	715382	519185	468845	450003	444653	400116	537683	277943	664161	387296	434148	502375	305280	446089
tr|B4E1Z4|B4E1Z4_HUMAN	FLC[CAM]TGGVSPYADPNTC[CAM]R	638.954	3	30.0864	833.357	1	y	7	188105	137866	156714	71773.7	101495	140157	138194	122071	127180	100021	108185	137676	162141	115409	96045.5	95574.8	143456	118581	71416	72110.8	85988.2	79320.2	155108	78285.7	136549	82533.7	211663	204845	142933	119123	120678	122123	116713	152267	71506.8	187495	100925	114694	135048	76572.9	132101
tr|B4E1Z4|B4E1Z4_HUMAN	FLC[CAM]TGGVSPYADPNTC[CAM]R	638.954	3	30.0864	762.32	1	y	6	205892	145686	159769	80181.6	116995	137762	146606	121128	135945	102959	115002	135207	169425	132065	97012.4	108434	134688	131268	75579.8	78516.8	96535.9	64910.1	164421	79554.7	145741	86385.4	197835	210745	149274	126413	128153	118743	121268	158564	74703	190265	103385	125846	135050	84029	123037
tr|B4E1Z4|B4E1Z4_HUMAN	FLC[CAM]TGGVSPYADPNTC[CAM]R	638.954	3	30.0864	1093.47	1	y	9	93415.9	64814.8	72482.9	39866.1	50499	57960.8	59768.8	57865.4	55902.1	50720.4	51144.5	64272.9	73277	58362.1	51905.3	47851.2	59304.8	50705.5	39951.1	33975	47279.9	31437.4	67975.5	38672.4	61934.7	40973.6	95365.4	92161.3	65030.6	56894.2	57437.9	60066.9	50570.5	70481.4	35672.1	84415.6	47584.6	52986	62445.5	37625.6	58592.9
tr|B4E1Z4|B4E1Z4_HUMAN	FLC[CAM]TGGVSPYADPNTC[CAM]R	638.954	3	30.0864	996.42	1	y	8	78354	53495.7	57892.7	31533.5	41002.7	47218.7	50121.7	44830.4	47438.9	33498.9	39070.6	51176.9	61158.5	47697.3	33182.4	38894	53058.1	48247.7	30232	27502.1	33037.6	24246.3	54217.6	28529.3	49353.4	32680.7	62776.4	79161.4	48892.9	44425.8	49398.4	49713.8	36714.3	59236.2	32003.1	64130.7	36600.8	43985.2	54017.5	30093	45525.9
tr|B4E1Z4|B4E1Z4_HUMAN	FLC[CAM]TGGVSPYADPNTC[CAM]R	638.954	3	30.0864	735.349	1	b	7	131429	97089.9	112455	58659.9	87937.8	86746.5	87910.6	67170.9	93796	57147.9	84545.5	89638	112605	94301	71999	57174.3	77931.7	81408.3	65768.3	52148.5	59457.1	53898.3	96909.2	58238.8	77767.6	59912	142525	138754	98082.7	85508.4	74861.9	70914.3	74786.9	98680	58674.1	120385	74869.4	73922.7	98564.9	68415.4	79642.8
tr|B4E1Z4|B4E1Z4_HUMAN	PIC[CAM]LPC[CAM]TEGTTR	702.834	2	26.3763	921.409	1	y	8	750908	487713	657656	176505	370316	497647	519841	272107	394179	343011	337485	445443	580088	319608	263116	285704	436977	337013	166622	115488	156159	195397	589332	245885	443378	199430	721025	605609	455472	393918	367663	340361	242782	501206	203075	562028	356117	382101	264014	249577	298377
tr|B4E1Z4|B4E1Z4_HUMAN	PIC[CAM]LPC[CAM]TEGTTR	702.834	2	26.3763	1194.52	1	y	10	270523	165059	227476	56126.1	125770	168822	177393	92714.1	138565	122582	116992	152232	191001	118664	82683.1	101698	167933	113141	46579.2	38152.2	54168.1	64349.9	190112	84537.7	150930	61517.6	262986	210217	156449	133068	131068	121059	88818.6	178585	67875.6	206106	127594	131207	86254.7	81672.3	104023
tr|B4E1Z4|B4E1Z4_HUMAN	PIC[CAM]LPC[CAM]TEGTTR	702.834	2	26.3763	1034.49	1	y	9	120298	73596.4	102424	25283	61300.1	88256.5	79886.2	35234	68467.3	45552.3	54598.3	69016.4	100321	52257.4	45010.1	46250.5	81259.2	56503.8	24698.5	21005.2	23368.7	35399.3	90633.5	36279.1	70213.9	30137.8	122374	91851.2	69485.4	62111.8	55123	58618.3	38179.5	85171.4	32864.1	87466.9	55700.7	64304.2	39493.2	36066.3	50119.9
tr|B4E1Z4|B4E1Z4_HUMAN	PIC[CAM]LPC[CAM]TEGTTR	702.834	2	26.3763	824.357	1	y	7
tr|B4E1Z4|B4E1Z4_HUMAN	PIC[CAM]LPC[CAM]TEGTTR	702.834	2	26.3763	1307.61	1	y	11
tr|B4E1Z4|B4E1Z4_HUMAN	PIC[CAM]LPC[CAM]TEGTTR	702.834	2	26.3763	702.834	2	y	12	1.31342e+06	913955	1.16318e+06	263323	606747	887196	876565	537902	609036	538227	605649	800046	1.05295e+06	511819	425268	476962	799340	534631	229004	192381	254510	345993	985691	383047	727607	293482	1.21339e+06	1.04037e+06	797327	716714	583338	580207	417021	900671	312399	1.11943e+06	647229	605387	382888	452531	478902
tr|B4E1Z4|B4E1Z4_HUMAN	PQGSC[CAM]SLEGVEIK	702.345	2	25.6958	1178.57	1	y	11	190280	139602	153787	55419.9	42574.7	47285	51690.2	110121	109434	32513.3	98306	143612	52453.4	103937	81356.8	86827.5	126088	114083	29355	51382.6	73851.8	50408.9	144615	67257.3	118394	71782.7	178886	149452	109492	92793.5	92402.7	67900.4	80571.8	60164.9	19838.1	69028.9	95998.3	98996.4	110652	59349.8	105366
tr|B4E1Z4|B4E1Z4_HUMAN	PQGSC[CAM]SLEGVEIK	702.345	2	25.6958	1144.49	1	b	11	48643.2	36032.8	39116.6	14419.4	13946.9	15743.7	12012.6	26262.6	31267.7	9048.11	27099.7	39380.4	15155.6	27831.3	23210.2	24823.7	38993.4	27512.9	9041.59	13702.6	18847.1	14179.8	37331.7	18660	31791.8	21081.9	51217.6	39423.5	24306.9	22708.3	27987.5	23058.5	22879.9	17960.5	8031.88	21262.2	27295.9	26475.7	28061.1	19996.3	23176.5
tr|B4E1Z4|B4E1Z4_HUMAN	PQGSC[CAM]SLEGVEIK	702.345	2	25.6958	1034.52	1	y	9	28371.9	17374.5	20705.2	7973.73	6476.36	8068.51	6693.21	15406.8	15215.4	5565.75	13775	18287.1	11258.4	16289.4	12573.5	13758.7	17242.6	14372.3	5639.68	8669.54	11070.2	7969.01	19159.6	7520.46	16052.2	10040.9	24894.2	21979.4	16868.9	12391.2	12562.5	11449	13063.1	8283.54	4627.33	10661.3	13360.8	13282.1	14968.4	10302.1	13543.5
tr|B4E1Z4|B4E1Z4_HUMAN	PQGSC[CAM]SLEGVEIK	702.345	2	25.6958	874.488	1	y	8	31766.5	23679.4	20889.6	8915.13	8130.22	7236.51	7056.03	16190	18832.9	6777.69	16142	23414	10810.9	15669.1	12578.7	12903.3	22441.8	17051	5512.49	7841.31	14110.9	9340.42	19605.2	9662.88	19305.6	11698	29960.3	23966.3	15567.7	12462	14975.3	12942.9	13359.1	12128.6	3943.01	11468.7	15851	13995.3	15493.7	10009.9	17068.3
tr|B4E1Z4|B4E1Z4_HUMAN	PQGSC[CAM]SLEGVEIK	702.345	2	25.6958	1121.55	1	y	10	25119.5	16945.7	16797.8	8452.02	6187.43	6863.57	5603.57	11763.5	15068.9	5466.38	12206.6	15762.8	7851.46	13666.8	8848.22	11767.6	16554.4	16176.8	4562.72	7916.78	10259	8015.51	18995.2	9261.29	14320.9	10468.4	23272	16611	13725.1	12193.4	12373.5	7690.92	9115.23	7225.49	2281.67	7504.11	10563.1	11883	12601.7	9570.66	11820.7
tr|B4E1Z4|B4E1Z4_HUMAN	PQGSC[CAM]SLEGVEIK	702.345	2	25.6958	859.361	1	b	8	18052.3	15437.5	17809.6	10441.3	6733.24	8156.31	5743.28	11941	14390.1	3648.73	11270.3	15462.3	8224.98	11932.4	11148	12261.2	15141.4	13587.4	5223.69	7467.31	8711.39	6336.93	16198.6	8260.58	12593.3	6556.71	20481.7	19086.3	12200.8	12257.1	12546.7	8816.14	8761.36	9153.4	2331.45	10827.3	12091.3	10140.4	14519	8614.66	11170.7
tr|B4E1Z4|B4E1Z4_HUMAN	YGQTIRPIC[CAM]LPC[CAM]TEGTTR	708.351	3	30.9568	921.409	1	y	8	515796	366980	404683	243120	279957	286693	297536	399297	332773	233030	255499	325504	464367	379307	260170	274755	358185	353874	254541	251609	305607	165600	293823	205178	320759	268653	634002	600490	563045	361520	387527	361611	298988	414013	217240	562778	247166	347260	491570	206837	323668
tr|B4E1Z4|B4E1Z4_HUMAN	YGQTIRPIC[CAM]LPC[CAM]TEGTTR	708.351	3	30.9568	887.951	2	y	15	94959.2	61976.3	53725.5	35066.5	39086.6	42405.9	49686.5	49546.7	51909.1	30490	34779.6	51791	78319.7	57477.9	43737.5	40862.6	52478.8	48936.2	37785.7	30909.5	49444.6	28028.9	41888.2	25526.7	48039.2	38398.4	109552	109295	94493.2	59686.3	60134.5	38999.2	41953.1	59626.5	30640.5	92979.1	30988.2	54185.4	76960.7	28168.8	45707.9
tr|B4E1Z4|B4E1Z4_HUMAN	YGQTIRPIC[CAM]LPC[CAM]TEGTTR	708.351	3	30.9568	1202.64	1	b	10	111291	77524.2	81701.2	49625.4	58810.2	64880.5	56433.7	74534.3	71849.9	51321.4	53518.9	70766.4	99275.6	73530.8	59261.8	60021.8	77610.3	67769.4	56444.1	52298.1	65036.9	32768.2	61482.4	42613.7	63263.8	58789.9	135277	129530	113656	79269.2	78303.3	66854.4	56279	89910.6	46180.6	115216	44896.4	71808.1	94617.7	40386.5	64558.8
tr|B4E1Z4|B4E1Z4_HUMAN	YGQTIRPIC[CAM]LPC[CAM]TEGTTR	708.351	3	30.9568	824.357	1	y	7	84245.4	59606.5	63318.3	32660.2	39220.1	46830.8	45165	64071.3	49769.2	36582	37603.4	51534.9	75819.5	61223.1	46991.4	45910.6	61248	50033.3	42969	41734	46649.2	28437.6	44958.8	31444	49525.2	39902.3	106319	98193.5	88734.2	56811.1	59310.7	55388.4	47718.5	63404.1	33619.4	90986.7	43318.5	44759.4	74840.5	31927.7	48891.1
tr|B4E1Z4|B4E1Z4_HUMAN	YGQTIRPIC[CAM]LPC[CAM]TEGTTR	708.351	3	30.9568	980.491	2	y	17	50860.6	32036.5	33542.3	17861	23092.1	21787.7	23799.4	31984.3	28575.3	20959.2	19119.7	27082.4	45110.1	36944	23856.9	25657.5	34222.5	30590.3	22250.2	23045.2	26924.6	17185.9	23891.2	16356.9	25268.5	23843.1	71820.8	62792.5	51517.2	34200.6	36401.2	30396.7	30045.6	40170.9	15760.2	56514.2	23773.8	24780.1	41630	17921.2	29521.5
tr|B4E1Z4|B4E1Z4_HUMAN	YGQTIRPIC[CAM]LPC[CAM]TEGTTR	708.351	3	30.9568	1089.55	1	b	9	64235.3	44051.1	48292.1	28514.3	33516.2	28353.1	30569.4	43121	36734	25743.4	29129.1	38929	53600.5	44706.1	32554.6	34940.3	46539.2	37823.6	31584.4	28219.2	37402	19054.3	30725.3	25890.4	38316.1	30823.9	72312.2	65259.4	66771.6	40551.8	43228.7	34869.1	36541.7	47732.4	21867.9	62093.5	30805.2	37919.3	55817.1	21188.7	38687.8
sp|P01009|A1AT_HUMAN	DTEEE[NaX]DFHVDQVTTVK	957.422	2	27.5797	1239.44	1	b	10																																								535.578
sp|P01009|A1AT_HUMAN	DTEEE[NaX]DFHVDQVTTVK	957.422	2	27.5797	1173.63	1	y	10	137980	156618	138643	83032.8	107043	108355	97604.8	79291.4	90592.2	72252	81486.8	97615.3	124983	79231.4	81748.4	71534.9	90208.3	86476.3	61991.3	41491.3	97991.7	33976.5	33075	77785.8	72010.3	115415	205372	187089	108037	111344	100636	91549.9	69917.2	108826	64999.2	174835	81480.7	90030.2	111778	2702.76	54390.1
sp|P01009|A1AT_HUMAN	DTEEE[NaX]DFHVDQVTTVK	957.422	2	27.5797	957.422	2	y	16	39163.9	35894.5	32123.9	30427.3	35766	32150.2	21600.1	29281.9	28993.2	24365.9	18223.4	30013.5	34503	28722.6	21305	18217.4	20782	24935.5	19787.1	19722	29005.4	9142.45	14178.3	24794	24662.1	30742.9	37977.1	49496.5	29722.6	30593	30036.1	22563.8	21980.1	28376.6	28354	57408.1	25908.5	34473.9	40886	3146.68	14311.6
sp|P01009|A1AT_HUMAN	DTEEE[NaX]DFHVDQVTTVK	957.422	2	27.5797	1466.57	1	b	12
sp|P01009|A1AT_HUMAN	DTEEE[NaX]DFHVDQVTTVK	957.422	2	27.5797	1439.68	1	y	12																																								3810.36
sp|P01009|A1AT_HUMAN	DTEEE[NaX]DFHVDQVTTVK	957.422	2	27.5797	1026.56	1	y	9	307235	376078	301814	161413	237527	237313	232712	186305	241169	186576	172679	246006	297782	204310	196404	174738	191022	205603	148784	99747.5	190350	78781.9	78338	186948	175920	238409	449421	439779	268848	239999	245839	215531	170941	216420	155126	396067	181097	221806	267227	5923.62	120057
sp|P01009|A1AT_HUMAN	PFEVKDTEEEDFHVDQVTTVK	623.801	4	32.113	790.43	1	y	7	9115.67	15029.6	4043.84	13113	9049.31	12223.5	7599.73	10531.8	10139.1	7344.19	4649.79	8721.63	10155.6	18918.7	14590.5	8338.14	14473	14395.8	12046.2	12983.8	26250.7	4497.21		9426.27	6000.6	17052.8	16598.8	14635.8	14916.6	12940.3	13837.8	11104.5	10220	10069.1	9059.84	11914.6	13446	11367.1	16146.5	13820.6	8565.96
sp|P01009|A1AT_HUMAN	PFEVKDTEEEDFHVDQVTTVK	623.801	4	32.113	889.499	1	y	8	10910.8	11944	9087.06	12345.2	9862.93	15349.9	7426.69		10598.9	9653.16	4711.27	9345.06	13282.6	13476.4	13709.5	8624.93	8723.38	14381	13319.1	16140.4	24975.1	4387.28	4606.55	11406.7	5287.19	12910.8	16796	16910.7	11329.2	14297.9	15145.2	11995.8	12777.9	12452.6	9526.57	15925.5	17694.3	12299.1	15080.8	12624.5	10300.4
sp|P01009|A1AT_HUMAN	PFEVKDTEEEDFHVDQVTTVK	623.801	4	32.113	799.048	3	y	20	5343.72	2862.36	1117.35	3687.22	2335.42	2107.01	2368.78	4332.13	3276.37	1833.82	1710.38	2850.41	4095.57	6589.66	5736.82	3735.88	3888.71	5222.68	2507.69	2635.65	8275.34	1617.77	817.622	2259.13		4538.78	3767.29	4328.88	3063.05	4147.62	2906.07	3302.72	2799.34	2645.15	2707.31	2881.46	1995.94	3266.63	6896	2955.69	3240.36
sp|P01009|A1AT_HUMAN	PFEVKDTEEEDFHVDQVTTVK	623.801	4	32.113	946.431	2	y	16	4199.05	3950.57	3780.43	4071.31	3141.05	2407.02	1806.33	1114.51	1685.33	2314.36	2502.4	2787.74	2596.17	5106.94	3797.52	1763.66	4854.36	3621.62	2298.13	2882.63	8214.97	658.823	692.3	2245.4	1415.2	5226.85	2426.38	2874.14	5306.09	2548.92	2749.29	2558.92	3355.38	2730.74	2949.47	4048.72	2097.46	2619.77	6423.38	2316.08	2983.17
sp|P01009|A1AT_HUMAN	PFEVKDTEEEDFHVDQVTTVK	623.801	4	32.113	973.426	2	b	16	1491.05	1200.23	1225.6	3248.74		1177.21	885.495	169.223	1330.06	464.515	611.488	1895.45	1413.25	729.063	2173.96		2240.53	213.791		1633.44	2236.21		711.32	516.471	411.569	1517.17	1390.11	1986.48	2084.13	1172.96	1208.27	1360.38			754.886	1149.39	275.534	401.161	826.281	1592.38	1034.48
sp|P01009|A1AT_HUMAN	PFEVKDTEEEDFHVDQVTTVK	623.801	4	32.113	660.286	2	b	11	20089.7	14990.3	11146.3	16805.6	12835.1	14047.1		22348.2	8081.62		5048.99	14856.4	11748.6	10719.9	14447.9	10352.9	16258.8	22604.4	10511.2	11680.5	22016.5	7090.06	12394.6	6120.25			19240	16006.9	14796.2	18375.8	8282.7	10979.5	11872.8		14818.6	19932	12541	18127.9	19844.5	13246.6
sp|P01009|A1AT_HUMAN	[CRM]-DTEEEDFHVDQVTTVK	967.934	2	31.005	1026.56	1	y	9	1034.81	144.564	1724.12	1638.43	1070.06	15517		201.213		330.288	1858.31				524.164	219.732	439.82		1862.3		28241.7	1620.18		2807.36	312.005	1319.15	1588.02	1134.78	2440.17	1578.68		2927.93	68.4425	269.97		266.562	608.512	1364.46	1847.76	67.0388	4142.52
sp|P01009|A1AT_HUMAN	[CRM]-DTEEEDFHVDQVTTVK	967.934	2	31.005	1288.65	1	y	11	1513.71		625.895	196.823	657.873	11637.8	239.418	455.812	918.955		833.148	778.179	2493.01	5786.48		652.877	394.919	321.174	604.126	85.2205	11629.2	1090.95	878.771		820.257	676.416		610.192	1209.12		278.564	643.303	807.288	478.356	595.654		300.939	1424.49	490.204	144.587	1732.56
sp|P01009|A1AT_HUMAN	[CRM]-DTEEEDFHVDQVTTVK	967.934	2	31.005	1046.37	1	b	8	1257.9	216.307		448.888			396.137	282.621	199.773		58.0524	489.292	436.033	533.916	410.082	788.571	1670.91	57.302		197.193	12409.6	1264.32	479.283	394.089	292.618	183.254	563.443	258.778	1663.7	282.321	77.3463	684.098	138.736	144.483	205.998	1446.83	236.953	959.285	421.328	111.753	1534.63
sp|P01009|A1AT_HUMAN	[CRM]-DTEEEDFHVDQVTTVK	967.934	2	31.005	1173.63	1	y	10	1940.85	423.894		152.405	854.858	1479.59	827.885		1426.65		289.389	403.539	406.099	331.102	1042.25		210.612	1454.64		604.864	13978.3	663.975	392.979	98.3504	248.006				1742.84	204.913	56.671	2076.71	123.841	84.7842	102.287	864.367	659.051	1871.3		540.218	3192.74
sp|P01009|A1AT_HUMAN	[CRM]-DTEEEDFHVDQVTTVK	967.934	2	31.005	1487.59	1	b	12	1462.18	157.594	646.408	282.576	1124.53		268.838	843.869		440.263	196.992		733.216		1198.8		659.798	749.561	1522.69	46.2007	9265.45	940.1	926.991	590.019		67.1687	195.89	123.627	1243.85			1529.72	417.667	1721.27	124.332	335.755	187.588	368.769	1275.95		2103.27
sp|P01009|A1AT_HUMAN	[CRM]-DTEEEDFHVDQVTTVK	967.934	2	31.005	1145.44	1	b	9	618.114	284.269	586.386	640.833	715.619					68.6463	295.461	209.529	554.064	1913.11	513.503	544.639	556.649	430.642	1196.24		8869.39	741.196			98.4326		769.997	335.258	282.804	292.434	124.317			126.494		403.404	1093.48	418.688	842.07		873.628
sp|P01009|A1AT_HUMAN	DTEEEDFHVD[Dhy]QVTTVK	625.286	3	32.7987	829.389	2	y	14	19418.8		16787.6	11015.1	11741.1	10220.6	14258.6	7834.37	13665.1	10865.5	9775.87	13230.2	15687.2	13819.7	10520.8	10978.4	9783.06	11010.6	10003.9	7589.69	10702.9	3692.81	4688.7	8007.05	7097.51	9239.34	26466.1	29313.3	18633.1	12580.5	15223.2	14162.6	7695.74	9174.37	5659.37	13979.2	7404.16	8831.43	13616.1	15485.2	4785.05
sp|P01009|A1AT_HUMAN	DTEEEDFHVD[Dhy]QVTTVK	625.286	3	32.7987	764.868	2	y	13	12401.4	9535.68	10733.9	6884.06	7504.11	6718.69	9220.48	5453.87	7268.32	6928.48	6733.24	9401.25		10916	8909.25	6153.48	7350.87	6559.28	9465.85	5931.28	5663.44	1349.59	1595.19	6301.15	5950.41	5729.17	13336.8	16532.4	12335.6	9770.85	9707.11	10211.4	7882.62	8171.86	4302.78	9801.74	5586.08	6533.28	8810.75	9159.78	4512.46
sp|P01009|A1AT_HUMAN	DTEEEDFHVD[Dhy]QVTTVK	625.286	3	32.7987	871.488	1	y	8	35649.7	40430.1	36095.2	16754.3	23897.7	32321.7	24704.7	26812.7	30137.2	33517.6	18338.9	32687.8		39244.2	27808.5	32362.7	31279.3	26179.8	15309.1	20657.3	17366	84.7948	19342.7	21432.9	20768.3	19388.4	51754.5	46126.8	28248.7	31361.4	29562.4	25968.1	21266.9	28986.3	911.023		28802.1	25704.3	21104.7	21358.8	20410.3
sp|P01009|A1AT_HUMAN	DTEEEDFHVD[Dhy]QVTTVK	625.286	3	32.7987	772.42	1	y	7	3208.48	4656.32	3475.58	3494.99	5162.33		3471.62	2443.55	4414.52	2204.19	2844.84	4834.21	4997.36	4505.05	3371.35	3047.77	4796.4	3005.84	4738.96	1703.51	7499.8	493.835		4137.15	3117.47	4744.51	5764.53	4304.14	3235.97	2265.55	6220.42	3250.69	2840.86	3788.31	2824.51	4622.08	3372.54	3328.73	4921.3	2635.55	4299.35
sp|P01009|A1AT_HUMAN	DTEEEDFHVD[Dhy]QVTTVK	625.286	3	32.7987	1008.55	1	y	9	5960.45	9362.82	8999.19	3561.87	6949.43	6682.98	4985.2	5670.11	7837.17	6863.18	4266.25	6919.94	7111.22	7788.23	3576.76	6869.71	6080.43	5271.85	4334.71	4658.29	3339.97	63.4123	2360.98	3780.36	3073.97	6460.77	9200.54	10383.8	6581.3	5995.03	6728.27	6979.03	5155.77	6099.77		5460.56	5323.37	7055.56	6248.65	5381.16	4352.08
sp|P01009|A1AT_HUMAN	DTEEEDFHVD[Dhy]QVTTVK	625.286	3	32.7987	700.346	2	y	12	15134.2	17589.3	24090.4	6394.61	19488.8	13627.6	11304.3		11656.3	12867.3	8240.55	14627.1		13065.8	9203.86	12386.6	10960.3	12577.6	13032.9	8237.73	5892.72	6089.53	16449.4		9812.39	11650.6	26614.8	27536	23117.7	15296.9	15361.2	17807.2	10054.7	16035.9	15545.8	14766.9	11257.7	15800.4	7975.29	9113.03	6194.62
sp|P01009|A1AT_HUMAN	DTEEED[Dhy]FHVDQVTTVK	625.286	3	32.1331	790.43	1	y	7	9115.67	549.042	3230.21		121.691	12223.5		10531.8	12189.2		4693.86		10376.3	18918.7	14590.5	8338.14	15302.8	15345.3		219.62	26250.7	4497.21	2050.91	9426.27	6000.6	17052.8	16598.8	14635.8	14916.6	12940.3	13837.8	11104.5		10069.1	9059.84	11914.6		11367.1	16465.6	11294.1	9213.08
sp|P01009|A1AT_HUMAN	DTEEED[Dhy]FHVDQVTTVK	625.286	3	32.1331	700.346	2	y	12	10880.5						2770.38	8562.82	6866.99	3922.73	5560.57			5797.35	7991.25	5416.22	2178.27	8646.05	13032.9	3265.23	3924.83	7898.88	3846.79	4911.23	5818.38	6080.09	11714.8	17274.1	10807.8	6034.15	6623.7	11308.7	1910.93	15307.6	15545.8	11683.9	2959.8	6717.05	5483.27	7031.82
sp|P01009|A1AT_HUMAN	DTEEED[Dhy]FHVDQVTTVK	625.286	3	32.1331	829.389	2	y	14		10825.4	9597.48	483.023	997.205		6086.44	4489.12		5400.68		9246.1			8535.75	5579.5		9525.93	11135.9	901.596		4655.8	569.028	6629.79		9685.64		9671.18	12325.5	4789.37			7685.9		5659.37	12755.2	772.782
sp|P01009|A1AT_HUMAN	DTEEED[Dhy]FHVDQVTTVK	625.286	3	32.1331	889.499	1	y	8	10991.9					15349.9		10715.4	10979.7		4857.51		11852.4	9936.26	12956.1	7898.97	8750.5	10871.1	211082	1363.45	24575.5	4184.12	150.694	11406.7	6365.32	12910.8	16796	17007.4	8972.55	14297.9	15408	11995.8		8594.53	9057.97	15278.6		12189.1	15080.8	12624.5	10494.8
sp|P01009|A1AT_HUMAN	DTEEED[Dhy]FHVDQVTTVK	625.286	3	32.1331	764.868	2	y	13		8908.05	6474.9	256.526	379.779		4933	2793.11		4929.16		4543.62			4987.62	2991.36			9409.04			1349.59	810.288	4187.38		1053.86							3803.76		4302.78	5645.2	67.1583
sp|P01009|A1AT_HUMAN	DTEEED[Dhy]FHVDQVTTVK	625.286	3	32.1331	675.404	1	y	6	9465.46			173.46		9113.7		7832.64	6310.28		5006.87		9236.08	9837.27	6881.55	6026.76	6900.51	6577.84		197.102	8165.81	1747.55	583.548	6293.93	6594.52	9837.56	10367.8	10484	6616.12	9430.12	6243.26	4549.42		8658.97	4521.74	8331.2	67.1652	10039.1	8292.14	7240.76	7105.46
tr|B7ZKJ8|B7ZKJ8_HUMAN	IPKPGLDHTEASFSPR	438.732	4	22.7769	707.341	2	y	13	6498.02	3076.57	6731.14	5156.53	5814.72	3575.19	4690.64	3484.52	4513.67	4168.09	5713.6	5502.01	6735.37	4446.42	7507.11	3163.5	8228.6	4973.63	2986.29	371.27	1874.38	3425.12	4216.04	4339.88	2863.59	4298.54	10428.6	8533.39	5008.9	3539.03	6484.41	4981.82	4277.05	4455.12	3607.07	4530.15	136.859	3414.6	5116.5	3271.11	1873.89
tr|B7ZKJ8|B7ZKJ8_HUMAN	IPKPGLDHTEASFSPR	438.732	4	22.7769	506.272	1	y	4	4126.47	1875.49	5710.52		3903.14		2086.5		1473.52	1594.66	1598.99	2027.72	4115.44	2105.68	3763.38	2327.59	4317.41			222.011	770.387	1363.5	3033.09	2658.25	2285.93	1370.61	4345.28	3897.49	3387.54	3956.15	1626.95	977.35	1999.56		1137.75		154.953	1455.44	2091.06		1129.9
tr|B7ZKJ8|B7ZKJ8_HUMAN	IPKPGLDHTEASFSPR	438.732	4	22.7769	793.384	1	y	7	2626.48	1564.15	3641.49	1356.37	890.469	1857.37	1865.92	966.494	2973.62	800.463	1853.82	775.358	2420.76	2045.3	2157.84		1888.34	1259.79	956.726	147.976	891.829		1459.74	1152.96	1481.54	578.331	3436.86	3251.76	1680.2	1935.89	1171.69	973.363	1846.67		740.764	1289.62	170.811	1281.63	1606.46	1567.55	540.544
tr|B7ZKJ8|B7ZKJ8_HUMAN	IPKPGLDHTEASFSPR	438.732	4	22.7769	664.341	1	y	6	2892.97	2223.39	4567.68	3012.06	3120.35	2796.14	2598.01	3182.86	2930.82	1852.25	2407.75	1600.79	5355.73	1834	3295.14	1801.64	2785.04	3017.72		1353.73		318.127	2533.92	2563.99	1802.22		5902.37	5208.15	3569.2		3757.48		2786.11	4056.77	3263.76	3147.17	1828.85	1820.47
tr|B7ZKJ8|B7ZKJ8_HUMAN	IPKPGLDHTEASFSPR	438.732	4	22.7769	894.432	1	y	8	2396.29	1030.02	2932.03	821.625	1892.97	2204.56	1636.59	985.924		1323.21	1871.48	972.759	3621.6	2044.04	1346.74	1623.44	1989.46	1873.24	676.983		775.577	1045.08	1708.88	1597.64	1649.8		2862.64	3608.46	2326.28	1164.57	1058.24	1550.31	1143.91	2265.63		1768.35	68.42	1523.32	1945.53	1130.48	954.418
tr|B7ZKJ8|B7ZKJ8_HUMAN	IPKPGLDHTEASFSPR	438.732	4	22.7769	593.304	1	y	5	2778.26	257.836		1628.98	1322.75	2322.43	1747.57	1397.1	1671.75	714.61	634.306		3191.95	2013.25	2110.34		1720.82	2240.31		144.565	274.522	1022.41	1456.91	992.51		1648.66	2978.5	2349.46			592.15	967.866	1054.47	1421.65	1012.71	1690.58	105.048	1146.06		1125.15	1006.42
sp|P19827|ITIH1_HUMAN	EVAFDLEIPK	580.814	2	42.9135	932.509	1	y	8	222695	517508	755908	382948	766565	573232	875518	352842	666185	644853	552085	493599	703827	519883	364839	465636	819188	319991	440390	326420	445416	456464	458368	452684	419067	587388	1.11109e+06	733544	600757	530429	594436	553539	402509	494893	268605	754323	624854	395552	412016	572261	434771
sp|P19827|ITIH1_HUMAN	EVAFDLEIPK	580.814	2	42.9135	714.403	1	y	6	217018	529340	730301	385174	750232	566264	850291	361157	656163	604804	538482	495444	704205	498980	356828	454098	830872	323507	423646	334064	434949	460109	425809	446925	415838	549347	1.06753e+06	705284	568608	512928	630481	551537	402943	468103	251505	773083	602914	397873	416657	556157	428574
sp|P19827|ITIH1_HUMAN	EVAFDLEIPK	580.814	2	42.9135	861.472	1	y	7	116229	281636	427550	208590	388123	306928	468943	180210	344610	360216	293402	269137	371231	298553	192619	245511	462278	174017	228310	175822	244283	248007	252189	244654	214373	303125	608038	382220	309745	282525	334484	310375	233346	251440	151389	411349	338012	230208	236041	292852	232425
sp|P19827|ITIH1_HUMAN	EVAFDLEIPK	580.814	2	42.9135	599.376	1	y	5	59508.6	144724	191698	101459	213401	159653	233632	92565.4	178632	183662	150082	137038	198553	151028	103356	128402	230333	96137.9	114718	95694.7	120917	123661	133173	115956	110066	155194	305299	208720	154193	140737	175128	148112	116994	138791	70020.8	214967	164477	111344	115503	155665	116645
sp|P19827|ITIH1_HUMAN	EVAFDLEIPK	580.814	2	42.9135	804.377	1	b	7
sp|P19827|ITIH1_HUMAN	EVAFDLEIPK	580.814	2	42.9135	917.461	1	b	8		36689.1				35787.6	48483		35317.3			25989.3	39677.9	23137.4					27422.6					23942.7	19473.6		63366.2	38228.4	33879.2	31285	31769.8		18572.8	27422.8		38670.9	28855.5			27242.8	22968.7
sp|P19827|ITIH1_HUMAN	QAVDTAVDGVFIR	695.87	2	36.6545	1092.57	1	y	10	126173	270141	255799	212905	357647	262018	280039	181521	290568	221093	222063	348260	283873	203911	218618	250380	341725	207284	217152	199816	122899	194962	218392	270403	231615	278407	322732	364045	262931	229355	231450	213754	193162	187595	125207	321132	197894	208738	206874	210887	183636
sp|P19827|ITIH1_HUMAN	QAVDTAVDGVFIR	695.87	2	36.6545	805.457	1	y	7	119244	229704	227484	184827	334275	230732	246619	153492	246731	214643	212187	302252	245696	196642	212466	227527	300307	162876	190391	185612	110988	160211	183369	223940	183512	243424	277665	306391	234814	205279	205575	183628	168922	176040	117896	273446	172287	180730	176837	168130	164905
sp|P19827|ITIH1_HUMAN	QAVDTAVDGVFIR	695.87	2	36.6545	706.388	1	y	6	120578	257990	234875	193058	318245	236448	243596	151594	241485	198686	219584	305864	265008	177557	199671	232319	308405	173975	201503	187640	119046	176166	220893	253335	187026	246876	295862	316130	218186	203314	198573	194117	171460	196156	125835	298261	176655	178092	188109	184429	170885
sp|P19827|ITIH1_HUMAN	QAVDTAVDGVFIR	695.87	2	36.6545	1191.64	1	y	11	85342.4	168119	147684	133499	234368	161134	173076	115906	184891	140508	146540	217600	173842	134122	143876	163675	221922	116916	133374	135837	87710.6	114383	133835	166610	140257	159692	216156	223820	164238	154921	139338	138380	126833	127725	86555.3	200932	127261	134106	132916	138057	122239
sp|P19827|ITIH1_HUMAN	QAVDTAVDGVFIR	695.87	2	36.6545	876.494	1	y	8	102935	185663	193170	158337	252668	177720	205088	122460	214958	165769	166395	245496	217629	146456	155386	182033	263111	136996	159610	148244	106381	130598	147582	195192	147858	202031	231006	267237	167400	152011	164591	152334	135725	146793	92612.9	217473	140976	145457	154476	141847	137451
sp|P19827|ITIH1_HUMAN	QAVDTAVDGVFIR	695.87	2	36.6545	977.541	1	y	9	81350.1	152944	156354	126949	212098	138720	166729	93972.7	165647	132677	132200	201761	166993	123280	136885	138150	202478	109976	123340	117428	73863	109896	129600	157039	132884	155685	176793	205269	145589	128047	136340	125796	116426	129101	77543.9	190157	106314	116557	123479	113884	117626
sp|P19827|ITIH1_HUMAN	TIHLTVNPQSK	413.235	3	19.671	459.256	1	y	4	70002.2	133352	224166	50597.2	189437	157667	163947	60589.4	142381	140928	130247	201472	184765	92134.2	99131.5	129389	228828	90766.1	74154.4	56905.1	52481.1	87652.3	139495	142059	118599	84150.2	224927	219157	141443	118708	114698	103357	78587.3	112130	46402.1	198365	113727	98580.3	53537.2	97253.4	71413.7
sp|P19827|ITIH1_HUMAN	TIHLTVNPQSK	413.235	3	19.671	566.33	1	b	5	30988.7	47408.4	86463.2	20492.6	60537.2	55136.6	60503.2	24284.3	52107.7	41569	46529.8	69325.2	65118.5	35124.8	34054.2	41487.2	85721.8	32843.8	24815.5	19004.7	18207.7	31648	48036.1	49135.2	41966.5	26769.7	96716.7	81126.3	49203.1	38805.2	38907.4	42772.8	29454.3	42334.8	19961.7	73324.7	37269.5	35047.4	22051	35623.2	29886.5
sp|P19827|ITIH1_HUMAN	TIHLTVNPQSK	413.235	3	19.671	573.299	1	y	5	23398.1	37919	72347.7	18016	54261.5	45318.1	48064.8	21631.7	47086.2	41006.8	47461.7	66458	63131.7	29613.8	28239.6	33802.4	69902.4	28123.1	26655.9	15905.3	19538.6	27041.2	41409.5	43111.9	31069.6	26720.5	82031.9	64794.9	45895.2	38409.5	35932.3	30190.7	27636.9	34176	14508.1	59774	35097.1	27402.4	18664.4	30897.9	20398
sp|P19827|ITIH1_HUMAN	TIHLTVNPQSK	413.235	3	19.671	465.282	1	b	4	12038.1	17716	27368.9	9179.1	23081.8	19142.2	20847.8	9866.23	16894.3	15929.4	16501.4	25107.8	24323.3	12559.3	13213.3	14331.2	26986.7	12541.9	9066.83	8082.17	8220.32	12002.4	16430	18955.8	15536.6	11597.9	28699.3	26411.8	17451.2	13138.3	15656.4	12240.8	12475.4	14127.4	5758.22	28881.6	14755.8	9989.38	8939.31	13964	10156.2
sp|P19827|ITIH1_HUMAN	TIHLTVNPQSK	413.235	3	19.671	665.398	1	b	6	8740.95	16617.1	24307.7	8131.55	20463.5	17912.9	17542.1	8597.27	17339.5	15391.6	14619.8	21693.6	20206.4	11036.1	10988.6	14957.1	28201	12343.2	10387.6	7329.06	7240.79	11340.5	16032.1	14433.2	16745.1	9087.4	28771.7	25619.5	16838.2	14658.3	14425.6	11204.4	10012.7	15471.9	5256.63	21911	12108	8629.75	7775.71	12817.3	11307.2
sp|P19827|ITIH1_HUMAN	TIHLTVNPQSK	413.235	3	19.671	779.441	1	b	7	5363.53	10921.2	17146.2	4318.26	13305.3	10461.8	12099.6	6293.53	10648.3	10465.7	8183.87	13711.9	12633.7	8505.8	7855.72	9240.27	17368.9	7283.51	6681.44	4384.16	4804.63	7164.31	10070.6	9824.34	8538.34	7689.03	17356.6	16183.5	13229.2	8841.87	9289.58	7559.46	6275.94	7764.53	4318.94	13500.8	8098.78	7048.94	4591.04	8339.54	5746.4
sp|P19827|ITIH1_HUMAN	GMADQDGLKPTIDKPSEDSPPLEMLGPR	749.369	4	38.4571	912.457	3	y	25	252557	396005	666172	355435	576231	252858	629055	242155	601928	262890	531489	602897	633805	352023	448480	501647	632943	249564	321344	222519	267053	341296	252496	451040	417121	327200	781244	852023	814974	275804	536554	354731	253914	365759	148986	920489	259119	185951	236822	371217	252110
sp|P19827|ITIH1_HUMAN	GMADQDGLKPTIDKPSEDSPPLEMLGPR	749.369	4	38.4571	1009.55	1	y	9	122802	259277	330311	152758	323127	289820	231125	157156	262379	192382	191925	278379	315223	192393	197289	216372	319089	149701	139710	104291	172163	148239	156579	220301	201967	222145	415865	395934	321977	245934	259739	227046	132726	208039	79761.3	501639	164652	175066	152917	189586	197250
sp|P19827|ITIH1_HUMAN	GMADQDGLKPTIDKPSEDSPPLEMLGPR	749.369	4	38.4571	815.444	1	y	7	98022.9	189735	259000	118443	236354	225221	184305	111242	190678	145899	152504	210940	228322	148226	141725	156992	240353	102996	106283	75607.5	134911	108946	122359	175695	147129	166324	315011	308473	250625	191422	189974	153627	106802	174709	62458.8	367294	121559	138995	123587	146693	141784
sp|P19827|ITIH1_HUMAN	GMADQDGLKPTIDKPSEDSPPLEMLGPR	749.369	4	38.4571	1096.58	1	y	10	69698.8	135125	190148	82459.7	176879	165483	136898	91285.1	152296	112017	112316	162505	179982	108840	110309	120535	202850	79014	89580.2	63381.4	100036	87555.3	85492.1	122274	110856	130930	246536	231831	178883	146638	146823	131288	76164.6	122534	43016.3	290874	109739	100196	88736.7	111034	119107
sp|P19827|ITIH1_HUMAN	GMADQDGLKPTIDKPSEDSPPLEMLGPR	749.369	4	38.4571	936.136	3	y	26	268307	541894	775040	306357	682216	581725	557789	304696	551787	440744	422770	674045	710237	341731	442151	445538	754888	318458	284397	215827	381820	313032	331337	472793	418978	520791	794001	916837	761799	573993	486346	445680	284242	448681	176583	1.03537e+06	367960	379773	297551	393434	390079
sp|P19827|ITIH1_HUMAN	GMADQDGLKPTIDKPSEDSPPLEMLGPR	749.369	4	38.4571	1040.03	2	y	19	47000.2	97521.5	142968	50654.8	125017	119425	85781.5	55325.4	107292	73047.7	68902.5	117701	127005	67931.8	75042.6	79214.5	138225	53672.8	47480.9	33508.2	78968.6	49370.5	59761.1	87492.9	65353.6	93580.6	165566	173822	133163	98888.6	90548.3	89331.4	49367.6	86589.6	29510.7	192556	61634.1	60367.9	48460.5	64668.3	75090.1
sp|P19827|ITIH1_HUMAN	[PGQ]-QAVDTAVDGVFIR	687.357	2	45.2394	706.388	1	y	6	160512	292747	272233	223998	401581	326955	359129	265962	371187	355357	311221	356076	410346	256400	293858	292135	421684	244171	260584	236581	377295	258553	251798	337017	285940	348244	584954	348049	387936	363252	330930	351658	277222	292670	127051	509613	249194	273112	268112	352929	299769
sp|P19827|ITIH1_HUMAN	[PGQ]-QAVDTAVDGVFIR	687.357	2	45.2394	805.457	1	y	7	128242	252627	233511	204074	345984	282162	317699	229489	330799	307970	252646	316178	353800	227556	240176	254533	365057	199396	221251	204163	322354	209997	211890	310616	242931	295179	510093	284070	324869	312269	279112	298517	227351	262595	108616	429134	211918	237196	228200	291385	258661
sp|P19827|ITIH1_HUMAN	[PGQ]-QAVDTAVDGVFIR	687.357	2	45.2394	876.494	1	y	8	83603.8	154246	152014	121150	226697	178142	173663	141784	209740	183586	159659	199644	232206	148878	167782	164232	239200	123966	137660	124943	206624	146663	138928	183742	164558	172503	332270	184858	190614	193242	177810	187286	153035	161416	71862.2	285782	135349	153656	152680	178526	154307
sp|P19827|ITIH1_HUMAN	[PGQ]-QAVDTAVDGVFIR	687.357	2	45.2394	977.541	1	y	9	29387.8	48337.3	50387	36708	63966.6	53198.7	50447.8	43567.2	54915	53602.6	46357.5	60445.1	60335.3	42601	43849.5	42259.5	70835.8	38149.5	38814.1	33530.1	58039.3	43071.6	43032.6	59362.1	44764.8	51825.9	98642.8	60643.4	59453.9	60055.8	52275.4	50199.4	49288.5	54214.6	20010	83748.3	40125.7	43113.2	47253.1	53878.3	46724.9
sp|P19827|ITIH1_HUMAN	[PGQ]-QAVDTAVDGVFIR	687.357	2	45.2394	1092.57	1	y	10	12542.8	28610.2	26371.7	22487.4	39105.9	32824.3	32595.7	28729.7	33933.7	30516.3	22132.3	34031.3	41948	22250.7	28716.5	26019.2	44731.3	22135.4	24097.6	22600.4	34225.3	23834.9	23434	33849.2	22919.8	31467.6	57481.7	30732.6	30735.9	30563.6	28913.6	31459.5	25358.2	30462.8	13165.6	44578.2	27552.8	25859.6	28952.2	33233.1	26388.9
sp|P19827|ITIH1_HUMAN	[PGQ]-QAVDTAVDGVFIR	687.357	2	45.2394	840.373	1	b	9	8563.6	22849	16495.4	16693.2	26573.2	22417.9	24233	16708.6	26426.8	19330.6	17680.1	24631.9	23557.6		20660.9	19222.5	29124.2	14494.6	13781.2			14624.3	14198	21154.3	17126	21243.3	41238.9	23220.9	23167.5	23812.6		21559.7	19520	18971.4	7522.39	31489.4	15705.1	14669.5	19788.5	24280.6	17265.1
sp|P19827|ITIH1_HUMAN	GFSLDEATNLNGGLLR	838.934	2	45.3206	957.548	1	y	9	94414.4	188699	177430	141335	215297	201927	165215	147087	218423	169688	197463	214222	238576	143802	124757	157810	200649	123743	118797	124724	186261	153494	140130	210432	152085	193354	356449	159950	195716	187506	171794	180473	187332	169183	79647.2	220646	151727	142177	152802	145539	149914
sp|P19827|ITIH1_HUMAN	GFSLDEATNLNGGLLR	838.934	2	45.3206	1272.65	1	y	12	93915.7	161772	153715	129695	191032	161928	141165	120053	171289	146985	163931	179838	189584	112664	108194	115661	166283	106012	97985.1	96029.5	152082	131844	110858	159478	115164	151554	301178	130032	170660	140110	135315	145294	158065	129909	62625	184039	121440	123457	123287	118381	121765
sp|P19827|ITIH1_HUMAN	GFSLDEATNLNGGLLR	838.934	2	45.3206	1028.58	1	y	10	80288.6	141620	139932	121784	184271	153092	128653	121372	177275	139288	153324	174441	188842	100364	94490.2	128669	159120	98606.1	103233	94161	158006	128866	112980	169614	112690	140983	294511	133000	166607	135137	136180	144538	148894	118280	62888.9	185811	110919	107112	116153	113383	118475
sp|P19827|ITIH1_HUMAN	GFSLDEATNLNGGLLR	838.934	2	45.3206	856.5	1	y	8	59252.1	116982	115081	92019.4	137191	108767	98851.1	90777.8	134267	107297	113053	133858	143959	80345.5	75350.1	92065.9	121529	79521	65268.6	72718.1	115705	92250.2	82868.2	116491	83782.6	115834	214487	102013	126360	97050.7	98058.2	96672.9	110955	99584.8	46927.8	139900	78848.4	83878.4	87427.9	82147.5	91373.8
sp|P19827|ITIH1_HUMAN	GFSLDEATNLNGGLLR	838.934	2	45.3206	1157.63	1	y	11	54108.3	93329.6	89760.9	73187.2	113863	85926.4	84948.6	74459.2	99651	86529.8	96348.2	100390	107796	64612.5	65033.6	80686.9	102808	59196.3	56826.7	60423.7	89992	74220.2	59045.9	87995.2	66414.5	93284.9	179485	80364.1	102895	82152.7	83166.4	90352.4	104718	77679.2	40354.1	111554	77415.6	72656	74842.3	72874	67983.7
sp|P19827|ITIH1_HUMAN	GFSLDEATNLNGGLLR	838.934	2	45.3206	1048.49	1	b	10	128858	126891	89721.9	57440.5	144112	112322	78451.2	89092.7	91646.2	101186	76043.8	123366	114326	73785.4	79299.7	73468.1	108814	86000.6	61683.2	47839.6	109192	110425	104808	62399.1	70921.9	95527.4	200872	107440	118063	106630	98585.6	97320.7	91259.3	88234.9	46512.8	98433.2	68541.7	82075.6	93141.6	98585.5	84003.4
sp|P19823|ITIH2_HUMAN	FYNQVSTPLLR	669.364	2	35.4173	686.42	1	y	6	944146	1.51205e+06	1.88522e+06	1.12599e+06	1.94847e+06	1.65595e+06	1.50275e+06	1.11236e+06	1.74223e+06	1.64862e+06	1.39888e+06	1.91902e+06	2.19995e+06	1.20734e+06	1.40212e+06	1.4047e+06	1.94495e+06	1.2067e+06	1.30259e+06	1.04199e+06	967572	1.15235e+06	1.22061e+06	1.42686e+06	1.25316e+06	1.56937e+06	2.07703e+06	2.37402e+06	1.7759e+06	1.58579e+06	1.53367e+06	1.46734e+06	942072	1.48202e+06	632104	2.45865e+06	1.27108e+06	1.42049e+06	1.33563e+06	1.16017e+06	1.27476e+06
sp|P19823|ITIH2_HUMAN	FYNQVSTPLLR	669.364	2	35.4173	785.488	1	y	7	462871	699815	895764	537970	930289	762507	716291	534961	826956	813025	683731	916752	1.04378e+06	579948	671901	675407	932186	561889	650334	515319	457449	579003	602099	687370	583496	755843	994709	1.14155e+06	825639	767940	753288	700137	452647	699360	306575	1.20358e+06	607087	692237	646929	568289	615022
sp|P19823|ITIH2_HUMAN	FYNQVSTPLLR	669.364	2	35.4173	1027.59	1	y	9	293976	449271	580050	340633	592005	510636	464934	347161	557301	488300	422077	586783	643457	395120	421388	433484	641383	363442	412964	331526	282075	374756	388083	462979	381604	484377	633579	724563	529307	489056	473406	438468	294752	436165	206842	747668	397667	438732	426049	359482	394810
sp|P19823|ITIH2_HUMAN	FYNQVSTPLLR	669.364	2	35.4173	913.547	1	y	8	184266	281046	364213	223763	380247	320977	290875	214270	338494	327724	274598	362954	406418	235076	267807	274069	403186	230082	265221	203189	176986	246673	244808	267368	232954	304857	384941	461148	328499	309213	300046	271502	173859	293045	128478	481140	247493	271711	277362	219249	246611
sp|P19823|ITIH2_HUMAN	FYNQVSTPLLR	669.364	2	35.4173	1190.65	1	y	10
sp|P19823|ITIH2_HUMAN	FYNQVSTPLLR	669.364	2	35.4173	739.341	1	b	6
sp|P19823|ITIH2_HUMAN	IQPSGGTNINEALLR	791.931	2	31.6495	1341.71	1	y	13	941192	1.35212e+06	2.17618e+06	869018	1.64531e+06	1.3257e+06	1.42856e+06	997932	1.38204e+06	1.55932e+06	1.29498e+06	2.3804e+06	2.5e+06	1.37104e+06	1.15584e+06	1.20098e+06	2.44672e+06	1.13998e+06	1.15545e+06	841148	866315	1.03765e+06	1.24599e+06	1.19875e+06	1.10572e+06	1.42756e+06	2.47692e+06	2.47456e+06	2.19497e+06	1.34029e+06	1.2906e+06	1.25637e+06	1.04445e+06	1.2868e+06	490745	2.372e+06	923345	1.14923e+06	1.1115e+06	1.06315e+06	1.12108e+06
sp|P19823|ITIH2_HUMAN	IQPSGGTNINEALLR	791.931	2	31.6495	1157.63	1	y	11	115963	167168	270546	111934	204238	162210	177704	118627	168414	187019	165036	303494	296870	170061	144773	148954	298525	144715	142269	108079	105670	134647	148972	141727	133672	195426	321256	307718	265119	171418	164502	152665	127633	148108	59646.7	291083	120554	145818	144813	124427	141009
sp|P19823|ITIH2_HUMAN	IQPSGGTNINEALLR	791.931	2	31.6495	1244.66	1	y	12	109907	165733	248862	97325.5	182316	153156	158322	101424	154557	181084	147938	279110	286422	148848	133766	140595	292869	127626	144065	101292	101271	127408	139415	143550	129559	176547	289106	299791	258736	158478	147625	134132	119660	146238	54919.9	286632	107075	127458	121350	124891	134294
sp|P19823|ITIH2_HUMAN	IQPSGGTNINEALLR	791.931	2	31.6495	942.537	1	y	8	58210.7	75756.5	122054	49473.3	98002.9		83267.6	56241.7	80125.6	92057	78656	134543	139671	75236	69456.2	69340.3	147808	65104.7	66675.4	48172.9	46191.4	66331.3	71804.1	67539.4	61643.2	81508.7	149765	151170	125400	77201.3	70607.9	70895.2	60075.9	80440.6	28472.8	135470	54872.4	64758.2	68361.7	59447.5	63844
sp|P19823|ITIH2_HUMAN	IQPSGGTNINEALLR	791.931	2	31.6495	828.494	1	y	7
sp|P19823|ITIH2_HUMAN	IQPSGGTNINEALLR	791.931	2	31.6495	1100.61	1	y	10
sp|P19823|ITIH2_HUMAN	LSNENHGIAQR	413.546	3	8.07568	563.273	2	y	10	448333	602753	688711	411031	818204	721196	702982	429258	667193	760355	608210	917865	944545	525150	635608	623133	1.31943e+06	550325	528254	459662	397691	550540	512718	575227	513120	673852	738422	1.01048e+06	762423	650227	614988	489701	518444	693705	232564	962965	530709	624233	488251	521495	483176
sp|P19823|ITIH2_HUMAN	LSNENHGIAQR	413.546	3	8.07568	544.32	1	y	5	231675	325931	368242	227578	431375	357742	335298	211663	349420	363560	309493	467156	488649	261411	321753	305215	662090	270697	269061	242248	203087	267858	291917	271456	280103	333157	413779	473873	375804	320387	324231	241997	245446	324872	119073	379620	262386	295522	284092	279061	243775
sp|P19823|ITIH2_HUMAN	LSNENHGIAQR	413.546	3	8.07568	519.757	2	y	9	212717	291556	329835	176319	394694	311196	325450	176521	334040	329234	285969	464957	451853	247874	295902	290256	609710	249027	238920	202427	200901	257267	242260	263191	253118	331644	347455	473212	362852	294932	291385	219844	249557	311805	99266.7	458223	241179	297692	235696	227400	240515
sp|P19823|ITIH2_HUMAN	LSNENHGIAQR	413.546	3	8.07568	681.379	1	y	6	71844.9	103855	117732	73430.9	139674	114820	102290	68401.1	113019	108062	96631.5	149491	154364	85303.2	95018.4	96236.8	212297	78276.6	88074.1	77158.2	66522.7	84568.6	88004.7	82516.9	94631.6	100606	136572	156462	116203	95855.3	103580	78402.7	80069	103848	33207.5	117365	84860	94661	97280.3	76948.7	66918.6
sp|P19823|ITIH2_HUMAN	LSNENHGIAQR	413.546	3	8.07568	795.422	1	y	7	42808.7	61281.6	66101.6	40151.2	87065.7	71330.5	58921.7	38220.4	57977.9	64728.8	57531.7	84673.9	93894.9	54041.6	53985.3	58344	124798	48134.5	48654.9	43627.7	41510.6	53156	53077.9	42825.6	47862.6	63576.5	85422.1	91648	66966.2	53990.9	57043.1	37680.7	47990.1	63451.1	21524.3	71918.7	51915.1	51724.9	50428.4	47133.4	51819.1
sp|P19823|ITIH2_HUMAN	LSNENHGIAQR	413.546	3	8.07568	487.299	1	y	4	40782.5	44337.9	55291.5	37976.8	70130.7	58472.2	52559.3	30944.3	52706.1	51053.5	49883.9	76960.3	77017.3	43179	45584.8	46136.8	105470	49348.1	42624.7	32897	32044.5	42035.5	45809.3	41817.5	39606.4	49311.9	66173.7	79179	56603.6	41520.4	42004.2	39184	37360.2	54518.5	18536.2	64381.1	38813.3	41793.4	38121.3	44570	39434.3
sp|P19823|ITIH2_HUMAN	VVNNSPQPQNVVFDVQIPK	708.048	3	43.1927	848.457	2	y	15	34856.2	45698.6	78358	47712.1	62701.4	39594.3	75814.6	36832.8	58366.1	55411.6	62721.1	74579.4	96915.8	38929	43643.7	51388.8	70682.1	47555.8	49996.1	32077.2	28569.6	44203.7	53426.8	52349.2	42850.9	50313.4	115160	94534.3	78432	42819.1	53915.6	50909.7	45115.8	47725.9	21530.1	92679.9	36551.1	38795.1	36741.7	44968.2	44581
sp|P19823|ITIH2_HUMAN	VVNNSPQPQNVVFDVQIPK	708.048	3	43.1927	739.373	1	b	7	177973	230889	351916	231135	352134	252485	308457	183205	326422	321052	295551	354852	443415	193996	220531	237097	355768	251595	222054	163771	187828	220245	282819	253079	209777	294081	586935	458644	354664	248798	276486	280203	229778	234884	108030	432830	221784	238686	230743	249080	255869
sp|P19823|ITIH2_HUMAN	VVNNSPQPQNVVFDVQIPK	708.048	3	43.1927	846.472	1	y	7	309212	417430	649832	378777	603436	423292	548883	320783	545275	565242	495420	590626	789891	330021	360438	429589	603942	438003	393184	274127	302104	367143	484693	422891	365461	534153	1.00288e+06	776717	634117	425049	485412	488365	389439	410379	189554	743927	367623	435922	388984	439940	429750
sp|P19823|ITIH2_HUMAN	VVNNSPQPQNVVFDVQIPK	708.048	3	43.1927	945.54	1	y	8	317829	419574	631590	401572	607021	430262	531842	347142	530150	576509	503093	578554	809355	359223	373913	445474	598876	438658	391886	304092	319807	362412	489565	423430	365577	516768	1.01e+06	777543	609696	438575	501867	498225	403061	424499	195307	767729	368045	446995	393872	454205	446811
sp|P19823|ITIH2_HUMAN	VVNNSPQPQNVVFDVQIPK	708.048	3	43.1927	964.485	1	b	9	23622.1	31986.3	50751	28877.8	47213.4	28162.8	40746.9	24305.8	39129	37955.4	37140.5	40039	64097.1	26391.1	23706	30708.7	45008.9	30466.2	35956.8	20390.9	24145.4	28452.4	36263.8	28700.2	24358.7	36923.8	77360.5	56920.4	43175.1	32685	34219	38721.6	33055.1	30298.2	16445.1	62228.9	25476.1	36861.3	27135.2	35595.5	36107.7
sp|P19823|ITIH2_HUMAN	VVNNSPQPQNVVFDVQIPK	708.048	3	43.1927	712.37	2	b	13
sp|P19823|ITIH2_HUMAN	TILDDLR	423.24	2	33.4311	631.341	1	y	5	3.08968e+06	4.33482e+06	6.21006e+06	2.4013e+06	6.00714e+06		5.48884e+06	2.8562e+06	5.50207e+06	4.66941e+06	4.52908e+06	6.00317e+06	7.58895e+06	4.20468e+06	4.21155e+06	4.13514e+06	7.53565e+06	3.26364e+06	3.07274e+06	2.25705e+06	2.11757e+06	3.47536e+06	4.43499e+06	5.13444e+06	4.15282e+06	5.06649e+06	6.31632e+06	6.3215e+06	5.25925e+06	3.98217e+06	4.41702e+06	4.87058e+06	2.72364e+06	4.83828e+06	1.80983e+06	7.49146e+06	3.78291e+06	4.35147e+06	2.83935e+06	3.94946e+06	3.72228e+06
sp|P19823|ITIH2_HUMAN	TILDDLR	423.24	2	33.4311	518.257	1	y	4	361706	475973	696495	283755	671402		588266	306800	608883	528212	505093	686167	827676	491627	499978	482179	812748	384276	349547	274293	261698	407617	475175	575492	479906	550749	722029	735419	590952	437847	505986	535277	306139	552029	203947	821262	413876	478081	316951	459438	422059
sp|P19823|ITIH2_HUMAN	TILDDLR	423.24	2	33.4311	744.425	1	y	6						383.54
sp|P19823|ITIH2_HUMAN	TILDDLR	423.24	2	33.4311	558.277	1	b	5						388.051
sp|P19823|ITIH2_HUMAN	TILDDLR	423.24	2	33.4311	443.25	1	b	4						1521.08
sp|P19823|ITIH2_HUMAN	TILDDLR	423.24	2	33.4311	403.23	1	y	3	184366	252815	359594	131892	342260	1964.71	305839	155853	307811	266982	253496	365769	398692	245970	255424	248305	416769	201130	180207	140819	119875		258439	287345	243083	297698	373135	379528	317030	226382	261882	275021	157576	289789	97606.2	418594	207608	227644	161096	248005	212267
sp|P19823|ITIH2_HUMAN	SLDHHIVTPLTSLVIENEAGDER	637.078	4	42.0872	790.333	1	y	7	194738	288445	489506	214860	436945	346202	436238	177192	345158	372998	282171	347811	511454	233061	249160	327781	506340	231503	198162	181852	137333	313262	299617	330666	321850	324581	715949	602761	423224	321261	423708	354840	152835	256752	139565	493426	298134	280252	254786	273763	247611
sp|P19823|ITIH2_HUMAN	SLDHHIVTPLTSLVIENEAGDER	637.078	4	42.0872	919.375	1	y	8	163389	241051	427106	184228	384200	317710	377186	158196	315896	317631	227941	297929	440649	213789	219234	299515	417710	205890	172840	159397	121025	261466	267065	285740	275746	291744	644632	529262	384095	275520	376274	311496	125996	226453	126601	422018	257773	240324	208343	228160	212240
sp|P19823|ITIH2_HUMAN	SLDHHIVTPLTSLVIENEAGDER	637.078	4	42.0872	1032.46	1	y	9	95642	132681	253419	110557	220674	176145	212806	91061.8	166945	183412	144101	182352	251701	124402	120174	173924	245855	115397	94710	102013	68423.8	150908	146937	157121	145354	170368	374577	310766	213063	158037	210902	173907	75143.8	127893	63425.4	245978	152559	139545	123216	137665	118911
sp|P19823|ITIH2_HUMAN	SLDHHIVTPLTSLVIENEAGDER	637.078	4	42.0872	903.468	1	b	8	59881.7	88037.1	159691	69699	155855	132148	154363	50392.5	91621.5	109595	93868.8	168865	193942	80473.4	89062.7	157958	171598		57750.5	59548.5	43312.4	114260	93051.3	107108	98653.4	111855	359419	187697	128113	102209	142370	115433	44383	55265.1	49953.4	158706	87093.6	91968	83913.5	93831.5	73645.4
sp|P19823|ITIH2_HUMAN	SLDHHIVTPLTSLVIENEAGDER	637.078	4	42.0872	651.346	2	b	12	60179.2	83852.3	142657	66076	122002	95641.5	135894	51403.9	105590	107483	66444.4	93128.2	150946	62030.7	64659.8	89025.4	147011	67828.9	48987.7	44045.8	36451.3	78678.3	89127	87899.1	85701.5	82955.7	216891	207177	129118	91747.2	125201	96007.3	41960.8	66841.4	34887.1	153713	98597.5	72121.5	53940.1	71351.9	76128.8
sp|P19823|ITIH2_HUMAN	SLDHHIVTPLTSLVIENEAGDER	637.078	4	42.0872	757.422	2	b	14	129046	174797	341955	128298	242652	230801	233986	119133	234319	240641	167219	255630	418998	153576	127921	211071	319267	128442	145873	124814	87694	201155	209085	203540	204831	211674	531548	429438	302722	199100	256965	234210	110314	160249	91661.5	321096	185566	167113	159598	151854	164515
sp|Q13219|PAPP1_HUMAN	AYLDVNELK	532.785	2	31.2047	830.462	1	y	7	45967.3	62899.4	90234.2	2870.5	56659.1	31683.1	47176.8	91674.9	28065.6	76288.6	36186.7	75576.8	55735.1	79260.2	37709.5	92396	69672.2	77880.3	123082	64779.5	273214	192369	39092.1	101097	38128.5	321019	185549	143845	106134	86168.1	81488.9	87841	70204.2	81637	42876.6	263389	76243.5	38241.4	59815.8	150151	29506.2
sp|Q13219|PAPP1_HUMAN	AYLDVNELK	532.785	2	31.2047	717.378	1	y	6	28046.7	32733	45301.7	5050.96	32615.9	19105.5	22100.4	53512	15233.9	42318.9	16198.3	45879.3	26607.4	38378.7	18454.9	48450.9	43500.1	46596.9	66807.8	37634.7	156629	99269.1	25933.4	59018.5	20194.4	173085	98561.9	69546.1	58178.3	42195.1	45284.9	53900	32445.9	43355.7	20215.1	136257	39996.6	20665.7	32539.5	84923.1	15478.3
sp|Q13219|PAPP1_HUMAN	AYLDVNELK	532.785	2	31.2047	602.351	1	y	5	7559.46	9355.58	11046.8	62657.4	8464.02	5346.1	8159.6	12036.7	4550.53	11836.6	8971.96	12725.3	10184.2	10428	6049.72	13046.4	12676.8	9933.53	16173.3	10331.4	35216.3	26323.4	6418.19	12965.6	9799.31	39169.7	24536.4	21105.9	14619.3	9100.25	13768.3	9913	10306.8	10052.1	9728.64	35996.6	12473.2	6763.3	7002.68	17619.5	4598.74
sp|Q13219|PAPP1_HUMAN	AYLDVNELK	532.785	2	31.2047	993.525	1	y	8	2523.02														1777.4																				2064.36						1533.4
sp|Q13219|PAPP1_HUMAN	AYLDVNELK	532.785	2	31.2047	805.373	1	b	7
sp|Q13219|PAPP1_HUMAN	AYLDVNELK	532.785	2	31.2047	562.287	1	b	5									1555.86		1790.91												1592.75												1392.94			2895.55
sp|Q13219|PAPP1_HUMAN	LILANC[CAM]DISK	573.813	2	27.1426	920.451	1	y	8	41698.2	61685.7	88510.5	21388.8	51990.4	43463.8	37865.4	88366.1	26761.2	75803.2	32355.1	66817.8	48515.3	60660.4	32256.1	81264.7	76130.7	75765.6	112850	66008.9	261330	182443	38284.8	88080.1	18395.4	304880	151203	137284	100184	87837.2	84912.3	76061.7	68964.5	77073.9	35381.6	240573	65397.2	38733.2	55729.1	134294	27184.9
sp|Q13219|PAPP1_HUMAN	LILANC[CAM]DISK	573.813	2	27.1426	807.367	1	y	7	22616.8	27889.1	35600.8	10077.3	25870	16163.7	16722	41910.6	12139.9	26549.5	13915.1	31365.7	19428.9	26741.8	14938.1	38264.4	33064.1	35878.2	48798.3	28964.8	106413	75159.3	17943.6	35046.8	3039.98	128494	66921.1	54130.5	44653.7	36541.7	32552.6	35102.6	22702.4	33395	17412.9	109757	32749	16250.5	32657.5	54307.3	12330.5
sp|Q13219|PAPP1_HUMAN	LILANC[CAM]DISK	573.813	2	27.1426	736.329	1	y	6	11147	17888.6	16312	4809.29	15918.5	12546.2	9123.83	19795.1	9543.45	16348.1	7099.32	16175.7	8613.23	13244.4	9342.26	22821.7	17098.3	19285	24871.7	15801.2	52046.6	40267.4	11703	14002	844.316	62809.2	38085.6	30985	29221.2	22218.6	18319.2	19618.9	14986.4	16565.5	8800.24	57936.7	17150.4	10128.8	15802.1	30971.4	5895.81
sp|Q13219|PAPP1_HUMAN	LILANC[CAM]DISK	573.813	2	27.1426	1033.53	1	y	9		3117.47	3836.29		1872.99		2415.68					4573.15		3434.92	1958.51	4191.82		4701.92							1073.63				3875.51		5523.82	2992.98		4551.55	2493.92			1437.96			1068.85
sp|Q13219|PAPP1_HUMAN	LILANC[CAM]DISK	573.813	2	27.1426	622.286	1	y	5	3321.89	5566.51	5419.3	1973.01	5131.16	2359.88	1866.83	5555.34	1348.6	6422.3	1696.97	4429.07	3853.62	3153.34	3813.34	4032.51	5744.76	4999.11	5136.6	5386.95	15828.4		3739.65		802.443	19577.5	10801.4	8661.87	12602.4	5416.04	7095.24	5556.52	5621.29		3716.8	14827.5	5234.6	2836.64		9031.32	2303.76
sp|Q13219|PAPP1_HUMAN	LILANC[CAM]DISK	573.813	2	27.1426	800.397	1	b	7									2495.8
sp|Q13219|PAPP1_HUMAN	GETYSPAEQSC[CAM]VHFAC[CAM]EK	700.631	3	22.9609	781.84	2	y	13	11112.8	12123.4	19128	4132.43	11772.5	7130.06	7562.8	18210.5	5769.99	13465.1	6845.33	13713.3	9411.88	10888.1	7082.48	23091.8	15197.3	17560.9	22004.3	11873.8	55945.4	42031.5	7452.54	17085.2	6613.14	71219.5	38532.6	35408.3	23773.1	20501.1	18945.6	18252	13439.9	16701.1	7739.76	67431.8	12315.7	7765.69	11249.7	28069	6518.18
sp|Q13219|PAPP1_HUMAN	GETYSPAEQSC[CAM]VHFAC[CAM]EK	700.631	3	22.9609	825.356	2	y	14	8858.93	9863.12	14323.3	3289.25	7307	7454.88	7968.1	11085.1	4837.1	10847.5	5399.28	10590.2	7744.95	7665	4607.25	9787.83	10491.2	12974.8	13801.8	7304.13	32591.8	25076.6	7158.27	8891.03	5254.88	31089.7	25646.7	18473.8	15671.3	9213.88	10645.9	10175.4	8873.51	10479.3	5703.31	33361.2	10327.1	6348.45	7300.09	17504.9	4567.37
sp|Q13219|PAPP1_HUMAN	GETYSPAEQSC[CAM]VHFAC[CAM]EK	700.631	3	22.9609	791.35	1	y	6	2078.74	2549.94	4149.97	2205.08	3743.61	1392.68	2726.51	4567.59	1760.83	2844.36	2702.43	5052.92	2822.4	3272.58	3213.08	6614.9	3330.57	4575.34	6283.23	3673.49	12586.5	9722.03	4209.77	4597.9	2706.94	12169.1	7104.86	8359.9	4522.7	5286.03	4727.4	5747.81	3235.67	4555.71	3166.16	15164	4040.27	1404.51	3844.27	6771.71	1833.87
sp|Q13219|PAPP1_HUMAN	GETYSPAEQSC[CAM]VHFAC[CAM]EK	700.631	3	22.9609	1137.48	1	y	9	2295.85	5256.49	4963.41	1833.82	3066.89	2177.42	2837.81	4417.49	2566.31	3746.39	1802.59	2961.13	3088.42	3554.45	1906.11	6588.48	4029.17	3759.63	4264.48	2774.03	10915.6	8208.6	2228.24	3556.83	1281.19	10427.2	7728.69	8518.67	5505.08	4028.78	3179.93	3669.49	3538.97	5179.89	2760.18	11934.6	3855.2	2536.87	2868.92	4740.57	1807.51
sp|Q13219|PAPP1_HUMAN	GETYSPAEQSC[CAM]VHFAC[CAM]EK	700.631	3	22.9609	1265.54	1	y	10	846.728	1794.63	2326.74	453.51	1918.86	1512.87	1268.4		1047.75	2004.44	479.814	1599.33	1596.9	1537.58	769.411	2661.98	1949.17	1890.89	2469.07	2180.77	5119.41	4418.44	1649.26	1955.45			3597.03	3822.71	2450.39	3032.98	1888.88	2353.04	1806.73	2504.54	197.113	4251.73	1735.26	509.255	1747.33	2888.02
sp|Q13219|PAPP1_HUMAN	GETYSPAEQSC[CAM]VHFAC[CAM]EK	700.631	3	22.9609	1050.44	2	y	18	2325.52	1576.09	2738.73	1636.1	2283.72	1050.27	552.749	1190.24	1112.82	946.367	887.312	2923.45	1079.88	954.257	1115.67	1938.25	1636.45	1380	3195.44	1478.65	4306.86	4099.15	882.077	1538.03	1144.21	5509.19	4311.92	6190.9	2711.33	1413.06	2934.22	1957.87	2260.25	1392.52	1550.87	5582.07	1648.9	1499.51	1204.75	2640.3	787.967
sp|Q13219|PAPP1_HUMAN	VVNLYEDDHKNPTVTR	475.744	4	18.3608	737.85	2	y	12	4571	4527.8	6293.41	2622.47	4019.47	3339.02	3204.4	9055.45	2991.82	5157.86	1971.83	7496.48	5650.75	5538.39	2886.54	8638.14	7171.39	7536.37	9932.83	7178.27	30834.2	16879.7	3564.23	8439.11	4540.35	29118.4	18879.7	15365.7	10497.4	10842.8	8280.29	7278.68	7194.09	8612.48	4976.66	28517.9	7599.69	5450.81	5384.1	10464.7	3159.13
sp|Q13219|PAPP1_HUMAN	VVNLYEDDHKNPTVTR	475.744	4	18.3608	573.336	1	y	5	12688	13387.6	9466.78	10312.7	12893.7	7183.82	6210.7	21684.1	12787.4	15787	12610.8	20800.5	18331.3	19795.1	12875.6	15720.1	26769.7	26279.1	30232	17920.4	57545.3	27570.9	14705.6	16880.8	8890.52	44290.1	40976.4	32209.7	24096.3	22998.4	22912.9	20788.4	29021.1	29915.3	20318.6	47618.7	18045.6	19413	21985.9	23809.5	12192.6
sp|Q13219|PAPP1_HUMAN	VVNLYEDDHKNPTVTR	475.744	4	18.3608	687.378	1	y	6	5955.41	7439	8550.77	4700.85	6543.06	4442.67	3502.29	10783.8	5350.63	7222.28	5263.14	10649.3	5157.64	6120.31	4499.96	9963.73	7639.98	10917.2	12618.2	9127.92	23694.3	13614.5	4337	7701.01	5921.89	24829.4	18187.7	13507.4	11525.8	11916.7	9936.63	9665.76	7954.69	9007.82	6923.28	23402.9	8705.8	6001.56	8124.43	12071.6	4498.37
sp|Q13219|PAPP1_HUMAN	VVNLYEDDHKNPTVTR	475.744	4	18.3608	656.318	2	y	11	2138.82	2799.19	2235.33	886.734	1184.13	1799.37	1393.3	2805.43		2234.84	1584.87	1682.24	2578.01	1950.36	1272.06	2377.34	2911.2	3058.5	4518.74	3039.1	9724.61	6064.87	2145.09	2532.89	1323.94	7721.67	8365.69		3665.57	3239.52	3348.14	3589.27	3374.87	3856.81	2211.06	8673.84	1897.07	1500.77	2777.61	4315.79	773.777
sp|Q13219|PAPP1_HUMAN	VVNLYEDDHKNPTVTR	475.744	4	18.3608	815.473	1	y	7	729.422	2984.04	4067.33	1551.3	3216.43	2734.82	917.474	5548		2583.39	1243.22	3353.94	1526.32	3404.4	2273.72	6154.59	3789.45	3903.6	5809.07	3568.46	11374.9	6308.85	2444.3	4044.78	1636.66	13495.2	7164.01	5196.42	5295.35	4226.81	4222.76	4101.62	3127.84	4750.47	3453.44	11061.5	4166.19	2152.6	3306.05	6593.95	2215.94
sp|Q13219|PAPP1_HUMAN	VVNLYEDDHKNPTVTR	475.744	4	18.3608	794.392	2	y	13	775.569	1253.24	1867.24	282.621	438.67	702.508	1183.1	1071.37		1509.47	946.485	2057.28	466.633	856.464	492.973	1945.54	1846.98	1509.16			5039.27	2793.38		1470.25		4583.81	3161.43	2183.26	2289.46	1565	1597.07	1572.91	1327.53		1336.13	5289.32	2211.66			1816.12	540.98
sp|Q13219|PAPP1_HUMAN	VVC[CAM]TAGLK	424.239	2	13.1933	649.334	1	y	6	39768.7	44113.2	66051.2	61.8133	43966.6	155.083	56.5757	78442.9	22442.4	60939.3	23341.6	589.591	34036.5	40529	25878.6	72654	73974.3	69964.4	111056	48365	229985	160767	38288.6	70828.7		263757	131517	110959	82888.4	63873.5	66826.2	53824.8	47933.1	64677.2	27300.9	205267	63996.6	37274	47896.6	125810	20852.4
sp|Q13219|PAPP1_HUMAN	VVC[CAM]TAGLK	424.239	2	13.1933	748.402	1	y	7	6996.47	10719.6	12559.7		8170.56	85.2786	183.957	13942.4	4608.53	12769.5	5571.23	85.3826	6941.74	9273.26	5093.45	13399.6	10820	12199.5	15306.4	8763.52	46327.5	30962.5	6204.85	10389.3	650.567	43302.4		18847.1	16586.9	13293.4	10074.1	11715.8	8778.36	11597.4	5631.21	39739.9	11504.3	6690.38	9224.04	21171.4	5164.52
sp|Q13219|PAPP1_HUMAN	VVC[CAM]TAGLK	424.239	2	13.1933	489.303	1	y	5	3694.52	5941.77	6436.05	1211.91	4992.22	788.309	84.8121	7593.54	3401.53	4780.08	2516.99	286.229	3100.86	5266.75	3350.54	7763.87	6856.53	8008.62	8596.52	6717.56	21798.5	15637.2	4427.66	6803.77	1255.22	21035	12471.2	10903	7994.79	6364.35	6695.2	5190.24	6409.63	7210.98	4365.23	17751.6	6758.9	2704.71	4911.84	9403.93	2644.22
sp|Q13219|PAPP1_HUMAN	VVC[CAM]TAGLK	424.239	2	13.1933	588.281	1	b	6	16677.7	16297.7	13250.7	231.527		581.622						347.004	21473.4	12499.1	11219.7	11087.2	18619.2	16291.5	7899.17	8162.41		10717.3					23173	17699.8	14066.5	13052.2				11909.8	6301.1	13938.8	16792.1	9985.75	13453.4
sp|Q13219|PAPP1_HUMAN	VVC[CAM]TAGLK	424.239	2	13.1933	701.365	1	b	7		3363.84		192.072		1506.15	38.7181		2653.96			1676.92	1838.76		2095.05								2514.7		170.801										2316.89						1818.86
sp|Q13219|PAPP1_HUMAN	VVC[CAM]TAGLK	424.239	2	13.1933	531.26	1	b	5				164.378		6226.46						6371.26
sp|Q13219|PAPP1_HUMAN	DPPLQMDVASILHLNR	606.989	3	49.415	923.542	1	y	8	5227.61	4567.56	8285.02	3017.86	5427.83	3976.1	3669.18	7289.59	4260.16	6711.57	4580.6	6331.05	4566.92	5053.51	4023.58	7784.34	6578.37	8392.48	7087.21	6288.94	21739	13722.1	5396.15	12431.4	4347.08	26901.8	10794.5	9444.78	9883.1	8719.01	7505.63	7231.15	5212.57	6548.1	4776.87	21501.6	7341.66	1707.83	2963.9	16559.6	4657.85
sp|Q13219|PAPP1_HUMAN	DPPLQMDVASILHLNR	606.989	3	49.415	852.467	2	y	15	2178.12	2274.64	3682.18	2268.74	1563.16	1189.43	3098.18	2280.81	2097.35	1145.09	3212	3349.76	2129.08	1296.11	2289.86	3440.65	2336.72	1951.56	3910.76	1779.11	8318.32	6914.23	2791.95	3750.8	2372.4	7456.04	3554.98	5032.1	5054.32	1518.29	3651.54	2115.57	2333.07	2262.27	1529.1	7369.84	1971.66	1512.4	2173.75	7125.96	1557.55
sp|Q13219|PAPP1_HUMAN	DPPLQMDVASILHLNR	606.989	3	49.415	1137.64	1	y	10	3240.43	2254.44	4903.49	1169.97	2806.72	2628.26	1566.56	4298.03	2466.46	3595.04	1932.39	4199.16	2057.28	2392.23	2451.59	3373.62	5164.33	3930.45	4473.96	1964.54	12222.8	9095.85	2073.61	4840.86	2728.18	13201	5393.58	5566.22	4408.43	4220.77	4285.83	4566.06	4551.36	4184.62	2689.24	10800.5	4723.93	1053.62	2461.51	8067.03	1156.77
sp|Q13219|PAPP1_HUMAN	DPPLQMDVASILHLNR	606.989	3	49.415	652.389	1	y	5	5597.5	2856.61	6962.28	1880.8	3860.26	3556.38	4369.89	6852.67	2438.51	5388.02	3636.8	4975.13	4993.69	4633.45	3571.53	6208.92	6261.2	6694.29	6419.38	5414.19	19411.8	14138.9	4225.96	8399.47	4175.86	25600.6	11084.9	9666.7	8233.08	7428.79	5910.52	7698.05	6832.48	7557.7	3826.32	16134.4	7299.62	3339.66	4189.73	15081.4	3037.6
sp|Q13219|PAPP1_HUMAN	DPPLQMDVASILHLNR	606.989	3	49.415	1268.68	1	y	11	3550.74	2760.57	3952.2	1088.72	2057.33	1861.26	3194.65	4940.94	1278.85	2836.27	3043.18	3683.05	2293.21	2586.43	2057.22	5032.8	3943.82	3734	2057.3	3545.67	9115.76	7138.11	2195.95	4081.27	2846.02	14312.8	5493.65	4546.48	4843.76	4929.82	4200.06	4321.66	3832.11	3940.58	1954.89	9575.39	3664.37	1475.29	2476.97	8416.85	1452.53
sp|Q13219|PAPP1_HUMAN	DPPLQMDVASILHLNR	606.989	3	49.415	1022.61	1	y	9	2339.97	2931.45	4363.28	676.969	1993.93	1779.9	1112.1	3071.05	1968.56	3154.85	1901.17	2747.21	2201.83	1262.51	1169.92	3717.76	3668.4	2745.22	2864.49	1643.13	8460.42	6820.09	2199.02	3924.07	1564.34	11374.5	3660.12	3022.01	3398.93	3868.03	3107.72	3132.17	1768.35	2813.32	617.803	8448.53	2747.47	1465.43	2267.65	6015.54	1478.83
tr|A0A0A0MRJ7|A0A0A0MRJ7_HUMAN	LSEGASYLDHTFPAEK	588.953	3	30.0754	826.384	2	y	15	5895.11		5511.72	2391.4	5357.95	3737.47	3760.24	4655.05	4451.03	4911.52	4691.8	4745.32	3891.63	4206.5	3012.91	3694.79	6608.89	8818.09	7068.1		68.3799	3021.64	3215.16	3987.8	4651.21	5169.98	8683.13	8743.23	7174.98	5231.01	7370.14	4141.51	6773.19	5855.44	5121.65	8525.66	4788.52	6632.18	5149.61	2801.06	4150.96
tr|A0A0A0MRJ7|A0A0A0MRJ7_HUMAN	LSEGASYLDHTFPAEK	588.953	3	30.0754	718.346	2	y	13	4861.07	3389.46	6970.47	1894.48	3164.15	4054.84	5313.94	4775.38	4590.67	2394.08	2376.32	3006.88	5146.82	1268.56	1181.49	4415.92	4607.05	4301.07	4119.71		1039.59	2906.31	3430.12	2452.56	4047.72	3820.8	9460.46	5393.07	5711.24	4510.27	4403.28	2753.54	5591.95	5184.23	3716.5	6026.84	5662.59	4776.48	3772.7	5053.71	1661.36
tr|A0A0A0MRJ7|A0A0A0MRJ7_HUMAN	LSEGASYLDHTFPAEK	588.953	3	30.0754	944.447	1	y	8	1580.71	2166.93	2580.95		2691.93	1371.75	1440.28	1032.13	2182.44	1531.04	643.63	2105.46	1332.67	1502.24	867.549	1277.2	2897.15	3634.69	1528.53	630.357	201.308	515.773	2802.39		1198.79	2095.58	3636.22	3226.51	2214.24	2275.83	1743.7	1675.06	2498.23	2984.27	1704.46	3042.56	2616.27	4414.09	1847.84	1031.46	1444.86
tr|A0A0A0MRJ7|A0A0A0MRJ7_HUMAN	LSEGASYLDHTFPAEK	588.953	3	30.0754	782.868	2	y	14	5878.83		8574.87	4186.14	4771.04	5023.55	4844.71	4020.1	5197.34	5500.84	3251.48	4384.24	7183.08	3588.86	3132.88	4274.67	8479.99	6678.83	7107.95	3539.96	204.069	3401.16	4513.19	4025.14	5730.75	5019.8	11134.5	8317.43	8015.48	5712.1	7239.25	5744.08	7069.59	7999.33	6778.31	10895.8	6446.35	7109.21	5593.6	4993	4783.17
tr|A0A0A0MRJ7|A0A0A0MRJ7_HUMAN	LSEGASYLDHTFPAEK	588.953	3	30.0754	1057.53	1	y	9	1470.92	960.157	2476.05	1070.39	1212.79		1263.97		1081.77	883.264	863.936	1135.76	2699.8	368.073	1348.58	844.041	2541.9	1023.52	1150.77	1487.73	73.6245	1071.5	2099.99	1000.87	1857.39	1581.86	4539.5	1624.92	1716.16	1142.55	2082.42	1843.32	1689.89	2030.2	1958.59	1819.01	1232.08	1152.97	2103.41	456.536	1559.75
tr|A0A0A0MRJ7|A0A0A0MRJ7_HUMAN	LSEGASYLDHTFPAEK	588.953	3	30.0754	692.361	1	y	6				4925.2																2812.59						757.543		1546.95				1457.36	3074.26				2841.75
tr|A0A0A0MRJ7|A0A0A0MRJ7_HUMAN	AWGESTPLANKPGK	485.925	3	20.0399	824.499	1	y	8	5958.41	3226.19	7170.91	2674.86	2745.83	3784.72	4048.89	3715.77	3796.58	3101.19	2854.93	4529.1	4780.42		1083.22	2499.48	6022.43	4217.13	4259.73	2044.13	2707.86		4175.73	3608.37	3958.52	3233.74	7560.88	5738.4	6255.52	2318.62	4286.68	3361.21	4817.74	5115.55	4920.83	5438.13	4789.93	4573.91	4990.54	3056.36	3321.68
tr|A0A0A0MRJ7|A0A0A0MRJ7_HUMAN	AWGESTPLANKPGK	485.925	3	20.0399	599.825	2	y	12	10674.9	6645.11	10491.2	4482.55	4598.44	5296.49	5907.31	3091.66	5026.03	4276.34	5112.76	7742.21	6357.18	282.635	3634.73	5113.74	8190.67	8538.26	7020.01	3745.95	2627.65	85.4399	6743.43	4522.52	5350.98	7328.24	13232.1	12443.7	9025.1	5282.61	5673.42	5619.97	10387.8	8607.02	7124.95	12263	6501.84	6821.73	6377.92	4594.41	4038.39
tr|A0A0A0MRJ7|A0A0A0MRJ7_HUMAN	AWGESTPLANKPGK	485.925	3	20.0399	614.362	1	y	6	3666.42	2832.18	3938.23	2336.61	2535.17	2448.1	2463.77	2140	1631.73	2042.42	2267.3	2523.84	3213.62	1998.15	1503.26	1586.39	1809.85	3283.32	3273.41	2083.42	2375.27	783.477	2285.59	2939.9	2041.38	2826.77	5016.86	5414.51	2987.09	4172.83	2983.8	2775.43	4102.64	2796.27	3785.34	4356.79	2108.43	3168.23	2846.01	2278.23	1756
tr|A0A0A0MRJ7|A0A0A0MRJ7_HUMAN	AWGESTPLANKPGK	485.925	3	20.0399	727.446	1	y	7	1232.05	1761.04	2065.49	398.753	1241.1			756.369	1268.88	1177.82	1105.09	1444.39	1743.34		893.424	394.321	1941.41		1518.54	1124.88		85.3826	880.778	832.55		1614.67	2217.09	2746	1222.42	1470.95	1028.92	667.163	1393.85	2671.52	1174.02		1488.35	1357.69	1746.55	956.552	1799.41
tr|A0A0A0MRJ7|A0A0A0MRJ7_HUMAN	AWGESTPLANKPGK	485.925	3	20.0399	543.325	1	y	5	985.92	480.05	1675.63	552.108		1627.18	471.926		898.14	868.084		1552.51	804.903	3355.82	788.567	479.583	886.87	1872.61	1021.09	747.373		282.542	993.488	916.01	277.337		1726.29	1490.64		1052.17		728.761	1668.21	1955.99	1776.94	2155.69		936.492	1268.55	295.752	471.552
tr|A0A0A0MRJ7|A0A0A0MRJ7_HUMAN	AWGESTPLANKPGK	485.925	3	20.0399	506.793	2	y	10	538.977	381.204	484.359	256.33		677.01		381.231	341.783	565.236	381.229			98.5845	170.88		762.185	479.804	585.565	368.061	282.646	85.4517	282.633	440.377	819.429	282.619		919.405	942.29	440.365	256.342		676.981	1058.22	538.949	782.672	1058.23		466.671	190.611	466.68
tr|A0A0A0MRJ7|A0A0A0MRJ7_HUMAN	ITAIITQGC[CAM]K	552.808	2	21.3525	890.476	1	y	8	9616.52	10970.7	9625.77	7008.68	9335.42	7381.28	7368.15	6666.52	9003.1	9718.16	6199.35	7967.63	9688.44	4120.17	6798.95	5961.42	11104.1	10577.6	13294.4	10542.2	11781.2	6371.59	7472.71	7264.45	7888.18	9862.76	18416	11787.6	10505.5	8148.81	8488.58	9389	11200.3	14349.8	12274	15101.5	10472.4	12270.2	8469.17	7929.52	9432.55
tr|A0A0A0MRJ7|A0A0A0MRJ7_HUMAN	ITAIITQGC[CAM]K	552.808	2	21.3525	706.355	1	y	6	7200.52	9353.07	8670.35	8748.24	7844.76	7346.46	7830.44	7435.42	10386	7885.67	7672.94	11385.3	9167.16	4719.61	6072.52	6013.52	10215.5	9763.8	17510.6	10252	10838.8	3806.32	9200.24	8062.52	7407.86	6709.44	17449.2	13040.5	11753.1	9500.58	9716.71	8053.8	11993	8714.19	13943.9	12158.6	12253	13409.2	8745.21	6376.38	8177.76
tr|A0A0A0MRJ7|A0A0A0MRJ7_HUMAN	ITAIITQGC[CAM]K	552.808	2	21.3525	593.271	1	y	5	5491.77	6115.7	6980.03	4009.35	3594.87	6102.54	4105.59	5248.84	5206.67	5803.64	5534.49	5941.93	5918.41	2604.07	4971.85	5072.13	7263.24	7527.67	9075.74	4922.26	6599.45	3314.94	6073.92	5061.05	5047.72	6575.17	12950.3	8646.34	8350.68	6472.83	5184.45	6464.86	10105.8	8046.74	9026.29	9556.73	7651.26	8444.17	7369	4442.43	4575.19
tr|A0A0A0MRJ7|A0A0A0MRJ7_HUMAN	ITAIITQGC[CAM]K	552.808	2	21.3525	991.524	1	y	9	3350.54	4102.2	3170.94	2009.64	3155.77	2748.47	2846.59	2447.57	4244.23	3270.86	1801.07	2976.12	4419.02	1562.26	2733.9	2555.47	4362.46	3295.8	4573.98	3141.56	3656.76	1991.63	3915.32	3628.14	2595.96	2734.26	5817.01	3783.62	4674.04	2725.8	3372.49	1828.61	5606.65	5069.3	4209.33	6055.74	4466.06	4038.71	3445.93	2507.59	3022
tr|A0A0A0MRJ7|A0A0A0MRJ7_HUMAN	ITAIITQGC[CAM]K	552.808	2	21.3525	819.439	1	y	7	4430.43	5491.92	4031.94	4287.52	4118.1	3692.36	3718.99	2992.41	4479.12	5220.87	2544.08	5004.34	4164.84	5060.06	2210.14	3677.69	6052.03	5592.37	7206.3	3253.69	6061.71	3355.27	3894.74	4119.44	4377.83	4810.16	7347.69	3670.26	5072.44	5335.93	4427.54	5419.58	5810.78	6127	5729.45	6506.67	5449.47	6430.13	2972.96	3868.45	5052.33
tr|A0A0A0MRJ7|A0A0A0MRJ7_HUMAN	ITAIITQGC[CAM]K	552.808	2	21.3525	741.451	1	b	7					1020.89			578.42		492.974				211.33			648.35						500.092		295.762	591.362			295.467	728.684				788.75		1021.01			664.706
tr|A0A0A0MRJ7|A0A0A0MRJ7_HUMAN	SQHLDNFSNQIGK	496.579	3	19.7524	646.352	1	y	6	11560.3	9218.28	12286.5	6535.8	7399.81	8612.92	7983.98	6760.11	9741.44	6673.54	7134.74	9254.19	9915.64	4248.13	5058.24	9178.81	10573.3	11394	13595.4	7606.56	875.528	4690.73	7080.19	7243.91	8964.59	9986.18	15582.1	15459	10328.5	8044.59	8503.88	6981.9	12927.6	9779.51	10932	13226	9202.79	7998.42	9899.82	5670.8	7397.47
tr|A0A0A0MRJ7|A0A0A0MRJ7_HUMAN	SQHLDNFSNQIGK	496.579	3	19.7524	559.32	1	y	5	3577.93	4729.74	4338.93	3651.8	3129.43	3664.94	3237.9	1782.41	2433.72	2439.78	3477.8	3116.86	4699.01	2619.43	2272.74	2780.25	6460.96	3619.04	5606.46	2444.95		2192.78	2765.1	3456.3	2884.38	4603.47	6478.55	4884.73	3808.72	3707.45	5146.99	4980.53	3776.19	7656.38	4155.34	5970.05	4224.77	3495.29	4841.69	3060.08	2662.33
tr|A0A0A0MRJ7|A0A0A0MRJ7_HUMAN	SQHLDNFSNQIGK	496.579	3	19.7524	695.311	1	b	6	3600.49	4392.43	4818.7	3004.97	2507.85	3383.3	3915.34	3537.01	3575.77	3297.58	3669.26	3260.84	4475.48	2425.97	3255.81	2854.55	4213.52	3748.82	6156.61	1809.23	479.147	1783.24	3128.11	3313.12	3628.38	3737.91	7021.06	6363.1	4916.36	3312.56	3137.78	4733.95	5029.29	4884.87	3698.84	5285.6	4110.1	3883.66	4499.2	2113.99	3254.48
tr|A0A0A0MRJ7|A0A0A0MRJ7_HUMAN	SQHLDNFSNQIGK	496.579	3	19.7524	581.268	1	b	5	1910.29	1877.5	2703.33	1040.46	1764.03	2210.95	1754.43	1662.37	1974.27	2213.83	821.355	1441.61	1930.91	2529.64	929.887	720.325	2821.01	1275.65	2513.15		295.174	747.873	1810.11	886.904	1255.57	1779.48	3273.16	2486.34	2550.53	1243.58	2030.62	1353.6	1421.59	2837.25	1864.33	2508.94	959.63	2352.44	1619.52	1844.91	1568.84
tr|A0A0A0MRJ7|A0A0A0MRJ7_HUMAN	SQHLDNFSNQIGK	496.579	3	19.7524	842.379	1	b	7	1334.88	819.258	2470.3	632.545	898.221	1161.37	1353.78	1071.39	1630.23	818.085	1471.73	1399.99	1487.51			859.785	1906.89	2074.73	1348.92	1077.58		1344.94	1075.27		1146.1	1860.06	2515.39	2258.95	1576.9	1507.61	1297.65	826.312	2550.03	2141.3	1766.09	2741.86	1382.14	1452.58	1049.58	775.628	354.691
tr|A0A0A0MRJ7|A0A0A0MRJ7_HUMAN	SQHLDNFSNQIGK	496.579	3	19.7524	793.42	1	y	7	839.753	717.312		660.611		812.034	1485.96		483.631	1745.54	1276.32		743.85			842.784	431.862			134.635			1296.05	266.628	475.993	478.111	424.846		428.325		380.865		1927.85	2351.2		1776.32		886.275	2412.66		1194.58
tr|A0A0A0MRJ7|A0A0A0MRJ7_HUMAN	LAAALGIR	392.756	2	25.6159	600.383	1	y	6	24992.5	26923.6	23374.3	18168.5	22566.2	21485.1	85.7757	17377.6	873.843	18762.4	12010	154.981	20306.7	18324.4	14906.4	15958	24400	21804.6	25149.1	14497	15341.9	85.2219	19510.1	21261.7	14888.3	23592.3	35433.9	31123.1	23353	25686.6	16476.4	1563.54	23688.6	28100	27623	25689.9	17536.1	22737.5	24489.4	18920.6	21621.1
tr|A0A0A0MRJ7|A0A0A0MRJ7_HUMAN	LAAALGIR	392.756	2	25.6159	671.42	1	y	7	7917.13	6052.79	6263.85	4824.73	5118.74	4713.99	264.709	5594.14	56.2809	6055.46	5277.9		7162.64	4226.18	3727.16	4552.39	10161.8	7957.53	9254.48	4482.42	3783.77	182.694	6531.66	4539.48	3562.02	8134.19	10226.3	10115.6	6701.63	4621.65	5867.28	111.332	10434.1	9118.23	7497.51	8109.06	5778.42	8462.31	7556.8	3681.1	3980.32
tr|A0A0A0MRJ7|A0A0A0MRJ7_HUMAN	LAAALGIR	392.756	2	25.6159	529.346	1	y	5	4963.76	4679.31	4151.44	3065.22	3964.88	5928.54	335.586	3961.93		5318.03	3432.21	77.4904	4011.82	2549.52	3572.15	4400.9	5082.23	6589.83	6002.5	5332.59	2733.55	98.5845	3443.41	4329.4	2446.2	5038.58	6970.89	6888.17	4341.27	4221.59	3437.38	98.4154	5970.87	6459.09	5086.25	4018.07	4204.25	5578.52	6299.96	2975.72	3029.17
tr|A0A0A0MRJ7|A0A0A0MRJ7_HUMAN	LAAALGIR	392.756	2	25.6159	458.309	1	y	4	5404.63	4259.43	4185.66	3542.63	3907.62	4219.44		3531.17	98.5975	3108.25	2708.33	98.5845	4130.9	3496.76	3443.64	2729.68	4245.24	3297.4	5886.72	3661	1998.42	85.4517	1930.4	3787.03	2285.99	3939.88	5107.42	4916.87	4868.39	4225.36	2902	1063.74	5493.35	6211.5	5075.26	5304.21	3456.76	5408.93	4181.09	2588.42	2944.34
tr|A0A0A0MRJ7|A0A0A0MRJ7_HUMAN	LAAALGIR	392.756	2	25.6159	440.287	1	b	5	1824.84	1558.19	2052.89	1366.66	2405.2	2358.57		1587.87	498.032		1646.01		2197.47	1712.22	760.839	1327.77		2154.5	2035.74	2509.94		1362.94	1587.47	1978.99	1042.27	1631.92	3474.28	2044.67	1668.44	2209.54	1466.95		1785.15	1579.93	2251.03	1792.94	1211.21	1934.73	1764.55		1356.82
tr|A0A0A0MRJ7|A0A0A0MRJ7_HUMAN	LAAALGIR	392.756	2	25.6159	345.224	1	y	3	2165.94	3169.99	1362.47	3277.67	1187.09	2993.61	1864.85	2816.05		2886.59	1999.5			2424.91	2355.75		2664.2	2896.91	4259.49	2108.24	1684.8		1252.87	1185.09	904.771	1450.07	7532.73	3844.06	1560.16		2326.1		4419.04	2887.34	4015.96	4021.09	1636.24		4501.48	2042.31	1967.6
sp|P02774|VTDB_HUMAN	LPDATPTELAK	578.316	2	24.3792	658.377	1	y	6	225189	206593		85.3723	396237	332682	315516	85034.1	126858	164432	135.661	450977	214486	2307.23	1765.31	148652	190158	583.725		267131	48639.3	215350	271860	310010	180162	413292	265713	235952	168627	136550	129069	117471	197.179	676.172	115847	774.164	125790	94954.6	2298.04	158373	83659
sp|P02774|VTDB_HUMAN	LPDATPTELAK	578.316	2	24.3792	945.489	1	y	9	203651	188004	135.465		352597	308780	283632	79016.2	128816	164302	1172.06	426768	212027		839.972	140240	172867		85.3272	257727	40297.2	187140	248022	276273	154965	377563	248495	210398	146463	109165	119118	109842	83.9664	767.281	101905	145.983	104285	94325.7		139896	79167.8
sp|P02774|VTDB_HUMAN	LPDATPTELAK	578.316	2	24.3792	759.425	1	y	7	81710.8	68375.9		159.931	139747	121692	105904	30106.1	41087	54938		156709	68003.4	6233.45	6302.14	47454.1	71995.2		259.587	95494.9	16160.9	58148.6	93337.2	103670	54075.2	136939	87279.6	72440.2	50935.3	36683.5	41069.9	41160.5			37237.5		48961.7	27210.2	14866.8	47866.3	36767
sp|P02774|VTDB_HUMAN	LPDATPTELAK	578.316	2	24.3792	830.462	1	y	8	90446.8	95218.2		84.8338	172066	131739	130285	35587.3	61119	59942.4	197.025	201512	92675.5	8589.1	6599.46	59351	88633.7		53.5791	123069	16939.5	90546.8	111126	122186	69743.9	182555	112465	91657.7	71836.3	53125.4	60654.9	42629.4	145.768	190.838	41621	243.043	48763.2	39266.9	12242.1	59188.3	29157.9
sp|P02774|VTDB_HUMAN	LPDATPTELAK	578.316	2	24.3792	825.399	1	b	8	16570	15313.1	469.735	62.5113	31203.5	24161	22085	5388.35	8705.98	11421.4	319.35	38924.5	16853.5	6736.3	5767.06	9922.14	13218.7	238.128		25634.1	4802.54	14543.7	19974.4	18557.1	12620.4		21832.7	20847.6	11150.9	9208.86	9724.67	8401.35	165.72				8407.19	8278.34	7514.01	11199.3	7462.04
sp|P02774|VTDB_HUMAN	LPDATPTELAK	578.316	2	24.3792	1042.54	1	y	10	53156.7	52725.2	170.811		94157	79874.6	73090.7	21482.6	33621.8	36457.6		115380	54328.5	710.936	237.835	37249.7	45597.6	98.5715	67.1809	65556.6	9893.22	48594.2	65030.8	73408.8	43057.9	102026	60743.2	54288.8	36987.5	30417.2	30795	27950.8		85.3743	25832.8		28572.7	23339.9		32971.6	18516.8
sp|P02774|VTDB_HUMAN	HLSLLTTLSNR	627.862	2	33.4462	1004.57	1	y	9	510594	597915	554989	282580	443832	486849	370168	393555	447805	596423	350015	420091	624422	549850	401471	389627	467380	445271	327637	414954	260586	491778	427127	379832	414818	486109	720196	721989	564379	640751	493704	408086	319851	450325	414620	399382	363097	540491	253040	348107	434547
sp|P02774|VTDB_HUMAN	HLSLLTTLSNR	627.862	2	33.4462	1117.66	1	y	10	94181.2	86741.1	96756.8	48267.1	64161	54290.7	58860.8	52697.2	71104.7	79840.8	73434.8	79259.8	104691	87811.9	76781.2	63709.1	83628.4	66499.6	60909.7	75713.9	34216.3	102808	68990.6	65773.1	74287.3	85220.3	126235	132583	107093	89387.6	94582	56499	48518.6	63134.1	49381	62222.2	38515	69458.4	31116.2	53331.3	59517.6
sp|P02774|VTDB_HUMAN	HLSLLTTLSNR	627.862	2	33.4462	691.373	1	y	6	70686.3	97823.5	84438.6	38845.8	47869.6	50132.8	44071.7	41802.3	55189.6	71116.5	53327.3	52553.1	98981	86717.3	55634.3	61971.1	56205.2	54734.6	43856.9	47290	32236.7	69264.8	58910.1	54229.3	54449.7	61353.1	100770	105994	87027.5	83234	76916.2	51519.9	35724.7	63381.3	41505.3	60244.8	40643	61735.2	29309.7	45927.3	49938.9
sp|P02774|VTDB_HUMAN	HLSLLTTLSNR	627.862	2	33.4462	804.457	1	y	7	57289.1	66313.9	64641.6	35337.9	40160.1	36313.5	43428.3	34034.5	47203	49641.1	43769.2	42755.1	68788.6	52797.2	45681.7	43558.4	60119.7	47429.5	40484.1	40433.4	20781.3	63307.1	43445.1	44946.6	47230.5	61362.2	78654.1	80329.9	68140.1	55529.4	57215.7	45598.6	31270.6	47544.9	37875.8	45096.2	31479.9	44942.1	21088.2	38975.4	42443.8
sp|P02774|VTDB_HUMAN	HLSLLTTLSNR	627.862	2	33.4462	917.541	1	y	8	46865.2	39328.2	47352.8	28114	32175.3	27678.4	32946.8	24037.3	37690.3	36014.2	35400.8	36401.8	49089.1	47457.1	37787.5	31602.9	42106.5	33036.6	31318.6	33251.6	15937.1	51104	35689.6	32443.1	37476.4	40021.6	59137.3	65572.6	54645.8	41677.2	43525.3	27540.2	22795.7	33298.8	27106.8	33616.2	21696.6	37332.1	15215.1	27458.9	32223.1
sp|P02774|VTDB_HUMAN	HLSLLTTLSNR	627.862	2	33.4462	618.857	2	b	11	33970		33871.8	17327.3	25526.3	23135.9		18480.9	24271.5	27071.3	24505	19801.8	37499.7	30698.2	25368.5	19428.8	30786.7		20996.1		10891.8	34359.5	23767.7	23265.1	23559.7	28817.8	48211.6	43818.7	35284.7	29027.4	26587.2			23596		24368.7		28588.9			20194.7
sp|P02774|VTDB_HUMAN	HQPQEFPTYVEPTNDEIC[CAM]EAFR	903.075	3	40.8204	1351.59	1	y	11	1.11967e+06	1.07957e+06	1.10661e+06	757225	1.03438e+06	875820	882963	640223	881217	873301	847822	1.04256e+06	1.12776e+06	1.01168e+06	1.02715e+06	1.05913e+06	1.05969e+06	1.04793e+06	746209	855945	429582	1.15348e+06	808787	806583	948861	1.25139e+06	1.6906e+06	1.3924e+06	1.20516e+06	1.08434e+06	1.03921e+06	1.13155e+06	838163	780151	583029	919365	590495	814539	475582	788526	760969
sp|P02774|VTDB_HUMAN	HQPQEFPTYVEPTNDEIC[CAM]EAFR	903.075	3	40.8204	1128.51	1	b	9	292839	277728	284997	196162	283811	224917	229892	173629	230247	232301	212397	281207	296826	274370	265939	282169	282332	277879	202823	216137	112493	312768	216386	217655	246347	313524	449214	364095	320695	286622	273424	297361	230091	204997	163504	243147	157909	215918	131039	203024	215736
sp|P02774|VTDB_HUMAN	HQPQEFPTYVEPTNDEIC[CAM]EAFR	903.075	3	40.8204	1356.62	1	b	11	515300	484556	502090	350068	478247	406374	401931	291342	388648	407243	363007	483287	548805	447258	471285	482544	478583	495102	338740	433715	196526	519680	403090	373973	433347	544715	765300	674874	541248	503702	452969	513946	378991	333896	254976	440923	286137	381309	227997	338389	324268
sp|P02774|VTDB_HUMAN	HQPQEFPTYVEPTNDEIC[CAM]EAFR	903.075	3	40.8204	1480.64	1	y	12	228013	208405	236729	160399	233686	177261	182054	151363	181692	182848	177029	219733	241725	219610	217441	222856	226812	227357	158265	181514	85915.9	248553	168196	174763	208410	255636	356600	305927	257762	217815	212940	250065	161877	165208	120582	199991	125623	164384	101479	169825	160388
sp|P02774|VTDB_HUMAN	HQPQEFPTYVEPTNDEIC[CAM]EAFR	903.075	3	40.8204	965.448	1	b	8	213670	195489	203370	135326	193331	160457	160437	127567	160758	172559	160892	207218	215287	194424	191114	203797	202016	200315	149229	158851	80702.1	215946	144595	153750	163847	222554	337333	256084	231462	212202	184640	214179	173887	152079	111114	170289	120604	144624	94304.6	149250	158424
sp|P02774|VTDB_HUMAN	HQPQEFPTYVEPTNDEIC[CAM]EAFR	903.075	3	40.8204	1153.49	1	y	9	141467	132866	144422	84952.6	131991	105425	107237	76408.9	111784	109705	100876	130339	138781	135386	126673	130281	137238	133759	96465.8	105420	52031.3	138179	92916	93519.7	123370	144414	208272	173078	157443	143162	132439	147390	106204	112167	78688.3	125877	68449.4	96320.9	52371.6	102467	107195
sp|P02774|VTDB_HUMAN	FPSGTFEQVSQLVK	783.912	2	44.3573	1322.7	1	y	12	67842.5	60590	57681	29926.7	51176.3	47296.3	50664.2	23062.1	40528.2	53974.1	46637.1	51945.2	72717	48415.5	30768.4	45173.2	32365.9	47262.8	21365.9	31162.6	12942.8	46181.6	49979.2	50334.5	48060.5	45104.8	123837	68230	59506.4	40087.8	43077.7	38167.7	33914.4	47759.5	33034.3	42745.7	40893.2	35463.1	17313.7	38113.4	33227.9
sp|P02774|VTDB_HUMAN	FPSGTFEQVSQLVK	783.912	2	44.3573	1077.59	1	y	9	39464.7	30415.5	28822.6	18023.6	24605.1	23205.6	22678.3	11934.1	21810.9	28581.5	26681.7	23839.2	37192.2	28364.7	18789.2	21814.1	16137	26172.7	10677.1	15478.3	5468.81	24294.7	25234.1	23991.5	25097.7	22280.8	61655.3	30399.7	27978	25851.8	21576.1	22087.8	18957.1	21185.3	20180.5	23309.7	22267.9	17476.1	7811.23	21015.8	15809.1
sp|P02774|VTDB_HUMAN	FPSGTFEQVSQLVK	783.912	2	44.3573	1235.66	1	y	11	30829.3	21887.9	24393.3	12126	22416.4	21946.5	26711	10930.1	19072.5	20332.2	20649.3	23185.4	29678.5	20725.7	15704.1	19362.5	16294.1	21082.6	10264.3	15601.6	7875.46	20331.6	19235	20903.7	21904.9	20346.2	48883.8	26625	25688.9	16230.7	18941.8	17028.8	13759.9	16269.7	14557.4	18623.7	16516.9	15292.1	6441.42	14753.8	10306.8
sp|P02774|VTDB_HUMAN	FPSGTFEQVSQLVK	783.912	2	44.3573	930.525	1	y	8	36255.7	30251	32384.6	14604.9	20773.3	23016.6	23665.1	10276.1	23652.6	28412	24524.7	27380.8	35996.2	23606.9	15786.7	22954.8	15494.3	27329.5	12244.1	13695	5140.74	23656.9	22948.9	20356.4	25002.6	21400.7	53882.4	31085.6	31025.1	17416.8	20450.1	19755.2	13681.1	19783.6	18386	19904.5	20476.3	17939.9	9071.3	19361.2	15370.5
sp|P02774|VTDB_HUMAN	FPSGTFEQVSQLVK	783.912	2	44.3573	801.483	1	y	7	25658.1	20444.9	18454.9	9092.92	15595.6	14201	15745.9	9199.6	13923.1	20216.1	14302.3	16847.9	23631	19764.1	10474.5	14594.5	12127.8	16698.6	8406.71	10103.5	4212.11	16547.7	16830.7	17404.3	15467.3	15160.5	39021.6	23580.4	20678.8	13622.8	14977.3	12053.8	11315.2	13753.9	11714.2	13907.8	10620.3	12385.6	6341.24	13442.9	8258.45
sp|P02774|VTDB_HUMAN	FPSGTFEQVSQLVK	783.912	2	44.3573	1208.56	1	b	11	17910.8	12897	16240.2	7907.31	11224.4	10260.3	9693.65	6933.34	8235.36	13163.8	10385.4	11306.8	16504.3	10926.7	9172.99	10131	6842.71	11210.9	5205.37	8054.47	3926.33	9547.27	12998.7	11806.8	10986.2	9929.57	24869.7	14878.3	15515.8	8229.59	10405.6	8438.04	8634.6	9842.41	7239.61	10062	10232.9	7177.25	5872.27	9581.12	5857.22
sp|P02774|VTDB_HUMAN	EVVSLTEAC[CAM]C[CAM]AEGADPDC[CAM]YDTR	840.01	3	31.5585	926.367	1	y	7	550855	622931	480262	460453	496098	509237	527715	372982	510819	545522	495629	414206	663690	652011	525365	539877	509288	504862	343344	572508	237094	734482	437317	500584	573079	786922	687257	800432	586410	529555	533811	515957	416792	494242	394103	489601	336172	421533	265446	372991	424689
sp|P02774|VTDB_HUMAN	EVVSLTEAC[CAM]C[CAM]AEGADPDC[CAM]YDTR	840.01	3	31.5585	1169.45	1	y	10	144106	159676	119858	130677	127521	145851	141504	93986.2	135457	139958	136887	115346	161054	170141	140846	147362	141961	136069	91952.5	164515	65832.5	198601	106839	131457	147395	208691	182845	191985	153813	135797	135221	122923	108914	125418	104557	126689	99683.8	109128	71817.6	100651	106893
sp|P02774|VTDB_HUMAN	EVVSLTEAC[CAM]C[CAM]AEGADPDC[CAM]YDTR	840.01	3	31.5585	1041.39	1	y	8	175620	205862	163119	147548	158121	176886	160947	118465	168253	166673	149208	137091	219241	214465	180124	169019	173363	169953	111876	181437	80839.3	246564	150222	159925	174441	251051	229142	264283	201017	171785	162449	165428	135606	163155	135304	162527	117602	133171	97143	122049	128939
sp|P02774|VTDB_HUMAN	EVVSLTEAC[CAM]C[CAM]AEGADPDC[CAM]YDTR	840.01	3	31.5585	1298.5	1	y	11	50395.7	55444.1	42774.8	43911.2	49665.3	58039.4	52586.9	31616	45685.8	47662.2	40681.4	40036.1	57029.6	59460.7	51712.6	51591.2	44780.7	51260.5	29937.5	55123.5	22523.7	80826.8	40620.2	46970.3	62001	71571.7	59722.2	68772.8	54654.4	45350.7	48360.2	45226.9	36715	47269.4	37559.5	46339.5	36029.6	44942.5	29604.6	34641.1	32904.7
sp|P02774|VTDB_HUMAN	EVVSLTEAC[CAM]C[CAM]AEGADPDC[CAM]YDTR	840.01	3	31.5585	1112.43	1	y	9	32321.9	44885	35675.5	29048.4	34626.8	32561.1	32561.8	24531.3	37730.8	30931	34611.7	31574.8	43428.8	49064.2	35786.8	36365.9	36036.2	33613.8	25837.7	41273.7	17175.4	49567.5	30206.2	36204	40998.7	46903.7	49703.9	54718.5	40510.4	35394.1	31884.1	28007.8	31526.4	32301.6	25129.5	30716.7	26340.6	27895.1	19768.9	27143.5	28639.1
sp|P02774|VTDB_HUMAN	EVVSLTEAC[CAM]C[CAM]AEGADPDC[CAM]YDTR	840.01	3	31.5585	1369.53	1	y	12																		24894.9											30405.5						17835.3		18002.1
sp|P02774|VTDB_HUMAN	LPD[1Me]ATPTELAK	585.324	2	24.371	959.504	1	y	9			141334	61778.2							168722		146281	218857	81161.1	78866.9	120459	92460.2	53619.2						99077.9		90295.2	60773.7	50312.3	49395.2	42227.7	44793	78054.2	190608		79514.6		48137.5	367.511		44157.9
sp|P02774|VTDB_HUMAN	LPD[1Me]ATPTELAK	585.324	2	24.371	830.462	1	y	8	53366.2	41351.9	118317	58460	73675.4	66891.7	60299.4	15386.1	24971.9	34760.2	162619	84653.4	176336	202543	69226.2	106266	124216	77038.9	54040.7	54049.2	9617.69	33219.9	59219.7	59830.3	125825	81965.1	130445	104964	75416.9	75223	67670.4	63789.5	72048.3	172806	20516.7	71475.6	27341.9	69131.5	368.137	29930.1	58357.8
sp|P02774|VTDB_HUMAN	LPD[1Me]ATPTELAK	585.324	2	24.371	658.377	1	y	6	139236	115016	129467	65189.3	203072	185199	182894	46127	73648.7	86948	184933	241953	267403	216716	82054.4	179882	220147	88011.8	53576.3	149885	22270.1	102573	149032	179538	199322	221653	248242	181066	138255	129517	112930	112075	74488.1	192806	61587.6	80044	69390.1	109145	657.818	91077.8	91821.2
sp|P02774|VTDB_HUMAN	LPD[1Me]ATPTELAK	585.324	2	24.371	759.425	1	y	7	36716.6	33143.1	59777	23590.5	59346.8	57876.4	52058.5	14704.8	22485.6	29814.2	72875	73590.8	97811.3	100802	37245.5	63193.2	80740.5	41172.1	23169.5	43243	7349.58	29681.8	56681.2	49629.6	74132	70936.1	90937.1	66583.2	43460.4	44267.1	40891.4	39881	31709.3	84751.4	17519	34408.7	26154.4	36272.3		30900.9	31076.5
sp|P02774|VTDB_HUMAN	LPD[1Me]ATPTELAK	585.324	2	24.371	1056.56	1	y	10			29787.7	14606							35678.9		33188.1	53712.4	18870.6	19518.8	26913	18578.2	14077.4						22271.9		20264	16669.3	13537.1	10838.4	9932.05	10205.2	18250.3	48197.1		20090.9		10739.7	85.3723		9612.81
sp|P02774|VTDB_HUMAN	LPD[1Me]ATPTELAK	585.324	2	24.371	839.415	1	b	8			11433.5	6334.61							14265.5		14022.6	17161.7	6917.85	7691.54	8846.51	8462.69	4815.07						9453.19		10866.1			5005.75	3975.23	4816.27	7559.95	17063.4		8781.2		4568.3	132.236		4685.93
sp|P00734|THRB_HUMAN	ELLESYIDGR	597.804	2	35.6982	710.347	1	y	6	838797	1.01494e+06	983422	548473	890663	665025	716248	606037	766889	688542	780699	785006	951461	700211	731089	750284	703867	676011	516178	632911	308714	400754	736490	617505	596274	715343	817129	968462	794820	692408	696020	671696	504302	611186	523412	628297	669168	583786	529597	539186	637481
sp|P00734|THRB_HUMAN	ELLESYIDGR	597.804	2	35.6982	839.389	1	y	7	696213	811323	812846	444094	708573	547664	557909	467125	644080	559622	647208	618959	752999	563210	601846	609552	587178	546929	411126	514210	239612	315274	589961	485973	481438	573039	648775	774403	635289	545947	536834	551885	385256	506568	403352	509101	527503	477329	428860	455905	514220
sp|P00734|THRB_HUMAN	ELLESYIDGR	597.804	2	35.6982	952.473	1	y	8	501173	567373	581517	329648	512895	391187	412455	340755	451409	392981	462275	459972	549971	387355	408451	423592	407860	393562	302367	351942	162153	240561	426571	354297	332876	397733	452576	558278	439945	389150	387952	382141	277635	358708	283222	353258	377787	342162	298256	308162	365842
sp|P00734|THRB_HUMAN	ELLESYIDGR	597.804	2	35.6982	623.315	1	y	5	281476	321647	324114	180004	286510	213216	221934	173475	239907	211671	246846	239518	295362	226440	220885	234031	220320	214801	153060	205056	86021	119296	233242	183066	182483	225619	245149	302385	249266	201553	206879	202425	151724	194096	154062	181733	203874	186618	163146	164465	200961
sp|P00734|THRB_HUMAN	ELLESYIDGR	597.804	2	35.6982	1065.56	1	y	9
sp|P00734|THRB_HUMAN	ELLESYIDGR	597.804	2	35.6982	735.356	1	b	6
sp|P00734|THRB_HUMAN	HQDFNSAVQLVENFC[CAM]R	655.307	3	45.0033	800.332	1	b	7	462910	527785	336760	285935	381894	347636	322317	280166	356431	346823	388484	389257	405669	348105	337952	361761	247815	294621	219304	304136	135620	226527	379130	285799	243660	368162	582677	337531	360972	339036	326271	270858	254501	278460	218808	315406	319833	226215	214379	228438	295719
sp|P00734|THRB_HUMAN	HQDFNSAVQLVENFC[CAM]R	655.307	3	45.0033	725.304	1	y	5	544549	614448	409065	350577	451301	414274	416477	339563	445995	417177	453820	458046	508333	432279	424651	437841	319061	351149	253657	368689	162980	277249	494155	355869	275929	431381	671566	412990	439348	397289	403012	332585	288898	320458	258616	360191	434913	289516	287750	294515	410988
sp|P00734|THRB_HUMAN	HQDFNSAVQLVENFC[CAM]R	655.307	3	45.0033	824.372	1	y	6	575066	656383	432125	372608	474123	405453	436899	342585	427730	422004	493112	501078	528478	436394	408076	465387	305347	373446	284042	359828	164088	285376	483507	361649	295723	463617	701931	431999	428310	398826	411019	336815	292458	314003	262283	379080	407035	297764	282731	270989	390082
sp|P00734|THRB_HUMAN	HQDFNSAVQLVENFC[CAM]R	655.307	3	45.0033	729.295	1	b	6	131140	137034	91319.1	73671.2	101521	92714.9	98400.2	75730.2	93057.2	100220	108629	100727	114702	96250.4	100146	99310.9	72953.2	74750.5	63010.6	85242.3	35767.2	56109	106369	72480.3	66025	99841.3	169683	93196.3	86170.2	87970.7	93949.5	67910.5	71198.8	71945.4	60008	76924.6	88568.3	63930.7	55107.2	61889.9	77738.4
sp|P00734|THRB_HUMAN	HQDFNSAVQLVENFC[CAM]R	655.307	3	45.0033	899.401	1	b	8	255233	284890	174629	155047	207339	180131	187439	151668	181427	187566	202334	204536	227963	172232	182079	206644	125804	157379	114872	153393	68515.3	128449	205617	153067	133603	202545	297639	199298	190023	164153	173201	151367	120178	145657	120265	162592	169508	118357	118606	127870	169171
sp|P00734|THRB_HUMAN	HQDFNSAVQLVENFC[CAM]R	655.307	3	45.0033	1027.46	1	b	9	224030	247166	174411	139770	184792	163963	156535	129854	166402	158524	192709	196903	201395	169946	171045	176172	117119	149011	99154.6	143521	61428.7	101077	197670	136307	115664	175626	271848	166883	171639	153857	154126	136451	114271	132405	97483.3	158156	151167	107958	111710	113093	142253
sp|P00734|THRB_HUMAN	GDAC[CAM]EGDSGGPFVMK	763.816	2	25.6651	994.466	1	y	10	241827	273261	269592	107968	200201	156059	158756	133315	158560	162936	166978	256312	243369	159389	140649	158900	184340	171204	99245.9	110859	55152.3	94025.5	147257	130112	128047	154542	308868	257889	189847	161513	158672	151659	105201	150415	98028.6	169067	143201	132593	112838	116828	128308
sp|P00734|THRB_HUMAN	GDAC[CAM]EGDSGGPFVMK	763.816	2	25.6651	1123.51	1	y	11	138334	148945	141840	58332.7	102327	88084.4	80523.2	66704.2	87542.5	94908.8	87436.1	143802	135004	85351.6	77787	79284.4	97001.9	92944.7	52298.6	58738.4	32312.5	51751.9	84327	70829.7	68308.1	82625.6	163027	136371	98966.5	86389	90863.9	79866.3	59162.9	80419.3	52326.4	95944	68345.9	63973.3	60034.7	55361.5	74808.7
sp|P00734|THRB_HUMAN	GDAC[CAM]EGDSGGPFVMK	763.816	2	25.6651	822.418	1	y	8	83614.5	101270	104071	36302.8	68713	56110	52556.3	43498.4	62729.2	54834.2	60032.6	101563	92670.7	54904.1	53610.5	54492.8	65753.2	64190.2	31988.1	44555.6	21941	34480.4	53435.9	45743.7	41216.3	53512.7	116279	90339.4	70794.1	52257.6	55599.6	52576.1	41437.3	51705	32209.4	60479.7	47766.4	50225.6	39557.4	41238.2	42358.6
sp|P00734|THRB_HUMAN	GDAC[CAM]EGDSGGPFVMK	763.816	2	25.6651	937.445	1	y	9	45139.5	49578.2	51475.6	18977.1	35545.4	31213.9	27381.8	20903.4	29867.9	31326.9	30393.8	45210.4	37081.8	29211.8	27001.1	24830.6	35356.9	33474.8	17906.6	21972.4	12565.8	14521.4	27561.3	22777	21408.5	31205.2	61589.8	44430.5	35305.6	27172.9	27848.2	26393.4	18263.7	25926.8	16681.5	28644.6	27881	24204.9	20886.5	22434.7	22405.2
sp|P00734|THRB_HUMAN	GDAC[CAM]EGDSGGPFVMK	763.816	2	25.6651	1283.54	1	y	12	21473.2	25421.1	23312.4	10121.4	17992.6	14128.7	13942.2	9867.44	13187.4	14059.9	15258.2	23555.7	17318.3	15253	11605.9	12881.7	15860.7	18338.8	8230.96	10848.3	4463.76	9265.42	13557.7	11842.3	12176.3	14242.6	25729	22581.6	17102.5	15717.9	14382.4	12366.8	10118.2	15889.6	8021.95	17324.8	11357.5	11857.5	10203	11485.2	10923.7
sp|P00734|THRB_HUMAN	GDAC[CAM]EGDSGGPFVMK	763.816	2	25.6651	1249.48	1	b	13	38954.9	40271.3	46596.5	21332.5	34837.4	25968.4	23675	23055.5	24940.4	25933.3	25036.6	42195.3	38108.7	26387.8	25152.2	24765.4	31333.4	30771.5	14611.1	18137.5	11819.5	14168.5	24086	24268.2	21327.1	25601.9	52838.9	46763.8	29493.3	23246.5	29423.9	22510.9	17633.4	24019.3	18424.2	27094.9	22457.6	24956.1	19103.5	18965.4	21894.3
sp|P00734|THRB_HUMAN	NPDGDEEGVWC[CAM]YVAGK	898.383	2	38.5856	1039.5	1	y	9	71918.6	85838.2	87239.6	41110.4	67025.2	46917.3	50343.9	37664.5	48463.8	51266.1	58200.8	51353.6	63745.6	52816.3	41975.5	58973.6	47374.7	46793.4	30030.5	39922.3	17284.7	30241.6	53074.1	39675	36227.9	35303	62688.8	75623.6	56586.1	47203.6	51757.6	45002.3	32996.1	42212.5	36865.5	43079.9	56389.6	49492.9	26524.1	32555.1	43279.9
sp|P00734|THRB_HUMAN	NPDGDEEGVWC[CAM]YVAGK	898.383	2	38.5856	1469.64	1	y	13	39114.6	52416.4	55266.4	24392	36384.6	29627.6	31298.9	25582.2	32183.5	31372.4	39001.6	31913.1	39138.1	35573	27839.4	39760.9	31012.9	34110.4	17227.6	23643.9	11495.2	21960.2	37358.4	23440.4	24660.8	22376	38111.7	45057.8	33171.9	28774.5	29239.4	25941.8	20572.9	24509.4	20511	29106.4	35333.6	23126	17926.6	24122.4	24727.4
sp|P00734|THRB_HUMAN	NPDGDEEGVWC[CAM]YVAGK	898.383	2	38.5856	1168.55	1	y	10	29060.4	41246.5	39876.8	17628.2	28647.2	27465.2	24201.3	20632	30743.9	28553.9	27356.6	25148.9	30993.9	28038	21714.1	25218.7	26645	26821.9	16681.7	19909	9258.07	13323.8	25764.4	23326.8	24051	17782.1	31945	36929.1	27140.7	24541.7	26299.9	20547.2	16913.1	22485.3	18378.9	22077.3	25991.5	21984.9	16551	19326.7	18534.4
sp|P00734|THRB_HUMAN	NPDGDEEGVWC[CAM]YVAGK	898.383	2	38.5856	913.353	1	b	9	37321.4	40827	39942.8	20085.1	31790.1	26600.3	31455.2	26461.8	30847.2	28078.9	39242	35302	35233.7	29535.9	27084.7	31852.7	30405.9	28544.2	17866.3	20460.5	12452	19115.7	27074.8	22883.3	22136.5	21602.9	38755.7	48089	36137.1	26391.9	26740.7	25421.2	19109.7	28707	16574.3	32347.4	27519.8	27330.4	16464	16684.5	21567.9
sp|P00734|THRB_HUMAN	NPDGDEEGVWC[CAM]YVAGK	898.383	2	38.5856	1297.59	1	y	11	19610.8	28679.4	28528.6	13953.3	20865.5	15032.9	19088.4	12119.6	16732.2	19172.5	18119.7	20319.7	21636.8	18126.6	11995.9	14772	15963.3	16509.3	11367.8	13828.2	6688.09	9596.69	18728.7	12402.1	14351.5	17383.9	23550.5	29412.1	18896.9	14134.3	15453.1	15892.2	12896.1	16125.1	13186.2	15759.2	17766.7	13807.2	12684.4	12073.6	18455.9
sp|P00734|THRB_HUMAN	NPDGDEEGVWC[CAM]YVAGK	898.383	2	38.5856	1412.62	1	y	12	11999	16999.4	13671.3	6963.04	12015.3	9973.38	11203.5	7587.46	12318.7	9172.63	12371.5	11201.1	11571	9069.41	7162.33	9387	10105.2	10944.8	6202.13	7520.07	4313.36	5706.93	9390.14	7530.78	7332.37	8396.6	16939.3	14667.3	12811.5	11156.4	9778.44	8798.84	6611.75	9318.15	8040.85	10350.4	11509.1	7528.17	7844	6556.27	8220.52
sp|P00734|THRB_HUMAN	TATSEYQTFFNPR	781.368	2	35.8398	1072.52	1	y	8	235630	304658	270070	131325	214243	192300	173906	140646	173559	182403	203366	215511	252658	177366	181075	181737	174309	193880	128115	148893	74785.6	103237	179388	138532	137935	170145	261900	281325	213751	150297	176887	159309	105236	153590	107160	158196	154843	134419	133266	128396	144674
sp|P00734|THRB_HUMAN	TATSEYQTFFNPR	781.368	2	35.8398	909.458	1	y	7	198333	236870	227409	102845	171233	155000	137440	127459	140174	152087	165791	186225	186050	139112	135227	145768	145771	143456	108261	126705	57587.2	85865.5	139138	107864	102605	125271	209378	233818	165179	135556	150430	140912	100900	124133	90404.4	133796	136353	128653	103331	102368	123136
sp|P00734|THRB_HUMAN	TATSEYQTFFNPR	781.368	2	35.8398	1288.6	1	y	10	102115	125143	110881	54865.5	82983.7	79389.5	76962.6	62029.1	72298.5	68036.9	90016.7	103066	109723	72691.2	83095.8	74617.7	78991.8	75217.9	58750.9	64667.3	34065.8	43962.5	76745.6	65393.6	55975.4	73417.8	114578	112964	94419.3	69670.9	78627.3	72859.8	53313.5	65181.8	53221.8	75340.8	69522.7	57608.4	54717.4	52625.7	58979.1
sp|P00734|THRB_HUMAN	TATSEYQTFFNPR	781.368	2	35.8398	1201.56	1	y	9	72499.3	89528.8	82050.5	42294	59794.1	54170.9	53549.3	37946.1	53110.4	49809.3	58549.4	69283.2	71859	53724	53374.8	51604	57173.2	56760.8	36238.7	51355	21434.4	33382.9	53143.9	43223	40918.6	47670.1	83674.3	79534.2	63000.7	54116.5	46084.7	42723.5	33580.1	49820.2	33610.2	47501.3	53086.4	43190.7	45499.3	40658.6	46848.5
sp|P00734|THRB_HUMAN	TATSEYQTFFNPR	781.368	2	35.8398	1389.64	1	y	11	55981.7	66847.7	61111.7	35478.8	46198.9	42495.8	45201.5	35022.2	43932.8	43236.3	45266.3	54985.4	56603.1	42739.8	46747.7	46230.1	43394.9	44337.8	38152.5	41275.2	21627.4	28697.6	42566.2	38221.4	35541.1	41289.7	55977.9	70296	49690.1	43047.4	40493.8	31949.9	26118.1	38884.2	26499.4	37188.1	40951.6	37273.5	38627.1	38174.5	39545
sp|P00734|THRB_HUMAN	TATSEYQTFFNPR	781.368	2	35.8398	882.384	1	b	8	19357.6	22527.7	21256.7	9548.32	16902.5	14419.5	14088.7	12057.3	15867.8	13451.9	14669.7	18423.8	18625.3	14224.9	15920.8	13607.5	14575.7	14620.2	10162.8	14108.6	6136.72	11196.8	14248.3	14277	11928.5	12621.6	22725.3	26688	20248.5	12497.4	16517	13541.5	9559.82	14484.7	11263.6	12251.5	14792	12022.1	13309.7	10855.9	13205.1
sp|P00734|THRB_HUMAN	LAVTTHGLPC[CAM]	534.779	2	26.1932	793.457	1	b	8	119376	103301	181386	24852.4	98.5845	429.505	75745.6	37018.8	57649	75690.7	77994.1	103838	114239	56504.6	591.554	47927.5	56578.7	46920.6	17355.5	23255.5	466.68	98.4733		45889.2	46231.8			82854	148.015		52711.2	57695.3	98.5065	52162	25401	57081.7	144.708	51790.9	85.4399	42323.2	38731.8
sp|P00734|THRB_HUMAN	LAVTTHGLPC[CAM]	534.779	2	26.1932	884.429	1	y	8	24926.3	21425.6	33605.6	6044	838.269	67.1549	14087.9	11606	13603.9	15539.1	12621.6	20679.5	23507.1	13697.4	195.611	12866	14222	12478.1	5319.37	7712.51	62.5509	200.664	517.033	10817.4	13039.7		969.173	17701.1	57.0249		10461.7	12178.6	340.615	15327.5	8253.07	13588.7		16831.5	183.889	8550.09	12699.7
sp|P00734|THRB_HUMAN	LAVTTHGLPC[CAM]	534.779	2	26.1932	680.373	1	b	7	15385.3			4304.54			7735.94			9082.82	10014.3					10245.6	8866.05			4287.1		739.21	1096.65	5770.34		2266.49				2340.93	7501.95	4861.46							472.792	4678.57
sp|P00734|THRB_HUMAN	LAVTTHGLPC[CAM]	534.779	2	26.1932	785.361	1	y	7	13483.7	12089.4	24231.7	3724.34	1163.96		7823.86	5421.3	8818.97	9622.04	8681.8	14503.2	14756.1	8243.97	369.599	8033.82	10684.3	12044.3	2453.24	4412.22	394.696	577.367		7933.45	6166.11	213.002	1750.86	12260.1	368.848	567.295	9694.83	10609.2	572.217	7754.25	4966.73	10308.2	459.254	11798.1	962.027	5694.51	7744.21
sp|P00734|THRB_HUMAN	LAVTTHGLPC[CAM]	534.779	2	26.1932	955.467	1	y	9	9169.68			2729.39		141.209	6785.88	5657	7889.76	6631.57	7325.71	12502.1	8337.94	4796.83	355.079	6465.76	8414.71	7013.38		2515.19		2072.49	112.545	7170.75	4024.95	400.247		9565.98	625.516	594.769		6192.31	240.602	6511.52	3720.21	8793.46	488.341	7061.95	893.93	5138.88
sp|P00734|THRB_HUMAN	LAVTTHGLPC[CAM]	534.779	2	26.1932	684.313	1	y	6				2575.08	3492.24				3401.16						1490.71	3216.04		6065.86	1562.74	1449.69	923.54	278.633	289.103		3427.24		4217.21	4515.03							1707.92	7099.87					3571.98
sp|Q4LDE5|SVEP1_HUMAN	ISC[CAM]GPPAHVENAIAR	531.272	3	20.3036	739.862	2	y	14	1058.07			834.767		1647.15	2361.72		4919.9		1044.3	1261.7	955.006	1945.49		241.892		3357.93	2425.85	1189.67	1811.03	2157.64	183.887	1174.53	1644.84	2249.88		7732.22	2058.88	1307.97			1272.87			3648	1952.67		85.4399	2416.42	1562.76
sp|Q4LDE5|SVEP1_HUMAN	ISC[CAM]GPPAHVENAIAR	531.272	3	20.3036	587.82	2	y	11	644.021	170.878		591.568	85.4517	1611.07	1367.12			773.126	269.497	955.112	1465.75	650.667	394.4	269.475	808.426		254.364	479.563	2254.45	78.8498	368.095		1169.97		170.789	1546.34	933.335	1107.29	394.389	1183.1		466.408	85.4399	3043.21	946.329	1036.83		1636.64	887.308
sp|Q4LDE5|SVEP1_HUMAN	ISC[CAM]GPPAHVENAIAR	531.272	3	20.3036	616.331	2	y	12	1055	1087.64	250.923	1445.7	328.466	2038.27	2111.03	1484.16	3227.4	1458.02	994.736	1093.81	1762.72		802.789	1459.21	324.795		131.693	1656.04	1165.75		109.921	154.954	873.211	2072.73	2728.77	2016.82	1207.45	2222.53				1555.8	101.173	4646.47	1560.88	1195.43	295.688	1504.73	2068.11
sp|Q4LDE5|SVEP1_HUMAN	ISC[CAM]GPPAHVENAIAR	531.272	3	20.3036	696.346	2	y	13	1320.96	605.849	605.46	2376.45	67.1652	2255.46		1470.03	2442.76	1956.53	1718.39	1693.05	1880.79	1566.01	255.603			2724.23	135.514			259.078	317.243	411.001	1359.08	3084.12	1780.63	3098.62	2129.46	1351.41	295.395	1156.93	52.8729	1855.5	728.385	2367.04		2585.91	1159.77	1383.15	2681
sp|Q4LDE5|SVEP1_HUMAN	ISC[CAM]GPPAHVENAIAR	531.272	3	20.3036	1077.58	1	y	10	1421.28	907.051		1008.8	85.4399	2129.55	1216.08	158.904	2030.74	1945.53	223.827	854.177	394.389	775.596	874.218	709.866	8627.92	2425.42	147.981	749.299	1188	85.4399	2894.29	58.0949		1306.62	85.4503	2142.92	1146.53	1060.78	6635.77	1616.1				183.311	1649.74		287.723	1992.15	676.695
sp|Q4LDE5|SVEP1_HUMAN	ISC[CAM]GPPAHVENAIAR	531.272	3	20.3036	772.431	1	y	7			762.442		1092.24							1270.43									2011.13	107.657				2056.61		614.751					77.4798			10466.2				2268.4
sp|Q4LDE5|SVEP1_HUMAN	FSEAFETTLGK	615.306	2	31.4558	995.504	1	y	9		2258.19		2100.82		2449.98	3277.84	2086.59	3595.03	3278.62	1414.82	1516.73	3212.12	1600.57	726.143		2731.53	2940.92	2296.58	1941.39	2414.55	1280.16		2121.6		2223.52	4513.5	3538.12	2980.78	2499.31	2168.94	2553.31	1861.15			6305.67	2789.85	5712.74	1968.86	3452.72
sp|Q4LDE5|SVEP1_HUMAN	FSEAFETTLGK	615.306	2	31.4558	795.425	1	y	7	1717.95	2425.01		1961.62	264.175	2995.5	4050.35	1925.71	6430.27	376.394		1534.78	3087.35	261.186	2035.98	1704.52	3581.23	5490.51		930.035	2643.57	2946.83	453.199	3715.42	4014.8	3989.07	4413.29	1042.06	4178.28	2623.78	4140.95	2656.68	1792.68	525.397		4671.75	3450.23	740.945	1649.82	3685.36	1162.19
sp|Q4LDE5|SVEP1_HUMAN	FSEAFETTLGK	615.306	2	31.4558	866.462	1	y	8	4898.3	2778.05	1608.31	1186.82	138.475	4364.3	4226.79	1894.22	4641.7	430.941		2237.06	5019.22	119.097	1639.65	290.492	2460.89	5357.59	3199.43	2259.73	2250.96	2360.24	873.375	2721.07	2082.68	4324.88	4489.6	606.553	4278.07		4584.3	3066.83	1536.08		2301.01	6884.95	4271.06	201.097	3192.05	3096.09	2874.38
sp|Q4LDE5|SVEP1_HUMAN	FSEAFETTLGK	615.306	2	31.4558	1082.54	1	y	10	1683.61	958.928	2616.63	1794.17	228.786	2061.2	2811.53	1731.18	3250.74	58.0914	721.116	1411.68	2324.68		1211.01	1556.71	2934.92	3427.26	3570.92	1396.71	2118.84	2420.41	269.33	1711.09	834.493	2165.71	4177.86	713.978	2146.26	2579.97	2526.87	2766.93		2054.58	827.182	3752.69	2610.27	196.792	2268.78	4270.35	3664.51
sp|Q4LDE5|SVEP1_HUMAN	FSEAFETTLGK	615.306	2	31.4558	648.356	1	y	6	1770.05	3602.6	1900.63	1603.01		3733.93	1197.13	2452.88	3570.31		1660.33	2648.94	3422.37	655.886	896.317	979.58	1987.85	3878.66	2002.38	2202.51	2458.49		561.097	2292.73	2531.61	2753.91	5276.66	1182.43	3287.97	3358.03	2681.62	1725.06	4109.77	370.104		2853.71	2582.95	711.014	1949.08	4540.18	1022.24
sp|Q4LDE5|SVEP1_HUMAN	FSEAFETTLGK	615.306	2	31.4558	711.298	1	b	6	367.03		420.634			383.521	1341.34			408.423			666.199		356.033	447.165	1657.34	449.367	712.879	256.341		268.229	549.692		367.163	1304.89	282.885			536.417			637.021		588.186	961.868		524.497	702.634		572.827
sp|Q4LDE5|SVEP1_HUMAN	EGHVLQGPSVLK	421.907	3	21.425	600.372	1	y	6	170.901			20713.2		320.6	39507.6	25901.1	21986.8	245.753		57666.5		98.5845	152.586	58.0949	47082.9	129.673	23243.9		48931.1	35369.7	331.339	98.4664	28197.9	31069.7	65430.8	129.557	35591.7	124.37			35003.6	26402.6	16256			22166.5	269.384		23202
sp|Q4LDE5|SVEP1_HUMAN	EGHVLQGPSVLK	421.907	3	21.425	543.35	1	y	5		13635.1	15265.6	1730.44	2456.78	902.344		2148.55	4616.84	712.191			12046.1	793.487	700.171	195.946	3621.58	742.613	3621.85	10901.8			61.7774	515.408	1528.99	2218.47					12807.9	2210.52			600.909	5450.32	1410.7		275.842	12543.6
sp|Q4LDE5|SVEP1_HUMAN	EGHVLQGPSVLK	421.907	3	21.425	446.297	1	y	4		97961.6	112032			161.608	1933.23		1761.23	3882.22	99.9908		109861	167.607		67.1652			1465.59	69677.7											97846.9	453.845		2159.86		2177.65		1197.41		128550
sp|Q4LDE5|SVEP1_HUMAN	EGHVLQGPSVLK	421.907	3	21.425	536.283	1	b	5	366.775			5230.88			6326.27	5557.91	6960.09	486.976	348.016	8155.28		91.9763			4702.88		6509.4		3823.84	4853.48		337.893	8444.8	10006.6	12642.4	521.825	8793.73	232.481			4437.64	8756.36	6604.16			4492.41	4031.29		6961.25
sp|Q4LDE5|SVEP1_HUMAN	EGHVLQGPSVLK	421.907	3	21.425	721.363	1	b	7				555.401	1562.95	62.5199			694.046	181.215				85.3202	132.053			67.1583			3955.96				1050.2	2180.71		1436.12		568.481		1217.43	898.59				151.343
sp|Q4LDE5|SVEP1_HUMAN	EGHVLQGPSVLK	421.907	3	21.425	728.43	1	y	7	2134.29	17699.6	13756.8		6216.83	100.463		930.144		85.3375	58.0928		19234.5	155.057	185.818			144.563		13275.9			73.7473	223.407				345.016		73.33	18626.3	3434.76				4073.01	98.404	3381.9		18569.2	3687.74
sp|Q4LDE5|SVEP1_HUMAN	SELMFVR	441.231	2	31.8744	665.38	1	y	5	5968.33	4660.12	5569.19		7192.03	9337.23	13380.6	7403.53	15467.1	9932.23	4755.06	4646.53	8064.39	7288.03	2868.24	6776.58	6666.51	13956	8719.41	5541.16	8278.73	6532.88	4263.98	6701.78	5983.2	6881.15	13253.4	8229.25	7622.36	6962.97	7189.55	7959.22	7698.43	5488.9	2843.25	15390.9	11214.4	6782.26	6705.79	12670.5	8926.73
sp|Q4LDE5|SVEP1_HUMAN	SELMFVR	441.231	2	31.8744	552.296	1	y	4	3907.24	3959.78	3768.09	1009.24	3706.12	7403.91	7031.03	3321.14	12936.6	4718.02	3345.22	2986.67	5431.53	4592.85	1697.94	1760.27	7254.89	6128.74	5927.83	4204.27	3342.97	4749.42		2588.71	2951.19	4399.94	5686.74	5753.18	6126.51	4105.23	5230.03	4854.64		3722.52	2554.03	10944.3	9546.96	4374.21	3515.3	6871.67	4528.56
sp|Q4LDE5|SVEP1_HUMAN	SELMFVR	441.231	2	31.8744	794.423	1	y	6	179.48	363.499			467.275	277.363				560.668	184.035	170.811	647.469	367.797		561.4		578.372		188.63	547.566	479.825		534.125		1327.21	856.529				367.969		394.324	295.754			326.653		368.068		295.731
sp|Q4LDE5|SVEP1_HUMAN	SELMFVR	441.231	2	31.8744	461.206	1	b	4	122.946			466.527			831.007	1081.26								425.808					342.221			305.515			1670.56		700.016	394.659	92.8428								729.882
sp|Q4LDE5|SVEP1_HUMAN	SELMFVR	441.231	2	31.8744	421.256	1	y	3	1822.5	1482.9	2266.83	413.825	3438.76	3973.66	4200.69	2910.8	6225.44	1965.81	1813.64	1202.63	2620.8	2704.57	721.363	1400.63	3780.74	4894.81	4626.03	2832.3	2738.2		1460.09	1750.63	2329.2	3832.7	3979.12	4620.11	3544.85	3423.86	3294.61	3669.48	1347.52	1731.71	2047.72	5016.92	3424.74	2778.8	3058.88	4546.11	2583.22
sp|Q4LDE5|SVEP1_HUMAN	SELMFVR	441.231	2	31.8744	217.082	1	b	2	3703.92	2403.8	2075.93	221.028	3912.27	5423.63	7560.32	3783.94	11499.2	5408.57	2454.68	2977.29	3345.57	4137.71	3709.44	4960.34	6709.11	7790.69	7379.58	5130.03	7492.03	4211.07	2845.74	5056.15	2687.04	4861.14	10313.9	6091.27	5661.64	3186.46	3787.32	4738.43	3930.43	4121.62		9563.65	6739.47	4747.11	3538.66	7862.07	5877.51
sp|P16157|ANK1_HUMAN	VAELLLER	471.785	2	32.9507	772.456	1	y	6	85.2543	19039.2	16200.6	43493	6821.84	30575.8	22600.4	12715.1	98.5965	4813.02		2617.93	6227.95	4076.68	295.766	85.4399	7305.65	23900.3	28746.9	9361.1	15834.3	12574.2	18391.8	5002.29	33943.1	104.675	19035	18973.8	14861.2	13352.7	12849.2	12587.5	30026.2	11981.2	16366	11084.3	8634.99	5430.6	18342.2	27196.5	5155.86
sp|P16157|ANK1_HUMAN	VAELLLER	471.785	2	32.9507	843.493	1	y	7		14627.9	8520.17	27465.1	3825.94	14549.5	17264.4	6277.77		3649.73		1902.4	3966.92	2004.94			4351.25	13179.6	16942.4	4035.42	8859.63	6686.33	9106.45	3477.27	19901	85.3361	12579.9	10409.7	11109.2	8593.97	8648.26	9263.64	17581.2	6744.06	10941.8	7466.56	5717.73	3339.81	10011.4	15356.3	3541.39
sp|P16157|ANK1_HUMAN	VAELLLER	471.785	2	32.9507	530.33	1	y	4		9397.76	7947.12	20850.2	3717.83	13955.6	14455.9	5190.08	74.6812	3634.39	98.5589	985.754	3161.83	4832.2	98.5845	331.185	4547.57	10141.9	12518.3	2957.29	8222.73	5063.2	8896.7	3135.36	13020.1		10472.1	9224.12	7493.24	6811.59	6975.72	8435.77	15030	6126.44	9792.53	6653.91	4144.3	2548.94	8830.71	10482.1	2675.35
sp|P16157|ANK1_HUMAN	VAELLLER	471.785	2	32.9507	643.414	1	y	5	128.57	10184	8543.33	22187.9	4266.2	12524.8	13013.3	5755.19		4176.79	843.292	2458.07	3970.92	1927.49		214.112	4512.57	13575.9	13847.9	3594.26	7834.44	4630.89	9493.17	1945.61	14934.2	320.618	11027.7	9899.83	7139.96	7097.18	7308.43	7034.46	15496.4	5955.09	9310.2	7456.31	4196.64	1824.89	7563.48	11658.8	3718.21
sp|P16157|ANK1_HUMAN	VAELLLER	471.785	2	32.9507	526.324	1	b	5		3232.17	2190.12	4112.01	2038	2534.75	1474.86	2167.49	152.604		954.564		1911.92	1230.73			2879.41	3643.25	3526.29	3983.49	3347.49	2686.03	2896.34	1982.59	4344.98	199.48	4509.21	3459.88	2419.71	2879.38	3161.89	3285.36	4935.74	756.056	3299.95	1981.57	2329.95	2379.86	2550.51	3677.76	2274.78
sp|P16157|ANK1_HUMAN	VAELLLER	471.785	2	32.9507	639.408	1	b	6	98.4544	875.136	887.324		618.077			394.374	367.948	551.211		638.726	394.379		85.3826	67.1687		1222.46			1058.25		926.036			282.633	1536.07		657.785			762.42			300.3	394.338	196.968	184.035	1005.76	1223.24
sp|P16157|ANK1_HUMAN	FLLQHQADVNAK	461.917	3	21.1779	562.296	2	y	10	1523.77	7220.23	3761.62	18799.7	705.776	6499.28	9064.68	5816.19	66.9805	430.544	27.1401	2306.65	1109.84	509.539	77.5024	638.717	3468.23	8266.88	9549.52	2717.46	5586.14	5433.09	4894.9	170.89	11369.6	1008.06	9975.58	7322.95	7988.26	4133.75	5843.85	5272.52	9720.85	5444.21	4342.48	3557.2	2599.21	378.433	6688.73	7091.83	3241.8
sp|P16157|ANK1_HUMAN	FLLQHQADVNAK	461.917	3	21.1779	882.443	1	y	8	694.074	2744.98	1452.63	4370.35		2574.78	2267.8	951.044	161.054			184.011	879.476			85.452	1295.18	3319.01	2880.01	687.751	1623.4	776.484	1446.02	269.534	3325.88	775.579	2887.07	1675.8	1423.58	958.371	1049.56	1235.29	2635.71	1224.36	1649.77	1268.59	1281.35	85.4399	1662.76	2528.6	201.702
sp|P16157|ANK1_HUMAN	FLLQHQADVNAK	461.917	3	21.1779	618.838	2	y	11		1854.03	1439.48	5049.53		1873.68	2161.55	1353.6			170.811	381.207	763.15			85.4399	837.229	2267.5	1743.54	964.224	1057.98	1421.42	1337.27		2819.78	710.687	1899.99	2725.67	1363.16	1058.21	1538.82	972.701	2492.14	1830.33	1735.25	1829.29	509.42	98.4733	1971.52	2031.02	550.608
sp|P16157|ANK1_HUMAN	FLLQHQADVNAK	461.917	3	21.1779	617.325	1	y	6	190.497		1941.06	3655.3	138.014	1249.04	2203.2	675.228	1916.16	730.36	422.392			840.826	1736.33	124.559		2436.31	2529.3			550.317		616.454				2829.38				864.724	1202.98		1142.66	1170.13
sp|P16157|ANK1_HUMAN	FLLQHQADVNAK	461.917	3	21.1779	745.384	1	y	7			1713.43	4421.19	98.5819	4625.45	3304	487.12	437.411		255.641	560.123		53.5582		98.4733		3125.05	2254.05	1334.27	1123.87	1086.92	1298.74	98.4733	2914.13	549.652	2938.45	1414.87	982.892	1836.04	1258.94	671.914	2889.37	452.682	985.771	1781.85	2302.09	354.94	2071.96	4155.28	380.705
sp|P16157|ANK1_HUMAN	FLLQHQADVNAK	461.917	3	21.1779	546.288	1	y	5									3055.22	1503.72					2477.36	2062.72		854.772					736.87	684.7	875.232													1151.81		847.53
sp|P16157|ANK1_HUMAN	TLEQHENFVEVAR	524.599	3	23.8461	573.336	1	y	5	1048.52	4251.03	4117.62	9435.14		5774.23	4705.69	1925.65	341.161		323.868	621.487	1587.17		959.268	282.466	800.523	3957.48	4078.46	1713.86	2872.91	3983.5	1804.13	887.324	5738.9	933.062	5355.9	3634.55	2593.24	3078.5	2414.91	1872.13	6334.51	2550.18	3570.63	2490.36	1245.81		2788.36	3440.45	1390.7
sp|P16157|ANK1_HUMAN	TLEQHENFVEVAR	524.599	3	23.8461	679.328	2	y	11	3211.93	6733.87	6026.28	11183.9	2632.83	9323.91	7204.11	4545.94		3015.98	1551.47	2665.93	3252.57	229.46		1608.57	4410.84	7811.03	9095.79	3836.83	4901.34	5651.32	5716.53	2341.87	8442.06	2447.77	12105.5	8257.37	5706.02	6281.68	5439.69	6389.1	9455.34	3822.18	7108.35	7238.2	2447.21	5027.49	7804.65	7983.1	4931.82
sp|P16157|ANK1_HUMAN	TLEQHENFVEVAR	524.599	3	23.8461	834.447	1	y	7	1376.05	3682.63	2821.6	4817.91	1044.92	3430.57	4004.44			1249.98	175.385	679.993	479.564	85.452	67.1687	85.4503	875.451	3226.85	3687.42	1153.41	1748.07	1872.84	1119.36	1071.38	4426.72	551.661	3516.19	2602.51	2550.18	2043.72	2194.34	1888.54	3656.61	2326.73	2802.98	1875.68	1182.78	1196.3	2471.82	3412.41	932.163
sp|P16157|ANK1_HUMAN	TLEQHENFVEVAR	524.599	3	23.8461	963.489	1	y	8	754.772	2704.75	2311.66	7552.61	1452.61	4181.92	2955.03	2000.14	85.4503	914.485		433.16	1301.47				578.398	3440.65	3247.32	1250.74	1340.82	1353.83	1729.92	1246.35	5001.94	466.657	4572.79	2729.74	2277.86	2390.61	1788.14	1087.33	3764.16	1238.04	2295.1	1799.59	1024.91	661.529	2083.93	3089.53	750.793
sp|P16157|ANK1_HUMAN	TLEQHENFVEVAR	524.599	3	23.8461	550.778	2	y	9	538.951	1698.43	972.811	2627.38	479.831	1873.26	1502.1	278.073	85.4503			85.4503	690.17		85.4503	197.169	256.33	1873.05	1681.31	959.621	521.212	1084.48	775.594	256.33	2587.6	184.035	2057.31	2464.28	1183.09	1256.48		985.796	1825.4	887.193	972.724	638.699	368.063	282.631	1083.19	1412.77	547.564
sp|P16157|ANK1_HUMAN	TLEQHENFVEVAR	524.599	3	23.8461	852.385	1	b	7	461.186	2480.83	3060.88	3391.9	658.396	1984.14	2457.13	480.328	196.985	363.097	339.517	198.15	314.053	58.0883	183.275	648.602	541.079	1619.95	1777.84	822.004	1778.78	1265.53	1503.58	256.82	2633.49	492.383	2912	1893.42	1605.19	1523.2	1750.94	1235.65	2579.34	1277.58	1393.37	1242.07		523.922	1435.86	2642.65	1019.17
sp|P16157|ANK1_HUMAN	LLLENNANPNLATTAGHTPLHIAAR	656.358	4	35.0261	777.473	1	y	7	2707.31	10143	8222.96	20877.3	3823.7	13211.2	13150.6	7150.85	2142.7		85.4399	195.042	85.3375	1808.82		538.901	4270.43	16774.2	15497.8	4139.32	6221.26	5599.65	6957.55	1061.92	17121.6	328.668	12300.2	14494	9945.15	9491.84	5871.29	6101.77	12355.4	7910.39	10279.1	7472.21	4256.31	3301.72	10064.7	12500.3	3037.07
sp|P16157|ANK1_HUMAN	LLLENNANPNLATTAGHTPLHIAAR	656.358	4	35.0261	870.979	2	y	17	1637.96	5432.87	4267.75	10609	1215.97	5183.11	4788.31	3552.05					381.042		182.851	44.7112	1513.13	4815.58	6815.05	1521.53	2676.56	1873.23	3825.85	573.816	7512.99	85.3826	6234.44	4985.84	5378.51	3490.22	3137.32	3768.4	5412.53	3072.79	3595.21	3099.45	1958.49	1307.65	4880.76	4098.75	1156.78
sp|P16157|ANK1_HUMAN	LLLENNANPNLATTAGHTPLHIAAR	656.358	4	35.0261	878.521	1	y	8	1660.54	5197.58	3397.87	6973.58	951.934	3646.97	5234.05	2319.82	578.369	295.554		394.364	196.973	985.911		708.675	1507.29	4620.61	6501.62	1336.61	4484.39	1577.44	2714.72	87.6371	6977.11	2931.05	5046.79	5646.78	3247.51	3404.64	3014.85	3673.03	4253.99	2845.53	3498.44	3607.66	1174.5		3033.56	3810.07	1346.46
sp|P16157|ANK1_HUMAN	LLLENNANPNLATTAGHTPLHIAAR	656.358	4	35.0261	708.889	2	y	14	2416.69	5819.45	4043.14	9859.33	1493.91	5954.48	5476.43	2965.13		183.28		3045.37		3055.33	85.4503	294.472	2495.05	7354.33	7670.52		3862.01	2509.01	3529.44	2669.92	7877.77	598.225	7936.02	6974.94	4595.53	3267.34	3369.43	3133.24	5130.29	3505.91	4994.32	3565.81	1600.41	2287.26	4519.85	6189.8	1299.27
sp|P16157|ANK1_HUMAN	LLLENNANPNLATTAGHTPLHIAAR	656.358	4	35.0261	673.37	2	y	13	1883.64	6054.6	5353.6	7264.09	1234.49	6545.28	5608.95	2144.56	2404.06		123.601		674.308	1630.75			2745.04	6768.47	8886.1		2943.6	2882.07	3700		7087.84		6692.24	4859.11	7646.47	5217.48	3782.17	3134.06	5494.68	4226.22	4277.7	3926.37	1542.38	2764.17	4595.68	4745.38	781.214
sp|P16157|ANK1_HUMAN	LLLENNANPNLATTAGHTPLHIAAR	656.358	4	35.0261	1072.6	1	y	10				7961.18		2410.17	4771.6	950.154		233.654	196.961	294.285			179.479			5721.13	4930.46			1397.92		689.776	6233.46	66.9702			2509.41				6418.18	898.059					7161.78	4715.92
sp|P16157|ANK1_HUMAN	EIILETTTK	524.3	2	23.832	692.383	1	y	6	4380.69	15245.7	12435.7	36855.9	4056.09	17866.1	21494.3	10507.8	2903.08	3411.92	736.009	2452.27	3677.62	3737.32			4336.01	19986.3	21747.1	5716.78	10659.5	8323.15	10707	2504.28	26762.4	2271.02	21078.8	14732	12361.1	11202	11502.9	9677.92	21835.7	9381.29	11329.3	7802.73	5933.79	4728.02	13366	15923.6	4273.91
sp|P16157|ANK1_HUMAN	EIILETTTK	524.3	2	23.832	805.467	1	y	7	3414.36	11479.3	9489.26	23238.9	4817.58	15728.8	16777	7140.29	2265.01	3554.8	874.179	2477.5	3563.48	2483.95	1333.93		4340.86	15448	14612	4678.24	7269.84	6904.92	7372.02	2514.23	20093	3921.84	14523.4	11056.3	7464.01	7806.81	8052.54	8465.18	16847.1	7532.15	7393.65	8023.59	4905.65	3658.46	8737.89	12676.2	3633.11
sp|P16157|ANK1_HUMAN	EIILETTTK	524.3	2	23.832	579.298	1	y	5	2665.59	16480	8155.2	23309.9	4050.02	14216.9	16132.4	7264.69	1632.11	3648.27		1849.45	3850.1	2569.59	902.808	280.973	3796.89	13004.6	13971.6	4527.09	7302.77	5273.61	7448.77	1943.9	18163.7	2211.29	12777.8	8938.71	9096.44	7137.65	7498.97	5290.1	14017.8	8674.51	8310.41	6984.3	3937.1	3474.08	9539.7	11619.2	3529.4
sp|P16157|ANK1_HUMAN	EIILETTTK	524.3	2	23.832	918.551	1	y	8					295.766			565.29	98.5965		184.048		85.4443	189.196	112.644	235.297	296.99						672.991						552.969			295.74								578.388
sp|P16157|ANK1_HUMAN	EIILETTTK	524.3	2	23.832	450.256	1	y	4	1898.43	7459.92	5642.46	14024.5	2944.48	7155.66	8549.88	4204.05	610.052	1409.52	479.727	312.387	3680.43	860.826			3240.36	9284.97	8606.65	3267.86	3733.2	5152.45	4213.67	2841.26	9982.43		6959.06	4945.91	4156.77	4039.44	3240.52	3402.34	7829.73	3636.02	4217.09	3864.08	2193.76	2443.75	4884.8	7375.44	959.592
sp|P16157|ANK1_HUMAN	EIILETTTK	524.3	2	23.832	349.208	1	y	3	665.12	2125.03	778.349	4429.39	1068.26	3370.27	2704.48	1084.49	98.5965	959.616	170.906	303.835	354.925			85.4399	985.893	3513.24	2085.52	1043.03	567.179	1328.44	1182.91		3094.6	381.204	2034.74	1219.16	852.949	1083.55	933.861	886.883	1971.89	1395.35	994.922	874.152	492.902		1761.49	1661.36	762.46
sp|P02790|HEMO_HUMAN	GGYTLVSGYPK	571.298	2	27.6446	650.351	1	y	6	1.14387e+06	1.05977e+06	936471	694249	791435	814387	829202	553401	755638	790809	786199	873404	1.07068e+06	892452	925011	695947	671075	486497	582619	689757	443874	1.00074e+06	598948	704995	818178	835004	1.24627e+06	1.08657e+06	848663	738656	775525	737029	631093	501746	551885	510764	663965	544728	463812	663854	543007
sp|P02790|HEMO_HUMAN	GGYTLVSGYPK	571.298	2	27.6446	763.435	1	y	7	612724	576082	497384	362832	410443	454564	438532	307656	422481	413310	441549	450939	558897	452699	500447	374659	364665	261578	300548	360244	241397	522483	322384	370990	461118	447947	667093	602491	442484	395150	413893	389794	339097	265468	288644	267385	357253	283453	243378	352987	288670
sp|P02790|HEMO_HUMAN	GGYTLVSGYPK	571.298	2	27.6446	864.483	1	y	8	562746	541472	457420	367809	400803	419513	396209	271650	376483	396326	406476	422850	534319	436737	468207	333707	324323	243454	284103	340333	217017	514180	287703	368595	434640	414009	627219	561926	433251	368559	382964	374232	323597	262158	276113	246030	319106	258388	221717	328290	270456
sp|P02790|HEMO_HUMAN	GGYTLVSGYPK	571.298	2	27.6446	735.367	1	b	8
sp|P02790|HEMO_HUMAN	GGYTLVSGYPK	571.298	2	27.6446	1027.55	1	y	9
sp|P02790|HEMO_HUMAN	GGYTLVSGYPK	571.298	2	27.6446	591.314	1	b	6	136245	119633	110559	79965	87659.2	97545.4	92683.9	63448.5	83031.4	86634.5	97029.3	100511	123407	106322	110801	76010.1	72818	59098.3	64360.2	79148.5	46651	115327	70927.9	77499	96387.8	88060	154479	125459	106113	84646.9	89521.3	91207.3	75192.7	54623.3	62377.7	56819.2	77168.4	60005.6	44503.8	79586.2	61675.7
sp|P02790|HEMO_HUMAN	GEC[CAM]QAEGVLFFQGDR	856.888	2	39.7797	882.447	1	y	7	281249	254390	229295	177375	210408	269360	293501	152556	212266	227658	247092	196642	336777	269002	281888	196330	143655	104734	146599	151950	92495.7	222087	191539	192804	258402	190578	229786	277314	213947	174830	175713	183563	158616	134290	177865	107622	210348	142693	107604	186886	145975
sp|P02790|HEMO_HUMAN	GEC[CAM]QAEGVLFFQGDR	856.888	2	39.7797	1038.54	1	y	9	273477	247989	214154	169163	214963	262754	293731	157267	216490	227039	235916	202174	319520	254183	265774	183993	139002	104487	139008	148295	92759.6	237755	188430	196134	256998	190179	239801	281007	214318	167650	169684	188737	150233	140004	182240	110378	218143	138068	104804	170830	134855
sp|P02790|HEMO_HUMAN	GEC[CAM]QAEGVLFFQGDR	856.888	2	39.7797	1167.58	1	y	10	194619	174248	147157	118714	143833	175115	208061	120726	148935	152628	173911	153651	233499	177599	189782	135215	99716.3	71725.4	99901.7	105030	61108	158180	135028	133135	182731	134531	160652	194565	153445	113566	116208	124364	105268	89488.4	121219	73257.7	142951	99969.3	81403	126759	85103.7
sp|P02790|HEMO_HUMAN	GEC[CAM]QAEGVLFFQGDR	856.888	2	39.7797	1238.62	1	y	11	176471	154326	128434	108409	131311	154461	166490	93847.5	127111	136425	136978	117126	175754	148467	155846	125349	89605.6	62802.8	89667.4	84250.5	51710.7	134815	109467	117226	155199	119563	144564	155252	128315	99384.5	108131	107507	94511.6	83179.9	106190	67510.1	129173	88052	63991.1	115468	77861.4
sp|P02790|HEMO_HUMAN	GEC[CAM]QAEGVLFFQGDR	856.888	2	39.7797	981.515	1	y	8	45475.7	38106.6	33988.4	33241.3	31717.2	37283	48057.5	21836.7	37571	35686.6	40416.4	36647.4	52285.4	43648.1	43874.4	31137.6	25979.9	16516.5	26463.6	24211.2	15518.7	40906.3	29907.9	31111.3	46156.4	32910.6	40097.8	44939.9	34766	27924	28222.8	28274	25593.9	25736.3	29338.2	18314.6	34470.4	21496.7	16489.1	28235.7	23501.1
sp|P02790|HEMO_HUMAN	GEC[CAM]QAEGVLFFQGDR	856.888	2	39.7797	944.414	1	b	9	50002.1	51398.3	43595.8	34666.9	34843.5	38841.9	58053.4	30864.9	42500.2	39855.6	46963.8	43300	63554.1	47841.6	52034	37171.7	29552.7	24313	28788	27300.2	18231.7	41690.3	35125.6	35796.5	52105.8	37500.5	41401	49561	46236.7	30677.8	30183	37882.8	32155.7	30501.3	29081.7	23101.2	31015.1	25825.7	20174.4	32574.3	27324.9
sp|P02790|HEMO_HUMAN	EVGTPHGIILDSVDAAFIC[CAM]PGSSR	833.416	3	46.386	923.44	1	y	8	1.09882e+06	1.17249e+06	503374	824766	855647	832483	855818	679492	841896	853904	784246	708844	1.15212e+06	1.08152e+06	1.12772e+06	832922	597115	526308	812252	719867	586899	1.12564e+06	637002	804288	827724	1.03005e+06	1.12899e+06	691759	945873	711058	638132	739406	769704	513159	624999	491448	663775	530940	549018	745286	677362
sp|P02790|HEMO_HUMAN	EVGTPHGIILDSVDAAFIC[CAM]PGSSR	833.416	3	46.386	994.477	1	y	9	484398	515535	227692	373046	373427	398005	393727	301721	372331	385901	355413	323185	491693	479903	525275	386543	285027	250025	383462	314221	269414	508864	290343	369718	371417	479332	515309	318778	413186	302873	281001	343187	364513	227082	275063	212396	300807	246426	267839	339441	314121
sp|P02790|HEMO_HUMAN	EVGTPHGIILDSVDAAFIC[CAM]PGSSR	833.416	3	46.386	904.489	1	b	9	189459	196675	90145	144047	131180	147454	155571	123119	149687	151600	136015	119147	207365	198400	186266	160598	107512	90098.6	150061	129257	111687	195646	109456	142214	143443	179591	199623	133362	167102	127132	112986	131979	130619	89628.7	110152	85389.9	129045	106644	93909.8	135783	115794
sp|P02790|HEMO_HUMAN	EVGTPHGIILDSVDAAFIC[CAM]PGSSR	833.416	3	46.386	1135.57	2	y	22
sp|P02790|HEMO_HUMAN	EVGTPHGIILDSVDAAFIC[CAM]PGSSR	833.416	3	46.386	1180.54	1	y	11	350478	372399	163356	264567	271113	259761	288877	217288	265067	258658	253652	235997	361192	339956	355065	272213	197823	175189	262352	231354	188197	360676	201797	259923	263391	322936	377893	231126	301765	223450	207470	230876	256104	152690	199893	161330	223372	163190	170471	250676	232758
sp|P02790|HEMO_HUMAN	EVGTPHGIILDSVDAAFIC[CAM]PGSSR	833.416	3	46.386	1017.57	1	b	10	101693	104003	47676.1	76208.8	78846.8	92085.6	78107.8	55174.2	77334	84409.7	73163.4	61568.4	99983.6	102742	99779	83277.2	58521.9	55499.4	66347.1	68836.4	54935.6	111558	60645.6	79859	72464	100485	116757	68741.7	85030.9	76119.5	59372.2	76192.8	78285.1	49189	55462.5	42006.8	64007.6	57406.4	60596.1	71726.9	49214.7
sp|P02790|HEMO_HUMAN	DYFM[Oxi]PC[CAM]PGR	579.739	2	23.288	586.277	1	y	5	35000.3	31460.4	37615.1	28393.5	29675.8	38991.8	35279	27383.4	24715.7	23164.5	27175.6	33967	42815.7	33713.1	36958.3	22805.6	24404.1	20332.5	48764	36968.1	15215.8	36777.8	33699.2	21181.1	28486.8	39435.9	49060.8	50261.5	29274.9	24959.4	25506.6	28009.9	32258.6	30348.6	25569.1	20113.5	17621.8	21321.4	36315	36430.9	15966.6
sp|P02790|HEMO_HUMAN	DYFM[Oxi]PC[CAM]PGR	579.739	2	23.288	733.312	1	y	6	5629.81	5890.46	7862.18	5537.97	5891.27	5087.55	6394.41	5889.12	4528.83	5785.35	5960.06	6155.08	7173.13	6157.82	6597.36	4425.67	3944.13	4410.88	7756.23	5089.43	2849.42	8183.7	5826.59	4796.13	4675.51	4907.03	8544.59	6973.95	7383.08	4928.89	4957.27	5621.5	4222.15	3498	3862.89	3246.57	4087.08	3782.34	3810.83	6453.43	2951.06
sp|P02790|HEMO_HUMAN	DYFM[Oxi]PC[CAM]PGR	579.739	2	23.288	880.38	1	y	7	4469.7	4028.58	4664.28	2655.28	2562.38	3256.4	3537.63	1946.07	4128.96	2732.99	3520.4	7145.53	5473.11	4679.81	5171.02	3475.71	2870.28	1681.06	3124.97	4326.52	1312.38	4659.93	4264.3	1235.54	3172.45	3124.53	5187.98	4784.05	2455.48	3201.4	3335.46	3316.64	2761.5	2845.66		2905.42	4125.34	1844.18	2433.96	2570.03	2134.77
sp|P02790|HEMO_HUMAN	DYFM[Oxi]PC[CAM]PGR	579.739	2	23.288	830.285	1	b	6
sp|P02790|HEMO_HUMAN	DYFM[Oxi]PC[CAM]PGR	579.739	2	23.288	426.166	1	b	3	5727.82	6527.81	5037.84	3769.54	4894.05	4731.9	6664.59	3148.18	3862.6	4566.42	5351.72	6062.61	8548.44	6810.69	6754.83	4298.04	3909.18	2185.05	5238.19	6126.61	2853.06	4555.66	5213.83	4099.74	3379.16	5186.25	9050.74	9950.78	6948.63	5650.05	4235.67	5291.94	4927.79	3940.7	3938.85	3388.94	3892.26	3523.08	4281.55	6013.55	3151.14
sp|P02790|HEMO_HUMAN	DYFM[Oxi]PC[CAM]PGR	579.739	2	23.288	573.201	1	b	4	6418.3	5016.77	4696.2	2999.06	5203.08	4525.92	4778.76	3509.76	6048.82	3483.08	4522.01	4702.96	6005.12	6069.98	3998.42	5288.12	9368.87	2988.6	5355.49	4938.49	2234.72	6168.28	9020.48	2801.81	7050.82	5883.12	7729.23	6955.26	4716.34	4921.66	5635.13	4818.73	3462.76	3295.31	6622.73	2059.99	3219.48	2915.75	4200.87	5874.52	2698.28
sp|P02790|HEMO_HUMAN	VDGALC[CAM]M[Oxi]EK	519.733	2	10.9123	824.364	1	y	7	6852.89	7464.33	6856.13	4841	5575	5320.47	5508.75	4378.12	4760.94	5996.07	7716.46	8016.21	8744.72	8491.33	8563.52	4432.64	5474.8	3750.3	6800.53	5565.68	2515.98	7211.5	8089.79	3446.41	6677.58	6204.1	9852.86	9136.17	7511.59	4965.76	6015.24	4835.99	4167.95	5621.09	4360.45	5143.55	3841.21	3270.28	4251.37	4971.74	2965.91
sp|P02790|HEMO_HUMAN	VDGALC[CAM]M[Oxi]EK	519.733	2	10.9123	939.391	1	y	8	5099.98	4350.52	3903.66	3226.98	3848.37	3691.1	3197.81	2538.99	1958.67	3468.37	4398.57	6331.42	6010.19	6414.45	6237.96	2606.24	4327.85	2387.24	4342.09	5666.69	2236.75	4959.51	6693.5	2966.74	5254.09	4410.47	6437.74	5511.94	4127.7	3693.1	4161.49	3587.97	3781.18	4251.77	3439.1	2790.58	3666.09	2715.35	3338.91	3302.63	2999.63
sp|P02790|HEMO_HUMAN	VDGALC[CAM]M[Oxi]EK	519.733	2	10.9123	696.305	1	y	5	5569.43	4234.75	5667.89	3237.41	3894.42	4069.37	4256.75	3043.17	2803.23	2661.47	3470.43	5219.67	7451.25	4219.65	5063.18	1820.32	3319.2	2289.11	3619.27	4767.04	1926.5	3502.98	5059.94	2088.24	4300.54	4032.33	5332.42	5706.84	2215.81	3667.95	3042.55	2726.62	2829.22	3155.01	2786.38	2733.29	2596.22	2307.98	2627.19	3007.52	2773.38
sp|P02790|HEMO_HUMAN	VDGALC[CAM]M[Oxi]EK	519.733	2	10.9123	583.221	1	y	4	5367.51	4592.94	3726.76	2442.29	2616.87	2422.4	3208.66	4154.65	2754.29	2393.56	2362.89	4688.69	4045.51	4688.44	4152.71	2474.1	3052.66	2360.19	3920.93	4696.47	1127.36	3329.41	4460.88	2774.04	3659.29	3388.96	5928.2	5762.24	3074.13	2993.09	3328.52	2752.17	2085.24	3751.65	2750.43	2262.27	3636.11	2055.42	1922.72	3328.18	2315.27
sp|P02790|HEMO_HUMAN	VDGALC[CAM]M[Oxi]EK	519.733	2	10.9123	767.343	1	y	6	1353.87	1084.52	1026.84	868.857	991.009	676.021	565.251	847.885	690.139	873.665	1169.98	690.132	1499.37	775.59	1774.62	586.547	1305.2	946.51	1662.33	873.931		758.763	1245.23	741.831	880.947	1032	1787.18	2774.78	846.551	661.62	479.059	782.737	1130.53		701.569	483.588	775.566	948.242	541.547		882.051
sp|P02790|HEMO_HUMAN	VDGALC[CAM]M[Oxi]EK	519.733	2	10.9123	892.354	1	b	8		202.439	464.219				367.802	264.662	515.025		479.3		434.82		538.836	257.015											1344.67		295.474								196.968			98.4614
sp|P02790|HEMO_HUMAN	EWFWDLATGTMK	742.848	2	50.2831	1022.5	1	y	9	350535	221090	171584	137257	211149	193791	256276	136997	204595	191783	262466	186275	263188	223076	245970	230758	128290	121381	219094	115803	83264.1	233211	169006	211523	268750	152119	186889	206549	181156	168664	226924	171757	97754.5	173569	132054	139901	165584	109381	79604	159977	154735
sp|P02790|HEMO_HUMAN	EWFWDLATGTMK	742.848	2	50.2831	836.418	1	y	8	353472	245171	192777	140481	227764	213008	273094	153872	198438	201266	284082	187975	270305	247369	260948	233324	153209	137382	235709	121478	95357.3	245712	182531	231690	282018	185058	196715	216112	190561	168746	224719	185647	98232.1	164346	137285	138595	181798	106894	89524.8	172550	169151
sp|P02790|HEMO_HUMAN	EWFWDLATGTMK	742.848	2	50.2831	1169.57	1	y	10	277838	165321	130735	103496	153060	151348	186118	114367	147073	133088	205873	132542	203283	170171	188645	169177	99661.1	94112.9	156686	79173.1	66422.9	184249	128695	164109	194115	122331	143256	142110	131842	121787	162727	132062	68008.4	123669	88313.5	104268	120403	76161	51896.1	136543	127035
sp|P02790|HEMO_HUMAN	EWFWDLATGTMK	742.848	2	50.2831	1207.54	1	b	10
sp|P02790|HEMO_HUMAN	EWFWDLATGTMK	742.848	2	50.2831	721.391	1	y	7	134971	101842	73914.2	51472	85218.3	78774	102335	51298.9	66829.6	77477.8	100711	77713.5	111804	89537.5	109536	85507.9	53387.9	44873	85628.6	41704.8	33604.1	95315.9	67866.3	88305.5	115345	68154.8	80388	80570.2	81807.6	61123.1	80360.2	70291.8	35550.5	57587.6	46121.1	48767.4	61526.8	39521.5	30975	63050.1	63320.5
sp|P02790|HEMO_HUMAN	EWFWDLATGTMK	742.848	2	50.2831	608.307	1	y	6	182443	114531	85475.5	64939.1	103784	105539	132338	78672.2	91458.8	92962.6	127117	97659.6	127762	120902	129650	108630	65722.3	57637.4	104097	54337.9	39689.1	122114	80356.3	103108	143322	88658.4	99169.8	104812	94691	76147.8	107382	90388.6	48386.9	78529.5	65349.4	62993.1	88104.3	50430.6	38467.5	83554.3	83783.8
sp|Q9Y6R7|FCGBP_HUMAN	LVDPQGPLK	483.785	2	21.2915	754.409	1	y	7	17451.5	12403.8	12517.1	196.956	9070.89	9727.69	6525.91		62.51		6961.08	140.082	6908.48	487.73	1536.2	6317.25	17368.9	283.312	85.3202	4928.96	7163.52	12678.4	7485.06	676.954	3239.96	8549.12		68.4559	8571.74	249.127	7343.27	85.3867	4641.06	212.502	98.5184	282.525	125.054	8151.88	155.244	1465	686.141
sp|Q9Y6R7|FCGBP_HUMAN	LVDPQGPLK	483.785	2	21.2915	639.382	1	y	6	12219.6	5376.86	9565.71		5994.9	6002.08	5536.2			278.064	4690.25	1370.79	5121.2		1313.4	4191.25	12819.9		3673.58	1748.29	4412.88	7706.01	4111.66		2841.9	5711.14	1164.62	1475.73	6325.83	969.618	5147.97		3415.51	77.5023	2469.8	497.261	57.0603	4687.58		791.841	183.804
sp|Q9Y6R7|FCGBP_HUMAN	LVDPQGPLK	483.785	2	21.2915	853.478	1	y	8	3740.14	2598.91	2682.72		1233.05	2018.28	1217.3	61.2406	85.3375		1465.71		2176.79		1367.14	1297.21	3615.67		77.4644	1128.58	2789.24	2942.35	2750.5	634.033	888.09	2186.32	377.657	324.511	2651.11		2809.24	210.989	1595.33	452.545		833.99		3429.75	425.91	277.786	85.4251
sp|Q9Y6R7|FCGBP_HUMAN	LVDPQGPLK	483.785	2	21.2915	542.33	1	y	5	2817.56		707.299				199.885	67.1912		85.4517	398.412	183.969		170.852				466.508	170.879					98.5845			78.4047	239.427		197.038				85.3306	191.196	197.043	295.557		264.026		202.862
sp|Q9Y6R7|FCGBP_HUMAN	LVDPQGPLK	483.785	2	21.2915	553.298	1	b	5	4579.65	3927.19	4983.92	183.932	3286.67	2551.72	2049.75	342.408	103.157		2399.66	67.036	3994.73	85.3272	2832.53	1980.08	4756.65		67.1549	2793.84	5849.81	2702.71	7689.54		1370.54	2971.15	196.861	181.178	3439.73	84.8	4074.47		2864.02	184.035	77.4763		527.148	7775.43	217.54	496.44
sp|Q9Y6R7|FCGBP_HUMAN	LVDPQGPLK	483.785	2	21.2915	213.16	1	b	2	23103.9	10934.7	16623.9	1077.18	13464.7	8547.53	8647.11	523.163	3876.83	1033.44	13106.3		25892.4	1645.91	8539.41	9380.89	22035.8	1580.79	378.208	7703.47	23437.8	15351.2	32817		5808.95	15205.8			15844.5		14518.6	299.471	21748.7	3732.16		461.291		23170.3			1462.93
sp|Q9Y6R7|FCGBP_HUMAN	LPVVLAN[Dea]GQIR	590.856	2	35.0099	772.431	1	y	7	3972.84	3075.99	2336.18	3171.37	1963.06	4182.07	3239.2	2780.6	3017.61	4464.26		1823.73	3636.66	1343.29	391.2	1487.01	3033.96	1632.97	2552.92	662.3		4480.05	1693.05		906.557	3428.06		5544.06	840.089	559.95	2300.72	3396.98		1191.01		5274.62	641.305	2334.15	2287.54	1796.31	2134.68
sp|Q9Y6R7|FCGBP_HUMAN	LPVVLAN[Dea]GQIR	590.856	2	35.0099	659.347	1	y	6				3255.93		224.95			1124.3	4308.16	5591.33	1610.19	1486.03	5017.55	2164.57	1747.48	3512.15	903.552	1094.44		57522.9		12584.2	5021.99		428.742	12286.8		9075.12	10460.3	2719.08		441.625	416.399	661.515				731.12	1250.53
sp|Q9Y6R7|FCGBP_HUMAN	LPVVLAN[Dea]GQIR	590.856	2	35.0099	871.5	1	y	8	2986.41	3915.1	3826.4	3428.69	603.478	1704.21	2360.08		2342.36	4140.99	608.809		2468.5	1579.92		265.986	398.22	444.718	1471.87	302.811		3423.81	1491.97	517.612		1015.95	195.534	3943.16	788.399	1080.98	2225.87	2086.65	314.411	792.659	251.077	4875.1	548.277	2722.48	840.251	2864.47	651.641
sp|Q9Y6R7|FCGBP_HUMAN	LPVVLAN[Dea]GQIR	590.856	2	35.0099	970.568	1	y	9	3360.46	1778.01	2162.83	1074.71			590.715	513.385	994.89	1793.51	196.985	269.161	1179.98	848.199	98.3781	903.346		468.044	407.522	77.5164		1053.34	441.421	318.091	1540.04	1153.31		2774.12	253.512	513.573		1326.61		380.22	144.54	2135.94	380.891	1066.05	498.042	1835.52	85.4503
sp|Q9Y6R7|FCGBP_HUMAN	LPVVLAN[Dea]GQIR	590.856	2	35.0099	1067.62	1	y	10	959.12			993.892	254.086		331.442	322.912	183.939							170.789		98.5668	85.3826	77.5023	1935.66			367.968	103.044	85.4503				394.401		402.535	197.159	184.038		466.706		322.944	85.3826
sp|Q9Y6R7|FCGBP_HUMAN	LPVVLAN[Dea]GQIR	590.856	2	35.0099	708.429	1	b	7				113.047	387.486	699.502	56.6017	554.183			2464.5				2732.73	5349.15		621.474	144.538	208.522	3937	278.553	790.147		326.315		6667.51		5901.27	5017.89	341.289			4925.85	341.563		3787.14		229.9
sp|Q9Y6R7|FCGBP_HUMAN	LPVVLANGQIR	590.364	2	34.0728	771.447	1	y	7	5014.08	4434.19	1590.93	5047.16	3934.52	2413.32	3244.45	11284	2610.61	5768.38	3039.29	3427.38		4297.91	1088.11		7699.59	526.372	2670.78		1993.41		228.491	129.565		3299.59	5628.34	5149.82	4474.86			1719.01	2529.89		1088.55	6993.71	1685.42	2437.94	454.814		545.017
sp|Q9Y6R7|FCGBP_HUMAN	LPVVLANGQIR	590.364	2	34.0728	870.516	1	y	8	7627.76	11582.6	8184.89	4881.43	6985.45	6240.49	7625.86		5882.9	7015.13	4678.26	6606.83	6481.86	8182.86	2644.83	3543.55	9167.23	98.5965		4468	1968.98	5394.87	1469.54	443.385	4054.74	6409.26	7273.82	8227	8161.34	5886.74	5836.68	5463.03	4213.33	4969.13	2916.47	10111.2	4914.47	6334.58		6018.77	77.4278
sp|Q9Y6R7|FCGBP_HUMAN	LPVVLANGQIR	590.364	2	34.0728	658.363	1	y	6	3603.15	5215.3	4233.96	3615.35	2590.85	2727.22	2728.68	3590.64	1490.93	5428.54	2202.15	2973.57	1742.72	4517.14	1424.72	3576.14	4785.92		592.742	827.318	2203	4065.77			1470.75	1861.29	2884.64	2878.77	2268.96	3201.98	2107.05	3530.35	2474.6	2528.87		6203.83	1458.6	1695.08		2605.7
sp|Q9Y6R7|FCGBP_HUMAN	LPVVLANGQIR	590.364	2	34.0728	969.584	1	y	9	2763.33	3365.48	1958.7	1854.48	1672.61	1537.21	1389.7	295.404	1839.41	2967.01	1445.74	2366.07	1353.99	2371.08	462.654	1012.82	3227.36	383.62		386.519	2006.06	2592.36		75.3872		2552.31	2056.68	2735.94	2409.84	1630.48	2136.99			1860.15	783.049	3782.02	472.129	746.282	183.889	1841.7	361.842
sp|Q9Y6R7|FCGBP_HUMAN	LPVVLANGQIR	590.364	2	34.0728	1066.64	1	y	10	260.02	860.994	381.245		552.108	98.4206	381.146		247.745	466.657	245.486	354.937	578.432		197.193	170.811	992.652	5449.49		282.609		269.488	170.81	85.4503	184.048	847.744	873.813	823.535		179.379	354.927	367.868	197.18	85.4503	271.626	1407.07	350.574	653.562		219.2
sp|Q9Y6R7|FCGBP_HUMAN	LPVVLANGQIR	590.364	2	34.0728	593.402	1	b	6		631.903	237.677					211.673	399.703		1272.4	180.635		865.79		438.658		5777.15	1294.72	557.504		255.646			1077.73				129.034	1832.37			44.9536	123.647			434.646		289.105
sp|Q9Y6R7|FCGBP_HUMAN	VPAAYAGSLC[CAM]GLC[CAM]GNYNQDPADDLK	890.404	3	39.5804	1160.58	1	b	12	2463.78	3480.66	2190.92	274.209	965.433	1754.32	529.657	884.019	2164.51	4036.15	1419.65	801.616	2557.83	760.646		1775.71		1284.69	1459.73	852.586	1486.58	1247.98	2130.34	681.792	658.915	931.508	5742.97	3627.37	430.589	2386.44	732.434	1678.72	2367.53		765.051	4312.56	1743.5	211.705	359.749		526.503
sp|Q9Y6R7|FCGBP_HUMAN	VPAAYAGSLC[CAM]GLC[CAM]GNYNQDPADDLK	890.404	3	39.5804	1015.47	1	y	9	2754.71		3138.54	755.825	5890.63	1291.73	8454.76	333.187	3315.55	2712.33	983.961	444.801	1937.53	2359.23	1024.02	1327.52	1509.31	795.368				2623.53	1918.94	428.784		1757.3	2345.69	2250.82	1002.41	832.873		1067.7	1637.15	735.506	288.812	6991.23	470.462	3076.19		4305.99	504.699
sp|Q9Y6R7|FCGBP_HUMAN	VPAAYAGSLC[CAM]GLC[CAM]GNYNQDPADDLK	890.404	3	39.5804	1047.49	1	b	11	3708.26	1943	4562.18	813.031	278.526		615.833	3519.57	1400.43	3008.79	2061.11	3457.14	1948.46	1806.47	980.001	2864.09	505.621	6843.23				1866.16	2043.44	1268.78	2083.51	3268.01	2344.75	5333.19	582.068	2659.72	919.198	1242.33	1870.96	302.399	2718.65	3469.46	1900.35		4117.77	199.553	4334.46
sp|Q9Y6R7|FCGBP_HUMAN	VPAAYAGSLC[CAM]GLC[CAM]GNYNQDPADDLK	890.404	3	39.5804	990.471	1	b	10	11088.1	10192.5	7080.98	394.374	923.34	7186.72		15844	8713.96	10137.6	5539.96	210.142	9742.22		9172.46	7499.18		1194.13	516.505	363.576	1669.99	3453.45	5756.57	624.801	616.153	9950.42	12952	12104.6	524.701	6817.25	2554.71	7655.89	12101	1298.47	10352.6	8864.22	8065.87	1090.42	1712.28	192.087	714.619
sp|Q9Y6R7|FCGBP_HUMAN	VPAAYAGSLC[CAM]GLC[CAM]GNYNQDPADDLK	890.404	3	39.5804	1178.53	1	y	10	1128.44	2370.5	1561.89	4068.95		990.237	1475.91	400.462		1081.14		681.143	909.954	5351.85	2128.54		1264.55	955.593	3071.82		2690.47	1324.73	2096.36	5902.27	2156.83	1420.38	3310.1	1787.84	5865.98	990.116		2135	1513.86	815.283		2796.79	303.68		584.648	1137.66	6577.31
sp|Q9Y6R7|FCGBP_HUMAN	VPAAYAGSLC[CAM]GLC[CAM]GNYNQDPADDLK	890.404	3	39.5804	1292.58	1	y	11	1117.49	2380.91	1625.79	1158.77	1169.97		220.612		1023.77	1480.87	974.577	462.507	960.392	1181.3	2323.03	1416.56			406.606	255.147	706.334		265.786	516.67	2386.35	324.926			926.531	1370.86	409.809	1300.58	899.508	433.564	1001.44	1797.7	832.835	1211.65	803.863	917.706	2031.05
sp|P08519|APOA_HUMAN	NPDAVAAPYC[CAM]YTR	749.343	2	24.5969	1001.45	1	y	8	1.55704e+06	18485.9	543270	253434	681845	31967.7	26185.8	854979	46281.4	34571.1	1.53853e+06	750734	1.06522e+06	1.63078e+06	180517	53846.4	201290	2.90429e+06	58451.8	102941	48640.6	134374	887257	124080	581691	205312	884502	784497	525119	494231	479631	446004	101621	1.0602e+06	91578.5	839676	65126.2	249344	39246.5	42811.6	699283
sp|P08519|APOA_HUMAN	NPDAVAAPYC[CAM]YTR	749.343	2	24.5969	859.377	1	y	6	1.58547e+06	23210.3	552812	258789	674280	24280.7	25244.4	824076	51194.6	40435.8	1.53777e+06	754991	1.10027e+06	1.58277e+06	188553	55566.2	193265	2.85117e+06	62224	109162	53213.7	146457	889833	125263	571152	201009	875166	796288	538344	470675	497915	440985	102222	1.03537e+06	93156.7	827151	21254.8	215460	32699.5	40251.9	722250
sp|P08519|APOA_HUMAN	NPDAVAAPYC[CAM]YTR	749.343	2	24.5969	930.414	1	y	7	900372	10262.6	337322	155527	407809	13616.5	24762	505841	29287.9	22698.7	929159	449162	649243	968404	111552	30882.3	122135	1.69231e+06	33567.9	64821.9	27046.2	73277	551722	73866.1	343195	136097	517473	481883	321431	286470	301402	274840	59575	622375	50254.6	490161	6123.51	146946	23377.9	23539.7	438281
sp|P08519|APOA_HUMAN	NPDAVAAPYC[CAM]YTR	749.343	2	24.5969	1100.52	1	y	9	527777	13080.6	178131	90678.4	235056	14461.9	8444.35	306155	15331.7	12349.9	533952	269979	360640	547784	64576.9	20557.4	71566.9	960089	25000	38000.4	18014.6	53716.4	307152	41572.3	190250	71502.5	303951	259168	184971	164762	165653	152667	41239	355796	34782.4	297593	48972.3	89722.4	16654.6	13114.5	266627
sp|P08519|APOA_HUMAN	NPDAVAAPYC[CAM]YTR	749.343	2	24.5969	1171.56	1	y	10	298847	4342.19	107657	44963.5	135990	5998.32	5620.06	168198	11165.5	8579.01	312186	152042	216949	324736	32642.1	10631.9	43804.4	568788	11077.8	20568	10948	27892.7	162842	25544.6	119971	36885.5	183023	158169	104797	91453.7	102902	81591.1	22438.2	201500	19798	163397	2927.28	43989.6	6497.79	10301.1	145234
sp|P08519|APOA_HUMAN	NPDAVAAPYC[CAM]YTR	749.343	2	24.5969	1286.58	1	y	11	125914		42925.1	23899.2	53491.8	2838.25	3055.21	68727	4620.72	5485.5	121973	61809.7	83464.7	135278	18490.5	6558.41	16954.6	231039	5037.64	12394.8	5200.37	12911.3	71128.9	9517.44	45596.2	17492.3	72861.7	66757.1	47935.3	38097	40726.9	35866.7	10470.6	84248.2	9913.01	67479.5	31295.9	19657.1	5492.86	5204.26	58468.9
sp|P08519|APOA_HUMAN	TPEYYPNAGLIMNYC[CAM]R	654.634	3	42.0088	743.296	1	y	5	1.04641e+06	16589.5	314935	237105	542783	16402.4	19657.6	705975	40797.8	35223.8	1.3328e+06	365216	857708	1.31988e+06	151328	38288.6	110918	1.9043e+06	60264.3	99965.7	53486	113031	709294	115678	530536	188376	503559	550415	424148	351238	366489	358166	81673.2	698015	74099.3	585310	7805.21	207326	27279.7	34910.3	800697
sp|P08519|APOA_HUMAN	TPEYYPNAGLIMNYC[CAM]R	654.634	3	42.0088	856.38	1	y	6	495253	9202.06	145607	128524	252011	11980.8	11237.7	332095	18818.5	17075.8	633448	158316	418906	626842	76653	25336.5	52667.1	907689	27701.7	46073.5		50154	338224	52582.5	254709	86595.6	227687	237250	200886	162751	189086	178078	36653.3	343964	40553.1	271074	4922.18	92722	10901.8	24774.8	375347
sp|P08519|APOA_HUMAN	TPEYYPNAGLIMNYC[CAM]R	654.634	3	42.0088	993.431	1	b	9	401249		110990	80529.8	182165	8143.2	5844.06	240926	16121.6	12691.6	446026	125623	321283	457196	48176.7	18574.6	37358.2	673226	24363	35639.5	20117.2	36066.1	235595	35921.1	188920	65194.3	167814	201445	146642	115381	114950	131848	33284.5	254083	25836.3	209969		71479.5	12857.7	18528.5	274696
sp|P08519|APOA_HUMAN	TPEYYPNAGLIMNYC[CAM]R	654.634	3	42.0088	1106.52	1	b	10	407477	5917.92	99052.2	81045.3	186222	7527.47	8184.38	253611	14763.6	10363.5	462549	125212	319738	469090	46084.5	13357.4	36860.8	680584	22082.2	34829.3	17098.7	39361.8	229119	36660.6	191433	62346.4	176029	179551	158742	110710	107688	107200	31071.1	260942	27098.4	201512	2960.67	67138	10296.9	10568.6	290443
sp|P08519|APOA_HUMAN	TPEYYPNAGLIMNYC[CAM]R	654.634	3	42.0088	865.373	1	b	7	135255	3490.05	41692.3	31196.4	68951.2	3688.7	4503.01	84463.2	7962.72	5356.54	173142	47912.5	113531	179763	23031.9	8990.15	19208.7	235531	10145	16143.1	15615.3	16879.9	93378.4	15135.3	63050.1	22697	72538.6	69129.5	54886.8	46452.6	48476.6	52891.4	12673.1	91972.8	13645.8	72185	2786.97	25067.6	5715.63	7686.7	102388
sp|P08519|APOA_HUMAN	TPEYYPNAGLIMNYC[CAM]R	654.634	3	42.0088	1026.49	1	y	8	71711.9	1479.68	25352.5	17684.9	40802.1	2241.12	2949.81	52411.8	3611.03	3418.82	96259	25127.3	66203.5	93323	13859.4	5067.59	8800.33	141418	8084.14	9160.13	5420.67	9282.66	46736.6	12940.4	35831.4	11651.1	35132.9	43395	30862.5	25241.5	27770.7	28635.4	7337.89	52257.5	7920.66	43186.4	1379.94	14273.7	3833.62	3385.22	60391.1
sp|P08519|APOA_HUMAN	LFLEPTQADIALLK	786.456	2	48.0556	1069.63	1	y	10	514305	6134	61923.6	33826.9	4664.05	3497.63	3232.06	201603	3048.38	3785.38	352189	106994	203904	3205.12	29246.6	7425.99	1860.74	460423	1720.56	13317.3	15320.2	18187	307942	243.828	122283	32802.4	97326.7	101302	91878.2	1754.77		92100.4	2308.05	125614	13932.2	117568	4026.39	44137.3		2938.35	177377
sp|P08519|APOA_HUMAN	LFLEPTQADIALLK	786.456	2	48.0556	1199.63	1	b	11	38490.4	2528.37	8165.58	8389.57	1842.33		1923.84	14674.2	1559.74	1902.51	37676.2	10133.6	19444.8	1979.2	7553.9	3749.14	2689.82	38315.7	3172.7	12915.3	12285.9	4260.21	21003	1407.51	12520.9		13488	15290.1	12526	2122.14	1991.16	9640.4	2363.02	14153.6	5596.35	11573.3	3935.6	6171.88	3878.99	2619.76	16122.5
sp|P08519|APOA_HUMAN	LFLEPTQADIALLK	786.456	2	48.0556	1312.71	1	b	12	29480	8240.26	7255.67	2975.78	6358.19	3885.29	4033.6		3045.83	5638.54	24536.3	8179.1	13387.4	5482.55	3111.8		5452.54	28459	2724.72	1194.11		2249.36	20095.6		8311.23	4206.35	8551.95	6724.44	7006.06	4601.89	357.064		5462.01	10759.1	1661.11	9389.66	7714.23	2188.48	6180.29	4363.59	11423.7
sp|P08519|APOA_HUMAN	LFLEPTQADIALLK	786.456	2	48.0556	1198.67	1	y	11	88787.7	9544.83	14495.5	9948.65	7730.65	5185.09	5892.82	35508.2	2546.93	7295.16	62933.5	22393.8	37593.2	4526.97	9221.44	3972.15	4807.67	84435.2	4872.71	9059.32	13974.3	7177.75	49085.4	385.23	23038.7	17228.5	19217.9	18216.2	18129.1	3957.27	2234.49	19083.4	3707.31	24916.6	6731.76	23520.2	7430.28	11843.8	4111.18	4880.14	33230
[truncated: 15,152 more rows]
[truncated: 1 more columns]

## Sheet: Area - peptides
Protein	Peptide	Precursor MZ	Precursor Charge	RT	CTR1 (Data20220831 JYX _CTR1.wiff (sample 1))	CTR2 (Data20220831 JYX _CTR2.wiff (sample 1))	CTR3 (Data20220831 JYX _CTR3.wiff (sample 1))	CTR4 (Data20220831 JYX _CTR4.wiff (sample 1))	CTR5 (Data20220831 JYX _CTR5.wiff (sample 1))	CTR6 (Data20220831 JYX _CTR6.wiff (sample 1))	CTR6 (Data20220831 JYX _CTR6_r1.wiff (sample 1))	CTR7 (Data20220831 JYX _CTR7.wiff (sample 1))	CTR8 (Data20220831 JYX _CTR8.wiff (sample 1))	CTR9 (Data20220831 JYX _CTR9.wiff (sample 1))	CTR10 (Data20220831 JYX _CTR10.wiff (sample 1))	CTR11 (Data20220831 JYX _CTR11.wiff (sample 1))	CTR12 (Data20220831 JYX _CTR12.wiff (sample 1))	CTR13 (Data20220831 JYX _CTR13.wiff (sample 1))	CTR14 (Data20220831 JYX _CTR14.wiff (sample 1))	CTR15 (Data20220831 JYX _CTR15.wiff (sample 1))	MICP1 (Data20220831 JYX _MICP1.wiff (sample 1))	MICP2 (Data20220831 JYX _MICP2.wiff (sample 1))	MICP3 (Data20220831 JYX _MICP3.wiff (sample 1))	MICP4 (Data20220831 JYX _MICP4.wiff (sample 1))	MICP5 (Data20220831 JYX _MICP5.wiff (sample 1))	MICP6 (Data20220831 JYX _MICP6.wiff (sample 1))	MICP7 (Data20220831 JYX _MICP7.wiff (sample 1))	MICP8 (Data20220831 JYX _MICP8.wiff (sample 1))	MICP9 (Data20220831 JYX _MICP9.wiff (sample 1))	MICP10 (Data20220831 JYX _MICP10.wiff (sample 1))	QC1 (Data20220831 JYX _QC1.wiff (sample 1))	QC2 (Data20220831 JYX _QC2.wiff (sample 1))	QC3 (Data20220831 JYX _QC3.wiff (sample 1))	QC4 (Data20220831 JYX _QC4.wiff (sample 1))	QC5 (Data20220831 JYX _QC5.wiff (sample 1))	QC6 (Data20220831 JYX _QC6.wiff (sample 1))	SICP1 (Data20220831 JYX _SICP1.wiff (sample 1))	SICP2 (Data20220831 JYX _SICP2.wiff (sample 1))	SICP3 (Data20220831 JYX _SICP3.wiff (sample 1))	SICP4 (Data20220831 JYX _SICP4.wiff (sample 1))	SICP5 (Data20220831 JYX _SICP5.wiff (sample 1))	SICP6 (Data20220831 JYX _SICP6.wiff (sample 1))	SICP7 (Data20220831 JYX _SICP7.wiff (sample 1))	SICP8 (Data20220831 JYX _SICP8.wiff (sample 1))	SICP9 (Data20220831 JYX _SICP9.wiff (sample 1))	SICP10 (Data20220831 JYX _SICP10.wiff (sample 1))
[truncated: 2,714 more rows]

[truncated: 4 more sheets: Area - proteins, Score, FDR, Observed RT]
