# Supplementary material for: Analysis of plasma exosomal differential proteins and bioinformatics in intrahepatic cholestasis of pregnancy
Source: Front Glob Womens Health. 2026 Apr 10;7:1751936. doi: 10.3389/fgwh.2026.1751936 (PMC13106368; doi:10.3389/fgwh.2026.1751936)
Supplement: Supplementary file 16 [file Supplementaryfile1.xlsx]

## Sheet: Area - ions
Protein	Peptide	Precursor MZ	Precursor Charge	RT	Fragment MZ	Fragment Charge	Ion Type	Residue	CTR1 (20220905 jyx swath CTR1.wiff (sample 1))	CTR2 (20220905 jyx swath CTR2.wiff (sample 1))	CTR3 (20220905 jyx swath CTR3.wiff (sample 1))	CTR4 (20220905 jyx swath CTR4.wiff (sample 1))	CTR5 (20220905 jyx swath CTR5.wiff (sample 1))	CTR6 (20220905 jyx swath CTR6.wiff (sample 1))	CTR7 (20220905 jyx swath CTR7.wiff (sample 1))	CTR8 (20220905 jyx swath CTR8.wiff (sample 1))	CTR9 (20220905 jyx swath CTR9.wiff (sample 1))	CTR10 (20220905 jyx swath CTR10.wiff (sample 1))	CTR11 (20220905 jyx swath CTR11.wiff (sample 1))	CTR12 (20220905 jyx swath CTR12.wiff (sample 1))	CTR13 (20220905 jyx swath CTR13.wiff (sample 1))	CTR14 (20220905 jyx swath CTR14.wiff (sample 1))	CTR15 (20220905 jyx swath CTR15.wiff (sample 1))	MICP1 (20220905 jyx swath MICP1.wiff (sample 1))	MICP2 (20220905 jyx swath MICP2.wiff (sample 1))	MICP3 (20220905 jyx swath MICP3.wiff (sample 1))	MICP4 (20220905 jyx swath MICP4.wiff (sample 1))	MICP5 (20220905 jyx swath MICP5.wiff (sample 1))	MICP6 (20220905 jyx swath MICP6.wiff (sample 1))	MICP7 (20220905 jyx swath MICP7.wiff (sample 1))	MICP8 (20220905 jyx swath MICP8.wiff (sample 1))	MICP9 (20220905 jyx swath MICP9.wiff (sample 1))	MICP10 (20220905 jyx swath MICP10.wiff (sample 1))	QC2 (20220905 jyx swath QC2.wiff (sample 1))	QC3 (20220905 jyx swath QC3.wiff (sample 1))	QC4 (20220905 jyx swath QC4.wiff (sample 1))	QC5 (20220905 jyx swath QC5.wiff (sample 1))	QC6 (20220905 jyx swath QC6.wiff (sample 1))	QC7 (20220905 jyx swath QC7.wiff (sample 1))	SICP1 (20220905 jyx swath SICP1.wiff (sample 1))	SICP2 (20220905 jyx swath SICP2.wiff (sample 1))	SICP3 (20220905 jyx swath SICP3.wiff (sample 1))	SICP4 (20220905 jyx swath SICP4.wiff (sample 1))	SICP5 (20220905 jyx swath SICP5.wiff (sample 1))	SICP6 (20220905 jyx swath SICP6.wiff (sample 1))	SICP7 (20220905 jyx swath SICP7.wiff (sample 1))	SICP8 (20220905 jyx swath SICP8.wiff (sample 1))	SICP9 (20220905 jyx swath SICP9.wiff (sample 1))	SICP10 (20220905 jyx swath SICP10.wiff (sample 1))
sp|P04114|APOB_HUMAN	SPAFTDLHLR	386.208	3	29.9935	754.421	1	y	6	269978	82511.4	215357	114964	157131	69708.4	232184	121251	83058.4	200703	73379.2	289200	207457	230100	75517.9	241473	102400	139192	128049	163841	80717.5	97002.5	240727	272820	241895	79118.4	109005	104696	97313.6	95570.7	110720	121772	51143.4	106392	219213	95732	128026	94383.8	121089	350186	78200.1
sp|P04114|APOB_HUMAN	SPAFTDLHLR	386.208	3	29.9935	653.373	1	y	5	136705	46434.8	102883	60242.3	89809.3	34732.9	119285	55019.2	44339.8	105332	39494.9	154033	111498	122841	37835.2	135484	48163.2	74001.1	65864.2	81005.4	44270.8	51321.6	124838	141971	137934	52711.9	54181.4	60005.2	46241	54926.4	51167.6	64004.6	27923.3	61039.1	113823	48196.2	67540.4	53390.9	61076.4	180408	45076.5
sp|P04114|APOB_HUMAN	SPAFTDLHLR	386.208	3	29.9935	425.262	1	y	3	143375	45798.7	108893	47556.9	86942.6	30238.4	123991	51546.3	38971.9	92296.3	38433.2	151881	109901	126457	42421.3	129374	53897.1	70772.1	69903.1	79138.2	51871.4	46310.5	123888	144880	133210	45857.7	49555.4	50287.9	47224.8	57111.1	50350.2	66128.1	24432.6	59532.5	131914	43996.1	70368.5	53573.7	58909.9	185529	37780.3
sp|P04114|APOB_HUMAN	SPAFTDLHLR	386.208	3	29.9935	538.346	1	y	4	141084	42539.6	108670	54661.1	83245.7	32987.5	116535	55562.4	37341.1	94658.4	40269	152412	105717	120916	40296.8	118323	47856.1	61285.3	61376.3	72545	40765.5	47993.9	127298	149410	130171	36121.8	60802	48356.8	54155.2	49873.7	53881	60830.2	18979.2	59716.7	124756	47835.8	61540.4	49817.1	64693.7	179756	39046.6
sp|P04114|APOB_HUMAN	SPAFTDLHLR	386.208	3	29.9935	486.767	2	y	8	176153	48748.6	138912	56520.4	87140.7	33813.1	147498	72708.9	47885.5	123325	39653.1	190402	150786	159879	38857.4	154770	57020	72434.3	73907.5	89786	40415.4	58560.9	141084	194621	174825	50188.6	64596.9	69061.2	49021.3	62412.7	62413.8	84910.5	26648.9	70039.6	150090	53370.4	73254.5	58113.4	70342.4	246324	47181.8
sp|P04114|APOB_HUMAN	SPAFTDLHLR	386.208	3	29.9935	451.248	2	y	7	92658.7	26423.1	76450.2	31173	47046.1	16429.8	66040.8	34310.6	18525.6	66582.5	23082	111397	67351.3	75850.8	22282.6	82201.1	27048.3	44615.9	35306.6	45237.7	25987.8	21627.4	60351.9	91648.2	79542	27219.6	36391.4	35190.3	26923.3	29638.2	35088	36624.7	14210.7	32011.8	77070.9	25782.5	40708.3	27639.7	34014	138993	21228.3
sp|P04114|APOB_HUMAN	IAELSATAQEIIK	693.896	2	37.0874	960.536	1	y	9	666462	172607	474192	287645	373182	149141	537989	282990	208869	376882	113164	508867	447380	566594	178524	382990	192882	288454	254214	402482	261293	214678	634805	741461	794778	204014	175188	229625	243812	261038	210671	176496	120322	264676	608224	286813	369915	317299	416067	949136	247769
sp|P04114|APOB_HUMAN	IAELSATAQEIIK	693.896	2	37.0874	873.504	1	y	8	297853	76389.8	206754	129523	167956	65332.1	242663	123384	93163.5	174470	49355.5	236790	201598	247347	74215.7	165512	85265.2	127381	114181	190550	113702	89569.6	274795	329279	344953	87593.1	79512.5	97137.1	100263	104719	91194.2	80524.1	52906	123306	262780	124157	154172	145713	183572	442043	103302
sp|P04114|APOB_HUMAN	IAELSATAQEIIK	693.896	2	37.0874	802.467	1	y	7	317031	79128.6	209769	128256	171002	67680.8	257089	126096	97575.2	178304	52541	249305	215107	255637	84354.4	186292	86338.5	141069	128567	208904	117664	96162.8	283226	333164	391951	97568.1	79544.9	105534	109112	108392	86899.4	88779	49740.8	133215	256090	127359	180056	147629	191582	438744	113112
sp|P04114|APOB_HUMAN	IAELSATAQEIIK	693.896	2	37.0874	1073.62	1	y	10	207001	58076.1	150289	95426	116671	49620.8	165877	85326.8	61387.6	128480	36270.1	165102	148092	177700	60537.1	125278	67680.5	91703.8	74386.5	137993	80548.4	57366.9	202471	260463	248987	63878.4	58393.1	73547.4	69349.3	77080.7	65566.6	54137.2	36436.6	86987.3	184359	90225.7	123359	101646	128817	294596	78695.1
sp|P04114|APOB_HUMAN	IAELSATAQEIIK	693.896	2	37.0874	1202.66	1	y	11	128910	34122.2	87983.7	56492.3	67726.5	29589.9	103509	53345.9	39738.9	67248.4	20713.3	94426.7	87580.3	100380	35137.2	63228.8	38026.8	54041.5	53011.1	76310.7	44155.8	39073.6	120929	138811	146699	38539.8	31977.9	44814.4	43316.8	46776.4	35449.4	33861.3	23251.6	48742.2	107017	51988.9	74359.9	59130.3	75275.1	168022	45103.3
sp|P04114|APOB_HUMAN	IAELSATAQEIIK	693.896	2	37.0874	1273.7	1	y	12	56875.9	15581.8	38888.5	23520.7	32750.4	13110.6	41617.1	25968.9	19059.4	24911.9	13117.6	42829.8	38479.2	44192.1	15209.5	30787.6	16089.6	23384.3	22836.3	37172.6	24514.7	17485.1	54754.4	58887.4	63175.2	20919.4	16459.4	21042.7	21409.5	21018.8	13308.1	14920.6	12078.2	24411.2	51030.6	25061.2	32821.8	25182.1	33611.9	75399.4	19216.8
sp|P04114|APOB_HUMAN	GFEPTLEALFGK	654.845	2	49.3046	975.551	1	y	9	1.00695e+06	123866	398726	267141	397175	156225	451185	287584	187200	473472	225815	593575	632509	550266	164058	650932	245892	418901	279737	611917	205427	169299	615743	721812	686637	164715	222887	220373	231828	238456	247929	251696	155881	267634	405473	230607	335514	242838	240518	736103	264566
sp|P04114|APOB_HUMAN	GFEPTLEALFGK	654.845	2	49.3046	664.366	1	y	6	176938	22791.6	72873.1	40420.7	66503.8	22748.5	66398.1	42737.6	27680.2	66318.8	30672	85389.5	91807	87156.2	24586.4	102329	51567.5	49518.4	43961.8	86664.9	31720.8	23820.7	102196	97580.2	105256	25713.3	26827.9	37490.2	30266.6	31239	35482.9	47178.3	19749.2	39433.4	61377.5	37684.4	49697.7	40965.1	39738.1	107111	34850.7
sp|P04114|APOB_HUMAN	GFEPTLEALFGK	654.845	2	49.3046	777.451	1	y	7	125795	17238.8	51426.4	29399.8	41629.2	15252	44956.2	31545.2	18425.3	43970.3	19786.8	59627.7	55788.8	44647.2	16484.8	75732.4	37492.9	40789.1	25269.2	52895	20019.2	16525.8	59649.2	76662	74363.8	21998.3	20930	19449.7	20552.7	21153.3	26104.6	26698.6	13794.1	31416.4	40819	23093.2	34475.8	23969.2	27563.3	81867	24335.2
sp|P04114|APOB_HUMAN	GFEPTLEALFGK	654.845	2	49.3046	878.498	1	y	8	129850	14261.3	60555.1	28022.3	52433	14725.9	50721.6	34327.1	18668.2	51015.1	24701.3	70446.7	62303.1	55195.6	16408.1	79217.6	37044.5	40570.6	27735.1	57753.4	23937.4	16831.6	65899.5	76829.8	73634.1	19218.6	23144.5	27278	23790.1	24077.8	22208.8	34232.8	14563.2	27090.5	41958.6	22860.1	35796.8	25385.9	25126.9	85889.5	24470.3
sp|P04114|APOB_HUMAN	GFEPTLEALFGK	654.845	2	49.3046	1104.59	1	y	10	87721.4	11487.7	28539.9	20134.1	34386.2	12681.2	35837.5	23301.8	13964.2	36022.5	19311.7	47618.1	52203	46767.9	13736.3	56134.5	21071.3	34162.7	22162.8	52253	16399.9	16725.9	51530.5	61807.1	57533.2	10621.6	19231.7	18417.9	18371.5	19656.7	18580.2	22525.6	15628.7	21219.7	33509.7	20194.1	23723.2	21728.3	19280.6	60257.1	19571.7
sp|P04114|APOB_HUMAN	GFEPTLEALFGK	654.845	2	49.3046	958.488	1	b	9
sp|P04114|APOB_HUMAN	ITLPDFR	431.245	2	36.7021	534.267	1	y	4	961097	333085	692878	419548	590782	263973	857372	433606	310887	667378	279187	1.12775e+06	854333	567718	301673	791307	395783	528385	438606	687464	377231	361665	912406	1.15759e+06	1.12944e+06	375850	370891	388704	409837	384840	413237	494608	206370	458839	922628	418956	572180	459846	541757	1.31768e+06	312077
sp|P04114|APOB_HUMAN	ITLPDFR	431.245	2	36.7021	647.351	1	y	5	639640	221622	482558	277324	387400	174760	592053	274531	226810	449475	191891	795586	565908	371124	199812	546107	251741	360301	309605	452704	256181	232412	604648	797385	739869	256308	236243	255074	271381	254206	276322	340349	132908	299866	616494	284567	382573	288317	383910	923522	202363
sp|P04114|APOB_HUMAN	ITLPDFR	431.245	2	36.7021	748.399	1	y	6	446796	161928	336059	188834	273677	122822	414331	192949	160345	308079	125693	530634	403893	267560	138960	369032	179208	257222	194810	310647	173738	168622	438207	536706	531013	163580	166757	171035	180523	186018	190202	233391	89868.4	209602	423025	184489	261595	216299	246664	624412	144478
sp|P04114|APOB_HUMAN	ITLPDFR	431.245	2	36.7021	437.214	1	y	3	49979					11840.8			15639.5											34367.3													10835.6		44289.7			20321.8	24438.9	65359.9
sp|P04114|APOB_HUMAN	ITLPDFR	431.245	2	36.7021	322.187	1	y	2	974605	323439	656649	430576	546955	262531	810236	405976	303737	612676	294580	1.13691e+06	820724	543170	289308	764094	357399	533221	432425	656968	337065	357487	876465	1.0902e+06	1.02255e+06	327653	354419	357259	392807	363350	407945	449093	197734	448089	875711	446499	562670	441903	537773	1.27745e+06	296779
sp|P04114|APOB_HUMAN	ITLPDFR	431.245	2	36.7021	540.303	1	b	5	82111.1	74841.8	54237	42213.8	66996.5	70463.1	58053.8	50551	44632.2	63868.5	52968.9	52703	73936.9	60075.8	71695.2	51296.4	58008.3	53489.5	52371	45867.1		53515.3		67567.6		48341.4	41021.7	49308.1	65197.9	52485.9	51457.4	46813.3	55653.5	53626.4		61855.3	77198.7	81023.7	54320	80043.3	57661.9
sp|P04114|APOB_HUMAN	LSLPDFK	410.234	2	36.285	706.377	1	y	6	445400	171824	347383	232677	308520	139106	490713	206875	175975	404212	150906	634614	495011	348871	154232	370700	205560	248428	251567	303175	194175	181886	449320	486974	499561	183717	187930	202366	223610	184343	218307	239775	98425	214222	430664	169931	261953	194154	250862	673694	148554
sp|P04114|APOB_HUMAN	LSLPDFK	410.234	2	36.285	506.261	1	y	4	622117	227513	505128	306719	442691	185659	684702	275494	247079	553373	188967	873915	625780	492268	203588	494002	288659	328723	347256	428579	261993	257033	613069	681873	702040	259368	252431	303630	287399	248525	296151	345585	139577	282825	577032	258042	359025	260273	346709	901214	197904
sp|P04114|APOB_HUMAN	LSLPDFK	410.234	2	36.285	619.345	1	y	5	356998	125084	265023	171377	233556	101950	361870	157047	133283	291773	88004.5	470484	354073	260715	99812.5	281199	145018	173576	194159	242219	146059	140011	335194	347657	376572	131336	124315	151920	158602	146362	149459	160927	76741.5	156279	319671	131882	207910	140141	192169	507666	98742
sp|P04114|APOB_HUMAN	LSLPDFK	410.234	2	36.285	526.287	1	b	5						8250.89		13937.9							10092.5							11317.9												12492.3
sp|P04114|APOB_HUMAN	LSLPDFK	410.234	2	36.285	294.181	1	y	2	446815	160347	362137	225682	306382	139275	495778	199791	177345	378500	136575	643085	459466	354034	153622	369381	203004	238854	242700	305228	187250	195755	473332	517007	470076	174383	182621	206911	218445	195499	225640	258797	106047	213093	427761	174734	249462	188613	247923	675371	142737
sp|P04114|APOB_HUMAN	LSLPDFK	410.234	2	36.285	201.123	1	b	2	202093	77533.4	156863	99090.3	151523	71706.5	233385	97858.9	86222.4	211859	55441	302703	228061	179486	71444.8	179893	113183	108452	112279	141130	90387	90770.9	212481	233406	244113	89143.1	85039.9	104086	109974	98545.3	99953.5	116269	47542.1	103588	201323	82886	123133	96220.7	115541	291614	65569.9
sp|P04114|APOB_HUMAN	EFQVPTFTIPK	653.856	2	45.6801	803.466	1	y	7	496599	326625	904178	428229	512181	257040	891060	436925	373265	683745	145834	971138	6467.64	746977	296780	897164	333485		458009	489956	297556	3144.31	876214	1.06055e+06	671260	286353	456313	313321	2549.52	444903	391870	226113	183190	398109	1.05868e+06	288218	492245	275075		1.10356e+06	227096
sp|P04114|APOB_HUMAN	EFQVPTFTIPK	653.856	2	45.6801	902.535	1	y	8	67529.3	41998.2	121785	52044.9	66621.1	32604.6	118016	50710.7	48689.7	95891.8	20263.5	137792	1517.36	100220	38933	121602	50883.2	918.273	54831.9	67120.7	34791.1	377.075	103639	137515	95507.6	34148.2	72808.5	42168.5	1676.05	58075.5	48820.6	26531	24308.5	56755.8	156323	40452.5	60792.7	37951.3	663.342	143465	31509.2
sp|P04114|APOB_HUMAN	EFQVPTFTIPK	653.856	2	45.6801	1030.59	1	y	9	31222.6	19562.2	54083	28905	33184.8	14451.9	57860.6	26971.8	20996.6		8642.88	65275.4	7614.98	42117.4	15592.1	58866.3	22958.2	154.413	26698.4	26710	19108	4056.43	58665.5	63088.4	35517.7	16173.3	25655.7	19161.2	3394.03	28055.6	21285.1	14071.2	12501.3		72442.5	16752.2	31608.8	14332.5		67553.9	15061.3
sp|P04114|APOB_HUMAN	EFQVPTFTIPK	653.856	2	45.6801	706.413	1	y	6													4653.42					213.744				5509.78							2791.49										183.945
sp|P04114|APOB_HUMAN	EFQVPTFTIPK	653.856	2	45.6801	1063.55	1	b	9													16681.1									14880.7							9606.95
sp|P04114|APOB_HUMAN	EFQVPTFTIPK	653.856	2	45.6801	950.462	1	b	8													4851.75									2908.13							1628.98										228.595
sp|P01024|CO3_HUMAN	VTIKPAPETEK	404.899	3	11.4636	771.388	1	y	7	3.14105e+06	1.38933e+06	1.26861e+06	1.16176e+06	2.11354e+06	1.39913e+06	1.80546e+06	1.23669e+06	500465	1.16865e+06	706141	1.67392e+06	711243	1.81382e+06	1.83442e+06	1.46795e+06	351757	1.29217e+06	1.23262e+06	1.7933e+06	896051	576325	2.47464e+06	3.69139e+06	2.03284e+06	521064	521911	658886	563918	571125	595057	864174	238657	674945	1.53336e+06	1.4026e+06	861723	1.5116e+06	837733	1.89678e+06	1.69047e+06
sp|P01024|CO3_HUMAN	VTIKPAPETEK	404.899	3	11.4636	603.298	1	y	5	1.54661e+06	683195	598081	550934	1.09912e+06	707305	881451	614306	245153	581830	335190	847120	322866	890825	952172	735740	177692	628152	618257	845188	465998	288480	1.23135e+06	1.86168e+06	1.0319e+06	259134	253336	295759	287174	281683	306469	414359	126451	336514	748760	697638	428709	732770	414858	969872	797639
sp|P01024|CO3_HUMAN	VTIKPAPETEK	404.899	3	11.4636	557.311	2	y	10	1.72469e+06	765967	653418	624483	1.11165e+06	717723	946923	659658	267744	663032	377826	949341	396889	1.01294e+06	971401	800797	206667	694515	713236	1.03735e+06	502733	302555	1.31574e+06	2.04414e+06	1.09144e+06	275081	276714	405326	295120	316883	332145	491140	127549	380190	855046	752511	475568	825920	471296	1.03847e+06	921032
sp|P01024|CO3_HUMAN	VTIKPAPETEK	404.899	3	11.4636	450.245	2	y	8	461415	182543	177391	170865	307890	180660	254791	182096	61360	161090	91729.7	233563	88882.4	246370	247543	207528	42212.6	171027	176697	264124	104954	62436.1	336504	504860	265392	52926.9	66458.6	78482.3	64758.4	70619	84830.2	110550	24916	88267.2	217787	189843	111094	213227	115167	272006	224740
sp|P01024|CO3_HUMAN	VTIKPAPETEK	404.899	3	11.4636	899.483	1	y	8	282572	117318	111457	95684.4	191783	118724	154906	105471	36053.3	99293.2	57429.3	137311	59877.7	153852	162215	124041	32687.2	103174	99341.1	154977	81873.4	49315.5	223810	313563	165594	43594.4	43348	52112.2	44372.5	50611.2	48805.4	71900.9	22664.6	52346.3	131949	123874	67138.6	120931	69791	171070	149287
sp|P01024|CO3_HUMAN	VTIKPAPETEK	404.899	3	11.4636	506.787	2	y	9	842191	335405	315956	316257	543598	356411	470433	335143	120523	308194	153504	494751	189175	493227	481915	396764	87166.3	324855	362662	522377	234956	125776	708904	1.00677e+06	534796	125610	139343	183712	134296	147593	146645	236965	51054.9	184903	428535	369960	222143	385964	225120	488120	433132
sp|P01024|CO3_HUMAN	VLISLQEAK	500.806	2	29.3616	788.451	1	y	7	2.27916e+06	1.50192e+06	1.08081e+06	1.17684e+06	2.32458e+06	1.44267e+06	1.82762e+06	1.10661e+06	606460	1.27059e+06	721869	1.76992e+06	999954	1.11571e+06	1.50118e+06	1.33684e+06	361555	893399	1.14777e+06	1.50497e+06	783513	545605	2.41768e+06	3.07548e+06	1.66504e+06	543334	643892	666687	621068	698495	685053	815389	254389	536249	1.39348e+06	923115	763883	1.07325e+06	579000	1.58172e+06	1.13207e+06
sp|P01024|CO3_HUMAN	VLISLQEAK	500.806	2	29.3616	675.367	1	y	6	1.26218e+06	863696	604990	661411	1.30045e+06	794324	1.02157e+06	627142	352098	735886	411833	917986	566295	655988	845223	761547	200688	508085	662939	822849	445858	308069	1.33196e+06	1.72853e+06	933408	319802	355701	377105	352807	380581	392303	458360	132069	304388	798839	530369	430547	616970	327978	897475	655725
sp|P01024|CO3_HUMAN	VLISLQEAK	500.806	2	29.3616	901.535	1	y	8	215116	155963	109535	106814	231390	135336	181970	108008	57304.8	125506	67642.2	174265	93396.8	106194	142038	123685	33552.3	88351.2	124530	151598	78886.4	48497.1	239364	295858	163769	50952.7	64768.8	59500.7	64653.3	60533.6	56477.8	79240.2	22197.6	55199.9	139216	87303.7	78339.5	104193	61337.8	162989	106955
sp|P01024|CO3_HUMAN	VLISLQEAK	500.806	2	29.3616	588.335	1	y	5	201564	127214	89260.2	104966	198949	113672	162296	90834.5	50458.1	113353	58226.2	151055	77343.8	100361	135123	116126	26639.7	69223.1	93338.8	130672	60372.4	43210.2	210448	272291	147914	45452.6	50285	52300.7	49590.3	56272.6	52557.4	65727.9	24012.1	36102.1	116435	78849.9	54222.4	87042.3	46789.6	132515	95047.2
sp|P01024|CO3_HUMAN	VLISLQEAK	500.806	2	29.3616	326.244	1	b	3	158176	106321	67115.4	84011.2	156232	99437	118392	73902.2	36626.9	83024.3	44005.9	117422	70977.4	81153.1	99713.2	94133.1	20596.3	58743	76203.1	95815.2	42696.7	30774.2	168854	203154	105936	33100.6	44208.5	45339.3	39734.5	43958.6	43856.2	45704.8	16714.4	30507.8	88719.9	63583.7	49013.6	72284.1	39282.7	106380	72868
sp|P01024|CO3_HUMAN	VLISLQEAK	500.806	2	29.3616	475.251	1	y	4	145560	97911.5	62816.2	75037.5	154159	89542.2	117854	68993.6		76051.2	39636.7	105106	57115.4	62878.2	106007	82317.2	21784.6	54529.7	73817.3	99121.8	43048	33136.3	143163	196147	104688	33705.5	39958.6	39040.2	42756.7	42008.4		46722.9	13582.6	32956.1	83687.7	51223.8	45062.3	64262.3		91402.3	70518.3
sp|P01024|CO3_HUMAN	SSLSVPYVIVPLK	701.421	2	46.7497	928.587	1	y	8	3.29541e+06	2.41981e+06	1.55412e+06	2.03315e+06	4.39252e+06	3.04142e+06	3.6679e+06	1.93071e+06	984533	1.77261e+06	941509	2.87838e+06	979443	2.97932e+06	3.47071e+06	2.02885e+06	348575		1.96658e+06	3.07821e+06	1.03314e+06	927480	4.45184e+06	6.55587e+06	2.45177e+06	760207	751927	1.04605e+06	767747	856618	1.12601e+06	985718	1635.16	737989	2.53033e+06	1.495e+06	1.20838e+06	1.90863e+06	210.588	2.60422e+06	2.31971e+06
sp|P01024|CO3_HUMAN	SSLSVPYVIVPLK	701.421	2	46.7497	1114.69	1	y	10	299204	223005	147286	189375	387969	287607	315333	194950	87005.8	162047	84923.3	242808	84355.1	279760	314961	199593	33276.5	437.273	182571	264109	88920.2	84731.2	404720	588317	214476	78421.1	69329.1	92618.2	76418.1	74697.7	101736	95108.7		70486.2	236402	137244	104265	174280		234687	208115
sp|P01024|CO3_HUMAN	SSLSVPYVIVPLK	701.421	2	46.7497	1027.66	1	y	9	181843	131003		113645	228163	169137	196835	105018	54806.9	98884.5	50662	152683	51293.9	167231	193624	107508	20613		108046		52821.8		232871	348859	134588	41138.5		58810.9	44223.6	44516.3	59231.5	52650.5	660.785	36936.5	133934	79824.3	66426	97409.4		134580	122868
sp|P01024|CO3_HUMAN	SSLSVPYVIVPLK	701.421	2	46.7497	831.534	1	y	7																		170.879															85.465
sp|P01024|CO3_HUMAN	SSLSVPYVIVPLK	701.421	2	46.7497	1227.77	1	y	11																																							85.3826
sp|P01024|CO3_HUMAN	SSLSVPYVIVPLK	701.421	2	46.7497	1045.59	1	b	10																		250.618															342.453						67.1809
sp|P01024|CO3_HUMAN	IPIEDGSGEVVLSR	735.894	2	31.1562	1147.56	1	y	11	1.00589e+06	535656	417645	358830	758921	452877	571893	411556	173953	448531	234295	625166	312403	636976	615915	563087	133495	383332	429306	655424	324554	192800	840030	1.24151e+06	713507	212521	217570	227931	208792	218833	236145	319222	83005.4	228428	521464	487320	318465	522414	260797	605485	476622
sp|P01024|CO3_HUMAN	IPIEDGSGEVVLSR	735.894	2	31.1562	1018.52	1	y	10	541524	302605	222159	192960	430963	242435	334347	223671	87316.8	242523	109902	342753	165399	339321	319524	295431	72765.4	210895	235821	345887	162242	99518.8	448154	686859	388170	102049	122936	121293	122502	125401	132634	178442	46854.6	126567	289980	263943	171332	282733	140235	316912	267428
sp|P01024|CO3_HUMAN	IPIEDGSGEVVLSR	735.894	2	31.1562	1260.64	1	y	12	476120	241278	183283	169967	352562	204159	272416	191335	75430.6	212077	91289.4	283380	143187	274775	255287	256608	59520.6	177160	189799	296778	148673	91107.5	380785	571118	329675	107756	90682.6	94512.6	87669.9	102336	112703	144499	42192.9	97910.1	247442	219280	151391	250932	116103	269426	236354
sp|P01024|CO3_HUMAN	IPIEDGSGEVVLSR	735.894	2	31.1562	903.489	1	y	9	512028	252653	199711	176148	375708	216087	293408	183851	88078.4	218069	107666	291567	143358	306237	297642	265987	65694.9	185545	199308	306230	156427	78298.6	398333	587519	361859	97861	100546	110629	100792	111228	114772	147408	36022.9	107543	249536	210199	157851	249680	124347	277782	245610
sp|P01024|CO3_HUMAN	IPIEDGSGEVVLSR	735.894	2	31.1562	759.436	1	y	7	167761	92570.2	64646.6	59852.7	121321	71718.5	94136.1	63289.9	27873.1	71815.6	29973.3	98477.8	48058.9	98129.8	98775.6	89346.8	21150.9	59341.9	63117.3	106963	53908.6	29513.2	132570	212413	115877	33556.8	31510.1	35987.3	34549.7	35284.8	33474.6	48279.5	16402.9	37960.7	95368.9	74413.4	52142.6	88060.4	38045.1	89771.7	79403.1
sp|P01024|CO3_HUMAN	IPIEDGSGEVVLSR	735.894	2	31.1562	1357.7	1	y	13	102490	54555.3	37352.1	36475.8	78328.9	48989.4	66719.5	42328.7	18131.7	45076.9	26061.6	60862.9	31101.5	62687.4	56926.8	56998.1	16006.9	41582.2	45916.6	62480.2	35088.3	18912.6	79923.7	127705	68356.3	20565.2	22356.8	21870.4	21976.9	23476.7	26420	32638.9	10057	23341.7	55220.3	46353.3	34285.2	47948.1	29656.5	62783.8	51128.6
sp|P01024|CO3_HUMAN	TFISPIK	403.245	2	27.6072	557.366	1	y	5	3.67384e+06	2.91392e+06	2.55611e+06	2.25551e+06	4.11744e+06		2.34543e+06		1453.95	2.23351e+06	970415	2.75566e+06	1.49333e+06	2.95786e+06	1.9694e+06	2.61962e+06	573621	2.59251e+06	2.61163e+06	3.54138e+06	1692.74	862995	4.74009e+06	6.56796e+06	4.57545e+06	1.04935e+06	577.19	947406	228.13		874323	1.87745e+06		1.2064e+06	3.41973e+06	2.95786e+06	1.86295e+06	2.59861e+06	1.32573e+06	2.90005e+06	2.85264e+06
sp|P01024|CO3_HUMAN	TFISPIK	403.245	2	27.6072	444.282	1	y	4	1.13203e+06	890933	762740	712213	1.28371e+06	197.17	720420		711.226	701993	297738	831405	463314	949174	570563	818725	194902	774454	826993	1.06422e+06	259.69	278002	1.50476e+06	1.94031e+06	1.35821e+06	338562		294809	235.287		261796	584786		380745	1.01949e+06	955457	585839	834343	414718	885557	871381
sp|P01024|CO3_HUMAN	TFISPIK	403.245	2	27.6072	704.434	1	y	6	431573	357738	313359	263710	513587	85.4455	303540		282.621	274015	121793	328939	168751	372737	243641	326100	60518.7	300752	308395	438885	282.36	96262.3	555319	800066	527053	125831	282.473	102948	56.685	98.6199	109642	221464	462.11	142827	391038	372516	233842	329222	169168	350107	344443
sp|P01024|CO3_HUMAN	TFISPIK	403.245	2	27.6072	449.239	1	b	4								148.516																					263.522				1409.59
sp|P01024|CO3_HUMAN	TFISPIK	403.245	2	27.6072	546.292	1	b	5						15.9719		323.22	640.905												450.746						459.244			77.4243			196.921
sp|P01024|CO3_HUMAN	TFISPIK	403.245	2	27.6072	659.376	1	b	6						38.045		264.94	1007.06																				414.269	233.466			170.62
sp|P01024|CO3_HUMAN	FISLGEAC[CAM]K	512.76	2	26.6276	764.361	1	y	7	6.07609e+06	3.41947e+06	2.67262e+06	2.35409e+06	4.80424e+06	2.77382e+06	3.86962e+06	2.54031e+06	888559	2.27861e+06	1.46293e+06	3.85935e+06	1.56926e+06	3.53488e+06	3.3197e+06	3.0778e+06	735844	2.39247e+06	2.45754e+06	3.36432e+06	1.61502e+06	1.18641e+06	4.71957e+06	7.3583e+06	4.06005e+06	1.02991e+06	1.22062e+06	1.20256e+06	1.0169e+06	1.13234e+06	1.30222e+06	1.91167e+06	551247	1.33092e+06	3.37672e+06	2.87057e+06	1.96948e+06	2.9365e+06	1.6638e+06	3.58036e+06	3.18528e+06
sp|P01024|CO3_HUMAN	FISLGEAC[CAM]K	512.76	2	26.6276	564.245	1	y	5	1.21906e+06	693413	556291	489451	1.00049e+06	591704	786694	521218	191132	456398	288300	769426	332773	704519	676032	622235	142997	462937	481337	713923	343286	251295	949693	1.4865e+06	819856	204427	261045	246822	218675	240160	273988	403128	102187	270529	672991	589572	391328	591306	350112	727274	642203
sp|P01024|CO3_HUMAN	FISLGEAC[CAM]K	512.76	2	26.6276	677.329	1	y	6	476776	263558	228708	171048	388040	215127	296396	199407	71816.6	166950	100928	303107	124013	277179	253798	247428	51476.2	178407	194535	271844	118906	88698.4	371282	588452	323202	70387.2	96996.5	87553.3	83393.6	94678.2	98450.9	149483	46487.6	109113	277951	228478	147658	230909	130912	286594	239333
sp|P01024|CO3_HUMAN	FISLGEAC[CAM]K	512.76	2	26.6276	877.445	1	y	8
sp|P01024|CO3_HUMAN	FISLGEAC[CAM]K	512.76	2	26.6276	878.408	1	b	8
sp|P01024|CO3_HUMAN	FISLGEAC[CAM]K	512.76	2	26.6276	647.34	1	b	6
sp|P02768|ALBU_HUMAN	SLHTLFGDK[Frm]LC[CAM]T	710.35	2	30.0818	1082.52	1	y	9		346.714	269.731	249.15		1530.89	1098.45	1053.56	672.846	2674.77	229.851	692.669	1377.23	975.067	358.853	129.533	843.672	1271.73	447.086	670.848	729.168	720.782		794.478	823.714	3249.31	181.115	2837.49	202.495	1054.21	2297.81	1716.43	3196.93		2054.38	231.134			1383.22		953.731
sp|P02768|ALBU_HUMAN	SLHTLFGDK[Frm]LC[CAM]T	710.35	2	30.0818	868.387	1	y	7	3182.26	771.268			1081.96	253.395	650.564		1508.62	3927.64	366.696		8101.65	5261.81	993.393		562.241	5870.94		479.785	1370.33	4465.13	2570.42	615.879	259.679	3686.39		2467.83	753.566	8338.88	1882.58	7200.25	7862.29		8035.89	830.644		1654.35	2209.05	680.148	888.048
sp|P02768|ALBU_HUMAN	SLHTLFGDK[Frm]LC[CAM]T	710.35	2	30.0818	981.471	1	y	8	6816.26		506.048	245.277	1051.98		6073.21	291.672	2365.96	619.044			6068.13	3865.32			376.639	5098.06		311.004	6574.37	2806.45	4983.55	191.948	17303.9	757.07	1046.55			4843.43	628.98	4101.25	6003.79		5252.71		195.468	6386.4	7890.03	886.679
sp|P02768|ALBU_HUMAN	SLHTLFGDK[Frm]LC[CAM]T	710.35	2	30.0818	721.319	1	y	6	2033.2	1385.44	789.534	876.715	662.422	610.534	939.495	501.576	609.129	287.917	549.535	791.308	1397.96	1081.7	370.433	101.638		1733.91			210.872	2663.42	532.992	685.282	839.335	1574.7	376.979	1352.41		2602.4		736.51	4108.41	646.519	3261.55	517.954	197.037	1076.97	507.993	445.671	785.59
sp|P02768|ALBU_HUMAN	SLHTLFGDK[Frm]LC[CAM]T	710.35	2	30.0818	1219.58	1	y	10	318.115			98.5184	170.89	256.128			154.979			501.431	1145.51	518.214	507.943	354.601		1340.68	170.811		241.99	540.291		234.639			256.084	125.264	85.3375	1240.48	53.1708		878.49	434.235	1511.37	175.429	196.992	354.937		735.61	378.301
sp|P02768|ALBU_HUMAN	SLHTLFGDK[Frm]LC[CAM]T	710.35	2	30.0818	871.431	1	b	8		4331.28							1128.73			4901.81	2939.97	4487.74	3711.85			3975.68	602.028	2623.05		11020.3	672.517			5152.11				2973.47	2499.5	2929.65	2882.53	1198.78	3673.08	1221.74	914.653			2558.24
sp|P02768|ALBU_HUMAN	FQNALLVR	480.785	2	29.0271	685.436	1	y	6	7.87395e+06	4.72965e+06	1.54246e+07	4.21745e+06	6.53824e+06	4.58391e+06	4.49461e+06	6.34474e+06	5.25574e+06	5.98136e+06	1.82795e+06	6.10649e+06	2.11774e+06	3.63651e+06	2.50238e+06	5.97137e+06	3.04415e+06	7.06676e+06	5.67306e+06	1.10529e+07	5.07693e+06	2.3423e+06	6.74591e+06	9.10465e+06	8.69804e+06	2.83903e+06	3.45524e+06	3.44026e+06	3.17444e+06	3.41635e+06	3.28931e+06	3.11944e+06	2.70018e+06	4.35727e+06	1.05362e+07	1.02124e+07	4.94414e+06	3.06948e+06	7.94188e+06	5.52119e+06	9.79549e+06
sp|P02768|ALBU_HUMAN	FQNALLVR	480.785	2	29.0271	500.355	1	y	4	3.91054e+06	5.34013e+06	4.82837e+06	1.86749e+06	2.84896e+06	1.94471e+06	2.22318e+06	3.76964e+06	1.64342e+06	1.11481e+06		1.01647e+06	874987	2.11983e+06	1.6517e+06	4.13554e+06	1.74807e+06	5.96855e+06	4.62744e+06	6.67114e+06		2.2466e+06		5.90263e+06	7.38272e+06	1.64641e+06	1.93881e+06	2.04669e+06	1.86785e+06	1.95762e+06	2.01147e+06	2.19412e+06	2.34868e+06	5.63272e+06	5.01685e+06	8.38457e+06	5.59555e+06	6.4069e+06	8.54346e+06	4.36664e+06	6.64741e+06
sp|P02768|ALBU_HUMAN	FQNALLVR	480.785	2	29.0271	571.393	1	y	5	1.29793e+06	831414	2.45316e+06	701661	1.02776e+06	744045	739949	1.01159e+06	859807	952435	295749	989903	342437	582187	429642	1.00954e+06	509501	1.16084e+06	938833	1.8262e+06	825891	420312	1.08198e+06	1.51602e+06	1.41956e+06	466856	585410	568170	545673	576940	572808	522395	456815	730772	1.69773e+06	1.64092e+06	843770	567373	1.33153e+06	905812	1.55222e+06
sp|P02768|ALBU_HUMAN	FQNALLVR	480.785	2	29.0271	813.494	1	y	7	572479	333792	1.07478e+06	318230	453987	334492	344841	456362	385273	425177	124403	437872	156024	252587	174282	445295	232691	479571	422015	806794	376205	181858	463102	653234	622135	200972	260801	255292	226681	267506	246193	219147	199870	312105	756735	688930	352812		551987	394695	661820
sp|P02768|ALBU_HUMAN	FQNALLVR	480.785	2	29.0271	387.271	1	y	3	916619	576979	1.65002e+06	489716	753821	528672	548282	721278	608685	665047	212811	709903	246936	419035	302295	693570	375235	783999	667705	1.30745e+06	577986	282535	785695	1.05043e+06	949993	316755	433778	416923	388760	388388	409599	389179	313939	521853	1.20205e+06	1.11206e+06	569036	365834	897476	617429	1.05946e+06
sp|P02768|ALBU_HUMAN	FQNALLVR	480.785	2	29.0271	390.177	1	b	3	738923	959655	1.0865e+06	371021	585752	408078	442285	685905	359181				192235	426241	313935	748698	354281	1.17195e+06	830635	1.25222e+06	747919	390869		1.08956e+06	1.48151e+06	339678	363251	405183	386223	401008	340194	414656	452599	938057	976853	1.60472e+06	997411	1.10471e+06	1.44671e+06	841004	1.34529e+06
sp|P02768|ALBU_HUMAN	LC[CAM]TVATLR	467.263	2	21.4161	660.404	1	y	6	8.39459e+06	6.07037e+06	1.79435e+07	4.60695e+06	7.99638e+06	5.79223e+06	6.02035e+06	6.69073e+06	9.63651e+06	8.47984e+06	1.82244e+06	7.8804e+06	3.85639e+06	4.22911e+06	2.88014e+06	6.56934e+06	4.72009e+06	7.94605e+06	7.6406e+06	1.37053e+07	7.977e+06	3.88098e+06	9.65003e+06	1.18662e+07	1.20062e+07	4.04316e+06	4.593e+06	4.94076e+06	4.92811e+06	4.99222e+06	5.22516e+06	3.82402e+06	3.96006e+06	5.25299e+06	1.26549e+07	1.31799e+07	6.65799e+06	4.45031e+06	1.13918e+07	7.12228e+06	1.1619e+07
sp|P02768|ALBU_HUMAN	LC[CAM]TVATLR	467.263	2	21.4161	559.356	1	y	5	1.93794e+06	1.42373e+06	4.14092e+06	1.08754e+06	1.85658e+06	1.3615e+06	1.40909e+06	1.54061e+06	2.23369e+06	1.96307e+06	437716	1.83311e+06	917313	987824	691708	1.53295e+06	1.11966e+06	1.831e+06	1.76988e+06	3.19764e+06	1.85488e+06	912835	2.21461e+06	2.71358e+06	2.73274e+06	967534	1.03778e+06	1.11778e+06	1.15448e+06	1.15178e+06	1.2126e+06	866652	911432	1.23822e+06	2.9721e+06	3.01441e+06	1.50644e+06	1.0285e+06	2.66875e+06	1.65507e+06	2.6529e+06
sp|P02768|ALBU_HUMAN	LC[CAM]TVATLR	467.263	2	21.4161	820.435	1	y	7	1.69776e+06	1.21885e+06	3.58521e+06	938157	1.61147e+06	1.19895e+06	1.22534e+06	1.35956e+06	1.86279e+06	1.71204e+06	354280	1.61029e+06	788949	850172	592318	1.36805e+06	977277	1.57832e+06	1.52716e+06	2.76123e+06	1.59249e+06	785485	1.97329e+06	2.41636e+06	2.41871e+06	828284	942825	976154	1.02937e+06	1.01502e+06	1.04496e+06	769628	787476	1.06835e+06	2.56557e+06	2.62194e+06	1.33308e+06	916495	2.27014e+06	1.44552e+06	2.31146e+06
sp|P02768|ALBU_HUMAN	LC[CAM]TVATLR	467.263	2	21.4161	545.275	1	b	5
sp|P02768|ALBU_HUMAN	LC[CAM]TVATLR	467.263	2	21.4161	474.238	1	b	4
sp|P02768|ALBU_HUMAN	LC[CAM]TVATLR	467.263	2	21.4161	460.288	1	y	4	2.08765e+06	1.51473e+06	4.46104e+06	1.18726e+06	2.00789e+06	1.48122e+06	1.52879e+06	1.68043e+06	2.35776e+06	2.09976e+06	459149	1.99776e+06	1.01397e+06	1.07847e+06	729622	1.68161e+06	1.20811e+06	2.01583e+06	1.94748e+06	3.41381e+06	1.98663e+06	977168	2.41679e+06	3.00098e+06	2.97472e+06	1.06728e+06	1.16748e+06	1.2144e+06	1.26116e+06	1.24369e+06	1.30737e+06	977047	974779	1.32567e+06	3.27436e+06	3.23106e+06	1.65612e+06	1.14346e+06	2.82737e+06	1.79337e+06	2.83047e+06
sp|P02768|ALBU_HUMAN	EC[CAM]C[CAM]HGDLLEC[CAM]ADDRADLAK	562.741	4	23.3923	632.285	2	y	11	40093.1	66019.3	134465	66047.3	65592	60621.1	51696.3	94149.5	73202.3	61330.8	24868.6	23398	1.14403e+07	52752	86104.3	91434.2	14443.2	58263.2	2.4232e+07	51084.7	41391.4	77932.8	3.1942e+07	195681	62153.9	1.29161e+07	53679.6	11156.6	42544.6	53658.6	18171.6	1.01707e+07	64108.1	64652.2	3.73428e+07	2.75898e+07	57478	49835.3	68576.5	88943.2	65954.4
sp|P02768|ALBU_HUMAN	EC[CAM]C[CAM]HGDLLEC[CAM]ADDRADLAK	562.741	4	23.3923	567.764	2	y	10	33556.1	46769.8	65215.1	43510.1	47623.3	42350.1	42043.6	45681.5	33785.4	31238.1	15482.9	20980.2	5.50261e+06	37679.2	56925.7	37636.6	9480.33	30328.9	1.18003e+07	34324.5	30576	33108.4	1.53937e+07	95285.1	47951.7	6.17369e+06	24028.8	9531.59	21606.9	27325.1	13682.3	4.91299e+06	29676.3	46831.9	1.8212e+07	1.33002e+07	37993.8	28438.8	53393.4	57917.4	40104.2
sp|P02768|ALBU_HUMAN	EC[CAM]C[CAM]HGDLLEC[CAM]ADDRADLAK	562.741	4	23.3923	872.303	1	b	7	11711.6	20615	26200	18576.8	18417	15197.9	16477.2	13532.7	16383.3	15775.6	10047.3	8651.9	1.77464e+06	16422	23633.9	17318.1	6574.16	18622.9	4.14159e+06	16933.8	17706.6	15960.7	5.49939e+06	35985.8	17651.1	2.0825e+06	12383.8	4300.23	11931.2	14200.6	7733.15	1.69216e+06	17187	21829.3	6.30921e+06	4.75893e+06	16260.5	15769.1	22927.4	17002.7	21069.7
sp|P02768|ALBU_HUMAN	EC[CAM]C[CAM]HGDLLEC[CAM]ADDRADLAK	562.741	4	23.3923	759.219	1	b	6	8149	14274.2	18147.7	11026.2	12983.4	10524.7	10987.5	11204.3	12602	11672.4	7281.68	6898.1	1.50541e+06	10520.9	15339.7	13439.2		15513.6	3.40099e+06	13797	9895.48	11711.8	4.66301e+06	22141.5	14056.5	1.79902e+06	8500.37	4009.64	8601.73	12497.4	5920.39	1.43346e+06	12312.4	17455	5.40378e+06	3.9224e+06	13622.5	12112	12785.3	13964.9	13588.4
sp|P02768|ALBU_HUMAN	EC[CAM]C[CAM]HGDLLEC[CAM]ADDRADLAK	562.741	4	23.3923	688.827	2	y	12	7319.93	9186.16	24956.5	13120	10258.7	10537.5	9524.15	18961.1	16591.3	16453.3	4884.92	7482.72	3.04437e+06	8472.75	13439.3	22666.8	3938.47	10495.2	6.52014e+06	7485.52	10001	12111.9	8.74231e+06	43566.2	12045.2	3.46484e+06	12347.7	3314.43	11082.7	11422.8	4521.62	2.7852e+06	13390.3	12954.7	1.0361e+07	7.55875e+06	10145.3	10115.9	14891.9	11184.5	12335.5
sp|P02768|ALBU_HUMAN	EC[CAM]C[CAM]HGDLLEC[CAM]ADDRADLAK	562.741	4	23.3923	974.49	1	y	9	7706.07	10396.7	11961.4	8725.5	8213.92	11476.6	7900.24	11398.9	7712.78	7501.17	4522.16	6684.2	836136	10479.2	13082.8	10474	3582.4	9842.76	1.89907e+06	10898.1	7012.67	8337.48	2.62803e+06	20497.9	10849.3	1.04186e+06	7869.08	3031.68	6510.68	6619.84	4801.27	827918	7686.83	10801.3	3.10628e+06	2.25803e+06	10690.2	9349.89	10346.4	11106.8	9358.7
sp|P02768|ALBU_HUMAN	VFDEFKPLVEEPQNLIK	682.37	3	45.8518	712.435	1	y	6	6.44248e+06	3.77642e+06	8.38908e+06	3.39624e+06	3.70764e+06	3.35402e+06	3.37336e+06	4.09184e+06	4.4703e+06	4.52433e+06	639998	4.77005e+06	2.87595e+06	1.96895e+06	1.84922e+06	3.21771e+06	1.96575e+06	4.87873e+06	3.685e+06	7.14486e+06	4.34539e+06	2.17874e+06	4.85448e+06	6.72706e+06	8.19277e+06	3.68066e+06	2.28385e+06	3.55551e+06	2.76705e+06	3.03273e+06	2.73687e+06	2.53998e+06	1.76069e+06	3.17726e+06	8.20863e+06	7.73037e+06	3.99479e+06	2.54183e+06	7.76622e+06	4.96102e+06	6.99356e+06
sp|P02768|ALBU_HUMAN	VFDEFKPLVEEPQNLIK	682.37	3	45.8518	1279.73	1	y	11	4.67501e+06	1.98764e+06	4.80799e+06	1.55189e+06	2.13114e+06	1.77963e+06	2.27813e+06	2.20935e+06	2.61984e+06	2.32098e+06	382460	2.8073e+06	1.32953e+06	1.04531e+06	976573	1.94761e+06	1.14385e+06	2.6724e+06	2.19434e+06	3.88294e+06	2.40639e+06	1.14633e+06	2.7305e+06	3.6398e+06	4.95615e+06	2.27531e+06	1.26814e+06	2.16011e+06	1.57449e+06	1.68172e+06	1.67305e+06	1.46641e+06	1.09436e+06	1.85176e+06	4.91231e+06	4.58288e+06	2.10752e+06	1.40928e+06	4.44261e+06	2.87853e+06	4.06284e+06
sp|P02768|ALBU_HUMAN	VFDEFKPLVEEPQNLIK	682.37	3	45.8518	970.52	1	y	8	2.38274e+06	1.33659e+06	2.71556e+06	1.22391e+06	1.29867e+06	1.21115e+06	1.24353e+06	1.55906e+06	1.54503e+06	1.6175e+06	249994	1.79917e+06	1.06401e+06	706710	685300	1.24073e+06	722664	1.7475e+06	1.26854e+06	2.55058e+06	1.55804e+06	776424	1.77626e+06	2.39578e+06	2.98503e+06	1.32803e+06	867319	1.26637e+06	937842	1.08718e+06	1.01553e+06	840289	636439	1.12729e+06	2.86232e+06	2.66662e+06	1.41427e+06	884142	2.8998e+06	1.78276e+06	2.44498e+06
sp|P02768|ALBU_HUMAN	VFDEFKPLVEEPQNLIK	682.37	3	45.8518	976.514	1	b	8	923475	527131	1.03875e+06	484095	500973	490252	488905	585072	607612	637124	84416.8	677027	402418	272722	275041	481806	276820	709066	522762	974478	590936	298427	688857	905415	1.14284e+06	495720	350195	508866	383361	423584	390057	313462	243019	417562	1.05938e+06	1.00072e+06	532297	355455	1.15963e+06	676799	930225
sp|P02768|ALBU_HUMAN	VFDEFKPLVEEPQNLIK	682.37	3	45.8518	1069.59	1	y	9	716859	347409	857605	271556	366094	302409	366907	366481	442993	383088	60650.6	461298	232510	177382	160571	327092	201851	468047	352415	641772	410301	190344	451257	595287	777132	369108	217268	355265	273509	281650	264416	273075	176228	310749	839154	763822	369014	254245	720024	479638	665690
sp|P02768|ALBU_HUMAN	VFDEFKPLVEEPQNLIK	682.37	3	45.8518	841.478	1	y	7	1.33049e+06	811061	1.57987e+06	785602	798331	746679	726505	901469	921382	989068	141143	1.05396e+06	659346	428277	399968	724239	415194	1.03492e+06	808573	1.57467e+06	911013	477125	1.06653e+06	1.4447e+06	1.74042e+06	783737	516013	753466	557991	656344	605551	522439	374893	678407	1.65773e+06	1.59705e+06	842652	546449	1.66137e+06	1.06962e+06	1.42698e+06
sp|P02768|ALBU_HUMAN	KVPQ[Dea]VSTPTLVEVSR	547.645	3	27.6329	589.33	1	y	5	227907	361277	344036	364264	303641	338386	386532	211576	310579	348796	247949	276931	351892	327484	414259	270959	243822	294048	358672	308033	496035	364183	493719	461952	380263	229737	230710	314213	298082	322582	266146	291070	277073	319103	394680	365444	350642	450406	350368	442282	322365
sp|P02768|ALBU_HUMAN	KVPQ[Dea]VSTPTLVEVSR	547.645	3	27.6329	702.414	1	y	6	101291	173550	151072	169346	152222	131545	188193	91856.7	153967	125099	88265.4	127088	121936	151210	176001	130920	105959	132656	160192	127049	211050	142946	201313	213582	189708	97554.3	117422	133250	113344	112027	112658	123570	143480	139807	190170	170082	157521	192014	163261	213804	159761
sp|P02768|ALBU_HUMAN	KVPQ[Dea]VSTPTLVEVSR	547.645	3	27.6329	900.515	1	y	8	136754	227357	212947	238400	200453	193530	230867	131252	206196	159787	116016	180178	164180	180333	272825	181587	127664	202961	240563	172049	311674	198463	311701	302496	241332	140171	155428	156350	158306	165602	170694	193707	171016	195723	267485	228216	199627	246848	216783	266720	194316
sp|P02768|ALBU_HUMAN	KVPQ[Dea]VSTPTLVEVSR	547.645	3	27.6329	803.462	1	y	7	76845.5	87772.9	100878	96494.1	82831.9	84044.6	109383	74721.7	83988.8	63294.8	59576.5	79289.4	78108.8	84450.3	117883	75972.6	56891.3	89360.3	98767.1	96479.4	136438	88413.2	131779	129419	106928	57127	67747.1	67498.1	68452	60448	75731.1	72400.8	75249.6	104149	117256	96370.5	78736.7	120669	88641.5	131383	95550.6
sp|P02768|ALBU_HUMAN	KVPQ[Dea]VSTPTLVEVSR	547.645	3	27.6329	1088.59	1	y	10
sp|P02768|ALBU_HUMAN	KVPQ[Dea]VSTPTLVEVSR	547.645	3	27.6329	1052.6	1	b	10	22323.2	27488.2	30384.3	31997.4	29216.8	28702.8	32737.3	19889.7	27224.6	20481.2	21775.9	29054.9	22250.1	25694.1	44763.9	25318	19521.2	25051.7	28900.1	26610.3	39105.4	28483	41744.4	41294	33188.6	17272.8	22127.7	23392.4	19969.4	22967.4	23682.4	24988.7	28090.6	28008.5	36474.3	34541.3	22170.2	37473.2	29493.9	37065	25765.5
sp|P02751|FINC_HUMAN	VDVIPVNLPGEHGQR	543.962	3	33.7358	780.375	1	y	7	155109	45085.3	43183.8	137140	69360	33291.8	101704	29340.8	241376	406838	13770.9	895457	518287	52530.2	41485.5	482433	2.61655e+06	173208	40046.7	440123	19041.6	2.30153e+06	136.864	68201.1	301368	1.11312e+06	1.18376e+06	1.41808e+06	1.41538e+06	1.41679e+06	1.40062e+06	1.10365e+06	800893	24052	433.73	43740.1	647505	398614	183907	101654	360204
sp|P02751|FINC_HUMAN	VDVIPVNLPGEHGQR	543.962	3	33.7358	602.315	2	y	11	206885	48573.6	58598.2	199037	85424.7	36910.1	145466	36838.3	319687	594066	14822	1.35416e+06	807866	71964.2	58152.9	662442	3.66627e+06	249602	48450	928158	20343.3	3.33572e+06		82520.1	380003	1.7207e+06	1.88369e+06	2.20792e+06	2.03664e+06	1.92913e+06	1.93161e+06	1.36027e+06	1.18786e+06	35943.7	1943.22	55251	929667	612157	255343	146424	518493
sp|P02751|FINC_HUMAN	VDVIPVNLPGEHGQR	543.962	3	33.7358	1007.5	1	y	9	35412	9484.66	11217.3	33560.3	15739.5	6331.93	21710.8	5835.1	46741	94919.9	3522.24	209943	121811	12230.2	10890	104339	580775	31983.1	10887.6	100081	4527.17	539915	85.3272	13572.2	64646.5	253522	272300	318857	315688	304187	309260	257505	168359	6194.83	98.6061	8445.99	153180	95489.3	44289.2	23649.9	78210.2
sp|P02751|FINC_HUMAN	VDVIPVNLPGEHGQR	543.962	3	33.7358	893.459	1	y	8	11851.3	4300.78	4004.58		5705.28	2831.57		3862.88	17915		1688.92	69881.4	45474.5		4440.52	41047.2	213194				2177.95	188504	58.107	6503.21	22062.5	94696.3	105709	119961	122462	110732	112184	94943.3	68299.5	2844.51		5640.69	53135.8	37239.7	17255.5		30866.4
sp|P02751|FINC_HUMAN	VDVIPVNLPGEHGQR	543.962	3	33.7358	658.857	2	y	12	20967.5	4409.65	6058.63	19244.3	8244.5	2771.92	19144.9	3621.42	31286.9	56457.4	1860.19	159072	101896	6700.57	5199.61	72949.3	460829	25770	4410.39	107502	3150.42	409649		7775.23	39616.4	208959	252145	260946	246170	233876	251327	157513	160976	3025.26	196.947	5004.09	107474	64511.9	28000.1	15777.1	55647.5
sp|P02751|FINC_HUMAN	VDVIPVNLPGEHGQR	543.962	3	33.7358	1203.62	1	y	11								2405.09											2968.3		1150.7													2339.77	85.4399
sp|P02751|FINC_HUMAN	DLQFVEVTDVK	646.84	2	38.8564	936.504	1	y	8	42504.9	19161.4	17649.1	73452.2	27928.1	16030	45858.7	16731.6	139654	194158	2276.32	336813	488020	27178.5	22524	134060	994847	91113.2	22230.9	340967	11639.5	1.28663e+06	26578.1	44062.3	201436	461424	532174	658097	704464	702226	698402	224454	299021	12625.9	161688	21661	351395	265278	112713	66610.1	207082
sp|P02751|FINC_HUMAN	DLQFVEVTDVK	646.84	2	38.8564	789.435	1	y	7	24905.4	10697.2	14041.4	41982.8	19099.5	10863.2	38025	10267.4	80238.3	121705	3516.43	200176	301719	16655.3	15165.6	89796.6	621075	55429.3	13342.7	207594	7871.36	765417	15987.6	22767.7	112296	269415	336732	395462	402548	409791	403133	132631	182220	8090.54	90697.6	16173.3	198784	149497	58634.2	44963.6	122372
sp|P02751|FINC_HUMAN	DLQFVEVTDVK	646.84	2	38.8564	690.367	1	y	6	24087.4	12466.2	12080.9	43261	22625.5	6625.51	25329.9	11717.3	73182.4	123252	8446.24	185806	296743	14378.4	13282.7	86365.5	600981	52268.7	12860.3	216744	8564.15	742741	15797.8	25487.8	108327	285648	317496	387341	415138	419139	395066	130142	174337	13806.8	100378	10734.5	210757	156457	58387.8	36880.5	124486
sp|P02751|FINC_HUMAN	DLQFVEVTDVK	646.84	2	38.8564	1064.56	1	y	9	13479.5	5764.47	5242.58	19178.3	8025.27	2917.15	13707.8	4063.38	30792.6	39137.5	297.301	70656.4	109835	6619.36	5921.59	27811.9	218885	16814.8	6285.63	77288	3247.89	277790	6131.38	10093.8	42698.7	97479.2	113309	135834	143556	153203	146782	47695.4	66581	4293.29	36822.2	7878.97	73881	60923.6	21323.3	13558.6	45247.8
sp|P02751|FINC_HUMAN	DLQFVEVTDVK	646.84	2	38.8564	1047.5	1	b	9	3619.84	1510.7	2790.9	8712.47	3178.84		5373.91	2836.87	13772.9	13485.5		25608.3	30815.5	2966.01	5831.38	9483.02	71854	6883.53	2985.91	30850.7		99525.8	3826.19	3422.81	13864.3	28927	43433.4	36794.3	36804.8	48344.9	54975.1	18041	18570.6		13925.8	1647.91	21686.8	21518.9	9769.68	6726.89
sp|P02751|FINC_HUMAN	DLQFVEVTDVK	646.84	2	38.8564	732.356	1	b	6		1597.18	2640.71	4354.4	2718.03		4281.1	1836.99			1526.65			3017.52	1312.59			5889.73	2680.38		2311.58			3665.26						30693.9					7870.46					3743.64	10045.4
sp|P02751|FINC_HUMAN	STTPDITGYR	555.775	2	20.721	821.415	1	y	7	76407.4	22677.7	23856.8	88117.7	38634.6	15057.6	49577.9	17371.8	178603	278836	10232.3	526314	698589	31769.3	25646.3	284579	1.58924e+06	110437	23919.8	408339	17512.2	1.60487e+06	24402.2	43290.3	211969	733823	801137	892881	863572	908200	956175	502509	480064	18253.5	173668	22290.4	413503	313836	125077	69665.8	247277
sp|P02751|FINC_HUMAN	STTPDITGYR	555.775	2	20.721	922.463	1	y	8	13068	4868.87	3985.95	13287.5	7718.68	2492.13	7488.61	2666.42	27321.3	39739.5	1808.63	79581.4	91159	3913.62	5064.12	39285.6	246435	15369.3	4066.62	64347	2644.02	254267	3399	6423.01	25242.2	113205	128631	134120	156997	141046	159895	77416.3	72479	1384.45	24954.3	5098.77	57915.8	48498.9	18294.9	11817.1	36724.3
sp|P02751|FINC_HUMAN	STTPDITGYR	555.775	2	20.721	609.336	1	y	5	14993.7	4564.31	6864.03	16764.1	11582.4	4157.49	11412.4	3911.88	30533.8	54349.3	1761.42	100778	145633	8262.83	6469.2	56518.4	338085	21136.6	6438.16	88150.8	4372.58	355260	5691.6	9053.74	41348.2	163574	167656	192432	171180	189374	207639	116542	97576.1	4675.83	33986.1	3907.21	74850.8	63913.5	20909.1	16393.6	48755.2
sp|P02751|FINC_HUMAN	STTPDITGYR	555.775	2	20.721	724.362	1	y	6	13986	4810.63	5113.4	15596.6	6241.56	2754.39	9143.49	4806.18	28714.8	49435.7	2688.8	90513.9	116690	5664.91	6308.79	44689.6	286204	20044.4	5350.06	80619.4	3775.95	287970	4497.46	8919.01	34136.9	132780	136351	172275	161916	158531	167284	92876.3	80951	3751.01	31885.4	4813.35	70863.7	54748	22047.7	12875.2	48280.6
sp|P02751|FINC_HUMAN	STTPDITGYR	555.775	2	20.721	615.298	1	b	6						479.843															1055.7
sp|P02751|FINC_HUMAN	STTPDITGYR	555.775	2	20.721	411.211	2	y	7	16287.6	4741.56	5968.83	17721.7	7555.42	3666.32	8639.59	3318.78	34082.1	62597.2	1575.22	133855	188103	5826.94	5862.35	72325.7	430359	18479.2	4961.29	104429	4250.82	454048	6386.04	8426.24	45960.9	185982	221584	243657	222091	222645	270525	131519	121982	3978.02	37777	5329.97	78819.4	80251.8	21035.4	12314	58456.6
sp|P02751|FINC_HUMAN	GFNC[CAM]ESKPEAEETC[CAM]FDK	683.284	3	20.0841	1225.5	1	y	10	5484.87	2359.49	2303.73	7701.25	2980.36		4718.06	85.4616	183.981	22069.1	832.767	43419	61904.9	2494.88		16065.7	136908	8633.21	3838.86	29039.3	67.1683	130193	1863.94	2746.65	17223.8	62532.1	68469.9	80917.4		170.89	47859.1	44060.5	85.2696	1684.64	14609	3605.97	29467	21032.3	9576.36	3405.71	17226
sp|P02751|FINC_HUMAN	GFNC[CAM]ESKPEAEETC[CAM]FDK	683.284	3	20.0841	922.377	2	y	15	2623.83	1734.59	2591.06	4258.93	952.199		3288.44			14775.6	724.541	28202.3	43781.3		277.318	9626.12	118637	7534.9	2516.14	16671.9	113.139	100699	1826.01	2185.45	10951.3	42622.6	41212.1	53673.6	291.921	220.721	35798.4	27175.5	67.1549		11820.1	1578.43	18553.1	13127.8	4920.88	2627.53	10203.8
sp|P02751|FINC_HUMAN	GFNC[CAM]ESKPEAEETC[CAM]FDK	683.284	3	20.0841	865.356	2	y	14	1503.51	1283.27	1488.48	2278.85	1137.48		2771.68	163.674	512.134	12854.8	758.29	17226.4	29343	1210.57		7914.68	90487	3799.85	1435.15	13085.3		75790.9	799.337		8561.27	32724.3	37877.3	32697.2	502.533	327.547	37603.7	25318		646.91	7433.77	1812.5	14889.3	12611.2	3645.95	1687.98	6710.98
sp|P02751|FINC_HUMAN	GFNC[CAM]ESKPEAEETC[CAM]FDK	683.284	3	20.0841	799.329	1	y	6	1621.48	1319.1	1345.58	2335.68	1297.36	515.385	2325.96			12037.1	1088.12	17122	25420.9	1400.2	143.191	8074.3	54966.9	4068.49	1787.59	12321.3		50658	1863.92	1175.97	6268.93	28201.6	28234.4	30476.9		1261.04	19584.7	19107.2		1279	7045.31	1089.9	12075.1	7717.64	2381.04	1357.14	7556.38
sp|P02751|FINC_HUMAN	GFNC[CAM]ESKPEAEETC[CAM]FDK	683.284	3	20.0841	999.409	1	y	8	2029.69	624.831	936.9	2549.91	1940.24	99.1255	2385.52	378.832		8689.13		12155.5	21857.3	1007.41	39.4824	7776.77	46252.5	3774.83	1062.43	12206.3	88.177	42197.1	839.682	746.336	5178.27	20571.7	18292.2	20316.5	482.954	414.123	17596.3	13582.8	114.161	389.083	5152.48	1790.6	9692.74	6721.23	3034.54	1265.45	5492.39
sp|P02751|FINC_HUMAN	GFNC[CAM]ESKPEAEETC[CAM]FDK	683.284	3	20.0841	928.372	1	y	7	1172.97	671.845	1900.87	2807.25		58.1908	2570.85	677.007	282.498	6564.88	426.345	11490.9	21025	520.369	42.4257	4097.24	49828.7	3450.67	969.568	10091.9		40572.5	553.903	292.527	5592.08	24127.8	23973.2	21712.2	85.3588	197.193	17495.9	15940.3	650.108		5800.57	657.373	9247.59	7171.9	2250.36	1840.44	4610.88
sp|P02751|FINC_HUMAN	LGVRPSQGGEAPR	441.909	3	10.888	605.818	2	y	12	42817.6	10517	14825.5	59199.9	19970.5	6814.29	29792.9	5246.33	64907.6	77801.5	4423.27	143497	205884	17005.4	12289.5	177395	514787	82610.1	13470.1	262659	9599.03	493707	12274.6	33298.4	162855	287655	273436	261179	285790	307623	339216	296380	220188	9632.43	121976	15174	339983	194107	89950.4	58351.7	195740
sp|P02751|FINC_HUMAN	LGVRPSQGGEAPR	441.909	3	10.888	586.294	1	y	6	23904.6	8939.59	8754.68	26612.7	11686.4	7099.76	14443.7	6596.68	37377.4	43654.7	3649.45	72420.9	100185	13071.8	9010.92	94918.8	246297	36514.9	10282.9	130735	6006.39	218136	10903.7	16525.7	84822.9	132929	134743	140737	152438	153407	161382	143156	109351	7019.82	69002.1	7898.33	158780	87462.1	45517.8	29549.1	89761.1
sp|P02751|FINC_HUMAN	LGVRPSQGGEAPR	441.909	3	10.888	577.307	2	y	11	10117.6	3921.96	4672	11137.1	5292.09	2771.49	7667.85	3862.64	13792.1	16954.5		35186.3	42078.9	5655.53	4151.78	33194.2	100645	14935.1	5170.99	55134	2144.68	99612.3	5849.13	11296.6	27347.1	46308.8	49763.9	53985.1	52109.8	62013.5	74211.4	59962.5	43447.6	3638.66	21093.4	6779.8	64752.3	37501.4	17373.4	11329.8	33490.7
sp|P02751|FINC_HUMAN	LGVRPSQGGEAPR	441.909	3	10.888	529.273	1	y	5	6013.53	1768.54	2896.67	8577.6	3066.43	1375.4	5040.71	1970.86	8011.49	10318	843.352	18606.9	23718	2796.2	2447.5	23562.8	61480.8	11049.5	3282.81	31032	2987.46	55000.3	2284.64	4477.7	18287.3	32618.2	33803	37307.6	29057.3	36545.7	40707.7	33181.6	21351.2	1420.53	13717.6	3553.09	32097.6	20735.3	10841.2	7581.28	24216.8
sp|P02751|FINC_HUMAN	LGVRPSQGGEAPR	441.909	3	10.888	898.438	1	y	9	6727.58	2545.3	2263.85	7846.26	3647.95	1856.07	4859.6	1748.32	10903.1	10734.9	1215.95	20072.5	22647.4	2038.91	2741.06	25455.6	70224.6	10114.2	2017.43	32674.7	2421.35	58364.1	2056.27	5494.98	19533.4	34215.8	32866.6	31032.8	34697.4	34037.6	39895.8	37265.1	24025.5	2057.25	12148.7	2564.75	34900.6	24107.7	12531	7926.93	23731.2
sp|P02751|FINC_HUMAN	LGVRPSQGGEAPR	441.909	3	10.888	527.773	2	y	10		663.867	1412.16	3818.96	1928.91	861.016	2399.14	861.055	3750.19	4694.59		7508.55		1692.98	1130.52	12855.9	35569.8	4403.24	1143.68	16105.4	1268.59	27949.4	1478.87	1558.6	8365.06	16113.8	16250.8	13964.7		19102	16012.3			566.422	6550.82	690.1	17250.3			3772.18
sp|P02751|FINC_HUMAN	QYNVGPSVSK	539.78	2	14.7688	574.32	1	y	6	26646.3	7796.7	9883.77	26878.8	14345.1	4793.04	17152.3	6783.89	49788.2	73648.4	3865.02	150826	179918	9069.61	7696.19	108276	492417	38690.2	8945.74	138465	4934.8	445977	6215.37	15636	75373.1	256631	237549	247617	256970	258860	275265	161679	153803	7992.27	57095.8	9108.09	138083	89233.6	43241.9	25177.3	85250.6
sp|P02751|FINC_HUMAN	QYNVGPSVSK	539.78	2	14.7688	787.431	1	y	8	8005.7	2757.84	1971.81	8818.78	4550.44	1564.38	5315.07	1386.84	14823.9	25275.1	1156.86	45532.4	52086.5	2469.67	3343.61	32067.5	130213	8817.14	2482.56	37283.5	2078.59	122994	2343.79	5600.47	25017.1	74744.5	66017.6	71566.6	74177.9	70618.8	89403.9	48869	46306.3	2301.59	17307.3	2543.45	38714.3	25010.4	13289.7	7823.83	22240.2
sp|P02751|FINC_HUMAN	QYNVGPSVSK	539.78	2	14.7688	673.388	1	y	7	4748.56	1717.81	2029.18	4213.66	2823.52	984.755	2736.43	878.602	5517.1	11346.4		22979.6	25810.4	1309.44	1312.01	16290.2	72559.1	6649.37	1340.87	18651.5	1203.37	59801.1	1647.63	2636.57	10510.7	35343	37621.7	38843.2	41143.4	34260.8	41725.3	26399.7	22873.7	1165.03	7804.65	2258.52	20257.2	13087.6	7146.24	4162.73	10950.9
sp|P02751|FINC_HUMAN	QYNVGPSVSK	539.78	2	14.7688	950.494	1	y	9		394.389		2208.82	1024.74		1084.45			3543.7			8142.56	492.95	861.046			2451.66	381.24		368.085		492.439	1465.49	3746.61								8067.77			449.734			2267.59	1242.28
sp|P02751|FINC_HUMAN	QYNVGPSVSK	539.78	2	14.7688	932.447	1	b	9														197.193
sp|P02751|FINC_HUMAN	QYNVGPSVSK	539.78	2	14.7688	530.775	2	b	10	14184.7	4822.44	4253.13	15274.5	8624.2	2759.63	8732.29	4252.27	31914.7	51985	1281.75	121624	145391	5459.81	7435.46	69006.7	401604	30283.9	6484.7	114716	2397.14	347662	5798.27	9611.14	58054.5	188889	206960	200253	193842	178877	220241	140855	137411	3737.73	42379.6	5490.8	116409	63998	25012.6	16909.7	56415.5
sp|P02671|FIBA_HUMAN	VQHIQLLQK	369.561	3	20.4325	501.34	1	y	4	886513	669290	548839	602669	955749	490437	642632	507169	284890	656307	157335	697935	652310	363915	408969	602230	589942	645462	561979	568373	273554	683080	555897	816291	1.04471e+06	515023	558542	549284	567150	603602	634954	845101	207587	367825	1.19079e+06	515901	984003	887074	468534	660512	738558
sp|P02671|FIBA_HUMAN	VQHIQLLQK	369.561	3	20.4325	388.255	1	y	3	675753	517327	426579	469071	738599	378005	516094	397533	228465	507989	116090	551852	512381	275656	310816	503053	455382	503117	432411	454401	197384	515227	435733	638554	799016	421099	443933	419245	442104	456560	486154	656660	144779	311080	938085	388455	771386	683675	365842	539013	579508
sp|P02671|FIBA_HUMAN	VQHIQLLQK	369.561	3	20.4325	504.303	2	y	8	784738	596506	462330	523464	866425	413105	550575	475647	235321	618587	113350	609238	549774	305665	370009	557204	496352	587332	488085	505498	215317	562960	497409	731427	986669	416843	500769	430861	497876	501139	571944	734006	183061	353443	1.10658e+06	469797	867779	770551	386016	601073	658009
sp|P02671|FIBA_HUMAN	VQHIQLLQK	369.561	3	20.4325	742.482	1	y	6	481146	350272	282812	315110	499693	255451	331136	257143	135594	359292	73496	354671	335646	168840	205767	322223	311927	336156	288057	298138	132772	365379	287005	418273	564516	256911	289823	281170	278722	303479	323217	440858	100813	205620	632294	264337	496894	477323	231746	349630	360575
sp|P02671|FIBA_HUMAN	VQHIQLLQK	369.561	3	20.4325	629.398	1	y	5	462973	335266	264384	309444	491800	249629	316074	248490	128264	338553	75523.7	348539	327807	191323	203900	321359	289271	338826	280432	284035	133096	341610	274466	415815	547015	265092	274549	272952	286708	305154	318594	413914	95533.7	195555	603799	257822	506555	436402	229870	317719	365031
sp|P02671|FIBA_HUMAN	VQHIQLLQK	369.561	3	20.4325	440.274	2	y	7	408155	294744	227859	252708	427381	191081	266880	212953	97649.7	286516	47524.9	286950	285241	140940	161116	267800	263941	282862	236001	247755	98093.6	293895	238004	367511	454724	210566	223915	238214	229044	222427	265436	369767	75078.7	175374	531485	215566	439557	371172	181883	296984	317471
sp|P02671|FIBA_HUMAN	GLIDEVNQDFTNR	760.871	2	38.8185	894.406	1	y	7	8.47986e+06	4.04202e+06	4.54928e+06	4.29534e+06	7.73318e+06	2.82344e+06	6.37065e+06	4.00362e+06	1.81316e+06	5.49664e+06	633687	5.90299e+06	5.46285e+06	5.17725e+06	3.79743e+06	4.78636e+06	3.62448e+06	5.43776e+06	3.80105e+06	5.14692e+06	2.21324e+06	5.40829e+06	5.13879e+06	8.2365e+06	1.0519e+07	4.04574e+06	3.22538e+06	3.78205e+06	4.38089e+06	4.13889e+06	4.27085e+06	3.76114e+06	1.06243e+06	2.7272e+06	1.0455e+07	2.76052e+06	7.7614e+06	6.35054e+06	3.1742e+06	6.07868e+06	5.59277e+06
sp|P02671|FIBA_HUMAN	GLIDEVNQDFTNR	760.871	2	38.8185	1237.54	1	y	10	6.04127e+06	2.94157e+06	3.27005e+06	3.06867e+06	5.4652e+06	1.95779e+06	4.56917e+06	2.90435e+06	1.2655e+06	3.8674e+06	430846	4.31015e+06	3.85816e+06	3.65644e+06	2.71151e+06	3.40064e+06	2.63167e+06	3.84704e+06	2.65692e+06	3.67011e+06	1.52919e+06	3.85838e+06	3.6474e+06	6.00131e+06	7.56182e+06	3.06043e+06	2.31391e+06	2.6322e+06	3.1881e+06	2.88558e+06	3.01843e+06	2.74696e+06	741835	1.91113e+06	7.52912e+06	1.91002e+06	5.60636e+06	4.50677e+06	2.20709e+06	4.32065e+06	3.90142e+06
sp|P02671|FIBA_HUMAN	GLIDEVNQDFTNR	760.871	2	38.8185	993.475	1	y	8	3.76083e+06	1.81866e+06	1.99929e+06	1.95896e+06	3.47697e+06	1.26711e+06	2.91801e+06	1.80798e+06	802959	2.52773e+06	284301	2.77959e+06	2.4247e+06	2.2708e+06	1.71569e+06	2.16582e+06	1.6097e+06	2.38643e+06	1.68364e+06	2.25541e+06	976679	2.39874e+06	2.30535e+06	3.73215e+06	4.71633e+06	1.89242e+06	1.46383e+06	1.76113e+06	2.0109e+06	1.80461e+06	1.91216e+06	1.683e+06	485609	1.21265e+06	4.61602e+06	1.22989e+06	3.5706e+06	2.86116e+06	1.4365e+06	2.70031e+06	2.46716e+06
sp|P02671|FIBA_HUMAN	GLIDEVNQDFTNR	760.871	2	38.8185	1122.52	1	y	9	2.0185e+06	1.00907e+06	1.11143e+06	1.06203e+06	1.85665e+06	677463	1.60917e+06	969799	452953	1.34096e+06	148942	1.50265e+06	1.31424e+06	1.24334e+06	944756	1.16023e+06	904098	1.2854e+06	921697	1.26273e+06	532945	1.29974e+06	1.26362e+06	2.00505e+06	2.54798e+06	1.05329e+06	793506	924048	1.08312e+06	1.00787e+06	1.04514e+06	917851	263873	672557	2.53868e+06	674332	1.91115e+06	1.50479e+06	787895	1.45486e+06	1.31874e+06
sp|P02671|FIBA_HUMAN	GLIDEVNQDFTNR	760.871	2	38.8185	780.363	1	y	6	1.96842e+06	971462	1.0925e+06	1.02288e+06	1.80474e+06	673242	1.54732e+06	948882	444982	1.30583e+06	155264	1.40109e+06	1.30703e+06	1.25156e+06	901994	1.09968e+06	877995	1.24156e+06	908388	1.21961e+06	531892	1.28925e+06	1.20719e+06	1.95965e+06	2.46203e+06	976084	801173	911810	1.05601e+06	975046	1.0405e+06	894559	261469	678098	2.40519e+06	654690	1.86963e+06	1.52483e+06	789046	1.42396e+06	1.30944e+06
sp|P02671|FIBA_HUMAN	GLIDEVNQDFTNR	760.871	2	38.8185	1350.63	1	y	11	620766	308056	343513	315576	547714	209633	473770	295042	136420	395275	45388.1	462548	372947	371050	292138	347234	279286	409429	278552	372518	142712	400048	375138	603719	727507	323979	242309	280072	338720	295909	318846	278713	75507.8	208080	755718	180131	560552	451251	235193	447803	393683
sp|P02671|FIBA_HUMAN	ESSSHHPGIAEFPSR	410.197	4	16.9639	506.272	1	y	4	804255	285869	352702	363886	557678	264506	543921	313349	173125	547104	90729.8	466010	509511	416667	323075	451861	364449	345152	268598	271720	140496	517750	342849	554351	704666	378698	377973	373988	350591	442038	423806	465794	109397	260504	616650	235416	655798	471748	216352	443044	545187
sp|P02671|FIBA_HUMAN	ESSSHHPGIAEFPSR	410.197	4	16.9639	665.264	1	b	6	646501	243825	294436	301861	469290	203142	429597	242797	128544	427242	70476.3	399328	395107	344191	257299	385333	274515	297231	213435	218748	113971	428275	282844	452754	588534	288251	293148	315519	303600	357802	323929	386034	92003.3	198879	517961	191799	536640	407477	176457	373791	483093
sp|P02671|FIBA_HUMAN	ESSSHHPGIAEFPSR	410.197	4	16.9639	819.387	2	y	15	42290.4	25599.1	24379.4			21544.1				38000.3	8702.28		31202.1	26715.5	19155.3	27063.5	24466.3	26142.2			10047.3	29835			66468.8	21759.4		28264.7	22037.4	28472.3			9146.59	15802.5		19263.1	38772.6	29417.9		31546.7	49470.1
sp|P02671|FIBA_HUMAN	ESSSHHPGIAEFPSR	410.197	4	16.9639	528.205	1	b	5	188565	68324.7	77985.9	80197.7	130388	53045.6	130389	67659	31112.3	112075	14898.4	114621	108361	97054.3	71759.8	105867	70616.9	85675.9	52254.6	60073.5	33863.1	116358	81624.2	131400	152232	82944.3	74798.4	81487.3	84331.1	101762	107913	104363	21459.5	52644.7	150032	51130.2	143686	112125	58808	111315	127464
sp|P02671|FIBA_HUMAN	ESSSHHPGIAEFPSR	410.197	4	16.9639	932.422	1	b	9	116418	38569.8	45532.4	54190.8	77100.8	37538.4	70459.6	43156.9	22519.1	72611.8	9425.49	63123	63368.1	48046.4	39073.9	66662.8	46023.8	48143.9	31716.3	32847	20088.7	66790.2	42863	80130.2	102017	47081.6	45708.2	54799.9	52763.2	54482.8	53696	59215.4	13490.7	27934.8	81339.7	27614.5	83889.8	61439.1	25606.3	67313.4	78844.8
sp|P02671|FIBA_HUMAN	ESSSHHPGIAEFPSR	410.197	4	16.9639	1003.46	1	b	10	125992	39173	44241.1	54061.6	80327.2	36361.6	74161.1	40660.1	19227.9	71963.4	15302.6	64915.4	68008.5	61325.3	44732.7	64260.7	53627.4	49880.7	38216.2	32972.6	17044.3	71567.5	53576.8	80633.9	105986	48056.2	51809.6	57368.4	44060.7	60156.6	57783	65992.3	15706.5	41343.5	88353.6	34314.8	93713.9	69694	32757.7	64288.4	89663.6
sp|P02671|FIBA_HUMAN	PGSTGTWNPGSSER	716.826	2	16.2795	746.343	1	y	7	566199	224095	303464	278083	557107	216756	504591	222097	125440	431572	54945.7	446606	386498	249097	258217	317488	239413	345908	213991	289383	139057	467420	372155	448282	754257	231263	276609	285123	304223	310850	340121	363722	84300.3	176158	564631	181290	522016	466026	184324	389215	435387
sp|P02671|FIBA_HUMAN	PGSTGTWNPGSSER	716.826	2	16.2795	932.422	1	y	8	479534	192274	260372	243559	471882	191550	424202	200900	97784	345712	46051.6	379834	345264	210022	221845	273587	218354	275837	179294	246668	120180	399748	306106	374053	626056	203298	238258	237926	247798	273717	293849	305759	64899.1	161599	488262	148744	419797	401156	151004	320575	351336
sp|P02671|FIBA_HUMAN	PGSTGTWNPGSSER	716.826	2	16.2795	1090.49	1	y	10	442564	169234	235473	206477	442270	165452	387694	180919	91085.6	334220	43807	338013	294153	196161	192998	236083	192147	273697	161997	211801	106969	382882	289685	332770	585118	177486	212018	224002	228751	246653	263261	279235	62763.9	144019	455224	149277	399277	343816	139618	292768	322656
sp|P02671|FIBA_HUMAN	PGSTGTWNPGSSER	716.826	2	16.2795	1335.59	1	y	13	278600	99076.1	144713	145936	279496	102660	255141	106862	59068.2	206180	25112.4	217330	198658	122150	123517	152433	118154	157045	105085	143313	64996.6	225701	172155	213250	365941	109961	148847	138672	139388	151712	170132	167738	40268.3	104854	291192	87856.5	256963	223274	79475.7	183162	215094
sp|P02671|FIBA_HUMAN	PGSTGTWNPGSSER	716.826	2	16.2795	801.353	1	b	8	187722	65399	91091.2	96728.5	165280	71322.9	159652	66723.3	36426	135047	17094.4	146795	126251	72989.6	81086.8	107318	86210.4	103584	61533.6	96959.1	42438.4	148017	106787	140566	228888	73666.4	97337.7	91091.4	100129	98785.5	104888	113564	28559.5	62582.2	183203	51671.8	162984	146522	53409.8	123817	125388
sp|P02671|FIBA_HUMAN	PGSTGTWNPGSSER	716.826	2	16.2795	1033.47	1	y	9	216597	84844.7	111972	110874	207872	75952.6	188380	86843.7	47585.9	164880	20942.5	167265	155004	97066.4	91094.1	111737	90856.6	117524	78708.4	103290	50938.9	175894	136810	163094	290826	86778.1	107681	103526	107314	108414	123822	132099	30073.8	71889.1	212761	66767.7	195371	169002	66647.7	143342	163392
sp|P02671|FIBA_HUMAN	DSHSLTTNIM[Oxi]EILR	549.279	3	42.7296	677.365	1	y	5	325805	127721	155423	182528	398501	110456	483779	151813	103156	131162	72230.6	594807	117828	440017	219004	205517	150637	215161	132240	188241	120658	72828.4	211736	316963	420711	111705	154246	148635	176304	155972	184438	229932	80807.4	163695	505395	124136	314559	275075	119363	332393	344543
sp|P02671|FIBA_HUMAN	DSHSLTTNIM[Oxi]EILR	549.279	3	42.7296	856.38	1	b	8	178731	65704.8	94534.9	105796	218780	57508.6	264593	80753.1	56857	70429.6	39992.9	326932	67046.4	256357	117702	116327	86546.4	117632	70515.6	106700	68757.2	37882.7	115297	179449	244912	63875.3	80939.9	86174.9	98065.8	83704.3	101944	122915	41559.9	98004	273831	69789	182517	144617	61778.7	185998	194677
sp|P02671|FIBA_HUMAN	DSHSLTTNIM[Oxi]EILR	549.279	3	42.7296	641.289	1	b	6	51255.3	21834.9	24181.1	30823.3	65702.7	17585.5	83220.6	27326.5	19277.1	20365.6	7148.76	103657	21367.5	79711.8	35785.2	39502.1	23639.5	39210.2	19871.1	32142.6	20261.3	12269.8	33178.7	54769.7	66001.4	18963.9	25277.5	23503.1	29402	28241.8	28242.5	41279.8	13303.7	24208.7	88978.8	20586.8	54440.7	46640	16277.9	58464.6	59496.2
sp|P02671|FIBA_HUMAN	DSHSLTTNIM[Oxi]EILR	549.279	3	42.7296	623.274	2	b	11	48399.9	24258.9	22913.4	30313.3	57279.7	16878	72103.1	20340.1	17523.8	21560.5	12823.7	77856.3	20415.8	69846.2	29685.7	38427.8	25398.2	36203.6	17605.5	28531.1	18750.9	14621.6	28449.9	51294.1	58700.1	21143	25462.6	21595.6	26594.2	25443.3	23953.7	33213.4	12134.5	23944.5	68351	24938.4	50469.6	42986.6	15820.7	60278.4	48541.4
sp|P02671|FIBA_HUMAN	DSHSLTTNIM[Oxi]EILR	549.279	3	42.7296	790.449	1	y	6	49391.2	18129.6	27662.7	33276.4	63508	19117.9	82836.7	22225	18553.4	20882.4	12429.1	94185.3	19245.3	67943.7	33067.9	30704.4	26143.1	33336.9	19928.8	30965.9	21843.2	11992	34256.8	46398.9	62089.9	17608.8	27107.9	23026	28838.5	26641.5	30091	34593.2	14161.9	26267.8	73353.5	22415.3	51236.9	40060.8	17703.2	57069.3	55970.2
sp|P02671|FIBA_HUMAN	DSHSLTTNIM[Oxi]EILR	549.279	3	42.7296	969.464	1	b	9	41934.9	16139.5	18849.6	21283.5	49527.1	15803.6	56227.3	18635.5	14926.3	17252.9	13779.4	77162.2	13319.1	52071.2	27065.3	26686.5	19084.7	25610.3	17422.9	23399.3	15734	11011.1	26164.8	34246.6	47710.5	15444.6	19780.5	18326.5	20019.1	19856.1	20816.5	26837.7	10869.6	22936.9	61537.4	15663.6	33850.4	32558	15303.2	39985.7	37482.7
sp|P02671|FIBA_HUMAN	HPDEAAFFDTASTGK	531.911	3	26.4878	621.263	1	b	6	2.29331e+06	943131	1.07574e+06	1.06755e+06	2.03546e+06	797298	1.78035e+06	1.01626e+06	639609	2.35591e+06	265032	2.30678e+06	2.66238e+06	1.54908e+06	1.0351e+06	1.46767e+06	1.7969e+06	1.33239e+06	815243	986522	532582	3.17928e+06	1.34158e+06	1.76884e+06	2.67806e+06	1.62896e+06	1.8633e+06	1.86506e+06	1.932e+06	1.23287e+06	2.08299e+06	1.82008e+06	474449	771797	2.81861e+06	863141	2.50916e+06	1.93836e+06	703051	1.45961e+06	1.69981e+06
sp|P02671|FIBA_HUMAN	HPDEAAFFDTASTGK	531.911	3	26.4878	679.326	1	y	7	2.15935e+06	741014	982971	1.15296e+06	1.92165e+06	726785	1.67033e+06	903663	603681	2.19733e+06	252938	2.129e+06	2.49187e+06	1.41617e+06	946824	1.39408e+06	1.65342e+06	1.23978e+06	754236	951973	468558	2.95984e+06	1.26154e+06	1.68167e+06	2.48979e+06	1.52601e+06	1.73623e+06	1.75045e+06	1.71057e+06	1.72989e+06	1.96319e+06	1.68098e+06	416554	726645	2.60857e+06	801589	2.28532e+06	1.80789e+06	633628	1.37619e+06	1.55373e+06
sp|P02671|FIBA_HUMAN	HPDEAAFFDTASTGK	531.911	3	26.4878	768.331	1	b	7	2.08645e+06	869264	842399	1.11367e+06	1.86233e+06	719015	1.61262e+06	887052	576501	2.19531e+06	250364	2.12183e+06	2.46687e+06	1.38791e+06	925116	1.35172e+06	1.60424e+06	1.22164e+06	715277	914891	495423	2.97408e+06	1.2374e+06	1.65609e+06	2.47079e+06	1.48509e+06	1.68854e+06	1.71585e+06	1.65602e+06	1.759e+06	1.87938e+06	1.65777e+06	415104	681109	2.55434e+06	758452	2.21583e+06	1.74799e+06	643800	1.36042e+06	1.51529e+06
sp|P02671|FIBA_HUMAN	HPDEAAFFDTASTGK	531.911	3	26.4878	826.394	1	y	8	1.16574e+06	463728	540084	606332	1.04195e+06	413187	910626	524701	306370	693667	127654	1.14725e+06	1.37089e+06	785876	529765	742383	902251	660491	390515	514201	281235	1.61723e+06	670192	889568	1.37059e+06	825969	939553	968410	933576	973722	1.0468e+06	923911	230444	339339	1.44823e+06	423818	1.26502e+06	982603	356040	724205	876805
sp|P02671|FIBA_HUMAN	HPDEAAFFDTASTGK	531.911	3	26.4878	564.299	1	y	6	940594	382328	414827	509457	848001	295608	722484	391869	254228	963080	104248	946715	1.11142e+06	631435	394165	586433	714249	558788	297378	415212	220331	1.33077e+06	528709	726431	1.09275e+06	666451	774055	775169	762879	759781	822274	735313	186500	289453	1.14748e+06	340080	996550	777472	282865	602534	696759
sp|P02671|FIBA_HUMAN	HPDEAAFFDTASTGK	531.911	3	26.4878	550.226	1	b	5	507251	193690	225251	265974	451613	169710	368567	207605	129831	523636	52273.8	507485	593496	326502	216005	320309	404488	297063	152490	209585	92561.5	689748	279140	396999	570583	186372	409092	400433	412087	272178	458459	392639	92024.4	136521	566797	171319	537235	402370	136804	324069	362271
sp|P01023|A2MG_HUMAN	DTVIKPLLVEPEGLEK	594.008	3	40.6021	672.356	1	y	6	1.27067e+06	836808	1.86507e+06	902259	1.83543e+06	814930	749217	1.35658e+06	1.13463e+06	1.43909e+06	260690	1.76226e+06	663573	949345	611634	921812	643870	2.13251e+06	2.0839e+06	2.20499e+06	724985	304999	1.88006e+06	4.55129e+06	3.79595e+06	507734	557887	590577	603515	609510	602685	342074	432586	1.21938e+06	1.43704e+06	2.91314e+06	811753	1.50262e+06	872204	1.44967e+06	1.59774e+06
sp|P01023|A2MG_HUMAN	DTVIKPLLVEPEGLEK	594.008	3	40.6021	880.55	1	b	8	460878	292489	724150	351681	688879	285607	284209	501616	414414	514960	86324.2	631819	256597	361908	186307	338381	233447	797618	795887	816568	256643	101270	703047	1.66705e+06	1.37606e+06	184471	193538	197166	224371	222630	218445	122247	144507	453369	550477	1.07964e+06	298654	545323	329674	538375	603444
sp|P01023|A2MG_HUMAN	DTVIKPLLVEPEGLEK	594.008	3	40.6021	801.399	1	y	7	407231	261354	633676	281422	623627	272127	259686	428994	371940	477935	79280.6	548871	222710	325899	166270	293742	209978	674577	684361	733834	239961	88685.5	636088	1.43712e+06	1.16753e+06	167722	162556	195346	194402	184759	187294	102756	134779	397533	483513	957305	275111	487180	286466	462984	499180
sp|P01023|A2MG_HUMAN	DTVIKPLLVEPEGLEK	594.008	3	40.6021	900.467	1	y	8	231136	135492	320672	143521	315588	144076	116213	219487	194459	228525	40567.8	273152	101473	165356	83821.2	146127	103297	359965	353698	348575	123503	44551.4	316855	715344	626710	76350.4	82148.8	98402.6	96094.6	92868.7	96380.9	55026.4	65449.8	202060	257265	469857	141148	240758	146730	226833	252420
sp|P01023|A2MG_HUMAN	DTVIKPLLVEPEGLEK	594.008	3	40.6021	767.466	1	b	7	175092	126145	263828	124194	284891	117168	109806	188587	159789	202013	36440.9	274588	90375.3	128581	71304	124791	93518.2	311761	287990	312255	106755	42698	278834	636678	549915	71054.7	70763.7	83006	85089.1	80064.8	88375.4	46431.9	54311.7	171251	220828	423302	114322	207315	125838	204177	223003
sp|P01023|A2MG_HUMAN	DTVIKPLLVEPEGLEK	594.008	3	40.6021	1223.69	1	y	11	98912.8	51723.9	132008	64962	153355	55754.2	53150	91287.9	78038	103284	18359.1	117652	46227.2	63995.2	33963.5	64847.4	43077.7	145277	159816	150681	47515.3	20773.8	136310	333077	286986	38304.6	41310.3	41192.6	38162.1	38432.4	36153.3	27583.7	27834.5	89680	106151	209353	58074.7	104699	56694	95255.2	122064
sp|P01023|A2MG_HUMAN	VTAAPQSVC[CAM]ALR	636.84	2	22.0362	930.483	1	y	8	1.13156e+06	808965	1.61022e+06	795064	1.48967e+06	712101	648596	1.21198e+06	971106	1.11562e+06	297718	1.36503e+06	532740	853557	463691	827999	511186	1.83442e+06	1.81242e+06	1.92606e+06	719846	257055	1.55517e+06	3.79729e+06	3.66581e+06	441886	456025	485733	493883	513099	511926	287938	378181	1.02483e+06	1.12469e+06	2.86674e+06	742924	1.25219e+06	822500	1.27388e+06	1.60046e+06
sp|P01023|A2MG_HUMAN	VTAAPQSVC[CAM]ALR	636.84	2	22.0362	1072.56	1	y	10	159635	109900	217158	105817	195709	108105	97569.5	167413	131267	149553	46901.7	188575	75294.9	116496	66948.7	110744	67090.8	258691	249745	273542	94986.7	44379.9	214710	504930	492334	60913.5	61617.8	64800.3	70029.6	67828.1	72634.8	40168.5	54723.9	131855	146150	376586	107959	174235	114769	176129	212372
sp|P01023|A2MG_HUMAN	VTAAPQSVC[CAM]ALR	636.84	2	22.0362	705.371	1	y	6	127248	85213.6	183280	92172.4	178874	76251.4	77006.7	139315	110664	117814	29396.1	179384	59291.9	95215.2	49170.4	85398.4	50220.5	218248	209170	224812	78557.7	28040.8	175497	421172	422320	44261.8	51660.3	47084.9	54624.9	55002.3	54477.8	22937.4	45089	118602	121038	335935	86977.1	136973	88521.1	154618	192834
sp|P01023|A2MG_HUMAN	VTAAPQSVC[CAM]ALR	636.84	2	22.0362	1001.52	1	y	9	117000	66913	137112	72730.7	148683	64880.5	61986.9	108704	77264.5	90116.1	28189.9	133855	47982.1	86221.7	51419	82993.5	44567.6	170826	167109	215801	73189.2	30623.9	139879	326902	319485	41731.6	43059.6	52176.7	47087.5	45975.5	49024.4	31369.9	38218.4	93855.7	110185	225054	67149.2	115139	80302.6	116078	140835
sp|P01023|A2MG_HUMAN	VTAAPQSVC[CAM]ALR	636.84	2	22.0362	833.43	1	y	7	79337.7	58333.2	114273	64896.4	94999.4	48565	51323	93445.2	61096.8	75274.7	25118.8	91087.5	38497.4	56867.9	35630.4	51659.3	34982.9	126339	123497	142467	55051.7	24111.3	105876	246810	268517		29190.1			36479.7	36627.9		30793.3	80557.5	88735.6	193581	58731	86314.6	61648	95038	106948
sp|P01023|A2MG_HUMAN	VTAAPQSVC[CAM]ALR	636.84	2	22.0362	1173.6	1	y	11
sp|P01023|A2MG_HUMAN	TEHPFTVEEFVLPK	558.291	3	42.9935	713.325	1	b	6	450128	333967	557147	302635	500975	276556	213079	458859	339723	442365	86840.6	487195	142394	267332	160651	256661	184271	602944	695697	709576	279913	72521.3	708001	1.57826e+06	1.39321e+06	163779	188434	142212	186590	171497	228394	81974.9	147987	440017	443267	962163	285525	527694	342530	517783	545775
sp|P01023|A2MG_HUMAN	TEHPFTVEEFVLPK	558.291	3	42.9935	861.472	1	y	7	539680	404932	716807	352022	631011	350594	273015	569709	414622	536541	102721	652022	181196	332532	203450	306119	227890	771410	837112	878110	326919	102382	892384	1.93722e+06	1.7341e+06	200992	256618	177360	239259	225429	262685	100988	165329	536059	529367	1.24205e+06	346612	655651	410697	637221	665858
sp|P01023|A2MG_HUMAN	TEHPFTVEEFVLPK	558.291	3	42.9935	732.429	1	y	6	399481	324122	549687	269126	460306	267789	201576	432790	314175	422402	72398.3	477637	143920	243110	154579	229848	172621	605203	646549	675205	249906	75963.2	683816	1.41383e+06	1.31371e+06	159759	183270	133271	171788	166881	200334	66174	139541	422313	394827	915638	273995	527491	310680	488577	527717
sp|P01023|A2MG_HUMAN	TEHPFTVEEFVLPK	558.291	3	42.9935	603.386	1	y	5	313205	219369	389551	182029	342943	191222	144445	317025	223768	307554	57693.9	351113	94836.1	173492	110980	169602	139793	457057	451558	497199	182816	54364.3	508861	1.04594e+06	958878	102015	138770	92705.6	135867	125116	147043	53739.5	103530	315097	297266	676262	194851	353526	236843	346553	361782
sp|P01023|A2MG_HUMAN	TEHPFTVEEFVLPK	558.291	3	42.9935	812.394	1	b	7	264384	196745	343574	174047	287318	155660	127253	258102	190537	257291	41090.3	294280	79271.3	154776	98686.7	147251	111996	374780	365481	389033	166197	44425.9	438904	851390	789411	95310.1	109189	73702.7	117714	101549	119755	47556.1	73452.5	261197	237457	568323	166753	297229	198180	288897	322914
sp|P01023|A2MG_HUMAN	TEHPFTVEEFVLPK	558.291	3	42.9935	612.278	1	b	5	119225	79131.4	138528	89361.1	145507	74410	50237.1	125680	88883.3	111008	25905.1	133607	38174	68759.8	52017.7	67592.1	57431.2	172127	188874	190426	76897	22282.4	216281	438697	370825	39328.8	49332.3	34860.8	56948.7	42405.1	57683	19331.5	37235.8	117917	119685	254766	77614.9	123077	82172.6	144397	138078
sp|P01023|A2MG_HUMAN	QTVSWAVTPK	558.806	2	26.3207	788.43	1	y	7	171665	111742	223777	91809.6	195713	98581.2	81659	194814	127740	151143	32106.6	196277	56301	105707	67117.4	117417	74050.2	263638	228090	295458	76934.6	27242.6	239447	541214	529214	61644.8	64447.3	62557.6	49775.9	62250.8	71257.7	40497.2	42945.4	142605	155364	422990	92883	188957	103012	150269	194666
sp|P01023|A2MG_HUMAN	QTVSWAVTPK	558.806	2	26.3207	887.499	1	y	8	90459.3	60476.7	126441	52175.8	112409	51814.3	46895.5	99383.9	73334.2	75189.8	20534.8	109063	33598.4	60922.6	31754.4	64406.6	34313.1	157407	136312	153834	42865.2	16822.6	140421	288985	284742	37345.8	33116.7	33161.2	24660.2	37239.4	33096.9	23168.3	27825.6	88638.5	91652.8	221858	57922.9	98102.2	62618.5	83492.9	109312
sp|P01023|A2MG_HUMAN	QTVSWAVTPK	558.806	2	26.3207	701.398	1	y	6	81578.3	58217.3	100818	47273.9	89258.9	45033.9	42385.6	96940.9	55834.6	75082.1	17041.7	99676.6	31311.5	46651.1	34366.6	61480.4	29615.7	129740	124579	143076	36009.4	14704.5	119474	255828	262284	29696.7	30465.8	27823.8	26326.3	30167.5	30814.9	20066.7	21193.9	76014.5	79287.4	208393	44566.4	88032.3	49375.5	70769.8	91669.3
sp|P01023|A2MG_HUMAN	QTVSWAVTPK	558.806	2	26.3207	988.546	1	y	9																										8112.88			8369.66			6418.16
sp|P01023|A2MG_HUMAN	QTVSWAVTPK	558.806	2	26.3207	970.499	1	b	9
sp|P01023|A2MG_HUMAN	QTVSWAVTPK	558.806	2	26.3207	549.801	2	b	10	431893	263457	546482	226734	502293	232250	214579	469360	291743	368196	79355.6	493049	151766	247958	145837	302920	173585	654394	609736	730141	193807	66830.5	598590	1.3945e+06	1.32892e+06	126895	162722	150453	124332	138150	158069	102188	105861	369909	410109	1.04747e+06	234229	438367	249975	380104	516326
sp|P01023|A2MG_HUMAN	SASNMAIVDVK	567.795	2	25.0672	644.398	1	y	6	242380	175033	392937	180165	398897	182343	144402	304210	261904	288834	59482.4	293629	128126	170848	116495	170753	113188	422836	437247	467099	145481	59309.6	429041	984161	845124	101209	120777	115015	129841	127959	123820	58447.7	83596.8	237512	278540	628584	160809	297819	174609	310499	338647
sp|P01023|A2MG_HUMAN	SASNMAIVDVK	567.795	2	25.0672	976.513	1	y	9	184925	138989	298245	156606	295358	140400	124988	230740	205531	223553	51033.9	236637	95086.7	129998	88679	133234	98880.7	334110	340397	357360	115663	48615.1	327886	766297	670894	83235.6	100334	89450.7	103296	96389.8	96556.1	47617.3	64164.5	189317	211209	520935	132231	242073	146271	256056	270312
sp|P01023|A2MG_HUMAN	SASNMAIVDVK	567.795	2	25.0672	775.438	1	y	7	97257.8	71897.4	156079	75728.3	159818	75999	58027.4	123008	101348	118900	28802.6	124629	62313.1	69147.5	45624.4	69512.6	48016.7	189930	186687	203212	70412.1	30274.8	177080	403473	356998	45741.5	48626.8	52739.7	53262.6	55161.4	52943.7	29602.6	39228.7	90135.3	110257	277357	73118.7	123790	72980.6	128278	155574
sp|P01023|A2MG_HUMAN	SASNMAIVDVK	567.795	2	25.0672	573.361	1	y	5	108685	79929.4	173110	88349.6	185730	81448.4	70599.7	139518	107927	125686	25227.3	132813	53430.8	64024.4	54401.2	78590.2	52712.1	203553	202693	216529	63956.1	23946.9	195942	455328	398358	46984.4	55124.7	50165.2	54015.2	48840.9	58586	22143.8	34868.7	105696	126739	290736	77482.7	128858	83080.4	140307	169267
sp|P01023|A2MG_HUMAN	SASNMAIVDVK	567.795	2	25.0672	889.481	1	y	8	59058.5	42153.5	98065.3	48930.1	99543.9	47303.9	38312.5	76520.8	70871.8	73285.1	14435.7	75898.6	30375.5	42114.1	28993.3	41167	30719.3	116570	115627	117885	37917.2	13914.9	113848	261511	245012	27431.6	32269.8	32101.5	32046.8	32804	27152.9	15473.1	21151.4	60311.1	69821.7	181556	46017.8	79577.8	50723	82285	86178.1
sp|P01023|A2MG_HUMAN	SASNMAIVDVK	567.795	2	25.0672	675.313	1	b	7	15722.6	11361.2	26318.3	13438	25900.5	11937.6	11446.7	19378.6	16292.9	20811.3	5769.95	19338.1	8210.41	10497.7	9596.87	12273.9	8683.61	29386	28184.4	31058.8	9137.04	3955.86	30686	67652.7	64386.1	5317.71	9280.01	6157.15	8638.72	8262.75	9522.54	4710.42	5396.8	14939.8	17847.7	37193.7	13367.1	19293.9	14358.4	20721.9	25123.5
sp|P01023|A2MG_HUMAN	AIGYLNTGYQR	628.325	2	25.8501	1071.52	1	y	9	290342	180563	441810	203013	442319	185720	191421	309446	277787	316458	65538.9	387456	135270	233729	122769	221617	134885	511850	468420	577514	149645	64267.4	483804	1.07848e+06	891872	90230.2	125894	131086	118378	129289	130440	62968	88144	261136	305359	733557	185842	337677	194549	340052	403597
sp|P01023|A2MG_HUMAN	AIGYLNTGYQR	628.325	2	25.8501	738.353	1	y	6	191970	123198	282011	113530	289107	119804	122573	209429	180005	205882	47417	265534	91365.6	152696	72123.5	140725	84769.6	325393	300917	365370	96409.7	31307.1	289687	716985	581058	65161.3	75304.5	87245.6	70169.7	79589.6	83969.4	43070.8	51200	184999	190785	493276	115583	208304	114991	231579	244119
sp|P01023|A2MG_HUMAN	AIGYLNTGYQR	628.325	2	25.8501	851.437	1	y	7	177799	109967	253424	117268	275198	103514	119051	187701	166109	198105	39606.7	242014	82341.6	134656	74040.7	126327	79907.8	299707	273235	349770	85569.8	42106.4	279700	688171	529479	65761.5	78357.9	73678	74760.9	76210.1	78281.3	38226.3	52504.4	156372	179286	424144	107617	196781	106690	205286	243304
sp|P01023|A2MG_HUMAN	AIGYLNTGYQR	628.325	2	25.8501	1014.5	1	y	8	30258.3	19428.4	42470.3	22178.8	41390.6	21213.1	21743.1	34702.6	26805.5	30079.2	8077.04	43971.4	17494	24301	14861.1	26204	19423.7	55226.9	45653.8	59081.9	16003.6	9992.75	48993.9	113802	50021.5	11296.1	17808	13858.2	13355.2	17157	19927.1	8216.52	10955.2	27619.7	30890.8	75564.1	20636.8	35524.3	20003.5	32957.1	41511.8
sp|P01023|A2MG_HUMAN	AIGYLNTGYQR	628.325	2	25.8501	733.388	1	b	7																														7094.5
sp|P01023|A2MG_HUMAN	AIGYLNTGYQR	628.325	2	25.8501	632.34	1	b	6
sp|P0C0L4|CO4A_HUMAN	LQETSNWLLSQQQADGSFQDPC[CAM]PVLDR	1044.83	3	45.6322	1390.64	1	y	12	3685.86	3758.18	3383.1	3545.97	12223.9	8292.1	1215.81	7492.38	3335.38	12348	4066.5	10805.3	6787.89	1702.32	9066.58	13828.8		3108.01	8352.53	28780.8	10608.3	593.94	8167.38	25502.7	10326.4	1806.26	878.117	2401.86	5461.54	5796.1	5268.54	4723.37	4717.08	5583.85	9606.08	5468.65	5173.55	4764.43	8163.73	2884.67	8696.14
sp|P0C0L4|CO4A_HUMAN	LQETSNWLLSQQQADGSFQDPC[CAM]PVLDR	1044.83	3	45.6322	1099.52	1	y	9	16170.5		4781.79	7441.73	28902.8	9087.49	2838.94	21698.7	827.254	13624.3	7827.05	16036.5	13504.5	1749.72	18451.9	21610.4		3614.37	15074.3	43177.5	19204.2	789.414	13134.9	43856.8	25855.5	901.063	2782.51	2276.19	10421.4	10526	7467.36	10414.3	3936.95	13273.5	25228.6	13786.7	16833.6	11283.8	12417.4	4622.18	17524
sp|P0C0L4|CO4A_HUMAN	LQETSNWLLSQQQADGSFQDPC[CAM]PVLDR	1044.83	3	45.6322	1246.59	1	y	10	9131.22	3107.39	2707.81	3632.33	15863.1	6112.46		7351.22	391.599	9066.62	2598.28	7694.12	9132.08	5089.94	9309.9	9674.78	3240.79	2089.48	5748.97	28053.2	9386.45		9398.95	27632.3	14734.9	1649.08	5390.05	7052.47	4527.03	7142.06	3691.89	3979.18	7965.85	5929.6	8175.2	7569.87	6324.11	5017.59	7715.21	2709.37	8819.55
sp|P0C0L4|CO4A_HUMAN	LQETSNWLLSQQQADGSFQDPC[CAM]PVLDR	1044.83	3	45.6322	1333.62	1	y	11	3403.78		5273.24		4961.92	2449.19	1058.67	5296.81	5115.85		2255.02				2696.42			6785.48								7364.12							3633.98			2459.53				8750.12
sp|P0C0L4|CO4A_HUMAN	LQETSNWLLSQQQADGSFQDPC[CAM]PVLDR	1044.83	3	45.6322	1085.56	1	b	9		6230.27	1395.42	4259.54	24525.7	10133	917.197	13200	737.613	16686.1	4312.67	11603.5	15503.9	1245.3	16575.4	13259.7	4560.2	893.376	8147.91	36670.8	21706.1		9869.92	49532.1	20025.9			2176.2		12460.6	5605.17	6804.86		10612.3	18283.1	11461.7	14642	13521.8	20477.4	2379.44	24333.6
sp|P0C0L4|CO4A_HUMAN	LQETSNWLLSQQQADGSFQDPC[CAM]PVLDR	1044.83	3	45.6322	1137.54	2	y	20		1840.92	2150.47	681.289	5729.06	1303.45	2001	2523.63	1268.5	1550.26	1146.95	6483.06	4185.33		2098.54	2348.79	1625.82	3066.86	2162.16	7937.34	3603.27	1521.23	2248.71	7900.28	4437.07	1726.22				1793.26	345.738	1538.42		3208.4	5295.98	1018.35	2140.14	1627.31	1519.4	1197.26	3097.4
sp|P0C0L4|CO4A_HUMAN	ANSFLGEK	433.224	2	17.9035	680.361	1	y	6	246524	24767.7	25460.7	20662.9	107869	58612	85317.3	22619.3	10948.9	58484.4	21243.2	42788.8	55506.2	93343.4	71053	89677.3	12856.9	82460.4	47082	196810	98918.8	26721.4	41373.8	230891	112206	29424.9	28043.7	33769.7	31819.4	31509.9	33724.2	57881.2	10066.5	56582.1	92056.1	63726.6	33063.3	43058	61328.1	44099.6	83218.5
sp|P0C0L4|CO4A_HUMAN	ANSFLGEK	433.224	2	17.9035	446.261	1	y	4	116890	9719.55	10222.6	10726.8	53392.1	21147.5	37093.1	10886.9	4856.25	25779.5	8930.29	24513.5	24617	47401.2	30925.2	46736.9	11059.7	37056.8	23543.4	105703	48429.8	13753.3	17077.8	104679	52142	11586.3	17439.6	15350.1	15912.1	16471.2	16200.7	26134.9	5177.84	27857.2	46791.9	26685.7	19378.4	20572.8	28156.3	26652.3	43666.9
sp|P0C0L4|CO4A_HUMAN	ANSFLGEK	433.224	2	17.9035	593.329	1	y	5	48684.1	8681.13	10091.1	9271.9	19799.6	14571.6	22899.3	7834.98	8039.6	14331.7	7810.56	11819.4	16764.5	23148.3	15945	17737.4	5300.87	16774.2	13020.3	40833.3	24761.3	11392.9	15307.2	53020.5	32166.5	7061.75	9283.33	9282.38	9673.87	12673.8	10629.4	13357.7	5655.99	14886.2	21845.3	17732.8	15092.7	10886.3	16461	13448.4	17112.5
sp|P0C0L4|CO4A_HUMAN	ANSFLGEK	433.224	2	17.9035	794.404	1	y	7	39319.1	5819.81	4376.74	5317	18644.2	7978.73	12457.6	4142.91	3191.32	9216.93	4389.55	7226.77	6722.21	15258.1	12451	13781.3	3461.13	15233.1	7673.23	35161.1	14738.2	3762.69	5455.1	33155.5	15343.2	4726.93	6002.05	4671.07	6202.74	5965.29	5429.21	9109.24	2365.13	8407.7	13915.5	11570	9541.44	6567.37	8026.88	6082.8	9489.94
sp|P0C0L4|CO4A_HUMAN	ANSFLGEK	433.224	2	17.9035	533.272	1	b	5												3141.05					1839.74													2165.13
sp|P0C0L4|CO4A_HUMAN	ANSFLGEK	433.224	2	17.9035	333.177	1	y	3	136599	18381.3	19601.9	19191	61016.8	33739.2	42199.7	19479.2	9621.22	43438.8	15189.6	48576.1	38059.1	49055.8	45471.3	45708.2	33020.2	42205.8	23395.4	117755	68861.1		26670.5	124280	71060.5	21991.2	27427	19314.3	35749.9	41156.9	33006.6	37398.6	17347	34502	56535	34043.4	29264.4	36298.1	34719.5	36316.5	44813.6
sp|P0C0L4|CO4A_HUMAN	DSSTWLTAF	514.24	2	50.0032	577.225	1	b	5	1622.23	1206.17	492.987	492.994	2632.96	2635.78	4721.74	1766.03		2654.21	591.531	4831.67	2080.56	6183.14	2409.41	1919.8	2353.18		4002.65	7800.89	1676.14	1465.76	1971.8	5967.42	4296.43	788.75	1551.22	1058.26	1353.56	1071.25	1268.59			1039.8	1945.45	1146.59	85.384	778.929	1941.32	3746.54	4024.92
sp|P0C0L4|CO4A_HUMAN	DSSTWLTAF	514.24	2	50.0032	690.309	1	b	6	3976.89	3115.42	949.791	1407.37	4207.52	5246.38	7200.35	1206.33		5224.1	1045.05	6081.7	3106.16	7260.65	3219.85	3808	2438.37	98.5845	5497.24	12342	2995.27	1932.13	3512.65	8578.92	6578.02	874.181	1556.72	1343.99	2104.95	1268.48	2672.48	946.505		1958.68	3695.87	2833.89	170.89	1904.46	4331.75	2923.39	5577.58
sp|P0C0L4|CO4A_HUMAN	DSSTWLTAF	514.24	2	50.0032	791.357	1	b	7	2479.33	1660.82	591.589	972.779	2583.43	3094.98	4908.73	990.399	67.1132	3143.98	1370.65	4273.78	2502.73	3587.88	1343.37	1465.76	1156.79	85.4399	2295.36	5591.88	730.661	1507.91	1744.08	5593.5	4964.75	975.031	676.8	1327.02	1096.03	1399.08	1169.95		170.702		2175.39	1883.24		1213.32	1860.14	2767.64	3719.96
sp|P0C0L4|CO4A_HUMAN	DSSTWLTAF	514.24	2	50.0032	862.394	1	b	8	2935.59	1792.85		1027.38	3154.89	2554.8	6551.63	1185.6	36.4283	4185.56	1547.83	4451.79	2025.92	5696.32	2120.02	2760.57	1592.25	98.5281	3945.74	10497.2	1403.78	1380.32	3127.19	5713.68	5779.48	1433.49	770.983		1380.25	1380.24	2569.64			1076.75	2142.77	1477.9		1169.77	2734.34	2974.18	4448.99
sp|P0C0L4|CO4A_HUMAN	DSSTWLTAF	514.24	2	50.0032	637.334	1	y	5	689.595	466.654	295.714	197.163	718.21	625.608	985.927	762.307		1006.62	466.632	1371.15	440.427	1551.04	1013.71	922.177	286.191	1276.18	988.723	3260.57	713.896	881.47	1290.41	1564.37	1216.55		170.921			630.748	367.565	85.4503	717.777		596.746	749.304	2081.62	368.114	1169.57	1159.55	1084.51
sp|P0C0L4|CO4A_HUMAN	DSSTWLTAF	514.24	2	50.0032	338.171	1	y	3	4752.59	4603.4	1802.94	1928.61	3091.47	4164.69	8352.23	2986.82	98.5949	5039.61	775.49	7376.45	4194.46	9904.34	3014.04	5758.46	2963.68		6522.29	18913.8	3713.05	3146.28	3554.02	11192	10284.2	1357.39	2330.23	2196.05	1906.03	2741.07	1938.88	663.592	98.5401	1748.36	3081.86	2690.09	656.144	2740.15	4552.64	5150.99	7403.46
sp|P0C0L4|CO4A_HUMAN	TVC[CAM]IWR	417.718	2	25.709	634.313	1	y	4		233.086			181.193	84.7801	1197.14	1245.42	374.007	100.672	552.735	1871.34	320.646	332.039	367.968	64.2182		162.056	591.18	963.235	1744.26	1099.21	87.6459		1526.97	5843.82	617.992	5165.33		1595.84		485.15	240.747	1013.64		979.78	560.342		98.5184		85.4503
sp|P0C0L4|CO4A_HUMAN	TVC[CAM]IWR	417.718	2	25.709	474.282	1	y	3	85.4489	98.4181	282.621		236.984	184.735		492.237				4331.94			197.107		2016.89	247.949				2836.33			312.505	237.099				690.926	590.944	995.505	697.258	184.036	614.489	97.1273		186.3	707.692	1347.46	1313.27
sp|P0C0L4|CO4A_HUMAN	TVC[CAM]IWR	417.718	2	25.709	733.381	1	y	5	264.139	98.3936		326.662		282.453	1994.46			733.37		1053.08		283.952		85.3165	1283.99	85.3826	256.33	483.936	3470.59	2111.66	85.3306	428.326	1589.76	10051.1	182.708	12064.3	431.932	67.1063	385.786	394.173	208.34		116.355	443.303	527.385			363.697
sp|P0C0L4|CO4A_HUMAN	TVC[CAM]IWR	417.718	2	25.709	201.123	1	b	2			9433.59	7612.52							3143.65		26329		6455.5	549.538								13649.8			10255.3		7345.61		8022.94
sp|P0C0L4|CO4A_HUMAN	TVC[CAM]IWR	417.718	2	25.709	660.317	1	b	5	902.69	2256.83	681.65		207.489	3215.8	173.507	178.172	595.424	1827.93	579.487		4249.67	227.376	282.596	1985.53	515.495	2052.9	343.616			361.824	657.93	416.874	686.076	289.077		656.883	2076.51			1133.44	325.766		788.134	67.0325	174.059	686.627	114.781		135.556
sp|P0C0L4|CO4A_HUMAN	TVC[CAM]IWR	417.718	2	25.709	317.66	2	y	4					170.89				466.668			57.9659					85.4503	51.112	85.4517	85.4517	161.703	220.554	85.4399		170.789					1090.3				63.9551		345.055				60.1196
sp|P0C0L4|CO4A_HUMAN	DSSTWLTAFVLK	456.578	3	51.3187	678.419	1	y	6	5990.59	1842.03	1630.43		2833.98	2109.84	2829.06	2844.56	85.4399	663.85	1255.37	1438.61	1083.1	4285.19	3647.81	4028.3	677.006		4002.7	22193.7	1139.16	453.537	3218.32	6960.88	7344.34	650.638		1045.08	887.297	1036.12	479.832			2070.52	3364.54	1577.47	874.115	2671.67	3033.49	4038.29	7861.31
sp|P0C0L4|CO4A_HUMAN	DSSTWLTAFVLK	456.578	3	51.3187	577.371	1	y	5	2260.73	1354.34	381.216	565.254	1169.95	775.591	1045.08	985.881	85.4399	565.24	295.777	985.957	98.5845	1169.88	696.646	1516.09			1242.23	7607.77	170.902		851.829	3009.9	4007.19			295.789	341.791		368.086	197.169		788.778	1846.85	492.947	160.544	867.866		1170	2923.19
sp|P0C0L4|CO4A_HUMAN	DSSTWLTAFVLK	456.578	3	51.3187	506.334	1	y	4	1945.42		381.24	690.131	706.809		1559.46	453.51		466.671	565.228	466.681	98.5845	946.51	1455.89	817.8	98.5981		1084.4	5876.5	515.713	381.245	1048.31	1954.93	2090.77	184.035		184.047	256.342	381.193	170.902			381.245	1518.95	650.537	85.4503	931.172	1154.83	1577.56	2282.61
sp|P0C0L4|CO4A_HUMAN	DSSTWLTAFVLK	456.578	3	51.3187	791.503	1	y	7	1367.05	368.059			466.656	282.643	567.835	282.619			239.337	85.4503	85.4399	394.365	295.777		85.4517		959.577	3315.73	85.4517		373.502	764.913	677.007	197.193	85.4503					85.4399		170.902	492.923	269.486	341.782	170.88	1056.75	256.352	775.542
sp|P0C0L4|CO4A_HUMAN	DSSTWLTAFVLK	456.578	3	51.3187	577.225	1	b	5	887.261		85.4399	170.88		394.362	565.082	391.707				534.772	197.169	663.84		507.225			184.038	2627.03	170.902		285.602	1505.94	788.744		210.564			85.4399		85.4399		469.25	660.165	479.816	98.5965		368.086	591.593	861.007
sp|P0C0L4|CO4A_HUMAN	DSSTWLTAFVLK	456.578	3	51.3187	977.582	1	y	8							85.4399					85.4399			98.5845								295.789				85.4517								282.609	85.4517		197.154
sp|P0C0L4|CO4A_HUMAN	AEMADQASAWLTR	725.343	2	37.0647	733.399	1	y	6	639.992	548.802	504.419	12200.8		590.977		2788.51	1031.13	481.826	157.154	1273.2	1617.3	612.211	27956.6	144.509	3571.26	289.103	2516.92	2269.14	505.103	8620.78		763.559	753.665	1222.42	416.742	569.035	2645.1	945.772	2635.31	134.11	283.969	1642.19	1061.59		442.911	213.019			190.668
sp|P0C0L4|CO4A_HUMAN	AEMADQASAWLTR	725.343	2	37.0647	1047.52	1	y	9	313.008	1073.7	116.513	13847.5	847.676	1213.2	3394.73	134.279		2054.17	183.844	2157.71	579.843		25520.9	67.0092	358.689	265.193	282.317	1082.81	220.533	10241.6		1181.3	314.258	1368.87	966.575	1615.52	367.518	548.263	286.04		1639.48	305.507		495.571		212.422	398.264	107.969	124.298
sp|P0C0L4|CO4A_HUMAN	AEMADQASAWLTR	725.343	2	37.0647	804.436	1	y	7	3192.01	1141.25	866.428	17029.6	228.188	207.402	7737.92	227.966	430.994	5978.81	466.355	1898.2	921.695	224.944	25474.4	3084.21	278.912	2126.46	98.3891	543.869		6853.87	715.164	3585.98	1659.86	2529.7	1155.73	2772.83		4637.69		1277.68	386.681	350.179	4934.32	154.875		860.628	1368.16		904.964
sp|P0C0L4|CO4A_HUMAN	AEMADQASAWLTR	725.343	2	37.0647	1118.56	1	y	10	584.524	4483.95		13113.6		6163.63	6502.57	85.2882	4911.42	438.095		7080.26		685.298	20503.6		369.041	223.634	67.1583			6567.77	301.22	4636.79	1017.5	6001.83	5910.66	7272.9	201.927	7858.53	830.887	85.4399		85.2153			85.4489	718.265	1723.51	528.186	77.4904
sp|P0C0L4|CO4A_HUMAN	AEMADQASAWLTR	725.343	2	37.0647	932.495	1	y	8		593.223		11216			2150.88		554.384		190.566	1627.58	5627.22	397.998	18259.8	370.347		258.44	812.35		9292.89	8383.6	320.552		2238.93	226.843	1180.5	2556.05	987.034	2432.43	580.203		668.677		1003.93	169.653	1936.92		183.176	1785.9
sp|P0C0L4|CO4A_HUMAN	AEMADQASAWLTR	725.343	2	37.0647	1249.6	1	y	11	170.736	610.923	67.1289	5354.48	774.983		2231.64	146.888	945.255	487.138			295.513	58.0963	11268.5	897.869	56.7165	277.722		196.928	465.145	2498.32		1892.99		2243.22	3132.03	3541.48	194.826		135.491	393.558	181.121	344.392		183.277	98.5861	258.784	255.957		358.041
sp|P02675|FIBB_HUMAN	AHYGGFTVQNEANK	512.579	3	17.5562	703.337	1	y	6	3.62854e+06	1.44912e+06	1.94053e+06	1.85662e+06	2.95635e+06	1.35121e+06	2.94693e+06	1.6805e+06	652443	1.59301e+06	458447	1.72156e+06	1.13943e+06	1.49922e+06	1.55667e+06	2.23481e+06	1.11307e+06	2.52937e+06	1.53265e+06	2.34861e+06	879186	1.40275e+06	2.30031e+06	3.43627e+06	4.91215e+06	1.04388e+06	1.35307e+06	1.19975e+06	1.23548e+06	1.31127e+06	1.32202e+06	1.7655e+06	433045	1.34112e+06	4.07138e+06	1.32487e+06	3.69568e+06	2.74671e+06	1.24532e+06	2.32541e+06	3.00147e+06
sp|P02675|FIBB_HUMAN	AHYGGFTVQNEANK	512.579	3	17.5562	734.326	1	b	7	2.24699e+06	874424	1.19169e+06	1.10883e+06	1.78375e+06	804655	1.73581e+06	1.02266e+06	399044	965785	263197	1.05292e+06	682583	905217	916017	1.32916e+06	664379	1.5121e+06	906904	1.40866e+06	519206	812651	1.35887e+06	2.02633e+06	2.98993e+06	622529	813615	751163	726439	738449	769414	1.08333e+06	250641	808653	2.45612e+06	804602	2.25296e+06	1.65358e+06	762837	1.40371e+06	1.82119e+06
sp|P02675|FIBB_HUMAN	AHYGGFTVQNEANK	512.579	3	17.5562	575.278	1	y	5	1.86642e+06	783859	1.01534e+06	974330	1.5039e+06	692418	1.49733e+06	847648	356872	834895	243335	882749	608729	778522	815345	1.18675e+06	583625	1.29435e+06	796297	1.20359e+06	449354	705289	1.21998e+06	1.79293e+06	2.51172e+06	574589	672110	646489	646813	680263	683557	936855	225864	699290	2.1064e+06	699217	1.9887e+06	1.41296e+06	656902	1.22546e+06	1.54656e+06
sp|P02675|FIBB_HUMAN	AHYGGFTVQNEANK	512.579	3	17.5562	633.278	1	b	6	1.15949e+06	470168	640419	602479	920625	430300	911323	539314	212246	501368	129722	540715	370451	480891	502723	710272	355030	780420	500184	748291	270669	434588	758151	1.07455e+06	1.51415e+06	323013	437870	404037	385352	421926	419336	537536	137366	441690	1.27483e+06	437868	1.18653e+06	846855	409440	721524	972412
sp|P02675|FIBB_HUMAN	AHYGGFTVQNEANK	512.579	3	17.5562	802.405	1	y	7	565152	212285	296419	289558	451189	187780	448102	258379	100274	255542	73575.8	264363	186121	230446	250076	359030	174570	378361	231385	371437	131896	202315	372774	542092	735851	161193	198546	193189	187729	195212	206327	277259	61089.5	228332	625456	199192	561878	427322	200462	343938	461929
sp|P02675|FIBB_HUMAN	AHYGGFTVQNEANK	512.579	3	17.5562	833.394	1	b	8	517574	213803	279164	260125	405876	182955	398380	224503	79275.1	217284	55810.7	240801	166481	201319	218075	328638	150427	351746	212151	332604	108456	196159	330767	479054	646929	134616	173816	157242	170092	170858	177703	246181	55490.7	178443	578886	185903	524241	393156	167634	313478	424129
sp|P02675|FIBB_HUMAN	QGFGNVATNTDGK	654.813	2	16.4004	706.337	1	y	7	3.21567e+06	1.25778e+06	1.53793e+06	1.48435e+06	2.25261e+06	961260	1.98603e+06	1.26351e+06	538333	1.57246e+06	309967	1.61832e+06	1.32017e+06	1.21395e+06	1.21708e+06	1.68033e+06	1.01649e+06	1.85675e+06	1.24728e+06	1.62746e+06	663345	1.47979e+06	1.75945e+06	2.83058e+06	3.76059e+06	886392	1.15733e+06	1.09073e+06	1.11821e+06	1.14648e+06	1.24358e+06	1.42228e+06	353780	968480	3.21792e+06	1.0393e+06	2.73878e+06	1.96011e+06	992100	1.75074e+06	2.14041e+06
sp|P02675|FIBB_HUMAN	QGFGNVATNTDGK	654.813	2	16.4004	976.469	1	y	10	928716	350987	450656	456338	647946	285300	592082	380461	159004	467700	89567.1	452283	395151	374808	360624	489688	304958	544704	378084	481805	194012	443492	522601	849808	1.10466e+06	247244	332921	303744	348350	330414	370444	416183	95321.7	290394	939799	307349	805661	602229	290347	527189	601917
sp|P02675|FIBB_HUMAN	QGFGNVATNTDGK	654.813	2	16.4004	805.405	1	y	8	869303	350939	406826	434823	626713	258732	538378	334334	140783	425248	79634.6	448387	366359	350474	344132	459007	275298	500014	356624	451905	192152	409800	478090	759852	1.02563e+06	254602	314841	283238	316772	315026	339918	393270	95492.7	258841	875173	284983	744187	561970	271128	464974	586030
sp|P02675|FIBB_HUMAN	QGFGNVATNTDGK	654.813	2	16.4004	1123.54	1	y	11	365275	137204	182272	167510	254350	108023	218529	148839	56021.4	172069	33597.7	175939	137102	140546	138998	195932	117752	206646	138408	185246	66070.4	169005	185685	333843	438564	93242.4	123450	119709	135067	122731	141887	158768	36516.4	103935	359404	114611	304933	213596	104764	189260	245378
sp|P02675|FIBB_HUMAN	QGFGNVATNTDGK	654.813	2	16.4004	919.448	1	y	9	345889	127260	170496	160152	246760	100202	210962	129229	56765.4	171791	32448.6	167641	149118	130471	134843	181509	108343	201225	140893	159722	70600.9	152576	178861	291950	381154	95013.9	115982	112926	121581	112657	128661	151605	36856	104805	351991	114837	289430	199587	103171	196732	240329
sp|P02675|FIBB_HUMAN	QGFGNVATNTDGK	654.813	2	16.4004	1180.56	1	y	12	222297	82364.9	110957	108859	158547	65788.7	146065	90037.1	38890.1	112968	21291.3	114701	90995.2	85360.1	83554	117506	73751.8	128783	87505.5	111565	45012.3	96509.8	124843	209619	274627	59349	79644.8	69274.2	77916	70613.3	81935.3	91685	25832.8	62406.2	228411	68214.3	189694	126774	70886.3	129963	166834
sp|P02675|FIBB_HUMAN	NYC[CAM]GLPGEYWLGNDK	893.399	2	42.0895	1178.55	1	y	10	1.21341e+07	4.27723e+06	5.29908e+06	6.02631e+06	6.61928e+06	3.03903e+06	7.39849e+06	5.37886e+06	1.81414e+06	6.21967e+06	967084	6.06379e+06	4.06248e+06	4.97885e+06	4.90986e+06	4.5808e+06	4.77912e+06	7.50931e+06	4.94096e+06	7.40876e+06	2.30873e+06	5.66328e+06	5.94168e+06	9.93361e+06	1.56404e+07	3.18151e+06	4.5354e+06	4.16093e+06	4.91255e+06	4.94485e+06	4.56915e+06	6.17999e+06	1.45462e+06	3.93056e+06	1.08458e+07	4.06118e+06	1.03046e+07	9.27488e+06	3.66858e+06	6.58149e+06	9.59029e+06
sp|P02675|FIBB_HUMAN	NYC[CAM]GLPGEYWLGNDK	893.399	2	42.0895	1348.65	1	y	12	1.17224e+06	416273	495873	602742	653501	293716	710265	518646	177059	575815	97328.9	584941	409103	475385	466785	441653	471616	707856	482395	692849	234025	557982	580915	958332	1.42138e+06	300762	452793	392332	474842	485924	448245	610002	137844	382895	1.04147e+06	376055	985998	869472	353151	621962	892601
sp|P02675|FIBB_HUMAN	NYC[CAM]GLPGEYWLGNDK	893.399	2	42.0895	1081.49	1	y	9
sp|P02675|FIBB_HUMAN	NYC[CAM]GLPGEYWLGNDK	893.399	2	42.0895	1291.63	1	y	11
sp|P02675|FIBB_HUMAN	NYC[CAM]GLPGEYWLGNDK	893.399	2	42.0895	1024.47	1	y	8
sp|P02675|FIBB_HUMAN	NYC[CAM]GLPGEYWLGNDK	893.399	2	42.0895	1353.59	1	b	11
sp|P02675|FIBB_HUMAN	DNENVVNEYSSELEK	884.897	2	33.3178	1197.56	1	y	10	5.28251e+06	1.96909e+06	2.35081e+06	2.3613e+06	1.98672e+06	1.58082e+06	3.34146e+06	2.09688e+06	801143	2.42019e+06	434034	2.66174e+06	2.21858e+06	2.26224e+06	1.90749e+06	2.80984e+06	1.80735e+06	3.3395e+06	2.12555e+06	3.1558e+06	1.03322e+06	2.47648e+06	2.30598e+06	4.37382e+06	6.38696e+06	1.4084e+06	1.93619e+06	1.77377e+06	1.87049e+06	1.91286e+06	1.98127e+06	2.42371e+06	579341	1.78686e+06	5.3315e+06	1.87226e+06	4.94401e+06	3.43011e+06	1.74457e+06	3.16326e+06	4.22218e+06
sp|P02675|FIBB_HUMAN	DNENVVNEYSSELEK	884.897	2	33.3178	1098.49	1	y	9	4.19342e+06	1.58216e+06	1.89405e+06	1.92244e+06	1.62501e+06	1.28287e+06	2.67894e+06	1.7424e+06	663864	1.99207e+06	367578	2.13711e+06	1.83829e+06	1.86994e+06	1.51192e+06	2.34372e+06	1.47922e+06	2.73759e+06	1.76862e+06	2.53392e+06	864786	2.04626e+06	1.93908e+06	3.60973e+06	5.15345e+06	1.16298e+06	1.55756e+06	1.51374e+06	1.56993e+06	1.59233e+06	1.64311e+06	2.03792e+06	455646	1.44591e+06	4.37898e+06	1.57062e+06	3.99718e+06	2.86995e+06	1.39977e+06	2.57413e+06	3.47598e+06
sp|P02675|FIBB_HUMAN	DNENVVNEYSSELEK	884.897	2	33.3178	1410.67	1	y	12	697662	275884	310552	321139	265734	212364	472044	292804	107278	336639	57416	365064	310221	314341	258789	395548	266211	456674	292250	444704	131818	351378	328112	597454	837214	189084	278527	252319	268416	255279	282148	347218	75841	230877	722684	258343	658766	469309	242293	425767	589401
sp|P02675|FIBB_HUMAN	DNENVVNEYSSELEK	884.897	2	33.3178	984.452	1	y	8	887855	339638	414892	427095	361037	272602	574642	372902	142568	432725	82762.8	474258	395095	403424	340854	511199	335223	597240	383561	547650	183071	437988	438724	763214	1.08217e+06	246906	337909	325214	342121	327762	370885	448015	99401.9	333902	951538	338692	848565	613338	314412	577390	725559
sp|P02675|FIBB_HUMAN	DNENVVNEYSSELEK	884.897	2	33.3178	1296.63	1	y	11	722350	278417	348240	334487	292960	239061	489549	292352	112903	358084	59032.4	392981	313261	314793	264491	417431	270216	490899	315637	446933	142892	369602	333407	616117	864480	194044	285161	252660	273008	280212	285344	371394	77311.9	261141	763474	278382	688738	506668	247180	453892	600917
sp|P02675|FIBB_HUMAN	DNENVVNEYSSELEK	884.897	2	33.3178	914.385	1	b	8	379419	139942	154013	158742	132427	98695.2	227709	154386	51215.1	185185	28451.3	181149	162963	146818	122290	207397	127882	229770	147791	210353	75138.1	171216	166393	301146	436455	92431.2	127002	130350	124194	139529	139799	176567	34986.9	122753	383777	134267	347038	233834	117786	228912	296958
sp|P02675|FIBB_HUMAN	EEAPSLRPAPPPISGGGYR	651.006	3	27.7208	811.444	2	y	16	4.64979e+06	1.94674e+06	2.22772e+06	1.77952e+06	2.61375e+06	1.52711e+06	2.441e+06	1.8814e+06	766985	1.95542e+06	500762	2.22067e+06	1.55592e+06	1.75677e+06	1.71656e+06	3.16327e+06	1.41591e+06	1.68458e+06	1.76676e+06	1.78624e+06	769069	1.7619e+06	2.04676e+06	3.12262e+06	4.70422e+06	1.12801e+06	1.44995e+06	1.3606e+06	1.61275e+06	1.5113e+06	1.59461e+06	2.13826e+06	604315	1.66864e+06	3.31458e+06	1.735e+06	3.93896e+06	2.75579e+06	1.3437e+06	3.04056e+06	2.78122e+06
sp|P02675|FIBB_HUMAN	EEAPSLRPAPPPISGGGYR	651.006	3	27.7208	806.416	1	y	8	5.13459e+06	2.08167e+06	2.39401e+06	1.91119e+06	2.77065e+06	1.63718e+06	2.62907e+06	2.02346e+06	835184	2.13154e+06	544848	2.41799e+06	1.61286e+06	1.94804e+06	1.80854e+06	3.43696e+06	1.44164e+06	1.80344e+06	1.95056e+06	1.92225e+06	849874	1.88157e+06	2.20051e+06	3.32193e+06	5.19693e+06	1.17855e+06	1.58013e+06	1.55266e+06	1.75288e+06	1.61004e+06	1.67117e+06	2.34913e+06	659036	1.79798e+06	3.60028e+06	1.84032e+06	4.30145e+06	2.96755e+06	1.45135e+06	3.29898e+06	3.06462e+06
sp|P02675|FIBB_HUMAN	EEAPSLRPAPPPISGGGYR	651.006	3	27.7208	903.468	1	y	9	2.79025e+06	1.10926e+06	1.27696e+06	1.04646e+06	1.51172e+06	891072	1.38978e+06	1.10903e+06	469297	1.15443e+06	278258	1.27509e+06	903969	1.06741e+06	1.00519e+06	1.85167e+06	800053	990990	1.04984e+06	1.06619e+06	452728	996702	1.17926e+06	1.83781e+06	2.77103e+06	651284	813294	852337	946005	885379	926556	1.28356e+06	354486	956861	1.91959e+06	1.0174e+06	2.32867e+06	1.61633e+06	775938	1.8191e+06	1.62503e+06
sp|P02675|FIBB_HUMAN	EEAPSLRPAPPPISGGGYR	651.006	3	27.7208	846.963	2	y	17	1.96653e+06	798470	938230	752383	1.10175e+06	646360	1.00042e+06	816541	343014	853341	212798	933872	658182	752603	692050	1.3378e+06	562003	703202	750666	781095	315418	746176	857493	1.29846e+06	1.95175e+06	479606	604294	584497	683701	629254	651871	910813	229597	679800	1.3652e+06	703563	1.71216e+06	1.18246e+06	598898	1.23873e+06	1.19887e+06
sp|P02675|FIBB_HUMAN	EEAPSLRPAPPPISGGGYR	651.006	3	27.7208	951.489	1	b	9	1.41787e+06	584988	637564	520944	771339	457546	739309	557530	234026	591105	143985	643466	438461	545463	517320	943357	394342	516156	518359	545999	230465	498165	607432	906127	1.36503e+06	334450	433212	412680	473051	445521	452559	646008	180504	481312	962548	524809	1.14158e+06	807733	422097	899867	835144
sp|P02675|FIBB_HUMAN	EEAPSLRPAPPPISGGGYR	651.006	3	27.7208	709.363	1	y	7	958465	393318	471510	376497	522180	331628	503148	396704	161718	406165	108395	472657	328170	387106	368130	662182	285220	338599	375887	370810	154585	352946	438799	634039	962050	242496	316723	290434	343023	318677	332827	445522	117946	334881	663162	370186	800993	571751	284646	629262	603426
sp|P02675|FIBB_HUMAN	VYC[CAM]DMNTENGGWTVIQNR	719.654	3	34.7745	730.421	1	y	6	1.89562e+06	787706	975711	909789	1.48314e+06	657361	1.00185e+06	912752	304956	771140	223433	654514	617465	741251	692516	1.20534e+06	680023	1.38012e+06	838113	1.21387e+06	441552	416744	1.07089e+06	1.6545e+06	2.31639e+06	523350	645349	721168	682602	646153	701936	1.01812e+06	265047	719991	2.14048e+06	784336	1.90737e+06	1.34438e+06	685206	1.16667e+06	1.50203e+06
sp|P02675|FIBB_HUMAN	VYC[CAM]DMNTENGGWTVIQNR	719.654	3	34.7745	1144.59	1	y	10	259163	101725	130204	115530	213293	87944.8	141730	123519	41803.6	104221	31855.8	91376.7	80299.7	107142	101944	172296	90572.6	189944	110224	166766	58899.5		154028	231806	316929	72343.8	84914.9	96699.1	93881	88103	93864.3	131140	30964.7	90016.3	293180	102915	262199	186658	91065.7	166449	220788
sp|P02675|FIBB_HUMAN	VYC[CAM]DMNTENGGWTVIQNR	719.654	3	34.7745	916.5	1	y	7	340698	127239	152586	152971	249433	108638	182894	143331	55731.8	124316	32431.4	118508	97848.1	120720	112539	214320	127405	221623	132385	200654	64138.3	37381.3	190358	283264	383204	90686.1	110441	119800	115486	112652	111115	163812	43624.8	115766	357984	119126	322992	227192	110935	201158	264231
sp|P02675|FIBB_HUMAN	VYC[CAM]DMNTENGGWTVIQNR	719.654	3	34.7745	1030.54	1	y	9	264289	102668	131151	134908	220179	90753.2	145410	126400	39567.1	112646	35830.4	95446.5	91804.9	97476.7	88083.8	173491	95000	185677	116886	173994	57307.9	23593	147366	234102	329359	68840.1	91464.3	97452.7	94806.1	90086.3	94443.6	141331	31767.8	90918	300518	105170	268988	196512	101146	170353	211629
sp|P02675|FIBB_HUMAN	VYC[CAM]DMNTENGGWTVIQNR	719.654	3	34.7745	973.521	1	y	8	170289	60543.7	79023.6	72759.4	121277	52603.8	89957.7	70235.8	22439.3	61600.3	19322.7	49661	54022.9	53743.4	56329.2	98216.7	54859.9	123471	68722.7	103471	30072.6	25507.9	91182.7	140998	193952	44844.5	47618.3	60447.8	56930.5	51226.9	55326.1	81603.2	17520.2	49956.4	178989	59567.9	166019	111745	49765	100328	124291
sp|P02675|FIBB_HUMAN	VYC[CAM]DMNTENGGWTVIQNR	719.654	3	34.7745	783.28	1	b	6	154441	65403.9	73119.5	69014.4	112769	53350.9	91981.4	68867.8	21472	54301.6	27311.5	48943.6	41462.4	53564.9	50956.5	102868	44851.1	111558	73824	99531.1	32318.4	33182	82262.3	137905	187041	41577.5	50305.7	57956	49512.5	45656.3	49270.7	89565.1	20975.9	58738.7	171303	59535.7	156652	98101.7	54446.3	95653.1	111571
sp|P02787|TRFE_HUMAN	SVIPSDGPSVAC[CAM]VK	708.364	2	27.249	1116.54	1	y	11	1.25444e+06	1.14512e+06	2.89096e+06	562087	614819	799344	689029	2.49403e+06	1.50743e+06	1.70361e+06	79807.1	1.43482e+06	438213	512868	290931	2.52655e+06	1.09309e+06	1.92167e+06	1.53432e+06	4.48785e+06	1.01021e+06	363818	1.74917e+06	2.87185e+06	2.80878e+06	577150	799212	739662	749531	763461	803149	485179	500883	1.6837e+06	3.12711e+06	4.19763e+06	1.90272e+06	703962	3.03763e+06	996626	2.68374e+06
sp|P02787|TRFE_HUMAN	SVIPSDGPSVAC[CAM]VK	708.364	2	27.249	1019.48	1	y	10	206002	171981	456800	86234.6	89570.4	123749	100993	371772	243093	252305	11344.9	225067	75788.4	76581.5	41360.8	389865	157920	309212	249193	681584	144817	59559.5	269064	440216	446959	88745.5	109893	108875	105385	111875	124396	72196.8	77345.5	255149	475461	633272	290645	104570	447065	153444	401310
sp|P02787|TRFE_HUMAN	SVIPSDGPSVAC[CAM]VK	708.364	2	27.249	817.424	1	y	8	221622	199792	477485	99726.3	105658	144713	112800	433834	264621	280315	13172.2	253793	73417.5	86512.2	51522.1	432501	194786	327420	285154	760475	178674	63220.7	304603	491081	496801	95630.8	131052	133204	132918	142031	137962	80689.2	82044.1	313048	539097	700594	334324	120293	514544	170346	447378
sp|P02787|TRFE_HUMAN	SVIPSDGPSVAC[CAM]VK	708.364	2	27.249	932.451	1	y	9	128985	116222	303517	56478.1	58426.8	86729.6	66332.9	257477	152273	167206	7719.36	144701	44812.3	50338	27162.5	266973	114027	195011	153345	446209	102033	33510.2	184987	301516	307292	63935.3	76522	73095.4	77089.7	79329.4	84990.6	52603.5	48460.2	175858	329209	419656	193304	66542.1	298853	96980.4	286314
sp|P02787|TRFE_HUMAN	SVIPSDGPSVAC[CAM]VK	708.364	2	27.249	760.402	1	y	7	101374	95391.5	224982	41392.2	45310.2	60704.7	45956.9	184157	118474	128547	4464.63	111398	28345.2	36740.5	16714.7	201479	84322.4	156864	111860	349235	82628	25320.3	138778	216565	219732	36259.4	56987.6	50488	56294.6	52490.9	63409.8	33587	35924.7	132577	226178	305970	148513	45898.6	220274	73613.9	190455
sp|P02787|TRFE_HUMAN	SVIPSDGPSVAC[CAM]VK	708.364	2	27.249	1229.62	1	y	12
sp|P02787|TRFE_HUMAN	EGTC[CAM]PEAPTDEC[CAM]KPVK	606.606	3	12.0348	685.835	2	y	12	656145	545627	1.38433e+06	265174	317498	385046	334356	1.23904e+06	864590	931420	27474.5	756987	161256	269616	135234	1.3915e+06	619744	977444	808147	2.14175e+06	502726	198822	835683	1.4476e+06	1.34168e+06	364056	405069	390142	395428	452865	429207	281999	258938	863452	1.47309e+06	2.06825e+06	938397	348368	1.41937e+06	535714	1.40339e+06
sp|P02787|TRFE_HUMAN	EGTC[CAM]PEAPTDEC[CAM]KPVK	606.606	3	12.0348	1073.53	1	y	9	148824	140223	331164	60205	76358	106417	90041.4	317053	185683	221164	9449.43	187052	45911.2	60965.1	36318.9	323850	139600	239798	196108	521341	128477	42522.1	183465	371960	328203	79071.1	90346	91337.3	85432.8	104177	94104.9	69411.4	69268.1	203390	352342	528422	209630	79055.3	361124	116572	322720
sp|P02787|TRFE_HUMAN	EGTC[CAM]PEAPTDEC[CAM]KPVK	606.606	3	12.0348	1144.57	1	y	10	46649.7	37879.7	98675.2	20569.4	19333.7	31194.5	26714.2	95086.6	56920.9	64444.7	2922.28	58194.3	13668.3		11938	97850.9	50112.7	87744.3	59649	163401	39316.1	11948.7	61288.3	109873	101014	28357.5	25607.8	26774.4	27998.5	30443.8	28541.5	21604	21256.9	63552.2	116044	172911	70554.8	26853.7	100187	37540.9	102095
sp|P02787|TRFE_HUMAN	EGTC[CAM]PEAPTDEC[CAM]KPVK	606.606	3	12.0348	976.477	1	y	8	38358.8	37682.5	84518.4	16888	18081	25982.6	23432.4	88980.8	53694.5	56741.5	3669.12	46368.3			9805.79	90261.1	41669.3	68190.8	53776.1	156904	34589.2	12939.9	53496.7	109717	89627.6	23668.1	24271.2	26704.9	27113.3		25841.8	20287.4	19524.2	60864.6	102441	162224	64503.8	22912.2	102547	31487.6	90829
sp|P02787|TRFE_HUMAN	EGTC[CAM]PEAPTDEC[CAM]KPVK	606.606	3	12.0348	875.429	1	y	7		34948.6	88632.4	16147.8		22410.9	20719.3	77262.5	49446.5		2921.37	47007.4			8286.02	81280.8		60800.5		134242	30282.7	12842.5		91613.1	84486.3		22165	24553.3	22271.5	26511	23786.1	16499	16925.4	49448.6	87335.8	138941	57379.8	20606.4	85492.9		78967.6
sp|P02787|TRFE_HUMAN	EGTC[CAM]PEAPTDEC[CAM]KPVK	606.606	3	12.0348	760.402	1	y	6		26513.3	68522.6								2319.8				8223.65					108037			41114.8	74240.8			21232.3						12896.5	44182.4	77374.2	106075			71321.8
sp|P02787|TRFE_HUMAN	ASYLDC[CAM]IR	499.242	2	27.1142	676.345	1	y	5	530353	451104	1.09042e+06	227791	286044	323764	308641	979773	740962	759039	32672.3	659926	234916	201939	123978	1.01363e+06	528476	815223	608149	1.85575e+06	445835	177566	702310	1.18e+06	1.13945e+06	296523	351315	381982	394127	381039	412654	237343	261319	701539	1.20329e+06	1.82684e+06	716872	351723	1.29893e+06	401207	1.17635e+06
sp|P02787|TRFE_HUMAN	ASYLDC[CAM]IR	499.242	2	27.1142	563.261	1	y	4	546956	468872	1.10895e+06	238671	275126	336078	294598	1.02931e+06	745813	781457	32152.8	653337	249306	222183	128796	1.00969e+06	509783	820206	623741	1.88884e+06	441693	181522	698224	1.19923e+06	1.20561e+06	307719	376208	383126	394800	391617	438637	232409	248212	729894	1.26491e+06	1.87262e+06	720477	343981	1.27133e+06	411855	1.14092e+06
sp|P02787|TRFE_HUMAN	ASYLDC[CAM]IR	499.242	2	27.1142	839.408	1	y	6	252069	226790	541561	108084	117966	150656	144007	496376	370538	373036	16688.3	309408	116934	102472	60433.4	479081	257611	395804	304428	912403	203217	84201.9	341066	576748	569061	135958	174316	198898	187314	181248	194322	109697	114300	341099	602078	903123	343662	156024	638995	195885	545653
sp|P02787|TRFE_HUMAN	ASYLDC[CAM]IR	499.242	2	27.1142	926.44	1	y	7	50206.8	40554.6	101146	22891	23201.2	28024.6	24897.7	89972.9	60572.6	63865.2	4692.97	56408.1	22889.5	19110.8	12133.1	90336.3	44856.7	73623.4	54973	174026	43609.5	16387.3	55411	105721	104096	27551.9	30252.5	30450.8	35366.5	32305.4	38475.7	21833	23418.5	58340.5	110311	173995	60385.6	30099.8	109124	37939.5	91306.8
sp|P02787|TRFE_HUMAN	ASYLDC[CAM]IR	499.242	2	27.1142	550.251	1	b	5
sp|P02787|TRFE_HUMAN	ASYLDC[CAM]IR	499.242	2	27.1142	710.281	1	b	6
sp|P02787|TRFE_HUMAN	EGYYGYTGAFR	642.288	2	30.3299	771.378	1	y	7	600596	589395	1.50527e+06	323032	369501	436272	406968	1.31076e+06	858851	840588	46380.8	685039	209076	258331	163295	1.16942e+06	527634	1.02604e+06	818843	2.36104e+06	557243	181546	916377	1.55725e+06	1.4678e+06	295398	415197	368768	412708	423390	430020	255503	267023	884986	1.57731e+06	2.09331e+06	983491	410165	1.29095e+06	532556	1.36173e+06
sp|P02787|TRFE_HUMAN	EGYYGYTGAFR	642.288	2	30.3299	934.442	1	y	8	288629	284504	704122	160822	175366	201125	204088	639696	435799	400219	20834.8	309661	96921	117515	72005.8	571023	249542	510466	397625	1.15156e+06	270402	83173.4	422368	734997	713319	127986	200127	177754	200871	192866	205103	111865	138670	433359	743995	1.01252e+06	479739	183467	627651	257764	665958
sp|P02787|TRFE_HUMAN	EGYYGYTGAFR	642.288	2	30.3299	714.357	1	y	6	115691	131775	336578	71973.5	75750.9	96321.3	83994.2	290949	195541	185083	9750.22	157025	45887.1	54128.2	32783.8	262249	113315	226896	182501	537774	113161	36589.1	198934	363867	336190	60435.1	90789.5	81365.2	92732.9	85223.9	86967.6	60662.6	61181.4	195577	356455	471139	219982	80965.9	303148	117344	308502
sp|P02787|TRFE_HUMAN	EGYYGYTGAFR	642.288	2	30.3299	1097.51	1	y	9
sp|P02787|TRFE_HUMAN	EGYYGYTGAFR	642.288	2	30.3299	1154.53	1	y	10
sp|P02787|TRFE_HUMAN	EGYYGYTGAFR	642.288	2	30.3299	733.283	1	b	6
sp|P02787|TRFE_HUMAN	YLGEEYVK	500.753	2	24.8991	724.351	1	y	6	1.15654e+06			455963	539870		630022	190.755	129.53		79394.7		402491	1528.5	269760							592.442	1.29572e+06			658693		719290	1457.11	2017.28	822503	523468	1988.04		2.33483e+06	3.54782e+06			2.31714e+06
sp|P02787|TRFE_HUMAN	YLGEEYVK	500.753	2	24.8991	837.435	1	y	7	171937	1067.78		66849.3	86234.1		89370.4	58.5884	68.4439		6521.24	1662.37	33932.3	217.498	35434.1		1350.77	211.693			58.0914	2575.88	134821	2218.41	2143.75	99851.7	227.721	102566		204.876	130010	82215.4	213.041	319.575	367712	608726	147.689	456.132	379251	1223.4	84.8069
sp|P02787|TRFE_HUMAN	YLGEEYVK	500.753	2	24.8991	538.287	1	y	4		152.354	818.611					141.893		859.131	4133.18			123.654		316.125			367.779	144.589	286.103	416.956		242.984	61.8236	26898.3	168.391		429.587	208.226	30302.8		66.9962	58.0723				197.128		197.195	233.51
sp|P02787|TRFE_HUMAN	YLGEEYVK	500.753	2	24.8991	667.33	1	y	5	53803.4	439.677	1288.69	22408.7	31911	2819.55	31944.3	362.313	591.445	331.721	5444.72	2465.09	11718.3		14510	2039.5			201.124	1835.96				480.211	951.913			28997.8				28506.7
sp|P02787|TRFE_HUMAN	YLGEEYVK	500.753	2	24.8991	592.261	1	b	5			282.481			155.057		550.525	574.266			204.641		56.58		387.656	148.295	376.781	147.988		96.4713	760.896		1030.11	398.195				334.359	227.351			504.333				272.632	318.366		296.426	250.925
sp|P02787|TRFE_HUMAN	YLGEEYVK	500.753	2	24.8991	854.393	1	b	7		480.505	85.3037			85.3723			670.079	189.219		135.491					295.54	144.557		56.711	58.0685	56.593		1990.96			676.624		1046.9					67.1687			666.904	1005.59		261.316	47.6623
sp|P02787|TRFE_HUMAN	SASDLTWDNLK	625.307	2	32.5751	776.394	1	y	6	433973	444546	857800	2991.18	231573		3744.34	774383	565869	618719	1772.29	5146.2	241247		3758.62	805295	455719	672840	3190.53	1.21609e+06	356027	1749.63	539958	16346.3	902701	309072	343705	302482	352419	310607	293877	1352.99	304596	4865.04	881181	1.19017e+06	561358	359908	797061	4342.89	807268
sp|P02787|TRFE_HUMAN	SASDLTWDNLK	625.307	2	32.5751	1091.54	1	y	9	182047	153966	389124	34623.3	103577	121152	42949	379601	233642	271863			80332.3	81270.8	38644.4	394934	172798	280525	26138.6	645049	141865	291.268	219500	146263	384013	100658	130306	134889	145282	140984	139917		92190.7	40332.3	429536	592447	282179	107388	376550		370273
sp|P02787|TRFE_HUMAN	SASDLTWDNLK	625.307	2	32.5751	675.346	1	y	5	585986		1.08209e+06		193034			239328			4734.86	15056.5				297243		469841	9113.95	1.11732e+06					1.28427e+06	252072				289178					328994	1.27536e+06	476289		307654	6082.83	383646
sp|P02787|TRFE_HUMAN	SASDLTWDNLK	625.307	2	32.5751	889.478	1	y	7	5.15261e+06		8.63309e+06					5.67121e+06			29659.6	48426.2			5022.18	5.70078e+06		9.0152e+06		5.82866e+06				21167.9	1.12775e+07							31654.5			6.89841e+06	9.08336e+06			7.04814e+06	61816.1	9.60404e+06
sp|P02787|TRFE_HUMAN	SASDLTWDNLK	625.307	2	32.5751	1004.5	1	y	8		61583.3			46457	53624.8		149535	99003.5	105346			32740.7	33046.2		155699	75536		29524.1	248661	60946.9		82229.4			41018	56360.3	56672.4	52716.6	57361.4	56927.2		38931.5			237478	109760	47277.2
sp|P02787|TRFE_HUMAN	SASDLTWDNLK	625.307	2	32.5751	1103.5	1	b	10																						666.702
sp|P00450|CERU_HUMAN	GAYPLSIEPIGVR	686.385	2	41.3407	870.504	1	y	8	1.33081e+06	775253	783679	586155	951143	673005	766424	951495	315618	634290	398537	877221	357760	777592	738903	1.48943e+06	233594	984297	860839	2.07494e+06	368606	289909	1.20888e+06	2.55162e+06	1.89251e+06	250730	345016	343060	341025	355618	375203	427207	157501	839258	1.27715e+06	950580	741773	595893	813077	719202	801468
sp|P00450|CERU_HUMAN	GAYPLSIEPIGVR	686.385	2	41.3407	1080.64	1	y	10	1.10186e+06	661853	658736	476654	794168	561118	671793	784588	256836	518976	307659	722104	283106	649796	619482	1.17638e+06	205540	812828	709502	1.67538e+06	304077	247872	1.03449e+06	2.14816e+06	1.59134e+06	219529	290397	294869	286080	294493	293927	332336	130860	694525	1.12019e+06	756373	613755	483795	705410	604424	646693
sp|P00450|CERU_HUMAN	GAYPLSIEPIGVR	686.385	2	41.3407	783.472	1	y	7	441941	268974	244173	195060	333031	217318	254410	315920	105084	201010	124416	282438	109329	245402	225475	474859	74345.1	323793	264769	643583	125388	96059.3	390679	844371	610111	73407.1	109408	102097	108562	108099	106050	127951	46254.5	268769	437450	300898	253564	187944	252557	253593	267105
sp|P00450|CERU_HUMAN	GAYPLSIEPIGVR	686.385	2	41.3407	983.588	1	y	9	423470	248045	251819	177399	305442	204208	247543	291151	103829	191590	119884	259206	98634.6	237977	226722	476069	66507.2	304544	273083	630409	116343	84545.8	368398	794436	587131	76379.7	97602.3	95503.5	93623.8	102218	105340	128406	47256.1	269574	385686	290768	246904	177591	250340	230818	256283
sp|P00450|CERU_HUMAN	GAYPLSIEPIGVR	686.385	2	41.3407	541.346	1	y	5	1.40064e+06	940100	914052	588807	927059	768460	831780	943952	312210	786474	459384	827296	400448	875496	805025	1.45567e+06	271730	1.15082e+06	831133	1.9538e+06	424165	280155	1.24281e+06	2.64569e+06	2.25945e+06	276171	333531	382334	366592	405165	343352	396603	194986	878513	1.34917e+06	1.00578e+06	882995	657582	778780	848493	950552
sp|P00450|CERU_HUMAN	GAYPLSIEPIGVR	686.385	2	41.3407	702.382	1	b	7	98678	60146.2	54911.5	37506.1	74704.9	42160.8	55890.6	69338.4	20207.1	42648.3		60472.6	25606.7	56142.9	49581.1	106659	18334.9	64845.9	59507.1	142567		24338.9	86193.5	202791	130587	16319.6	20458.5	22330.8	19663	24745		24664.4	13613.9	54699.3	104765	56534.3	57400.5	38837.5	54600.9	52507.6	57950.6
sp|P00450|CERU_HUMAN	MFTTAPDQVDKEDEDFQESNK	825.36	3	27.2746	961.916	2	y	16	540092	297364	259905	211641	334891	258916	182254	310230	57376.2	205873	72322.9	164887	55969.6	129937	169124	517447	56199.4	376869	329760	812004	104362	86503	466952	1.00657e+06	693607	72200.2	99226.3	94391.4	93830.5	91958	101496	120185	41376.4	284256	580922	396673	262999	246559	304334	252917	270341
sp|P00450|CERU_HUMAN	MFTTAPDQVDKEDEDFQESNK	825.36	3	27.2746	1098.48	2	y	19	432680	250159	246577	154338	279564	210213	147920	256854	49377.4	181773	56484.5	136075	48831.9	110315	137062	425140	46678.5	328119	254533	687753	87725.2	71723.4	411245	848053	598639	60817.8	79034.7	76621	82241.3	65124.7	87598.3	102298	36213.2	256944	482475	318388	211591	200140	264478	210721	203141
sp|P00450|CERU_HUMAN	MFTTAPDQVDKEDEDFQESNK	825.36	3	27.2746	997.435	2	y	17	156532	87889.4	79451.9	60339.6	98326.9	68283	46718.6	82445.1	16952.3	52673.5	18298.8	46729.3	18457.1	37354.2	52260.5	154702	15125.9	111736	98637.3	253286	29200.9	30046.4	144547	324742	225411	24804.6	25542.8	28424.8	24820.1	31494	27639.9	30036.7	10701.1	85963.3	167436	108500	84827.8	62949	78448.9	69844.5	66276.7
sp|P00450|CERU_HUMAN	MFTTAPDQVDKEDEDFQESNK	825.36	3	27.2746	1047.96	2	y	18	163878	86092.7	91386.8	58071	92450	71383.3	44672.2	81809.2	20268	57224.6	19803	48483.3	17636	31328.4	48713.5	151829	16700.2	116750	90486.4	227179	29357.1	27526.2	145779	300252	207725	23099.5	25701.8	26254.3	24656.3	23598.8	25048.8	35158.5	13841.1	81082.9	172247	122222	72007.8	74736.8	85750.8	73480.3	70710.5
sp|P00450|CERU_HUMAN	MFTTAPDQVDKEDEDFQESNK	825.36	3	27.2746	1483.62	1	y	12	53100.5	33524.3	28808.4	22303.9	35820	27802.5	20206.9	34842.4	9106.93	23120.3	10617.5	18181.4	7883.76	14035.1	20469.8	54265.4	8787.02	34866.4	35649.9	73872.3	12454.6	12955.6	48776.8	100271	76727.8	11859.5	11354	15837.7	13317.3	10918.6	12043.4	14501.2	6437.24	28839.5	56271.1	42239.4	25691.3	26945.3	28762.8	25987.6	30786.2
sp|P00450|CERU_HUMAN	MFTTAPDQVDKEDEDFQESNK	825.36	3	27.2746	1240.5	1	y	10	44198.5	25481.2	27474.6	19714	28067.3	20610.8	15244.5	28588.4	5703.7	16555.9	7936.1	15252.7	7613.27	14558	15083.9	42098.9	6709.64	31432.1	28111.2	64342.1	10255.4	12044.1	41106.3	77753	60523.2	9755.1	10820.6	10800.1	6982.96	9828.08	8776.61	13694.9	5531.36	21814.4	45851.5	35820.9	23955.2	20330.3	25681.2	22548	22873.1
sp|P00450|CERU_HUMAN	DIASGLIGPLIIC[CAM]K	735.423	2	49.3665	800.47	1	y	7	965508	486248	697336	522671	796628	550340	590402	897574	208100	485043	312382	1.38923e+06	196763	539717	620745	1.39776e+06	156694	792810	792686	1.43394e+06	244053	199077	911487	1.90514e+06	1.1619e+06	276445	415425	309430	230980	284193	225441	499106	91954.4	501790	1.11054e+06	665413	676479	314859	424667	578198	512513
sp|P00450|CERU_HUMAN	DIASGLIGPLIIC[CAM]K	735.423	2	49.3665	913.554	1	y	8	448134	223613	314819	251816	389399	258443	294869	441545	112260	233484	150881	727394	87972.9	247240	278784	654250	72035.1	400267	362930	675413	116464	80798.7	436402	900846	563409	124677	188935	140525	103819	139941	107177	242810	47002	232951	539108	315278	325493	140769	210827	262264	269755
sp|P00450|CERU_HUMAN	DIASGLIGPLIIC[CAM]K	735.423	2	49.3665	1170.69	1	y	11	145749	76313.7	102226	84981.5	126198	90600.9	91269	151161	34969.8	72639.8	45531.9	278501	29612.5	78698.4	89802.9	228032	26439.2	127165	124865	240039	39180.4	29162.2	135465	308518	192004	41179.5	70167.7	46554.9	31959.4	42160.1	33561.6	84153.2	16246.7	86529.3	173765	109614	108938	48590.9	74350.8	92704	77121.3
sp|P00450|CERU_HUMAN	DIASGLIGPLIIC[CAM]K	735.423	2	49.3665	743.448	1	y	6	240826	119289	166327	122617	205018	134636	150963	205155	62752.1	113662	75347.6	346380	47171.5	130621	138316	350933	37052.2	192925	186671	377776	65809.7	44771.2	219129	481716	291193	67618.4	91672.4	75897.1	48769.4	69703.4	56076.9	110184	19208.6	114027	264488	154491	161369	70736.7	95214.5	140069	128726
sp|P00450|CERU_HUMAN	DIASGLIGPLIIC[CAM]K	735.423	2	49.3665	1083.66	1	y	10	143297	83386.6	104060	82504.9	128284	85571.8	91447.4	140851	36579.9	71094.8	48031.2	268375	30990.6	73249.4	89609.6	224102	21273.5	123767	109377	222184	37329.8	29205.3	134488	308453	181140	39497	56174.1	43777.9	32766.5	41606	30530.7	67008.1	14852.8	77445.2	165425	107109	101525	48697.3	67273.5	92950.1	69519.1
sp|P00450|CERU_HUMAN	DIASGLIGPLIIC[CAM]K	735.423	2	49.3665	1241.73	1	y	12	73912.9	39687.8	53434.7	45222.3	68856	45013.6	47724.6	80600.6	18276.7	38370.4	27688.4	147589	16990.6	41897	48359	112380	15771	73552.3	55991.8	119503	20528.1	13697.6	72457.1	166848	100883	26135.4	39197.8	25588.4	17860.8	20577.2	17810.1	39464.5	7883.61	37431.5	92438.9	61370.9	50956.2	24295.3	35706.8	50040.4	37115.8
sp|P00450|CERU_HUMAN	IYHSHIDAPK	394.208	3	9.60302	452.735	2	y	8	124449	66483.7	51205.4	41140.8	71582.2	52027.1	68382.4	78665.2	17541.7	40029.8	20355	43214.1	16624.6	55458.4	49908.3	103678	12225.8	70229.1	52656.9	131394	26812.3	11092.6	102969	221275	131676	16745.3	17995.8	17158.8	15183	16979.5	22114.4	20465.1	8775.48	48190.3	121549	68131.4	45582.2	36144.9	58071.2	52017.3	53502.5
sp|P00450|CERU_HUMAN	IYHSHIDAPK	394.208	3	9.60302	534.267	2	y	9	86245.5	46992.2	40238.2	27551.6	58871.6	40780.3	51729.5	44934.2	11759.1	35391.6	16241.9	34594.6	13537.6	44846.6	49895.6	76091.8	9865.92	48860.3	32776.1	113835	16047.1	9702.66	91185	168466	110513	11760.1	12538.3	14199.5	12853.9	13253	14461.3	19594	7174.14	38174.8	91292.9	42166.1	42691.2	27766.9	48244	44417.9	36366.7
sp|P00450|CERU_HUMAN	IYHSHIDAPK	394.208	3	9.60302	767.405	1	y	7	59423.4	33477.9	40269.8	29859.6	46786.2	35914.2	45185.4	42937.4	17340.2	21139.4	18055.9	25518.2	22533.5	37163.9	35011.5	50757.6	12084.9	38257.2	37080.5	70263.4	19534.2	9634.9	53860.2	112162	84506.3	10039.8	12989		16269.5	15134.4	12960	20304.3	11664.8	30588.2	66276.9	37583.6	31593.9	25167.6	37226.3	35447.7	30553
sp|P00450|CERU_HUMAN	IYHSHIDAPK	394.208	3	9.60302	430.23	1	y	4	45558	19405.9	21218.5	14997.7	22101.4	22268.9	24414.2	22497.4	7764.26	13041.6	12991	21826.6	7656.41	21660.6	20280.1	35115.5	6648.53	24218.5	21678.4	42862.1	11638.9	6444.04	33843.7	74215.9	42443.7	6122.73	6944.4	8769.15	5882.58	6756.22	9381.25	10354.4	4377.32	22279	37288.8	22079	21701.8	14395.5	21416.2	18985.8	17526.2
sp|P00450|CERU_HUMAN	IYHSHIDAPK	394.208	3	9.60302	680.373	1	y	6	22543	9423.87	11697.7	8112.27	13468.4	9048.63	13723.9	12694.1	5433.58	10808.9	7024.85	10011.9	6135.29	12575.3	12382.2	16137.5	3627.72	12055	11002.4	27474.6	6310.17	6943.92	15988.6	41127.6	25711.6	4419.34	5757.82	2947.32	6542.11	7914.83	5636.12	5986.61	5035.62	10083.5	17482.5	13444.2	10148.2	7533.47	13171.8	10190.3	11849.8
sp|P00450|CERU_HUMAN	IYHSHIDAPK	394.208	3	9.60302	543.314	1	y	5	23305.5	10508.5	12370	9668.24	16688.8	12107.2	14097.7	14878.6	5435.2	12531.1	8256.63	10582.7	7349.74	11421.6	14578.5	18871.3	5152.85	13082.8	12969	27058.7	6185.51	5465.85	19627.6	36634.3	26738.9	3186.05	5246.51	7075.82	5022.46	6299.26	8210.55	8633.37	2788.69	10283	18412	13680.5	10880.5	9177.01	11595.6	11793.4	9419.43
sp|P00450|CERU_HUMAN	MYYSAVDPTK	587.776	2	22.5161	880.441	1	y	8	434322	279990	280782	231949	378204	325421	296069	324043	96136.2	275091	123209	217636	94833.8	113953	200182	416381	61563.6	300743	298048	588794	120055	102387	462881	864049	554829	95446.5	108633	113929	112452	111960	118394	128360	62048.8	237523	508267	255249	245156	201448	211361	224973	218987
sp|P00450|CERU_HUMAN	MYYSAVDPTK	587.776	2	22.5161	717.378	1	y	7	211457	125748	135758	106174	179804	154235	136648	145640	50069.3	126991	56141.2	98565.1	38966.5	50839.5	95136.9	188041	33870.2	144038	144713	275454	51695.4	47857.5	222707	430316	272540	44354.5	55397.5	59679.3	54819.9	63781	56477.7	57354.6	26351.1	112863	243477	126549	117766	94699.8	107102	107971	116530
sp|P00450|CERU_HUMAN	MYYSAVDPTK	587.776	2	22.5161	1043.5	1	y	9	79145.8	46789.8	50373.3	38618.3	66097.1	55366.7	52267.1	60654.6	18927.3	45616.1	20553.3	39101.7	21851.5	23541	38284.9	67948.4	12031.8	50766.5	53630.5	107323	16970.8	19103.6	89424.4	148824	95590.7	16969.9	19665.7	21410.3	20879.7	22050.8	24038.5	20600	12267	42114.1	79842.5	41894	40351.6	33787.5	35778.1	35270.8	40159.9
sp|P00450|CERU_HUMAN	MYYSAVDPTK	587.776	2	22.5161	630.346	1	y	6	57977.9	41785.3	40484.9	33739.8	52948.1	39546.3	43510.8	37280.6	14131.2	33484.2	15351.7	30581.3	13060.7	20078.1	25918.5	48113.9	11023.9	44487.8	39165.5	82394.5	15615.6	15264.7	67974.2	128075	73412.3	12893.3	16051.8	17511.3	16166	14377.8	14548.5	17725.1	11718.4	31199.9	67846.6	38746.3	31685.8	23869.8	28947.8	31482.2	31133
sp|P00450|CERU_HUMAN	MYYSAVDPTK	587.776	2	22.5161	345.213	1	y	3	209196	137770	123693	122873	185584	157769	138676	145947	42313.5	116546	50088.5	107726	42728.4	57216.2	89644.4	199936	29863.5	138657	129543	281562	57174	42146	228422	426246	251759	43619.5	51760.2	50174.3	58004.3	56192.5	59976.8	64153.2	24736.9	114856	241213	122177	114817	84653.6	109922	101670	86014.6
sp|P00450|CERU_HUMAN	MYYSAVDPTK	587.776	2	22.5161	460.24	1	y	4	53828.9	34814.2	36652.1	25173.7	47727.1	36390.4	37889	37988.3	11511.2	27687.6	13791.4	27205.2	10258.9	11904.8	22481.1	48081.7	8530.97	35402.1	32193.2	71782.7	12720	10538.1	57284.4	116965	64001.2	10655.3	13186	11700.1	13380.3	12741.4	15494.4	12647.1	7867.13	30532.2	61343.8	29186.9	29590.2	25429.9	29563.5	23742.5	25725.9
sp|P00450|CERU_HUMAN	DIFTGLIGPM[Oxi]K	604.323	2	44.7256	979.528	1	y	9	16945.6	11134.6	10374.8	11190.4	18041.5	11886.5	39320	10909.4	8388.46	11278.9	8359.05	61770.2	18870	16335.5	18080.7	20469.8	7155.76	11514.1	12223	31028	14417.8	6675.66	26836.9	39362.1	30138	10276.5	8054.14	9809.7	7506.05	9700.29	9971.41	11969.9	5492.72	17823.7	27238.8	8547.64	14084.9	7530.05	10192.8	17102.1	10931.3
sp|P00450|CERU_HUMAN	DIFTGLIGPM[Oxi]K	604.323	2	44.7256	731.412	1	y	7	14220.8	8081.46	8108.26	10907.7	15895.2	9327.9	33006.4	10853.8	9207.85	9821.66	7177.76	41765.9	18485.7	18278.2	12778.2	17597.7	9091.51	8761.52	12093.5	31480.6	11909.4	7879.23	21289.1	29819.6	26973.6	10094.4	6968.78	8857.84	7367.96	7750.7	8859.07	11421.8	4380.45	15839.4	25466	8956.53	10060.8	7324.12	9131.7	13892.2	8841.12
sp|P00450|CERU_HUMAN	DIFTGLIGPM[Oxi]K	604.323	2	44.7256	832.46	1	y	8	16206.3	11235.7	7897.36	11384.2	20136.5	10704.7	30828.5	10831	9607.88	9278.96	6997.57	53497.5	20161.3	16080.2	14633.7	15533.9	9178.28	8682.52	12198.2	32585.8	13461.3	9166.38	23792.7	33364.7	34206.2	7619.23	8846.36	10415.4	7972.82	11547.4	8906.68	12201.8	5396.47	13242.9	26291.8	7385.34	8466.26	7315.03	7563.38	14435.1	11600.2
sp|P00450|CERU_HUMAN	DIFTGLIGPM[Oxi]K	604.323	2	44.7256	647.34	1	b	6	4997.05	3631.4	4146.6	4276.52	5127.69	2958.35	9974.21	5082.1	2916.04	4022.96	1670.3	16006.9	6067.82	7058.98	4289.93	6035.2	2783.65	4493.95	4722.55	10022.6	3838.29	3641.27	7284.08	10985.8	6203.34	4099.12	3007.35	2358.62	1973.3	3247.07	3208.21	3076.58	2731.86	5205.81	9075.89	2203.75	4635.55	2602.25	2589.32	5545.34	3284.01
sp|P00450|CERU_HUMAN	DIFTGLIGPM[Oxi]K	604.323	2	44.7256	674.391	1	y	6	3634.82	1826.37	1563.71	1913.06	3240.29	1682.8	6628.57	2985.38	1663.32	3502.19	1846.93	7246.22	3211.68	3620.17	1659.23	2627.68	2241.34	2271.51	2899.96	3591.76	3312.72	2070.45	4793.29	5845.19	5291.2	2169.52	2422.76	2266.52	1599.51	2347.27	1901.43	1728.37	819.005	2007.59	4973.46	1498.38	1683.68	1268.48	2351.17	2544.58	1940.94
sp|P00450|CERU_HUMAN	DIFTGLIGPM[Oxi]K	604.323	2	44.7256	760.424	1	b	7	5125.98	3241.57	4233.28	3234.47	5721.59	3348.64	12123.5	4302.72	4282.78	4767.2	1365.76	18436.4	9710.81	4348.64	5098.51	6831.11	5631.75	3705.75	3057.09	10902.2	4990.99	3574.58	8313.41	10338.9	8640.69	5015.3			4299.97	2879.43	3921.05	2621.85	2999.09	5277.16	10072.7	2352.21	2306.28	2481.3	3486.83	5409.2	3450.7
sp|P02679|FIBG_HUMAN	VAQLEAQC[CAM]QEPC[CAM]KDTVQIHDITGKDC[CAM]QDIANK	743.353	5	26.1316	829.369	2	b	14	6990.13	5597.83	4121.76	5091.82	4249.23	3782.95	2594.5	3610.08	1112.39	2570.84	1967.78	2830.8		5960.06	3917.74	5501.45	2242.83	6569.07	4276.49	4389.07	2947.88	1284.29	5577.1	5419.23	8866.07	3451.67	2181.94	2031.19	2479.49	2584.81	2055.56	4764.42	1996.6	5442.26	5093.93	5193.68	6467.99	7355.35	4905.39	5786.12	6850.55
sp|P02679|FIBG_HUMAN	VAQLEAQC[CAM]QEPC[CAM]KDTVQIHDITGKDC[CAM]QDIANK	743.353	5	26.1316	1249.58	1	y	11	11621.1	4687.59	5529.19	4045.05	4579.56	4368.31	3694.42	5731.95	1366.35	2436.69	1229.62	4617.01	437.523	9220.22	3855.51	8933.59	2332.46	6676.89	3146.85	4262.18	2939.21	184.59	6622.93	6243.39	9604.06	3941.61	1731.6	1420.5		3097.57	1080.4	5498.98	1117.52	3471.88	7028.51	3291.64	7598.51	5994.91	2956.28	6184.23	6546.26
sp|P02679|FIBG_HUMAN	VAQLEAQC[CAM]QEPC[CAM]KDTVQIHDITGKDC[CAM]QDIANK	743.353	5	26.1316	1148.54	1	y	10	13648.6	8183.2	10874.4	7475.42	5824.12	8706.2	5224.53	5451.09	2807.04	5543.99	3565.65	6283.91	360.399	12081.1	3095.17	10205.4	5605.53	13220.5	7481.39	8348.04	10105.9	1553.38	8947.16	9442.95	15773.4	6267.39	3346.38	5446.78	5375.77	5170.67	4168.09	5815.94	6067.73	7457.73	8899.3	9364.92	11850.4	11834.8	9365.83	9888.9	11794.1
sp|P02679|FIBG_HUMAN	VAQLEAQC[CAM]QEPC[CAM]KDTVQIHDITGKDC[CAM]QDIANK	743.353	5	26.1316	848.393	1	y	7	9019.16	4691.84	4611.46	4644.16	3388.24	3165.05	3073.27	4352.78	1217.98	3842.94	1432.79	2031.93	2601.45	6755.37	3055.5	5927.38	957.941	7591.08	1871.99	5174.44	2311.08	728.921	5472.42	5397.06	8474.64	2639.78	1814.66	2817.32	2045.75	1696.2	2731.37	3554.15	930.867	3648.49	6008.92	4982.93	8175.21	5764.77	2517.78	6301.46	5139.21
sp|P02679|FIBG_HUMAN	VAQLEAQC[CAM]QEPC[CAM]KDTVQIHDITGKDC[CAM]QDIANK	743.353	5	26.1316	963.42	1	y	8	10431.5	5220.45	5420.55	4067.76	5376.26	4456.62	3308.29	3473.29	1693.65	1099.52	1659.26	2584.6		9435.62	3254.99	6870.77	1407.13	5363.6	2444.67	5939.43	2951.4		5862.27	5812.92	12600.1	1820.1	1514.6	1927.95	1268.56	2260.41	2114.85	4654.25		3221.35	6582.35	3841.3	7684.79	6378.84	2952.93	5661.62	7133.79
sp|P02679|FIBG_HUMAN	VAQLEAQC[CAM]QEPC[CAM]KDTVQIHDITGKDC[CAM]QDIANK	743.353	5	26.1316	1477.7	1	y	13	6957.85	1551.2	4080.38	2604.38	3187.87	2747.55	2035.6	2366.13	1143.7	1174.57	1226.93	1774.71	85.4399	4353.27	2254.27	5126.9	368.088	3646.71	1071.34	2845.94	2254.46	170.767	3086.27	3510.79	6635.45	671.035	1071.39	972.645	578.386	949.874		2700.09	256.34	2845.86	3987.86	2860.26	5461.74	4007.32	1834.94	5172.16	4592.56
sp|P02679|FIBG_HUMAN	VAQLEAQC[CAM]QEPC[CAM]K[CRM]DTVQIHDITGKDC[CAM]QDIANK	939.691	4	29.2045	1072.49	3	y	27	3279.77	475.428		855.694	433.777	861.21	869.454	413.586			401.904	775.18	968.659	204.141	290.421			586.638	299.585	2234.24	365.139	757.463	627.392	2815.76	1220.05	212.957	901.349	1648.37	1071.76	194.805	783.549				889.776	700.295	1552.26	536.109	468.712		983.021
sp|P02679|FIBG_HUMAN	VAQLEAQC[CAM]QEPC[CAM]K[CRM]DTVQIHDITGKDC[CAM]QDIANK	939.691	4	29.2045	1148.54	1	y	10	1431.61	264.033	977.557		4219.23		867.166	266.061	263.802	860.852	854.843	203.917	1384.77	5268.26			264.584	607.827		1555.56	201.277	4161.77	376.499	314.488	1370.65		257.873		3565.16	2291.03		3487.93		157.577	211.567	355.204	2601.27	516.322	602.734		637.29
sp|P02679|FIBG_HUMAN	VAQLEAQC[CAM]QEPC[CAM]K[CRM]DTVQIHDITGKDC[CAM]QDIANK	939.691	4	29.2045	1115.5	3	y	28			1296	567.954	67.1323		144.54	971.89			85.3375		3747.9	121.596	6396.6	266.905	1592.5	652.258		150.44	520.047	788.901	614.557	169.753	962.515	1409.69		328.377	206.269	256.292		189.046	271.906	1001.81	12231.9		300.255	1441.83	523.718	739.506	938.3
sp|P02679|FIBG_HUMAN	VAQLEAQC[CAM]QEPC[CAM]K[CRM]DTVQIHDITGKDC[CAM]QDIANK	939.691	4	29.2045	1249.58	1	y	11	3638.8	265.668		91.7762		954.255	311.391	1011.04	280.408	893.949	303.204		3744.53	869.354	964.199	477.541	1792.86		82.5851	122.646	401.567	1063.7	2620.31	9536.4		1081.54		1281.95	636.984	435.082	1574.34	345.184	849.376	1259.71	5057.76	282.09	457.849	183.238	3296.43		3632.34
sp|P02679|FIBG_HUMAN	VAQLEAQC[CAM]QEPC[CAM]K[CRM]DTVQIHDITGKDC[CAM]QDIANK	939.691	4	29.2045	1153.2	3	y	29	821.428	98.5981	735.305	183.856	256.319	85.4503				341.78	85.4503	85.4503		85.4399				381.204	67.1583	85.3757		98.5965	650.719	256.342		466.668		588.667	170.892		85.4503	85.4399	381.009	256.33				85.4616	256.353	538.961	589.985
sp|P02679|FIBG_HUMAN	VAQLEAQC[CAM]QEPC[CAM]K[CRM]DTVQIHDITGKDC[CAM]QDIANK	939.691	4	29.2045	1157.53	1	b	10	173.641	147.449	1527.77		108.717	1536.8	629.649		323.206	280.881	841.806	1012.72	1268.77		350.649	1217.94				454.447	68.6021	190.712	319.96	994.759	591.641	1031.94	475.552	1193.72	290.031	718.166	1394.43	229.485	611.383		1396.98	947.213	349.009		352.257	861.56
sp|P01031|CO5_HUMAN	VFQFLEK	455.755	2	35.1499	664.366	1	y	5	194006	91995.8	29303.6	74054	187366	70929.7	104060	71319.4	20470.6	47841.7	471.631	115912	37510.5	83391.9	73963.2	82171	21622.6	94141.6	63433.3	85599.4	31439.7	24202.3	98894.9	134362	169426	23157.7	29563.2	25286.7	27170.1	27333	30039.4	43159.5	13961.7	49531.8	109283	65139.5	52798.1	90272.7	38874.5	60494.3	90925.5
sp|P01031|CO5_HUMAN	VFQFLEK	455.755	2	35.1499	811.435	1	y	6	133644	66650.5	22916.6	47855.1	134779	52048.1	69884.9	47103.5	17563.6	33851.6	114.081	72608.1	25756.1	62415.3	53765.1	56506.5	13608.7	65254	45673.5	63828	23199.4	16601.4	71265	96176.8	114890	20414.3	22519	21016.4	22391.5	18555.2	24033.5	30825.4	9228.19	34361.1	77482.1	54884.1	41532.8	67054.9	24704.4	44571.3	64235.7
sp|P01031|CO5_HUMAN	VFQFLEK	455.755	2	35.1499	536.308	1	y	4	62129.7	32496.2	13953.2	21059.7	55892.1	20868	29090	19392	7538.96	17843.3	85.332	31838.4	10873.6	28324.7	22728	24421.3	7337.52	27216.8	21463.3	24381.4	10153.6	8736.93	29239.2	49106	44066	8409.4	11866.1	9560.98	9753	7684.74	11066.3	13699	5381.95	13453.9	34548.3	19035.8	18079.1	27480.1	10420.7	17924.4	25977.2
sp|P01031|CO5_HUMAN	VFQFLEK	455.755	2	35.1499	522.271	1	b	4																	1121.45
sp|P01031|CO5_HUMAN	VFQFLEK	455.755	2	35.1499	764.398	1	b	6																										1183.08			1072.07		854.991
sp|P01031|CO5_HUMAN	VFQFLEK	455.755	2	35.1499	635.355	1	b	5											169.264										959.443												690.09
sp|P01031|CO5_HUMAN	IPLDLVPK	447.787	2	36.2839	781.482	1	y	7	148365	73761.8	30775.8	61507.5	162627	66828.1	103666	42680.3	20349.7	60825.2	28958.8	124261	48171.2	82705.8	80868.5	48108.7	20152.6	63854.4	57399.9	66698.2	354.93	20430.2	108795	61088.1	130801	24957.9	28641.3	25757.4	29928.5	22923.8	25807.3	33764.9	13628.7	40909.2	81360.8	46385.2	55487.6	86287.7	25928.5	44678.3	36184
sp|P01031|CO5_HUMAN	IPLDLVPK	447.787	2	36.2839	684.429	1	y	6	92875.6	49373.6	16143	39844	103352	42336.5	62349.3	27910.1	16251.9	37615.6	19483	77464.8	26689.9	44997	53525.6	32360	12774.9	41597	40542.3	41771.6	503.225	14696.4	64458.9	32658.8	73520	15257.2	20290.8	18865.5	20146.4	16523.2	17217.9	21455.7	6043.46	22486.3	58652.1	33139.1	28597	55533.3	20800.6	31066.7	19690.7
sp|P01031|CO5_HUMAN	IPLDLVPK	447.787	2	36.2839	571.345	1	y	5	49709.8	26772.9	10339.9	21262.3	54650.6	23358.9	33064.3	15634.7	8403.82	21078	9226.85	37985.6	18384	24445	24795.2	17203.1	12112.4	21891.8	18557.7	19473.1	120.085	14982.4	34357.6	20770.6	37017	14412	14195.9	13882.3	13028.1	12939.5	12010.2	14406.7	9136.89	14226.1	26092.6	17443.9	15234.6	24802.5	9712.53	16177.8	12225.3
sp|P01031|CO5_HUMAN	IPLDLVPK	447.787	2	36.2839	651.408	1	b	6	12736.1	8529	4239.42	7235.07	16264.7	6916.83	11290	3195.49	3035.68	6347.06	2535.82	12642.1	4162.95	7292.03	8193.56	5823.81	2967.7	6240.9	5022.24	6900.13	98.3764	2709.64	10433.7	5754.4	11914.5	3096.54	3240.04	3979.6	3574.79	2875.24	4633.03	3458.89	567.044	5139.33	10399.4	5237.87	8157.44	8925.84	3991.9	5789.06	3499.96
sp|P01031|CO5_HUMAN	IPLDLVPK	447.787	2	36.2839	456.318	1	y	4		7305.3	2642.76	5606.31	14200.2	6435.92	9677.05	4607.5	2516.47	5449.97	3115.42	8457.74	5176.77	6682.63	6417.15	5523.25	1792.68	4641.02	4151.74	5987.55	122.588	1865.4	9444.95	5662.1	8654.48	2925.33	2537.37	3254.64	4743.36	3690.34	3100.1	3905.29	1667.5	3378.03	6200.78	3687.54	4131.43	6711.81	3037.31	3304.81	3033.68
sp|P01031|CO5_HUMAN	IPLDLVPK	447.787	2	36.2839	552.339	1	b	5			1872.03			2866.09			2814.53	3795.64	2028.8		2023.44	4841.52			2745.15	4783.09	2913.18	2594.75	1754.17	2415.77				3905.46	2773.87	1548.65	2670.88	2461.6	1744.3	1678.95	2140.54	2149.2		2872.99				2246.02	1728.62
sp|P01031|CO5_HUMAN	VTC[CAM]TNAELVK	567.795	2	14.8845	934.466	1	y	8	56108.2	32037.6	11683.1	22657.3	61789.3	24384.8	39121.3	26417.8	8309.3	24934.2	11750.4	42346.7	15553.9	33348.3	33398.2	29753.7	9318.75	30695.5	24483.6	32987.9	12468.5	8552.66	46823.2	52753.1	57802.4	10278.8	12705	9170.41	12049.7	12946.3	14928.3	14091.3	3695.56	16245.3	45608.3	23090.8	22803	34166.8	17150.7	25123.3	32060.5
sp|P01031|CO5_HUMAN	VTC[CAM]TNAELVK	567.795	2	14.8845	774.436	1	y	7	35725	23440.8	7975.06	10340.4	33484.5	14569.3	24232	18162.1	6252.11	15318.9	8985.05	29253.8		22723.1	22300.1	18342.1	6076.52	22411.9	9484.55	18708.7	12472.8	8940.07	28908.8	33833.7	32876.1	6713.66	8020.22	6918.15	10011.3	7097.87	12996.5	7746.78	6903.39	13475	19679.1	12361.7	12157.3	21266.4		17121	23509
sp|P01031|CO5_HUMAN	VTC[CAM]TNAELVK	567.795	2	14.8845	1035.51	1	y	9	13766.7	7344.37	3220	6236.29	12344.3	5195.16	10220.3	6028.01	1944.04	5671.58	2819.72	12080.5	4114.1	8534	7021.03	6799.53	1795.3	7648.75	6185.05	7610.75	2464.83	2106.87	11024.7	11135.6	13773.6	3457.15	2947.4		3835.43	2760.59	3582.18	2619.81	1343.8	4225.11	9829.66	6464.4	5044	8395.11	3953.2	6447.28	7506.05
sp|P01031|CO5_HUMAN	VTC[CAM]TNAELVK	567.795	2	14.8845	673.388	1	y	6	15936.8	6966.29	4078.9	6295.68	15772	6675.68	9109.4	5405.04	2333.29	7658.6	2901.68	8958.45	4467.97	7132.67	8885.21	7462.71	3131.31	6288.95	6864.56	7439.58	2857.91	3864.38	11543.7	13350	11843.5	3135	4037.69	4101.3	2660.51	2833.13	2754.73	4321.12	1629.6	3634.31	10451.1	5069.75	4558.08	7709.69	4328.85	5490.07	7718.12
sp|P01031|CO5_HUMAN	VTC[CAM]TNAELVK	567.795	2	14.8845	889.408	1	b	8				1512.87		1312.99		1073.48			471.737		1103.07			1161.89			2036.08	1312.48		585.846		2581.01		181.137		667.745		368.097	713.704	945.14	385.806			1078.75			837.051	1148.14
sp|P01031|CO5_HUMAN	VTC[CAM]TNAELVK	567.795	2	14.8845	647.282	1	b	6									202.455	2189.68	409.401	3806.18	3341.88		783.128		258.463					1962.45				1131.28		1065.63	1709.62		1113.92					775.607
sp|P01031|CO5_HUMAN	ESYSGVTLDPR	612.299	2	24.4529	844.452	1	y	8	57127.4	33159.8	10699.7	26833.6	58473.6	26090.8	35006.9	25592.2	9138.07	24177	10244.3	36767.5	14939.3	35721.8	34029.5	28718.9	9560.01	31854.7	22006.1	23976.6	11758	9782.07	46709.1	55725.4	52905	7549.21	11594	11314.6	11110.1	12154.8	13566.1	16031.9	5930.63	15649.9	42053.7	27353	20782.7	36351.7	16540.4	21393.3	28635.7
sp|P01031|CO5_HUMAN	ESYSGVTLDPR	612.299	2	24.4529	757.42	1	y	7	59554.8	32021	12890.4	25543.8	66067.1	25675.2	36345.6	20891.1	11033.2	20083.2	11041	37482.8	21155.1	35228.5	32349.5	25772.2	10890.9	30866.7	25248.9	30025	14905.8	10639.8	50716.7	49526.9	51608.6	8866.59	11216.3	16314.7	11461.2	14576.4	14424.7	11232.7	6265.1	17667.9	40891.6	25551.6	21736.5	37729.2	15015	23606.7	32840
sp|P01031|CO5_HUMAN	ESYSGVTLDPR	612.299	2	24.4529	700.399	1	y	6	21828.8	8061.93		6375.97	25892		10529.7	7770.7	3030.98	8506.68	3836.77	17132.6	12554.5	18401.4	12770.7	9570.34		16207.5	7042.85	8632.07	6175.09		16242.9	18088.3	26820		3152.38		4395.5		4606.75	4642.83		6135.45	19370.6	6292.18	6751.87	17526.8		18132.6	19016.5
sp|P01031|CO5_HUMAN	ESYSGVTLDPR	612.299	2	24.4529	1007.52	1	y	9	12960.4	8911.82	3791.9	8445.23	11800.7	5376.51	9938.46	6377.91	2238.39	6427.46	3244.92	11820.2	5660.4	7993.41	8281.51	7207.07	3045.23	9799.94	5228.88	6519.89	3356.2	4851.56	10639.6	9342.83	11621.5	2629.25	2262.45	3194.63	3387.6	3546.77	2806.16	4084.32	1474.55	4953.96	12042	5301.02	5310.19	9666.31	3004.71	5363.38	6758.11
sp|P01031|CO5_HUMAN	ESYSGVTLDPR	612.299	2	24.4529	952.426	1	b	9	19298.1	12100.8	5765.45	10090.7	19612.6	9486.16	14175.1	9433.51	4017.79	8528.99	3700.38	14469	7936.25	13123.3	14749.4	10081.4	4315.46	13042.8	10780.3	11865.3	4151.41	4878.99	14658.3	15106.2	15802.1	4323.15	4538.75	5533.79	5376.32	4500.4	3389.22	6374.39	2293.67	8460.95	15555.3	9063.98	6958.06	10929.5	6357.69	9550.14	12219
sp|P01031|CO5_HUMAN	ESYSGVTLDPR	612.299	2	24.4529	623.267	1	b	6	9851.42	5653.52	1633.8	3780.01	11976.4	3936.17	6001.7	5490.52	2763.65	3987.81	2126.72	5829.91	3250.71	4949.06	4832.23	3433.79	1544.22	5327.37	3530.25	4997.28	2608.57	1769.15	7523.8	5732.94	7934.88	1847.03	2476.58	3840.94	2049.48	5492.87	1725.49	2176.67	2166.36	3635.11	7155.38	3419.64	3837.71	5260.34	2334.25	5111.04	4000.6
sp|P01031|CO5_HUMAN	LQGTLPVEAR	542.311	2	23.0314	571.32	1	y	5	183710	97064.7	31626.9	83561.4	213949	86572	120502	67760.3	23564.8	64421.2	25715.4	127643	45837	95016.7	109476	89495.9	23166	101477	73728.6	96793.5	37554	27976	149062	159621	187597	25355.8	29958	31390.2	35330.5	32637.2	33732.4	48273	11346	57282.5	131333	68278.1	59732.8	108234	48111.4	68110.5	98188.1
sp|P01031|CO5_HUMAN	LQGTLPVEAR	542.311	2	23.0314	842.473	1	y	8	350672	212867	68205.8	162303	430477	172521	248992	138548	51158.7	127479	58138.4	258636	93339.2	218715	220617	163985	42792.1	192362	151998	201372	78642.4	52278.9	292394	323171	352388	55910.2	59634.4	68424.2	68759	68024.7	70343.6	93832.5	27860.7	114680	255675	150142	122957	205782	89399	156218	218306
sp|P01031|CO5_HUMAN	LQGTLPVEAR	542.311	2	23.0314	684.404	1	y	6	36232.7	24356.2	6234.22	21723.8	51824.5	17752	22230.7	17640.9	7179.18	12967.6	5978.28	29628.8	11197.8	17670.1	21557.2	14759.5	4634.5	22354.6	13678.9	21283.8	8464.14	6442.6	32373.5	34390.1	36915.1	7000.74	5906.69	8391.71	8372.76	7453.13	6902.86	10710	3815.21	11397	25655.9	15288.9	13795.2	20677.2	8182.48	15536.5	20328.9
sp|P01031|CO5_HUMAN	LQGTLPVEAR	542.311	2	23.0314	785.452	1	y	7		15432.4	6052.86	10890.6	29011.6		14239.7		3669.38	9703.72	4519.51	17856.6	8388.86	14804	13929.3	11014.5	3881.14	13994.3	10659.4	12264.8	5152.51	5842.55	17329.3	23030	23345.6	3870.41	5334.71	4028.97	5404.02	5971.2	5738.93	7555.23	2475.36	6864.91	16649.7	9325.94	7032.08	13407.2	5709.15	11426.3	13433.9
sp|P01031|CO5_HUMAN	LQGTLPVEAR	542.311	2	23.0314	400.219	1	b	4											3548.94							8529.43				3874.04					3847.19		4032.28
sp|P01031|CO5_HUMAN	LQGTLPVEAR	542.311	2	23.0314	299.171	1	b	3									4934.81		4925.23		7345.68				5363.91				6793.73	5831.77					7126.04		6534.81	6293.14
sp|P00747|PLMN_HUMAN	VILGAHQEVNLEPHVQEIEVSR	624.836	4	33.7542	762.061	3	y	20	1.05065e+06	387059	747875	293970	563957	317235	325601	766223	308898	411249	33594.3	428568	159805	238975	319852	538724	291068	570155	547093	1.32676e+06	304481	94952.9	667744	1.16192e+06	1.27426e+06	172294	148077	163331	209222	187442	165095	93767.8	74450.7	341195	1.08721e+06	680966	637165	390287	626700	356248	942910
sp|P00747|PLMN_HUMAN	VILGAHQEVNLEPHVQEIEVSR	624.836	4	33.7542	860.447	1	y	7	306716	98516.4	198111	72929.4	149054	90525.7	119603	193157	80269.7	104158	21388.8	106557	44014.9	59533.2	79527.4	130463	79367	156315	130367	294166	72391.7	36307.6	151204	298453	307390	44595.9	45984.3	50277.5	51065.2	48185.2	51479.2	28470.9	25838.8	83023.1	253140	171049	152478	104809	165066	101901	219925
sp|P00747|PLMN_HUMAN	VILGAHQEVNLEPHVQEIEVSR	624.836	4	33.7542	1193.63	1	y	10	203001	85131.7	160534	58369.8	110014	65381.1	81533.9	168298	58419.2	87271.4	15467.6	80272.6	32340.3	51233.8	67542.9	114223	58927.1	135104	107865	247772	60309.8	24834.4	133587	237191	228389	32270.8	38664.3	36442.1	43218.5	42041.7	41394.1	33190.6	20642.5	83255.2	204069	137776	125365	87878.5	129871	72664.5	182106
sp|P00747|PLMN_HUMAN	VILGAHQEVNLEPHVQEIEVSR	624.836	4	33.7542	959.516	1	y	8	252993	90080.5	168316	71350.7	135211	77918.7	108972	165424	73524.6	89763.4	18558.2	98241.9	40697.6	57199.7	69386.5	120056	74027	150407	116445	280426	73221.8	36230.9	142054	261200	266610	40559.3	43243.2	46979.7	46411.6	42943.7	47189.6	28882.5	20550.2	87197.9	217716	164628	138114	102556	130117	98137.5	187910
sp|P00747|PLMN_HUMAN	VILGAHQEVNLEPHVQEIEVSR	624.836	4	33.7542	724.366	3	y	19	141374	44892.7	95834.8	27424.8	73801.3	31172	39130.5	99737.2	30856.2	39217.5	11859.8	47845.8	13629	23795.7	25032.2	63951.5	40752	68812.9	74441.2	187042	30832.6	14088.4	71389.4	148954	168190	26612.7	21137.7	22715.2	30574.4	22861.4	20141.1	19430.6	14129.3	37995.2	148466	69654	87353.8	37614.1	74262	33252.4	140579
sp|P00747|PLMN_HUMAN	VILGAHQEVNLEPHVQEIEVSR	624.836	4	33.7542	732.389	1	y	6	78367.5	27308.5	57061.2	17922.8	39596	18905.7	32983.7	51722.2	41460.5		7322.21	36553.6			19127.5	35911.1	58285.2	46403.3	42356.1	83685.1	26370.1		46892	83154	82842.7		30800.2	53611			46909.5			22831.2		42942.2	40912.2	26810.1	43968.1	23681.8	58729.4
sp|P00747|PLMN_HUMAN	VYLSEC[CAM]K	449.721	2	13.3641	636.302	1	y	5	309372	154257	221827	91021.7	197641	111315	127123	222291	120832	170720	20814.4	178671	74293.1	89343.5	119599	202753	135873	204049	159634	350366	86167.8	47452.1	164197	324471	350879	68558	67303	77830.1	76919.8	91750.3	82552.3	61880.5	38725	94386.5	337838	227280	184992	130697	179070	116680	338471
sp|P00747|PLMN_HUMAN	VYLSEC[CAM]K	449.721	2	13.3641	799.365	1	y	6	85111.2	38828.4	71241.9	22612.5	51136.8	28840.1	31761	56703.5	33107	42459.2	6859.89	44120.4	20063.3	22005.6	30279.7	47283.5	35323.1	54436.4	39318.1	98937.3	19924	14227.7	49398.3	92821.4	95646.6	18688.7	18983.2	20888.1	20517.1	22019.6	22892.1	18061.4	10369.4	26806.3	86143.8	52437.3	46269	31905.4	44982.5	33313.8	88161.4
sp|P00747|PLMN_HUMAN	VYLSEC[CAM]K	449.721	2	13.3641	523.218	1	y	4	125497	54148.7	85624.9	29413.8	67119	37444.2	43998.5	76176.5	43422.1	54017.2	7127.79	57330.1	26641.4	29047.9	43096.8	75176.9	46820.5	74740	57859	118347	28964.3	16683	58544	124325	127985	21477.9	29549.8	26269.7	29825.5	31368.9	26324.1	18186.4	13650.7	30653	125162	72112.2	64544.8	45743.9	60513.4	38869.8	117669
sp|P00747|PLMN_HUMAN	VYLSEC[CAM]K	449.721	2	13.3641	263.139	1	b	2	134042	59827.2	102170	35740.7	79676.9	38395.4	64740	104764	47681.7	76065.5	9934.01	74424.2	27578.8	43099.6	47367.3	87255.7	60325.5	88054.6	76613.8	165172	39613.6	17671.4	71058	144861	152833	26972.7	30001	30685.7	30784.1	36839.1	32756.8	26116.1	15634.5	41575.3	150538	93162	80566.8	55851	75606.6	46614.6	135448
sp|P00747|PLMN_HUMAN	VYLSEC[CAM]K	449.721	2	13.3641	463.255	1	b	4
sp|P00747|PLMN_HUMAN	VYLSEC[CAM]K	449.721	2	13.3641	307.143	1	y	2	81739.2	41057	66828.8	22172.8	50519.9	25553.6	29882.9	61410.9	29691	43437.2	4536.24	48020.5	16189.5	18289.8	23175.4	48694.7	34194.2	51056.6	45047.7	96259.5	19846.5	10907	43397.9	91939	96906.4	15600.3	18222.8	18790.1	18567.8	21907.5	18320.1	14555.7	9555.66	22977.6	84088.2	52021.9	46177.6	33242.9	50523.9	30454.9	89237.7
sp|P00747|PLMN_HUMAN	ATTVTGTPC[CAM]QDWAAQEPHR	709.329	3	23.4677	747.831	2	y	12	130708	53724.9	100500	33378.8	81214.6	42364.3	42100.1	88815.9	36592.1	67946.3	6741.85	78031.7	26658.3	31782.3	32009.2	82988.3	41627.4	87350.4	58424.6	168429	30852.9	16722.2	79029.3	152348	151189	20783	29339.7	32846.8	30311.9	35911.5	34154.1	22119.4	12252.9	49252.1	144715	95501.7	81450	52831.7	76397.9	47356.7	125072
sp|P00747|PLMN_HUMAN	ATTVTGTPC[CAM]QDWAAQEPHR	709.329	3	23.4677	737.369	1	y	6	87986.9	38575.1	65941.9	26123.8	59916.4	31832.7	29479.4	58764.2	25956.1	46893.4	6952.86	48405	23217.8	27429.7	29485.3	62564.7	36690.4	60526.9	40060.3	109288	25760.7	15615.6	51861.6	87479.1	89532.4	18602.5	24009	26991.1	22601.6	23135.4	30561.6	17122	9196.68	30362.4	88166.8	56109.6	57398.2	41022.8	50775.5	26145	83285.5
sp|P00747|PLMN_HUMAN	ATTVTGTPC[CAM]QDWAAQEPHR	709.329	3	23.4677	808.406	1	y	7	93150.1	37229	71065.6	26579.1	61763.1	31620.8	24353	58708	31649.8	54050.1	5868.59	50613.6	21331.2	25521.6	25776.7	62966.3	33327.1	58763.7	42738	112510	27145.7	13463	46277.7	95571.7	96974.9	18969.7	20918.8	26590.7	23282.1	22083.7	24021.2	14885.5	8722.6	32673.9	94031.1	67586.9	53925.4	37989.6	49146.5	30624.6	87985.9
sp|P00747|PLMN_HUMAN	ATTVTGTPC[CAM]QDWAAQEPHR	709.329	3	23.4677	994.485	1	y	8	57277.9	28243.8	40279.7	19260.7	32053.4	22168.7	17568.5	41637.3	19061.1	27796.8	4655.12	33687.3	15263.5	16748.9	16005.9	45895.9	25317.5	33316	30311	70688.7	16201.9	8017.99	31898.9	57686.7	61169.7	12008.3	14815.2	16299.6	14592.9	17850.8	18477	9550.2	7679.4	21297	60939.5	39567.9	34392.3	23615.6	34640.4	18025.6	48750
sp|P00747|PLMN_HUMAN	ATTVTGTPC[CAM]QDWAAQEPHR	709.329	3	23.4677	877.389	2	y	15	142082	66225.4	114655	39260.1	84812.9	54764.5	52967.8	97348.8	58054.6	73493.5	6941.89	90819.2	36574.3	30831.9	38170.3	100003	60215.5	91459.4	70086.3	190698	34720.9	23429.3	85432.5	166090	177940	26196.2	31815.1	37884.5	29147.6	33063.7	39520.3	21680.9	14769.5	54198.5	185151	114579	84752.9	62748	84173.8	50824	138642
sp|P00747|PLMN_HUMAN	ATTVTGTPC[CAM]QDWAAQEPHR	709.329	3	23.4677	1109.51	1	y	9	34831.7	17422.9	29323.8	12883.5	25467.5	14089.5	13701.6	28617.1	14130.6	21582.7	2791.38	27243.5	10594.1	11766.1	12299.8	33759.2	17526.7	26899.2	19929	48004.6	12492	8490.63	20992.4	43805	43046.7	8023.54	11154.1	12339.6	11492.6	11120.3	11067.4	9248.64	4719.08	18750.4	40530.6	26970.5	27432.5	20167.9	22845.8	18650.4	44181.4
sp|P00747|PLMN_HUMAN	EPLDDYVNTQGASLFSVTK	695.344	3	45.2794	909.504	1	y	9	267753	129066	172360	83426.3	134606	80617.1	90481.7	186470	57359	105861	23993.7	113617	59965.2	51797.4	71827.1	205175	50844.5	188407	126491	323246	55148.3	25371.7	130181	242980	278842	66741.8	47191.4	45038	64874.8	63801	63903.5	47326.6	24351.7	88790.5	296020	148487	153001	82434	169695	68441.6	251864
sp|P00747|PLMN_HUMAN	EPLDDYVNTQGASLFSVTK	695.344	3	45.2794	781.445	1	y	7	97742.7	50804.6	72343.1	31378.6	56225.4	30554.7	32673.7	74278.8	25718.8	35966.9	9641.45	47080.1	24937.6	18821.4	24930.3	80084.7	19486.8	65350.8	50582.6	131829	21684.5	11520.2	48588.3	95970	103062	28610.4	19431.2	18191.5	25991.6	25130.7	27356	17594.6	12053.1	33869.4	105800	55502.4	51739.8	27177.4	57987.5	24153.5	93219
sp|P00747|PLMN_HUMAN	EPLDDYVNTQGASLFSVTK	695.344	3	45.2794	832.372	1	b	7	63364.5	30123	39235.8	17814.1	26435.4	19214.4	18217.3	34782.6	11235.9	17314.2	7000.11	23232.7	11541.6	12332.5	14259.5	40250.8	9609.45	40639.5	26078.4	75303.6	10356.4	6971.84	30176	48571.6	58186	16103.3	9885.37	10865.4	14032	14281	13707.7	12935.9	7003.18	17763.5	68636.1	33277	30269.1	19719.4	36360.4	15369.3	51214.6
sp|P00747|PLMN_HUMAN	EPLDDYVNTQGASLFSVTK	695.344	3	45.2794	733.304	1	b	6	50353.9	23376.6	31365	16263	24647.6	14362.5	14956.7	25045.7	11010.1	16983.8	3565.94	22704.4	9696.54	7228.81	11850.4	28931.8	7085.42	31144.5	20259.3	51480.9	9112.56	6431.27	20382.5	39960.5	40809.3	14934	8590.96	9604.08	8748.84	9248.96	13528.5	7770.42	4892.47	14082.5	52935.6	22343.6	15743.7	14141.5	24936.8	11241.5	40827.2
sp|P00747|PLMN_HUMAN	EPLDDYVNTQGASLFSVTK	695.344	3	45.2794	946.415	1	b	8	44499.9	20922.2	33710.1	16541.3	27361	16000.2	15981.7	37997	12767.7	18356.4	5927.62	19852	10958.4	10815.8	11717	45175.4	9784.28	32287.5	21097	61283.1	12438.4	5284.26	24186.4	46852.5	51744.2	11640.9	10543.8	8842.06	14741.2	11170.3	12175.2	10308	6359.31	13719.2	51926.4	26213.8	28269.3	15249.4	27429.4	13841.8	42971
sp|P00747|PLMN_HUMAN	EPLDDYVNTQGASLFSVTK	695.344	3	45.2794	852.483	1	y	8	37713.5	19248.8	25866.3	14599.2	19187.6	13004	11685.6	27844.7	13032.2	17167.8	6455.24	20949.5		10270.1	8959.9	29748.9		23133.6	14729.5	39588.7	11002.4		15365.4	33596.2	32802.7	15859	12776.6	11562.5	13736.9	16421.7	17482.7	9784.21	7493.23	12800.3	40329.3	18967.8	19961.6	9979.51	24577.4	10897.6	34961.1
sp|P00747|PLMN_HUMAN	EAQLPVIENK	570.817	2	24.2803	699.404	1	y	6		2104.78	2434.84	282288		1855.69		3333.35					1146.57							5369.59	246563	2003.37				317.26							867.933		998397			366.62	574318
sp|P00747|PLMN_HUMAN	EAQLPVIENK	570.817	2	24.2803	812.488	1	y	7	67.0455	98.5184		34529.2	762.138		367.747	337.223	324.686	635.565		481.324	98.4144	341.433	380.722	98.5981	98.468	58.107	1044.87	480.26	33331.4	85.3826		394.049		77.5284	256.239		136.32			183.956			145751	67.1132			83126.4	85.4399
sp|P00747|PLMN_HUMAN	EAQLPVIENK	570.817	2	24.2803	940.546	1	y	8	475.787	197.181	68.4285				98.5845	85.4517		183.839		341.016		657.43		313.232			85.4503	162.404		85.4503	98.5828	85.4503	183.868	335.301		98.5184		67.1652	193.428	61.7759	269.484				98.429			207.437	295.781
sp|P00747|PLMN_HUMAN	EAQLPVIENK	570.817	2	24.2803	602.351	1	y	5	121.567	337.672	97.7456			368.086			555.235	1825.3	98.5965			236.376	196.726	444.635	207.459		182.932	1014.76		356.236	677.681		742.853		84.8119			211.561	85.332	97.4047		682.977		128.847				676.077	530.077
sp|P00747|PLMN_HUMAN	EAQLPVIENK	570.817	2	24.2803	638.351	1	b	6	58.5777	77.4018	245.954			49.4538	67.1549	364.882	135.492	240.588	256.233	828.573			1551.92	1042.88		282.673	85.3202	259.172		147.379		922.71				653.986	296.429	530.555		221.975		136.2		214.489	79.0923	121.701			51.3798
sp|P00747|PLMN_HUMAN	EAQLPVIENK	570.817	2	24.2803	751.435	1	b	7		240.301	282.498		98.5845	85.3375	143.313	85.4503			26.2122	107.613	257.037		57.8715	144.36	85.2661	274.503	98.5401	54.5199		183.951	415.722	90.0586	165.732		98.412	98.4664	524.335	370.253	218.166		144.491	197.196		704.192	282.487	98.4614		239.893
sp|P00747|PLMN_HUMAN	NPDADKGPWC[CAM]FTTDPSVR	688.314	3	33.6315	775.394	1	y	7	124298	63709.1	112043	43261.1	87078.5	50513.4	27555.8	97684.2	42488.2	62207.2	17220	60685.5	19473.7	36814.9	50760.8	82033.9	42586.7	85605.3	65069.1	135233	18729.7	14422.1	26924.6	54007.8	134765	21057.2	30550.1	26946.5	31723.1	32186	32616.4	24464.4	17812.5	40560.7	98321.8	75991.2	66881.7	23994.3	64318.4	46541.3	103677
sp|P00747|PLMN_HUMAN	NPDADKGPWC[CAM]FTTDPSVR	688.314	3	33.6315	922.463	1	y	8	83853.7	39813.3	70595	30417.8	58776.4	40642.9	40931.5	74434.6	26659.4	37909.3	11014.5	45144.7	13002.4	19593.3	38771.9	51702.1	29929.5	62113.6	46170.8	104130	16082.7	9066.88	46336.1	46850.1	76585.3	15673.3	25223.3	18586.6	22489.9	20671.8	21074.5	19371.7	10933	31311.9	39799.7	54407.4	50038.6	16933.8	43161	30660.1	78336.9
sp|P00747|PLMN_HUMAN	NPDADKGPWC[CAM]FTTDPSVR	688.314	3	33.6315	1082.49	1	y	9	46582.5	26374.1	33424		32465.8			34582.7	17661.7	14964.7		19963.3	19518.2	15656.7	26607.9	32638.9	20933.9	33897.2	31314	49915.9	19727.1	6907.07	28903.9	46220.2	39254.1		6960.33			5977.5		22720.9			41155.6	30809.7			24126.2	18801.8	34611.2
sp|P00747|PLMN_HUMAN	NPDADKGPWC[CAM]FTTDPSVR	688.314	3	33.6315	926.42	2	y	16	21079.1	10436.5	18330.6	10705.7	14516.3	8386.72	11322.9	18147.8	9459.61	4340.96	2699.92	10659.9	2834.14	2959.1	10536.4	16803	10756.2	16316.5	11555.4	23534.2	5423.38	2887.71	10681.3	19225	9220.33	4318.62	2526.33	8031.23	6365.29	5159.4	9481.41	8314.52	6166.98	7947.32	10420.3	12196	12456.8	8363.27	8907.83	3714.92	15701.7
sp|P00747|PLMN_HUMAN	NPDADKGPWC[CAM]FTTDPSVR	688.314	3	33.6315	868.907	2	y	15	12627.9	7805.06	11862.8	6840.86	11819.9	5360.79	4441.11	11796.7	4228.74	6424.45	1143.44	5893.6	1466.33	3921.62	6195.04	11056.2	7640.94	7530.24	8597.18	19693.5		933.968	7928.01	4274.34	7482.1	2004.4	4608.43	3224.34	4061.15	4363.87	2625.46	3491.35	657.887	3284.38	9322.88	10596	8235.22	4610.37	9517.08	2869.7	12087
sp|P00747|PLMN_HUMAN	NPDADKGPWC[CAM]FTTDPSVR	688.314	3	33.6315	1422.65	1	y	12	11754	3164.65	10860.7	4818	8619.8	6399.07	5211.26	10552.3	4472.57	2862.14	1849.43	4001.11	3043.49	1741.31	5713.04	9291.01	5189.17	9388.64	7857.19	13173.7	3133.25	1460.5	3792.9	10341.3	11245.3	2844.01	2429.73	2747.08	3621.57	3328.02	3559.5	2768.08	1415.77	3508.97	5910.17	9213.03	8930.16	5827.99	6743.93	4713.46	9411.2
sp|P08603|CFAH_HUMAN	SSNLIILEEHLK	465.933	3	36.8606	768.425	1	y	6	60994.9	36091.9	63229.1	18627.8	66565.1	38624.1	32988.4	41558.3	25584.9	23437.6	4588.22	27836.2	15222.1	18252.1	43683.4	32246.3	26367.8	37428.3	33647.5	93064.8	22103.7	16104.1	52535.7	109959	59710.5	16939.8	15364.5	17803.4	24424.2	22410.1	21112.6	17463.3	13354.4	17022.5	70080.8	59337.9	55237.7	35802.7	50254.3	64807.3	59964.1
sp|P08603|CFAH_HUMAN	SSNLIILEEHLK	465.933	3	36.8606	881.509	1	y	7	39017.8	27737.2	46371.5	16656.1	52661.7	28543.6	24576.3	32346.8	18093	17118.8	2946.39	19361.5	11372	14773.6	31957.6	24223.4	21853.4	31119.4	25762.1	68295.9	17869.9	12956.6	45884.3	82442.4	42886.7	14798.2	11927.4	15082.2	16945.5	17141.4	15574	11964.7	12985.1	13755.9	51138.7	48643.9	35435.7	26099.9	38928.9	43646.5	46176
sp|P08603|CFAH_HUMAN	SSNLIILEEHLK	465.933	3	36.8606	655.341	1	y	5	47635.6	36482.2	50143.6	27463.8	69413.8	60843.1	46112.9	52164.9	25265	22372.6	21181.2	25660.2	15618.4	20403.3	56702.3	48481.7	18165.8	38091.7	41158.2	68220.5	23340.1	22803	53408.3	79805.6	53174.2	22640.2	28189.8	20327.4	19636.5	21741.8	20790.2	15722.3	16347.5	26790.7	54598.4	52219.7	38485.1	40528.4	40176	59919.5	40826
sp|P08603|CFAH_HUMAN	SSNLIILEEHLK	465.933	3	36.8606	994.593	1	y	8	14149.8	7710.67	16465	5567.99	16002.6	11069.1	6969.08	11883.1	6846.48	7768.08	2030.99	5916.39	4204.95	5416.34	8406.72	8489.12	6015.56	10540	8647.54	21042.2	6356.96	2349.38	13128.8	23273.9	16714.4	4662.96	4096.77	4711.78	5849.71	5508.05	5185.08	3387.03	4692.33	3979.53	18061.6	13018.6	11659.1	8065.64	12087.1	13267.4	14438.7
sp|P08603|CFAH_HUMAN	SSNLIILEEHLK	465.933	3	36.8606	526.298	1	y	4	15628.8	7907.87	16726.9	7962.85	11285.6	7320.62	12153.9	11354.7	4814.55	8039.12	4796.52	6331.31	3468.58	6830.09	15368.6	10814.3	6773.38	10598.3	11457	21696.9	6253.08	3893.51	16485.6	21965.8	11020.7	4772.89	4621.49	4947.26	5041.21	6290.14	5123.09		3805.98	8856.39	17722.5	15739.2	13870.6	9782.46	11468.1	17558.2	14373.3
sp|P08603|CFAH_HUMAN	SSNLIILEEHLK	465.933	3	36.8606	515.282	1	b	5	13424.2	15950.8	17414.6	6869.99	20363.2	21108.5	15627.1	13745.2	9769.05		11504.7	9904.33	4763.5		14314.9	9978.46	6849.8	13321.7	13488.6	23766.1	10427.4	5174.55	19310.6	39286.2	21204.6	6550.5	3923.43	5117.07	8121.9	9387.9	4332.29	7601.93	4181.9	2803	16174.6	20070.7	18252.7	7249.32	16338.8	19532.2	15283.6
sp|P08603|CFAH_HUMAN	GDAVC[CAM]TESGWRPLPSC[CAM]EEK	726.658	3	26.1883	918.406	2	y	15	100226	37550.3	85198.4	17463.7	71590.1	39717	36427.2	45810.9	19690.7	47231	5041.27	61980.8	25387	19611.2	50005	57536.8	41221.7	45525.4	33361	107684	18645.9	20624.9	40515.1	105393	43986	22675.9	28090.5	25448.2	32345.4	29641.5	33809.7	21502.4	15391.8	19242.6	63594.7	63712.3	35557.7	25249.1	36155.9	47762.5	53614.6
sp|P08603|CFAH_HUMAN	GDAVC[CAM]TESGWRPLPSC[CAM]EEK	726.658	3	26.1883	838.391	2	y	14	22121.9	8982.28	21541	5450.3	16608.7	10493.7	11804	12935.3	6084.37	10338.3	2483.21	13178.7	7707.92	5103.98	11133.8	12044.8	10763.3	12637.3	11280.6	25311.9	4557.98	5346.85	12275.7	24924.7	11389.8	6852.13	7395.67	7216.92	9445.63	8616.05	10363.6	6679.76	4343.78	5420.04	17003.1	16104.1	10337.3	5774.44	10236	12340	12911.3
sp|P08603|CFAH_HUMAN	GDAVC[CAM]TESGWRPLPSC[CAM]EEK	726.658	3	26.1883	749.313	1	y	6	14306.3	7118.36	12448.8	5034.88	11685.8	7058.39	5949.81	8085.91	4261.85	11445.8	1760.18	10229.6	5423.68	3747.35	9193.64	9449.9	6525.96	7755.37	6419.41	14613.2	3848.18	5181.51	7760.6	14189.9	9894.7	4877.1	6189.93	6687.97	5820.17	4838.61	5916.28	6750.68	4503.93	4040.45	11935.3	9306.31	8561.51	5811.14	7986.74	9375.1	8114.4
sp|P08603|CFAH_HUMAN	GDAVC[CAM]TESGWRPLPSC[CAM]EEK	726.658	3	26.1883	967.94	2	y	16	8021.34	4719.35	8720.59	2243.07	6551.85	3338.8	4594.3	4686.66	3075.83	4060.85	690.385	5852.44	3450.66	1628.97	5037.5	5393.73	5913.1	5212.25	3253.51	8356.3	2267.55	3042.72	5258.48	9975.12	4459.45	3606.6	2845.62	2816.51	2353.07	3089.39	5164.67	2473.06	2842.56	2851.22	6624.89	6371.17	4952.37	3058.21	4335.79	6525.4	5519.17
sp|P08603|CFAH_HUMAN	GDAVC[CAM]TESGWRPLPSC[CAM]EEK	726.658	3	26.1883	787.867	2	y	13	7294.57	3608.81	6797.44	1655.4	6257.54	4461.27	2214.32	3831.66	3325.83	3552.29	578.436	5764.42	2523.58	1958.66	5097.89	4114.51	4522.12	4746.14	3914.43	8480.97	2041.8	2048.64	3450.72		4088.16	2397.25	2670.59	3352.03	2891.81	3055.7	2622.54	2451.43	1846.95	2791.13	4761.7	5693.62	4115.65	2637.73	3001.53	6192.96	5000.88
sp|P08603|CFAH_HUMAN	GDAVC[CAM]TESGWRPLPSC[CAM]EEK	726.658	3	26.1883	959.45	1	y	8	10627.4	4899.86	9732.6	2266.93	7061.07	5621.44	4812.56	5251.44	3960.02	6590.19	810.104	5729.99	5640	3535.2	5832.8	6292.87	4726.32	9842.54	4646.58	11016.6	3448.05	2468.98	4617.09	9658.83	4926.96	3477.58	4440.01	4185.19	4396.33	4268.11	5073.59	4377.31	2262.43	3352.03	9908.67	7912.07	5642.73	4504.14	6552.93	6113.74	7136.02
sp|P08603|CFAH_HUMAN	WQSIPLC[CAM]VEK	630.326	2	35.6387	945.507	1	y	8	93699.9	60996.7	122475	33071.4	91396.6	60120.9	44685.2	63363	34891.7	56009	9497.08	55119.4	30864.7	23617.9	61673.6	58890.7	40807.4	61027.7	50385	145699	30903.7	25336.7	72742.5	182590	79381.9	30036.8	31850.1	31433.3	33275.7	30066.2	33713.9	27759.3	21800.4	27651.9	114991	86771.5	55910.8	47018.9	67465	79723	76765.4
sp|P08603|CFAH_HUMAN	WQSIPLC[CAM]VEK	630.326	2	35.6387	745.391	1	y	6	113620	62086.9	134617	39030	108367	79972.5	55875.2	66943.8	36394.8	60096.8	9131.77	64243.2	28336.9	25491.6	66762	77033.8	47583.3	74612.4	60926.8	173638	32525.3	29301.5	90230.1	217268	105336	31345	33761.7	35076.7	33824.6	34965.8	32733.7	31583.4	28520.2	33931.1	148493	96112.2	73163.9	53088	81387.7	109157	92112.3
sp|P08603|CFAH_HUMAN	WQSIPLC[CAM]VEK	630.326	2	35.6387	858.475	1	y	7	12822.9	10469.7	12878.5	4003.04	11320.9	8583.44	7166.65	10526.4	7048.14	10080.8		8720.29		3816.18	9203.77	7528.04	7935.78	7572.61	9185.84	16100.7	3934.64	5368.79	11091.9	23254.2	11040.1	5826.77	5472.87	6373.41	4759.03	6108.62	5378.46	3184.75	4292.55	3718	16391.2	12634.3	11277.7	7996.82	10457.4	12594.7	10163.1
sp|P08603|CFAH_HUMAN	WQSIPLC[CAM]VEK	630.326	2	35.6387	1073.57	1	y	9			10190.3	14742.5		12126.3		5767.24			2906.55				5925.78	13507.6	10638.7	18885.4	5761.51	12808.3	7349.04												7021.66	5286.95	19265.2			7210.74	12899.1	16208.5	14512.9
sp|P08603|CFAH_HUMAN	WQSIPLC[CAM]VEK	630.326	2	35.6387	648.339	1	y	5				2985.16					1378.39					2950.15								684.528									771.103	1695		1711.85					4309.94
sp|P08603|CFAH_HUMAN	WQSIPLC[CAM]VEK	630.326	2	35.6387	315.145	1	b	2	52421.7	31400.9	68704.7	17716.6	56243.1	39202.3	27541.2	33572.4	17631.2	31690.4	4725.23	34181.1	16674.6	15492.6	35257.1	29806.1	19327.1	29322.8	27671	88843.2	17491.3	14817.1	39616.7	101535	48901	13307.6	15415.9	15115.3	17713.4	15591.1	17331.5	15372.6	13504.8	15199	62872.7	54112	30592.5	23372.9	38805.8	46554.8	41873.3
sp|P08603|CFAH_HUMAN	AVYTC[CAM]NEGYQLLGEINYR	721.677	3	44.7836	751.373	1	y	6	234461	109941	190464		89096.2	85229.9		119071	39080.5	29108.9	27239.7		51958.5	1937.07	123582	92213	63953.8	86201.1	77744.1	188766	29454.7	40115.5	79114.1	290294		479.05	45733.4		43908.1	54879.3	47050.4	48909.2	23597.1		161639	123044	109610	44447.2	106244	118338	183960
sp|P08603|CFAH_HUMAN	AVYTC[CAM]NEGYQLLGEINYR	721.677	3	44.7836	864.457	1	y	7	138227	50389.7	85550.8			37964.9		55218.9	13107.8		16485.6		28636.2	1722.28	57626.6	52395.6	30540.5	31580.5	39788.2	80969.4		27032.5		130460	713.537	492.508	24568.4	222.294	23131.3	27521	22705	24771	12166.9		57892.4		56148.1		39409.5	54542.9	83185
sp|P08603|CFAH_HUMAN	AVYTC[CAM]NEGYQLLGEINYR	721.677	3	44.7836	977.541	1	y	8	13977.4	7370.82	16721.5	5714.42	9838.11	7024.89	8695.73	10102.1	4251.34	5403.91	1855.59	5148.32	3570.56		9064.72	7062.25	6996.73	9688.67	5404.6	12790.6	4064.17	3733.58	11655	21457.7	62.4983	295.503	5251.99		3230.45	5035.27	3041.16	3104.63	2909.15	3890.16	15563	10664.3	10402	6567.72	8014.77	8733.42	11006
sp|P08603|CFAH_HUMAN	AVYTC[CAM]NEGYQLLGEINYR	721.677	3	44.7836	895.361	1	b	8		6946.02	8868.37	2838.58	6827.68	4857.77	4804.48	6696.72	2562.97	2079.14	3467.02	4080.77	2188.77	603.781	8797.78	8001.06	3833.4	8642.27	5100.74	12211	3819.68	2447.37	10984.1	12565.5		477.746	2008.64	325.807	3481.17	4616.3		2902.56	1547.03	2444.08		9486.83	7773.47	3965.12	5510.25	5431.87	9646.84
sp|P08603|CFAH_HUMAN	AVYTC[CAM]NEGYQLLGEINYR	721.677	3	44.7836	735.34	2	b	13							1211.19				1585.86		1501.32	1852.98								724.96			259.979	130.127		327.917
sp|P08603|CFAH_HUMAN	AVYTC[CAM]NEGYQLLGEINYR	721.677	3	44.7836	838.34	1	b	7		5907.01	10837.6	4433.67	6576.09	6111.03	5087.5			3153.7	1989.1	7807.13	3894.3			4287.44	7506.64	10526.9	7184.43	14502.2	6738.18		6471.42	14407.3	213.466		2512.77	126.347	3575.25	2728.83	4626.51		1926.6	4786.62	15609.6	10417.8	8175.16	7878.31
sp|P08603|CFAH_HUMAN	DGWSAQPTC[CAM]IK	631.795	2	24.2209	904.456	1	y	8	48717.7	25823.1	52319.8	13414.9	37092.9	28540.7	24372.5	26736.1	14597.8	24997.1	4296.31	33891.3	17194.4	17531.3	33243	29875.1	24375.1	28603.7	23748.1	59270	12593.7	14182.4	34160.4	68887.1	38520.1	15146.5	15748.8	17206.8	16406.1	18998.3	16819.4	14307.7	9613.88	14776.2	50328.6	37945.4	23410	18968.7	31384.4	32694.9	34346.8
sp|P08603|CFAH_HUMAN	DGWSAQPTC[CAM]IK	631.795	2	24.2209	817.424	1	y	7	21035.3	10317.7	19134	7997.99	18195.1	11970.4	9755.38	12126.2	5608.35	10693.3	1601.83	10417.7	6856.18	7581.92	13583.1	11102.3	10840.8	13000.4	10091.9	24091	5957.99	6615.11	14232.3	31268.5	17174	5696.51	5842.65	6257.63	8044.88	6305.68	9661.59	6162.52	5385.55	6745.87	16601	13930.6	8903.85	9820.13	13161.9	16436.5	11823.8
sp|P08603|CFAH_HUMAN	DGWSAQPTC[CAM]IK	631.795	2	24.2209	746.387	1	y	6	14209.2	7583.86	15143.5	3626.02	13147.8	8252.02	8733.39	5900.04	5285.12	8030.72	2293.11	8017.53	6388.81	5741.15	10617.5	10871.7	5830.07	9245.93	6724.95	16862.7	4583.79	4197.23	10132	19552.7	10893.2	4345.84	4974.3	3988.8	4806.41	4743.09	3785.72	3998.23	4041.65	3491.05	12389.6	12647.6	9421.98	7173.13	8813.4	11618.6	11044
sp|P08603|CFAH_HUMAN	DGWSAQPTC[CAM]IK	631.795	2	24.2209	645.263	1	b	6	15761.4	7780.21	14765.2	3994.09	11120.5	8814.73	8199.48	7240.12	5114.65	9356.87	1622.25	10430.4	5474.5	5842.48	10554.8	8409.48	7629.47	5992.25	8633.38	14208.4	3751.41	3827.83	11304	17939.3	9585.92	4242.55	4336.04	3650.52	3861.93	5429.16	6272.42	6623.46	4658.07	4507.81	14495.3	11883.6	8282.88	7188.72	7486.77	11492.5	12504.7
sp|P08603|CFAH_HUMAN	DGWSAQPTC[CAM]IK	631.795	2	24.2209	618.328	1	y	5	79629.1	38311.1	79170.5	22985.6	60890.6	45017.9	42677.9	43103.8	24592.2	36505.4	5995.87	46994.2	23478.5	20803.4	60513.9	42379	29874.6	49140.3	37854.9	99813.2	19640.3	18374.3	50824.8	110229	57708.8	22012	24895.5	20938.3	21454.1	25227.2	22651.2	21060.4	16010.8	21237.7	74591.6	53183.5	39924.9	32150.4	37038.8	59351.1	48030.9
sp|P08603|CFAH_HUMAN	DGWSAQPTC[CAM]IK	631.795	2	24.2209	1090.54	1	y	9																						800.979
sp|P08603|CFAH_HUMAN	LGYVTADGETSGSITC[CAM]GK	908.425	2	25.0022	1383.61	1	y	14	21360	14282.9	44437.3	8473.67	19253.2	13772.7	15356	16197.3	8923.93		2869.93	13072	119.507		18597.4	15758.5		12742	11479.2	25199.4	7783.87	824.469		31656.2		7127.31	328.882	9020.73	8881.19	8636.92	9344.47	8998.63	6638.26	6134.07	16683.8	17867.8	15516.1	8422.55	17064.3	21215	17815.9
sp|P08603|CFAH_HUMAN	LGYVTADGETSGSITC[CAM]GK	908.425	2	25.0022	1211.52	1	y	12	19736.9	15722.5	22244.7	7951.32	20548.4	9811.34	8719.5	14562.7	6602.56	8850.68	3357.52	17211.6	143.007	6718.09	13594.7	12312.4	7082.58	13213.6	7947.96	20788.1	5223.55		14213.9	25821.5	20738.1	4985.83	212.959	12167.2	10331.8	15300.6	11143.8	8043.38	6059.61	5668.05	15724.6	14618.6	13373	8797.44	18012.3	17183.8	14236.7
sp|P08603|CFAH_HUMAN	LGYVTADGETSGSITC[CAM]GK	908.425	2	25.0022	1282.56	1	y	13	19388.2	12811.7	16866.2	6425.8	17791.5	12776.1	11326.2	11078.8	6018.89	6716.78	2535.71	14852.2		9107.77	12262.1	10784.5	12010.9	14183.9	10441.9	18785.7	9899.04	407.446	17905.2	24287.9	11615	10235.3	630.174	4789.28	8955.66	7034.43	9997.24	6616.47		6060.12	22109.6	18309.3	12666.2	10044.6	14281.9	17673.5	14417
sp|P08603|CFAH_HUMAN	LGYVTADGETSGSITC[CAM]GK	908.425	2	25.0022	1096.49	1	y	11	15829	11817.1	28337.7	7081.35	14599.4	11842.5	9455.17	10795.7		7884.65	3980.92		420.107		15126	11608.6	6469.09	12477.1	7874.78	25903.7	7388.74		10506.6	31278	27117.3	5893.62			4797.73	5737.09	5609.4	7230.06	6701.39	12162.1	16732.8	15706.6	9418.43	10218.6	11106.3	17011.2	16691.8
sp|P08603|CFAH_HUMAN	LGYVTADGETSGSITC[CAM]GK	908.425	2	25.0022	910.43	1	y	9	16624.6	6838.98	15608.7			7290.79	7371.87	8210.07			2670.76	5542.45			9666.02	8994.3	4606.43	9533.36		11390.5				16247.9	9850.53		1745.95		4621.47			5292.05	3693.57	2326.86		7060.05	10777.2	7721.31	9830.83	12190.1	8487.48
sp|P08603|CFAH_HUMAN	LGYVTADGETSGSITC[CAM]GK	908.425	2	25.0022	1482.67	1	y	15	3659.94		3942.3	2646.02	4655.68	2604.24	1895.46	3115.54				4278.96			4058.39	1848.98	2839.02	2518.98	3085.75	5043.96		594.101	2850.5	3156.83	3094.4	919.986	525.032	2352.94	2453.78	3454.07	2790.57	2191.75	2374.81	1584.35	3277.48	4154.97	3473.28	3248.82	3431.33	5400.66	3522.33
sp|P01009|A1AT_HUMAN	DTEEEDFHVDQVTTVK	631.29	3	27.4663	838.394	2	y	14	1.54026e+06	910965	1.67951e+06	939666	1.17387e+06	767134	869405	1.36133e+06	777808	1.55002e+06	142243	1.48064e+06	593960	875265	451964	836746	616223	1.24204e+06	633636	2.95089e+06	283148	78186.3	1.27049e+06	2.27889e+06	2.04172e+06	439268	599318	573025	602123	577994	660038	332691	404160	522800	1.83784e+06	950777	943715	834077	1.33718e+06	665510	1.20949e+06
sp|P01009|A1AT_HUMAN	DTEEEDFHVDQVTTVK	631.29	3	27.4663	773.873	2	y	13	1.01671e+06	612978	1.05309e+06	642576	729856	481619	578788	928101	477680	1.03356e+06	93980.8	989737	392336	587656	294147	529673	392208	793823	403324	1.9217e+06	186526	52529.2	790992	1.44569e+06	1.30806e+06	307212	366878	370248	398323	391894	433432	201854	259870	332213	1.22893e+06	648914	635086	519806	872517	425537	779256
sp|P01009|A1AT_HUMAN	DTEEEDFHVDQVTTVK	631.29	3	27.4663	889.499	1	y	8	324361	187261	343827	199076	225897	152894	192913	271919	152352	299315	32260.8	331111	122411	178435	88807.1	173992	129971	245853	129862	633460	54592.5	22404.1	255969	481119	398950	88536	102315	108963	114544	124391	128169	64352.3	77548.4	113089	385822	192734	180023	162701	284937	141742	245031
sp|P01009|A1AT_HUMAN	DTEEEDFHVDQVTTVK	631.29	3	27.4663	790.43	1	y	7	321113	198826	342449	207096	240953	147534	191475	278997	163308	307672	36578.4	313647	130231	190579	93100.4	178819	139251	247362	132295	655251	54148.2	20722.7	261381	489939	418721	96078.7	109408	125569	116439	115963	119786	70023.9	90759.1	115003	417866	218447	196546	166446	270137	146308	247170
sp|P01009|A1AT_HUMAN	DTEEEDFHVDQVTTVK	631.29	3	27.4663	709.352	2	y	12	500837	295605	538389	303436	369668	249545	281243	438375	237424	492891	38976	488904	188294	287338	150390	263683	205496	423106	193838	957586	84324.9	28306.3	410969	719704	630516	142772	178090	181088	176449	177300	202122	98190.8	128239	164904	607187	317698	298566	229487	398764	224685	394856
sp|P01009|A1AT_HUMAN	DTEEEDFHVDQVTTVK	631.29	3	27.4663	1026.56	1	y	9	160175	89991.1	173689	96107.6	99496.5	64939.3	88987.2	132244	77239.8	148488	17312.1	153084	60082.8	83481.8	40934.1	82143	67719.1	118386	59792.4	300723	27099	11737.2	125973	251709	190210	43267.3	56065.8	58670.2	53231.3	63059.5	60586.6	33448.6	40350.3	50960.5	189512	98580.6	85532.9	78934.9	140314	68771.6	126615
sp|P01009|A1AT_HUMAN	WERPFEVKDTEEEDFHVDQVTTVK	741.607	4	34.1187	845.394	1	b	6	17165.1	7197.94	16673.6	9496.11	6669.58	6352.29	4931.35	13950.4	4654.23	2590.07	411.475	2913.41	383.548	5663.76	3989.2	9900.93	1219.67	17760.6	8045.35	33727.7	325.807	454.707	12119.5	28093.3	20936.4	286.115	3535.23	377.098	2966.14	672.903	1536.46	3907.16	5033.12	6582.66	18381	12715.5	10618.6	7371.95	16102.4	7123.25	16791.6
sp|P01009|A1AT_HUMAN	WERPFEVKDTEEEDFHVDQVTTVK	741.607	4	34.1187	944.462	1	b	7	9313.47	2334.33	11029.1	5605.23	3801.49	2467.55	2909.5	9088.6	2764.32	2701.86	501.052	1309.83		3186.19	3283.08	4864.14	493.813	9635.66	4157.58	18717.7	210.328	123.675	8480.07	14175.2	11986	398.269	907.003		880.081	685.058	1549.91	1885.7	2779.17	3985.25	12858.1	5839.4	6622.08	5746.38	8294.97	4237.63	9852.38
sp|P01009|A1AT_HUMAN	WERPFEVKDTEEEDFHVDQVTTVK	741.607	4	34.1187	895.897	2	b	14	5445.19	1769.38	6852.41	2408.35	2859.36	1796.05	1152.18	4976.81	938.585		199.745	1060.92		2563.28	598.873	2703.68		4922.2	3160.03	10137.1	170.813	74.8322	2894.8	9603.56	5963.86		295.777		481.185	849.613			235.18	2635.6	6717.42	4697.41	4533.11	2726.9	5968.82	2043.5	5797.67
sp|P01009|A1AT_HUMAN	WERPFEVKDTEEEDFHVDQVTTVK	741.607	4	34.1187	790.43	1	y	7	9393.65	1970.87	8160.16	4924.6	2719.65	3275.94		6400.36	1457.14	445.074	183.889	856.202	733.08	2173.54	2787.91	4106.16	714.626	9887.59	3080.59	16443.1	325.948	247.369	6203.62	12606.9	7541.09	1773.38	229.537		1246.34		799.35	2123.55		3448.82	9841.41	8009	5473.48	2481.92	7574.39	4342.99	6198.84
sp|P01009|A1AT_HUMAN	WERPFEVKDTEEEDFHVDQVTTVK	741.607	4	34.1187	889.499	1	y	8	8799.83	3610.71	7564.63	3317.76	3759.37	3383.04	1957.16	5465.14	3243.18	920.3		1528.01		2117.78	2185.67	3433.94	676.119	6527.93	2995.62	16726.1	98.4733	2102.38	5510.27	10642.4	10741.7	527.474	1026.72	431.466	1250.35	996.331	640.872	588.503	1820.45	3149.71	10247	6053.49	5372.66	5348.32	5236.7	3191.14	7078.62
sp|P01009|A1AT_HUMAN	WERPFEVKDTEEEDFHVDQVTTVK	741.607	4	34.1187	946.431	2	y	16	9095.97	2701.21	10320.1	3134.95	3586.16	3797.43	3212.66	6113.08	1627.59	1083.11	994.749	2203.68	409.478	2346.53		5443.13	743.455	6459.54	2613.76	8655.56	1578.72		6981.92	7460.98	5402.74	234.397	829.114	345.623	4332.57	553.103	2828.03	4780.82	3720.46	3955.28	7247.55	7157.92	5893.84		5938.45	2370.21	5836.08
sp|P01009|A1AT_HUMAN	DTEEEDFHVDQ[Dea]VTTVK	631.618	3		774.365	2	y	13		335.445	23673.8	22588.9	21979.5	26177.7			3119.62	1575.45					25643.2	21668.8	636.41	5068.6	486.412		4607.99			806.154		30256.7	1005.22	29755.1	22386.7	25880.1			626.362			26259.2	1123.38
sp|P01009|A1AT_HUMAN	DTEEEDFHVDQ[Dea]VTTVK	631.618	3		838.886	2	y	14				7178.56			8516.09	3103.95			153.522		3254.7	623.941			555.47				439.23	851.922			1256.4		689.761	5611.51				458.754		2330.22			913.749	2215.35	737.082
sp|P01009|A1AT_HUMAN	DTEEEDFHVDQ[Dea]VTTVK	631.618	3		791.415	1	y	7									712.312	16068.9			1218.87		554.758		10140.2										14472.1	546.892		1188.61	15651.6	1461.84	9975.97						25168.9	42726.9
sp|P01009|A1AT_HUMAN	DTEEEDFHVDQ[Dea]VTTVK	631.618	3		890.483	1	y	8		144.488	14459.9	7224.72	7387.91	12300.9		868.925			67.0466	1006.82	2218.35	348.628	8734.47	7730.13			494.351	3384.79		4226.19	960.365	507.446	269.536	13324.2		10129.9	9996.67	10433	420.21	183.313	167.016	566.508	380.539	14527.2	432.723				492.789
sp|P01009|A1AT_HUMAN	DTEEEDFHVDQ[Dea]VTTVK	631.618	3		645.322	2	y	11			745.481	1305.1	4227.54	3820.48	246.678			498.278	312.108	386.174	607.679	1005.44	2729.74	3519.77				2929.75	1039.13	628.932	1505.83	5650.22		501.228	2320.49	851.391	4102.66	3065.47	3522.65		444.079		5907.77	2078.84				2236.43	781.929
sp|P01009|A1AT_HUMAN	DTEEEDFHVDQ[Dea]VTTVK	631.618	3		1027.54	1	y	9		4420.46		2347.44	543.106	2574.45	304.745	118.419	426.244				1234.43	2551.39			537.055	477.746	4837.79	1565.06	2198.67	916.767			9743.26	1559.53	263.445	656.549	1340.72	1112.39	822.508		266.589	1044.89	5956.1	1742.03	3182.55	124.37
sp|P01009|A1AT_HUMAN	PFEVKDTEEEDFHVDQVTTVK	831.399	3	33.0921	889.499	1	y	8	77.5023	60.0544	5372.81	236.904	149.445	3837		77.4644	58.0859	4390.01	721.807		2894.76	3072.37		3868.97	477.485	4066.17	4069.96			490.486			1141.31	494.725	631.157	499.222	1098.99	77.5024		98.4558	77.4644		167.302			5390.18	1320.54	955.865	1368.55
sp|P01009|A1AT_HUMAN	PFEVKDTEEEDFHVDQVTTVK	831.399	3	33.0921	946.431	2	y	16	1080	631.519	1257.47	421.86	754.332	469.889		817.663		1728.89	1560.68	450.567	2806.63		237.623	3804.19	682.187	4484.83	1955.15	1849.84	1148.68	3525.53	623.843	756.059	296.964	1183.48	226.644	347.357	1026.4	151.956	283.582		542.689	236.803	288.906			2549.26	738.184	2963.39
sp|P01009|A1AT_HUMAN	PFEVKDTEEEDFHVDQVTTVK	831.399	3	33.0921	1010.48	2	y	17	768.395		1019.46	596.466			223.321	1651.44	1402.87	463.415	61.8019	1222.8	1446	1174.41	113.177	371.29	1798.37	268.139	310.349	1519.69	156.89	1371.9	315.248	1620.01	1568.51	304.647		714.898					314.285	194.447		723.852	356.151	292.622	958.367	441.437
sp|P01009|A1AT_HUMAN	PFEVKDTEEEDFHVDQVTTVK	831.399	3	33.0921	1319.56	1	b	11	170.811	275.03	1132.03		867.389	197.143	1056.61	1114.39	68.4545	352.098	85.2682	114.574	237.835		1067.16	196.992	406.912	58.0408		3257.41	1429.46	151.36	2510.38	2639.63	2630	391.454	621.56	627.115			665.798	67.0585	1507.69	1971.61	1822.53	200.091		344.806	1802.99		1297.94
sp|P01009|A1AT_HUMAN	PFEVKDTEEEDFHVDQVTTVK	831.399	3	33.0921	1466.63	1	b	12	85.4399	538.725	496.937	98.5965	67.1809		358.802	199.244	134.35	635.027	444.863	196.968	58.0564	232.702	197.178	372.088	85.2647	346.428	1145.03	1984.66	376.942	53.5787		479.577	282.557	609.547	849.877		856.565	206.67	269.539	295.56	147.937	197.169	202.055	425.055	58.0954	578.753	637.45	958.554
sp|P01009|A1AT_HUMAN	PFEVKDTEEEDFHVDQVTTVK	831.399	3	33.0921	1026.56	1	y	9	67.1462		124.35	770.956	37.1777	85.3375	484.796		85.4399	188.699		820.853	154.991			282.633	429.428	98.475	85.384	1216.76	179.882			1880.47			321.284	874.207	719.38	386.77		85.2355	170.571	310.074	68.4179	297.986	187.018	147.533	519.668	98.4024	652.506
sp|P01009|A1AT_HUMAN	[CRM]-DTEEEDFHVDQVTTVK	967.934	2	30.0546	1288.65	1	y	11	1964.56			651.936	183.957	1364.28	2571.07	67.9236	255.118			3238.96	962.966	113.819	1636.35	1374.68	124.957	68.4108	2960.41	202.659	85.3597	1204.95		3831.45	10421.2		85.384	904.978	141.932	1673.25	1105.71		201.22	196.992	62.4925	3159.51	1111.31	327.401	57.4286	261.555	5383.57
sp|P01009|A1AT_HUMAN	[CRM]-DTEEEDFHVDQVTTVK	967.934	2	30.0546	1026.56	1	y	9	749.162	77.2986	149.267	1898.96		591.078	67.1427	372.266	233.333	180.48	67.0341	940.014	574.163	155.024	290.57	176.061		809.871	402.757		659.911	67.0065	67.0602	446.803	1595.81	445.437	4860.13		4810.76	512.176	298.176	58.0688	282.316		735.543		262.792		5572.87	3792.39	1939.13
sp|P01009|A1AT_HUMAN	[CRM]-DTEEEDFHVDQVTTVK	967.934	2	30.0546	1487.59	1	b	12		47.6493		756.951		517.513	58.0304	261.545	662.388				254.998		183.834	262.334	267.959	98.3103	432.393	269.282	1592.63	145.908	141.896	486.138		167.594	53.5787	139.334	315.565	479.528	533.587	85.2661	78.7355	184.004		98.4614	53.5602	338.237	85.2491	68.4234
sp|P01009|A1AT_HUMAN	[CRM]-DTEEEDFHVDQVTTVK	967.934	2	30.0546	1046.37	1	b	8	581.329	57.298		632.285	50.7193	759.183	415.429	943.443	332.555	556.763	85.4862	716.374	500.865	180.766	412.841	81.7846	629.19	66.9862	637.185	448.068	809.795	1041.41		364	959.719		559.763	433.08		157.165	2788.85	1299.27	161.351	206.681	378.676	117.695		557.019	171.834
sp|P01009|A1AT_HUMAN	[CRM]-DTEEEDFHVDQVTTVK	967.934	2	30.0546	1145.44	1	b	9	371.972		436.034		183.857		123.617			421.008		294.138	728.526	1039.43		599.858	613.828	569.401	260.88	197.495	1114.42	400.542	192.045	1260.54	570.938	67.0143	341.64	123.621	60.5301	424.658	963.612	72.2395	853.62	465.294		301.798		135.448	181.11	134.067	256.056
sp|P01009|A1AT_HUMAN	[CRM]-DTEEEDFHVDQVTTVK	967.934	2	30.0546	1173.63	1	y	10			282.635	1237.98	103.109	368.074	85.3723	197.193		157.632	528.651	85.2682	196.824		85.2793	282.631		85.3272	57.1102		174.294	2173.03	277.31	196.874		308.291		163.032	184.048	1846.76	332.498		170.71	256.229	172.107	270.283	778.533	85.2737	209.875	256.34	91.8312
sp|P20742|PZP_HUMAN	ASPAFLASQNTK	617.825	2	21.9036	908.484	1	y	8	64366.6	50319	9167.51	23246	54521.7	24081.7	18268.4	19116.4	31882.3	34325.2	4630.21	50908.1	12703	17454.2	1271.02	55059.3	11885.4	46991.6	10568.5	5975.98	14436	9080.25	180551	201044	64115.4	15757.1	13818.3	15234.3	17730.1	15248	14929.1	14916.9	9263.02	11197.4	40743.9	107014	34733.8	98.5949	42574.1	43858.9	37812.2
sp|P20742|PZP_HUMAN	ASPAFLASQNTK	617.825	2	21.9036	648.331	1	y	6	79188.9	63264.2	10513.1	31495	67487.9	31237.5	22928.8	29796.2	37174.7	39441.8	5280.75	64368.6	15206.2	20490.4	3322.67	67916.2	11714.9	61632.1	10116.6	8126.88	18968.6	11674	211258	239807	84897.1	15062.8	15959.9	17965.9	16865.4	19056.7	19574.1	14093.6	10986.6	13554.4	50154.6	134004	46951.9	98.5845	52584.5	56949.9	48409.4
sp|P20742|PZP_HUMAN	ASPAFLASQNTK	617.825	2	21.9036	761.415	1	y	7	59614.1	49781.1	7962.32	24114.6	50611.7	26257.8	16853.9	21918.8	24277.6	29418.3	4172.21	58385.5	12862.2	15392.5	1996.18	48292.2	10141.2	42103.1	9459.16	6700.53	15608.9	9229.64	173603	193552	59553.4	13943.7	16060.5	13462.3	12934.1	16372.1	15362.7	15238.4	8835.43	12392.5	42271.3	93412.8	35878.5		35861.7	38670.2	35060.5
sp|P20742|PZP_HUMAN	ASPAFLASQNTK	617.825	2	21.9036	979.521	1	y	9	22294.1	19711.2	4269.54	11718.6	20511.3	11288.2	8007.39	10049.8	10418.1	12620.6	1975.04	19528	5892.31	6432.02	712.247	18042.4	4245.73	18836.7	4367.8	3299.21	7214.69	4890.16	54781.7	76951.6	27281.7	5803.13	6539.1	7253.27	5626.67	6735.74	6305.28	6089.86	4263.29	4500.85	17884.2	34448.5	15451.9		15803	16225.1	15221.3
sp|P20742|PZP_HUMAN	ASPAFLASQNTK	617.825	2	21.9036	1076.57	1	y	10	14057.3	12210.6	2846	7784.02	13477.8	6382.41	5939.71	5885.24	8878.91	9208.45		14188.7	4282.88	5624.36	762.445	13042.2	2142.73	12540.4	2353.04	2606.47	3918.81	2894.52	39702.2	44955.7	17206.8	3136.01	4647.06	4331.99	5675.77	4819.95	6170.83	4029.17	2047.88	3506.43	11914.7	23264.7	8886.27	85.4489	9665.2	12439.3	11042.3
sp|P20742|PZP_HUMAN	ASPAFLASQNTK	617.825	2	21.9036	658.356	1	b	7	11257.5	7686.24	3281.3	4987.59	11215.5	5996.68	2988.87	5187	4998.18	5316.17		9860.65	2735.41	2460.98	124.165	9204.48	2040.39	7136	2460.6	2395.81	2737.37	973.516	26907.4	29588.7	11482.1	3620.33	1900.51	3712.19	2716.15	3157.88	4021.63	3708.74	1630.15	1587.98	8943.15	17649.4	6934.97	1711.09	7506.82	6249.82	6457.05
sp|P20742|PZP_HUMAN	SGTHTLPVESGDMK	486.901	3	16.9932	666.276	1	y	6	81178.8	64485.8	8152.57	28712.6	70618.8	40605.4	16314.2	29110.8	40842	65248.9	5005.84	68135.5	15822.6	17226.5	1373.19	68621	12031	68523.5	10898.3	6863.95	14290.2	11817.6	230107	243726	66333.7	17007.9	22137.3	23595	24491.3	21586.3	26628.2	18004.2	9531.63	13198	58578.3	134154	51297.9	6471.15	51623.8	53794.2	50231.7
sp|P20742|PZP_HUMAN	SGTHTLPVESGDMK	486.901	3	16.9932	597.299	1	b	6	73243.1	57316.2	8701.99	24998.8	64186.7	27424.2	22693.6	23607	29490.4	48863	5183.71	51761.2	12098.5	14321.2		47775.6	11306.4	50888	16111.7		14931.4	9973.3	166081	174783	59239.6	13982.7	18671.8	17725.3	18645.9	19883.9	28996.4	16802.6	10041.2	19379.1	50879.1	101741	30408.1	8411.45	41855.7	39463.8	39925.3
sp|P20742|PZP_HUMAN	SGTHTLPVESGDMK	486.901	3	16.9932	537.234	1	y	5	48039.1	43006.6	6995.69	16927.9	47491.4	20078.1	12601	16948.5	27927.9	36861.9	3143.63	42762.6	11571.4	11390.5	1125.65	42960.2	9015.52	36866.3	8671.2	6055.56	9681.98	8306	144620	155287	51567.1	13398.3	14526.4	15313.1	12546.5	12257.7	15159.4	12531.4	6768.67	8867.01	41512.2	77069.1	27720	4046.26	31521	38685.5	29265.2
sp|P20742|PZP_HUMAN	SGTHTLPVESGDMK	486.901	3	16.9932	793.42	1	b	8	16885.5	13525.1	3240.56	7031.46	14516.8	6348.83	4635.46	6243.36	10439.1	13952.1	1597.93	11444.6	5158.13	3750.06	730.52	13863.6	4830.34	15133.1	3601.19	2907.98	4368.09	2848.43	44219.7	56918.4	14973.2	5058.63	5915.13	5227.94	6055.84	5199.78	5566.14	5512.79	2577.86	3339.08	12820.7	23255.3	8515.54	1058.18	11157.1	9219.05	11589
sp|P20742|PZP_HUMAN	SGTHTLPVESGDMK	486.901	3	16.9932	765.345	1	y	7	14189	10124.6	2855.77	5040.66	10384	5113.94	2845.16	5905.82	6352.93	10127.8	1886.38	9370.66	3417.06	4146.76		10473.6	2799.88	10549.8	2867.29		4662.67	3297.2	30421.1	28941.6	9941.45	3548.84	3610.34	4110.67	4638.95	3286.2	4412.31	3956.12	2535.23	3424.47	9911.99	20482.7	7274.83	1646.46	6038.55	7127.91	6062.26
sp|P20742|PZP_HUMAN	SGTHTLPVESGDMK	486.901	3	16.9932	694.352	1	b	7	13203.9	11706.5				5020.9	6709.24	5304.83	11695.5	7907.68	5547.27		6375.12				4881.7	13224.7			2438.34		36051.9	25349.3			7683.66									11990	5219.26		10943.6
sp|P20742|PZP_HUMAN	LPSNVVK	378.734	2	13.7358	643.377	1	y	6	169851	112623	21387.4	50712.8	117497	64523.9	39016.7	50740.3	75140.2	103148	8314.51	121933	22960.8	36680.9		129501	25538.2	114529	16026.4	12273	27940.1	18906.7	402611	475507	147747	30771.1	32527.2	28511.1	29288	34191.9	34860.6	35895.3	14978.3	25151.5	80268.2	246376	83233		89896.5	99626.1	93336.7
sp|P20742|PZP_HUMAN	LPSNVVK	378.734	2	13.7358	546.325	1	y	5	74394.3	49148.4	11135.2	25831.1	54204.7	27347.9	20750.8	28023.3	35142.8	41319.4	6554.92	55272.9	13974.4	19951.6	328.402	57029.7	11608.1	54111.8	11890.9	10886	10854.4	9895.3	163700	210175	66388.6	12954.2	13568.1	16035.3	15396.1	17275.7	14480.3	17187.6	7574.04	12776.8	33930.2	113145	32719.8		42634.6	48731.9	44993.9
sp|P20742|PZP_HUMAN	LPSNVVK	378.734	2	13.7358	459.293	1	y	4			912.202				3162.64	2388.58	7666.56	6983.82	1195.55	10634.9			68.4179		1985.8		1151.47	443.521	3105.5									5812.81	4272.21	1915.46		2111.76	3501.62			1798.68
sp|P20742|PZP_HUMAN	LPSNVVK	378.734	2	13.7358	511.287	1	b	5													571.166																1913.68				670.24		3413.63			284.348
sp|P20742|PZP_HUMAN	LPSNVVK	378.734	2	13.7358	412.219	1	b	4			1025.29										1962.5		990.411		1056.96									784.472	685.331	770.315		975.576			672.774	1478.12				639.21
sp|P20742|PZP_HUMAN	LPSNVVK	378.734	2	13.7358	322.192	2	y	6	139836	85248.7	10121.1	32202.3	92832.9	44668.5	21085.3	37497.3	55372.5	77950.8	4128.3	84974.1	15764.1	18919.4		89721.2	11640.1	86942.6	7570.22	7196.81	15603.6	11892.4	329662	372534	124127	18094.4	20404.7	17712.7	21127.6	18986	24366.8	20287.7	5484.22	12817	62649.8	188505	50355.3		71497.7	61983	60631.6
sp|P20742|PZP_HUMAN	QQNAQGGFSSTQDTVVALHALSR	805.739	3	37.1409	866.455	2	y	16	4913.02	4236.9	273.037	2956.89	5989.59	2367.3	2555.32	2767.64	3588.1	1166.66	743.731	3902.47	610.181	2229.4	1531.04	7325.15	730.02	4735.03	2328.53	2769.05		1100	14997.6	13533.9	3699.31	1507.01	1891.95	1036.88	1366.22	1671.08	1058	2564.96	1283.88	2210	6056.65	10371.9	3278.02	880.416	6076.82	2781.73	5120.09
sp|P20742|PZP_HUMAN	QQNAQGGFSSTQDTVVALHALSR	805.739	3	37.1409	923.476	2	y	18	28745.3	20464	5770.2	12628.1	27010.1	10917.7	10680.1	14294.1	16180.6	13186.6	144.542	19460.4	578.6	11143.4	1924.23	25280.1	6997.85	28918.4	7651.51	8923.66	6900.72	6091.42	103732	112519	35066.7	6268.94	8017.57	5615.7	6040.31	7841.43	8151.58	8079.16	4247.68	6662.74	24177.2	60143.8	15335.4	4414.48	20002.3	22552.1	21416.9
sp|P20742|PZP_HUMAN	QQNAQGGFSSTQDTVVALHALSR	805.739	3	37.1409	1066.64	1	y	10	13848	10963.4	3343.94	8739.18	12716.6	6994.64	4980.1	6551.77	8380.55	6672.66	291.386	11132		5324.09	1667.1	12381.8	3584.51	11527	3100.99	1740.91	4674.74	5078.43	33064.7	35618.6	14017.4	2760.55	3519.61	4301.26	3239.62	4134.81	4033.74	3328.95	3373.1	3742.9	12339.2	26577.9	10616.6	2085.98	8551.56	13529	10626.1
sp|P20742|PZP_HUMAN	QQNAQGGFSSTQDTVVALHALSR	805.739	3	37.1409	1181.66	1	y	11	17579.8	17466.5	4160.2	9071.44	19604.2	11012.8	8144.29	7825.37	11637.6	9817.45	341.679	14993.7		9290.64	2687.95	16133.3	4311.39	14256.7	6069.13	4298.38	7879.83	6892.03	48825.9	52255.1	18154.5	5625.19	6869.81	5856.8	7287.38	6019.88	6650.83	6086.03	3497.32	5468.48	13392	28433.7	12871.3	3352.76	15350.8	14088.9	11100.3
sp|P20742|PZP_HUMAN	QQNAQGGFSSTQDTVVALHALSR	805.739	3	37.1409	965.589	1	y	9	15496.5	13115.5	2765.25	7127.53	12587.7	5030.7	6208.86	5607.85	7445.84	6589.58	85.4517	10240.3	316.283	6168.04	1273.83	11595.9	3081.5	13420.9	3143.59	3343.4	4053.68	4786.47	37613.7	42223.4	16180.9	4606.28	3660.61	4390.68	5417.31	5675.07	4152.25	3297.84	2813.62	4356.05	11565.3	27178.2	9028.67	2117.61	11715.4	9975.42	9453
sp|P20742|PZP_HUMAN	QQNAQGGFSSTQDTVVALHALSR	805.739	3	37.1409	1309.72	1	y	12	9477.28	7209.6	2051.35	3151.12	7849.27	4599.51	2932.36	3490.82	4065.26	3318.33		6294.48		2667.77		8403.6	1289.57	6345.68	3048.48	2073.46	2717.11	1756.2	23092.5	22054.6	7724.88	2194.89		2109.55	2009.25	3263.84	2181.11	1855.27	1445.23	1845.4	6142.27	16250.8	5672.64	512.759	7705.65	6490.49	6141.37
sp|P20742|PZP_HUMAN	NELIPLIYLENPR	792.443	2	49.4517	1114.63	1	y	9	2643.81	137414	50487.7	145170	252826	150803	937.424	103830	165613	209642	12149.4	461418	65042.7	80215.2	5873.05	302256	88877.5	264176	48388.8	32848.9	89723.5	34010.9	808564	859011	282228	70027.4	51623.8	62717.5	71700.5	80727.9	111637	107123	45499.4	92215.9	234694	574849	175910	16921.4	143.681	238451	178621
sp|P20742|PZP_HUMAN	NELIPLIYLENPR	792.443	2	49.4517	1227.71	1	y	10		9322.52	4506.27	10361.9	15013.8	8409.18		7141.26	9332.61		870.2	24174.7	3346.05	6026.21	466.654	16850.4	5725.78	14079.9		1879.13	5122.28	2777.36	51273.7	49618.4		5159.18	3565.87		4824.91	6182.84	6356.78	7558.45	2859.1	5688.61	13955.4	34896.1	11075.1	2019.51		15493.5	11366.7
sp|P20742|PZP_HUMAN	NELIPLIYLENPR	792.443	2	49.4517	904.489	1	y	7	68.3919		2969.85				1565.48			13920.8	931.429		10031.8	6542.84	253.577		7083.91		2860.38	1509.26		5718.86				7135.56	3912.18	6329.4	6308.63	5845.24			3799.97					1395.12	337.146
sp|P20742|PZP_HUMAN	NELIPLIYLENPR	792.443	2	49.4517	1340.79	1	y	11	184.033						232.453				591.592				179.479																							1058.19	85.4399
sp|P20742|PZP_HUMAN	NELIPLIYLENPR	792.443	2	49.4517	1017.57	1	y	8											537.764		12564.7									2496.16						5726.11		6477.36			5482.27					1706.38	304.519
sp|P20742|PZP_HUMAN	NELIPLIYLENPR	792.443	2	49.4517	357.177	1	b	3		78992.2	29953.7	85051.8	149113	83702.1		60815.2	97465	119761	5759.8	253881	35006.2	38388.3	4272.17	176398	60993.9	158263	26254.6	16159.3	46889.1	27954.1	444011	497702	173047	48741.1	28041.3	32233.1	41998.6	44605.8	59664	51531.7	26467.6	43919.5	137210	329695	99294	11098	532.128	130044	112245
sp|P20742|PZP_HUMAN	LEAGINQLSFPLSSEPIQGSYR	802.748	3	46.5359	820.431	1	y	7	143158	96260.1	22511.4	48959.3	159007	63574.6	54663.7	67545.3	93066.6	107472	9843.22	223879	31930.4	33261.5		139265	42936.6	139359	21121.1	14377.2	25800.5	16718.4	356679	469100	120679	32790.9	44579.9	33518.9	29657.1	44880	58457.5	37317.2	14530.7	38877.4	125536	238399	97170.3	9506.12	81336.1	125702	110629
sp|P20742|PZP_HUMAN	LEAGINQLSFPLSSEPIQGSYR	802.748	3	46.5359	1123.54	1	y	10	27194.9	18543.9	8085.62	14336.7	27479.2	14086.1	13303	12744.7	19877.3	20663.3	3924.46	52313.4	5658.94	8089.06	1838.04	31334.5	11816.9	32686.9	8298.41	5936.15	7515.55	6444.59	87331	96249.1	30307.3	7566.77	12481.6	8800.86	8285.38	9854.56	15188.3	10829.3	4567.52	9195.04	23230.2	59448.6	22551.6	5008.75	15960.7	25488.1	23456.7
sp|P20742|PZP_HUMAN	LEAGINQLSFPLSSEPIQGSYR	802.748	3	46.5359	1036.51	1	y	9	19246.4	12173.2	5357.4	9672.28	20956.3	9846.65	11094.5	8797.63	13542.4	14332.8	2747.96	38156.4	5226.2	6688.27	649.239	18554.4	8337.43	17578.7	3744.23	2732.52	5534.3	4950.27	52045.6	70548.5	17598	4947.12	7947.34	6513.45	4348.61	8364.46	7355.96	6126.15	3370.76	7843.75	16767.5	30057.7	14112.9	3564.83	12598.4	17256.5	15784.5
sp|P20742|PZP_HUMAN	LEAGINQLSFPLSSEPIQGSYR	802.748	3	46.5359	1333.67	1	y	12	13870.1			6239.03	15496.5		6978.21					22540.2			143.423	27628.4						3532.92	43942.4												12683.9
sp|P20742|PZP_HUMAN	LEAGINQLSFPLSSEPIQGSYR	802.748	3	46.5359	1073.56	1	b	10	44823.3	22365.1	19507.8	14345.4	37390.2	17582.1	29385.3	17109.4	25661.4	33374.5	6258.76	59879.9	18598.1	22104.9	309.711	38969.2	17050.8	35732.3	10101.7	14735	12234.4	11402.2	72467.1	109288	39295.9	12408.3	13721.1	12062.8	13012.8	17763.8	15152.9	13568.4	6502.49	15152.9	29775.1	57274.1	26849.7	9434.55	24440.6	45859.6	26351.2
sp|P20742|PZP_HUMAN	LEAGINQLSFPLSSEPIQGSYR	802.748	3	46.5359	949.474	1	y	8	13056.1	10363.3		6795.57	11956.2	6860.63	6745.87	5089.64	8765.88	9026.56	2020.18	23365	2508.35			11135.9	6341.77	13766.4			2239.93		31049.6	38857.3	12482.5	7437.44	4252.98	3406.86	2842.8	4500.79	7013.45	5100.11		3488.4	10225.8	18151.3	8239.29	2254.68	7006.98	9162.45	9430.64
tr|B4E1Z4|B4E1Z4_HUMAN	ALFVSEEEKK	393.88	3	17.6849	749.368	1	y	6	191045	53995.8	136091	53118.3	82392.7	64367.4	84480.9	108376	33753.7	83989	17099.7	79671.1	21204.3	51985	36271.9	117143	27412.5	119979	62226.4	210736	28053.2	28325.4	71784.5	287880	146728	34756.2	34711.1	35327.3	34645.7	35773.8	39474.5	31231.2	23411.1	51514.3	159530	121643	79133.8	65409.8	72217.8	72180.4	108255
tr|B4E1Z4|B4E1Z4_HUMAN	ALFVSEEEKK	393.88	3	17.6849	498.256	2	y	8	315499	82436.1	263542	129747	106318	88609	164731	151321	38935.4	155863	18189.4	190932	32264.9	72940.6	49133.1	177765	40552.7	230571	86624	319863	43000.8	37455.4	99511.7	443202	235291	46963.6	64783.9	50420.6	46527.4	52306.5	48147.5	50714.9	37239.9	73676.1	251961	149749	121487	100076	105299	174056	175480
tr|B4E1Z4|B4E1Z4_HUMAN	ALFVSEEEKK	393.88	3	17.6849	848.436	1	y	7	26576.5	8344.56	19122.2	7690.3	11803.8	8818.37	11570.3	16897.5	5949.17	10916.8	3292.1	10983.8	3099.13	7004.37	5735.7	16002.9	5248.58	17860.2	7937.84	30724.7	5984.58	3909.45	11542.6	35868.5	20231.7	5647.84	6217.69	5711.81	6595.43	7117.75	5946.99	6028.77	5820.11	9141.05	24477.2	15143.3	12133.5	11309	10353.8	12459.8	16095.9
tr|B4E1Z4|B4E1Z4_HUMAN	ALFVSEEEKK	393.88	3	17.6849	424.722	2	y	7	21357	9595.78	14614.5	6960.14	8137.89	6992.9	9158.21	9486.06	4462.47	7617.97		7568.41	2174.4	4796.08		12445.3	5724.95	14151.3	8102.35	22595	3138.86	4204.43	7733.1	37559.4	13930.7	5143.15	5096.91	4467.04		3529.06	3934.83	5539.42	3559.51	8428.68	16925.5	12380.6	8665.81	6398.59	10180.8	9430.65	10839.7
tr|B4E1Z4|B4E1Z4_HUMAN	ALFVSEEEKK	393.88	3	17.6849	662.336	1	y	5					10628.5	4695.4	6056.03	8527.41	2494.44		1245.34		3874.45	7194.96	3856.32		2870.5					2773.33							3093.07		3106.11	2908.02		4267.07						6452.19
tr|B4E1Z4|B4E1Z4_HUMAN	ALFVSEEEKK	393.88	3	17.6849	533.293	1	y	4						3370.12											3227.93					1364.08				2039.51		2853.75	1645.93	3028.06						4960.93	7441.93
tr|B4E1Z4|B4E1Z4_HUMAN	EELLPAQDIK	578.316	2	28.7113	671.372	1	y	6	448817	210890	468226	160517	282688	256.422	420.842	762.229	294.834	378897	61848.8	295663	154732		222.196	395210	141179	475470	236555	601138		80969.3	243753	501412	549959	173685	304.094	175075	606.475	281.173	324.594	141835	577.108	205669	622108	420059	291379		77.4904	251.593	227284
tr|B4E1Z4|B4E1Z4_HUMAN	EELLPAQDIK	578.316	2	28.7113	784.456	1	y	7	46034.3	15617.8	44318.9	12349.3	24310.4	85.384	73.7617	98.5965		36766.7	6285.58	29509.7	17166.1	2936.58	777.717	39282.8	16439.8	45435.2	21504.6	51378.2	495.496	6434.6	22224.9	43705.5	48734.1	17894.3	170.665	13856.4	201.508	518.383	5806.59	14357.7	2093.26	17007	58140.7	38158	28411.7	573.8		85.4399	19390.2
tr|B4E1Z4|B4E1Z4_HUMAN	EELLPAQDIK	578.316	2	28.7113	897.54	1	y	8	29698.9	16046.2	29475.4	12129.5	22794.3	185.583	269.488	85.4399	216.008	22466.6	5361.84	23241	12546.4	184.024	85.3826	30783.1	9152.42	31235.1	17300.2		256.34	5865.66	16971.7	43398.9	37142.1	13655.5	184.047	11626		170.892	324.234	13371.5	197.196		38385.6	28905.5	21865.9		85.439		18050.6
tr|B4E1Z4|B4E1Z4_HUMAN	EELLPAQDIK	578.316	2	28.7113	653.35	1	b	6							1153.6		936.574					1494.9	232.125						660.851						1332.78		871.685		609.588		914.819					135.559	644.772	2311.98
tr|B4E1Z4|B4E1Z4_HUMAN	EELLPAQDIK	578.316	2	28.7113	1026.58	1	y	9							98.5965		98.6078																		170.76				316.753
tr|B4E1Z4|B4E1Z4_HUMAN	EELLPAQDIK	578.316	2	28.7113	372.177	1	b	3	70517.3	27683.1	67318.8	22006.5	40103.7			295.519		62582	9542.79	48922.1	19828.3	718.999	133.951	57553.4	12418.5	65123.6	34306.4	89847.8		11358.8	41062.6	71408.5	88025.3	23209.5		18800			1801.96	15905		29964.7	102494	65742.6	40435.4	397.44			30294.4
tr|B4E1Z4|B4E1Z4_HUMAN	STGSWSTLK[Frm]TQDQ	733.842	2	22.32	948.463	1	y	8	37337.9	54590.4	43372.5	52731.4	47056.1	41212.7	46454.8	39967	38550.2	40122	20147.9	38016.1	48161.1	37804.6	52942.7	40735.6	35812.5	49595.2	55114.4	56642	55321.5	44892.5	94029.1	82266.3	74318.9	29792.2	34949.6	39340.2	41600.8	38956.5	40690.7	35439.8	37138.4	68681	71552.4	62483.9	53788.5	74558.1	73301.6	67187	58590.4
tr|B4E1Z4|B4E1Z4_HUMAN	STGSWSTLK[Frm]TQDQ	733.842	2	22.32	861.431	1	y	7	13295.1	18805	16478.8	22280.3	20626.7	16650.4	19615.8	15490.8	14143.2	12102.2	9674.37	17056.2	19012.7	15943.5	22369	15019.3	16047.4	18721	24831.2	24437.7	22878.3	14702.3	34337.6	33070.5	29804.2	9465.79	15192.6	14801.1	16427.3	17219.1	16115.6	17021.9	14811.7	25798.7	28112.9	24688.6	18506.9	28685.6	27272.5	24166.2	21111.4
tr|B4E1Z4|B4E1Z4_HUMAN	STGSWSTLK[Frm]TQDQ	733.842	2	22.32	1134.54	1	y	9	12109.8	18677.8	12272.5	12691.4	12440.9	13775.6	14213.4	11447.5	13384.8	12356	5515.79	15479.3	14450.9	13711.9	16673.6	12456.7	9999.03	15890.4	19338.1	18736.7	19939.3	14360.4	25652	24485.6	22754.8	10341.9	10932.4	12298	12137.5	14303.1	13436.2	10830.6	11297.8	22447.6	20629.7	17791.1	18543	20500.2	20556.4	18896.6	18632.3
tr|B4E1Z4|B4E1Z4_HUMAN	STGSWSTLK[Frm]TQDQ	733.842	2	22.32	760.384	1	y	6	9026.05	12297.3	11502.3	16522.6	12655.1	11370.4	13927.4	9889.28	10708.3	12316.1	5246.26	12711.5	14759.8	12305.9	16228.8	10429.4	11924.8	13599.3	16617.3	18291.3	15251.8	17295	25725.7	23847.3	21591.6	10463.8	11499.6	11000.4	11581.3	13209.3	12417.8	12512.1	11138.2	19180.9	19159.6	15764.6	17200.2	21173.5	19370.2	18150	16953.7
tr|B4E1Z4|B4E1Z4_HUMAN	STGSWSTLK[Frm]TQDQ	733.842	2	22.32	1278.6	1	y	11	6701.06	7216.34	7605.62	7838.86	8274.81	7131.35	8456.47	5166.39	9334.49	5641.42	4109.87	7924.46	7498.5	7003.76	7312.26	6174.1	8778.16	7178.91	6549.5	7835.9	9921.72	9830.49	14888.7	13684	9792.14	4070.44	6225.62	8117.71	10671.8	5098.44	9803.49	6489.08	7583.93	9981.6	9919.45	9356.62	7392.3	12147.6	12150.4	11375.9	10288.9
tr|B4E1Z4|B4E1Z4_HUMAN	STGSWSTLK[Frm]TQDQ	733.842	2	22.32	1221.57	1	y	10	3200.99	3795.62	2648.02	4548.64	3432.74	3260.83	3940.4	2015.87	3511.59	2710.26		2558.48	4586.54	2812.47	3200.93	3385.73	3171.43	3424.39	5334.16	4843.08	4220.57	2993.18	6638.1	6045.13	5004.03	1775.5	2708.37	3226.68	2808.05	4234.41	3462.5	3315.95	2235.73	5263.73	5522.06	3932.66	6295.79	5943.61	5735.71	5906.83	3266.07
tr|B4E1Z4|B4E1Z4_HUMAN	PQGSC[CAM]SLEGVEIK	702.345	2	25.5	1178.57	1	y	11	32003.5	13043.3	21752.4	12804	7208.29	4122.62	17383	17155.7	797.92	21847.8		9223.86	5993.64	11012	8353.37	21447.4	8311.03	6312.36	12578.3	31440.7	8371.26	6358.08	12081.7	52591.4	20583.9	7095.17	10678.7	9677.13	8521.08	7939.48	9604.82	6552.55	3515.96	3639.11	11351.4	14944.4	10141.8	13540.7	11802.8	14070.9	18533
tr|B4E1Z4|B4E1Z4_HUMAN	PQGSC[CAM]SLEGVEIK	702.345	2	25.5	1144.49	1	b	11	9105.77	4015.31	7015.05	3153.68	2617.76	794.821	4206.44	5032.11		6350.1	261.95	4385.81	2008.33	4034.38	3615.93	7135.66	3535.54	2184.9	4304	9258.27	3844.55	1573.95	3756.2	11883.7	5783.7	3078.99	4358.38	3768.34	4136.56	4454.47	3265.87	2416.02	1442.6	1447.01	4012.5	6099.96	2273.52	4371.1	3001.5	4416.88	5093.82
tr|B4E1Z4|B4E1Z4_HUMAN	PQGSC[CAM]SLEGVEIK	702.345	2	25.5	874.488	1	y	8	5609.99	2856.8	4577.07	2642.89	1442.53	728.802	3978.96	2607.53	67.1381	4613.85		2117.39	863.951	1539.47	1506.04	2966.39	2155.42	1859.33	1469.41	5647.17	1602.13	1720.51	2152.25	8063.47	3795.04	2291.84	2964.51	2241.35	1700.64	2414.05	1774.24	930.267		683.868	2233.3	2352.96	1820	1923.68	1968.44	1595.78	2553.46
tr|B4E1Z4|B4E1Z4_HUMAN	PQGSC[CAM]SLEGVEIK	702.345	2	25.5	1034.52	1	y	9	5853.14	2466.37	4985.44	1741.2	1524.06	1281.68	3449.86	2337.88		3442.79	941.099	2494.64	1469.69	2317.8	1358.14	3855.81	1825.54	1280.88		4460.34	711.943		1869.57	6550.13	4321.11	2469.3	2911.44	2547.82	1286.31	2243.51	1362.31	1522.91	283.383	1205.54	1761.8	3656.03	1129.6	1402.67	1246.68	2405.63
tr|B4E1Z4|B4E1Z4_HUMAN	PQGSC[CAM]SLEGVEIK	702.345	2	25.5	1015.45	1	b	10	4532.49	2290.7	3750.4	2189.49	1592.09		2523.81	3193.85	529.723	4549.76		1895.68		2365.93	1244.05	3092.88	2247.3	1436.71	2077.89	4631.27	1521.97	1755.71	2524.74	4722.82	4709.08	2569.91	2297.18	2962.73	1942.71	3424.57	1827.6	2228.78	735.423			2803.18	1128.73	2425.18	2493.85	1974.59	4188.06
tr|B4E1Z4|B4E1Z4_HUMAN	PQGSC[CAM]SLEGVEIK	702.345	2	25.5	1121.55	1	y	10	5227.84	1393.47	3308.67	898.375	1836.99	1116.63	2949.66	1919.27		5411.62	282.538	4476.99	5042.19	1735.27	1181.94	3222.45	2202.85	1416.69	2142.68	4504.24	2234.6	3396.76	3483.31	6433.36	5587.75	2478.17	2770.83	3606.9	3992.75	2620.57	2957.55	3241.94	2374.45	443.117	1767.53	3324.54	2330.7	2278.45	1846.74	1864.14	2900.2
tr|B4E1Z4|B4E1Z4_HUMAN	C[CAM]LVNLIEK	494.778	2	34.0544	715.435	1	y	6	195439	57340.6	124543	47655.8	69691.6	64515.5	69717.4	90715	32183.7	70504.8	14580.4	79789.7	21255.4	38952.4	35536.9	108483	29113.5	98041.4	51391.9	186871	26515.3	24970.8	60951.1	262688	118795	28961.8	30379.1	30652	30587.7	26856.1	26495.9	37775.2	27167.9	45729.2	132867	100645	73077.5	67541.6	62980.7	60004.1	86529.2
tr|B4E1Z4|B4E1Z4_HUMAN	C[CAM]LVNLIEK	494.778	2	34.0544	616.366	1	y	5	60599.1	20918.4	37262.9	16009.7	20550	17909.4	20951.5	30281.3	9812.15	20409.9	6996.18	22945.3	8474.57	11704.1	12239.2	32603.6	9960.78	35579.4	17193.7	57876.8	11418.2	10405.4	19186.3	80922.2	43772.5	9263.01	9100.67	10241.5	13526.2	11146.1	10701	15450.7	9747.29	14669.9	46854.8	39517.1	24372.4	18173.3	21397.2	19216.8	29150.9
tr|B4E1Z4|B4E1Z4_HUMAN	C[CAM]LVNLIEK	494.778	2	34.0544	828.519	1	y	7	20207.8	7833.98	12480.3	5397.55	7078.38	7225.59	8704.9	9246.66	4545.55	8078.91	1873.25	7813.94	3061.66	2944.52	3607.52	10185.5	3944.93	11568.6	5741.76	17158.5	3603.61	4005.46	7242.19	22813.3	14755.8	3778.06	3196.78	3530.3	3506.58	2594.51	3047.61	4553.01	3587.79	4805.08	14808.3	9754.48	8894.41	6271.73	7776.14	6935.92	10506.2
tr|B4E1Z4|B4E1Z4_HUMAN	C[CAM]LVNLIEK	494.778	2	34.0544	502.324	1	y	4	11962.6	5406.56	8370.17	3697.51	5492.69	5247.04	4802.09	5248.94	2808.48	5018.57	1109.51		1835.48	3120.38	2421.08	8290.48	2143.78	9242.43	4253.32		3027.45	2877.27	3502.04	15803.3	8891.54	2237.48	1605.74	2730.9	2123.76	2957.04	3980.62	2273.58			9351.25	8134.3	4895.75	4509.48	4925.78	5373.62	6263.33
tr|B4E1Z4|B4E1Z4_HUMAN	C[CAM]LVNLIEK	494.778	2	34.0544	600.317	1	b	5		3327.44	10161.8	6895.5	4955.27		6970.99	9381.15	3778.48			7373.98	4413.52	4854.67		10264.4	5096.56	10726.1	4563.46			2882.31	4318.34	12656	7524.94	3285.52		3813.67	4100.15		3074.29		4129.5	3478.25		6158.95	5348.12	10221.7	4548.72	6364.85	11000.3
tr|B4E1Z4|B4E1Z4_HUMAN	C[CAM]LVNLIEK	494.778	2	34.0544	842.444	1	b	7											1225.66		1286.57																		1551.8
tr|B4E1Z4|B4E1Z4_HUMAN	VKDISEVVTPR	414.907	3	20.325	472.288	1	y	4	104528	29019.8	83472.6	24416.3	41924.7	32235.7	36273.6	62261.7	15506.6	25199.6	7756.32	39281.5		35762.4	19750.6	61145.3	14136.2	63498.3	35731.7	119273	17563.5	22976.5	40087.8	170596	70172.7	13566.1	14292.7	14704.1	13613.5	14828.5	15185	18405.6	12300.6	29541.1	90049.2	58195.8	39325.2	32330.8	45376.6	45198.3	56549.1
tr|B4E1Z4|B4E1Z4_HUMAN	VKDISEVVTPR	414.907	3	20.325	672.356	1	b	6	41119.3	12740.7	34914	10968.5	19596.7	12965.3	19660.4	27107.5	8633.82	16154.9	4197.62	18981.7	3812.66	14484.1	12723.9	21911.6	6438.18	28881.4	16618.3	50036.8	9539.31	7493.56	19025.6	69049.9	34298	8253.18	7148.56	8324.81	6391.61	8611.01	6553.01	8880.95	7211.06	17413.3	32653.9	26331.4	18664.3	15525.3	21933.2	17085.7	28135
tr|B4E1Z4|B4E1Z4_HUMAN	VKDISEVVTPR	414.907	3	20.325	771.425	1	b	7	29466.3	9101.76	21441.3	8134.49	12170.2	9979.33	10406.5	16301.6	6280.04	7466.79	2533.81	10409.1		8087.35	5705.16	18119.1	4063.12	18350.4	11424	28969.6	5343.19	5874.07	12467.1	39844.4	20399.2	3860.09	5520.61	6717.83	4197.35	4940.87	4929.59	4718.16	4268.18	9855.79	23213.7	16689.8	10733.8	10704.6	13613.2	11472.2	17099.8
tr|B4E1Z4|B4E1Z4_HUMAN	VKDISEVVTPR	414.907	3	20.325	571.356	1	y	5	21319.8	6050.37	15275.2	6294.39	8589.4	7902.43	8204.88	11316.3	3354.7	7958.9	1556.18	11619.8	2320.19	8180.45	4503.26	13451.5	4815.23	14142.9	10262.9	20465.1	4022.39	3253.26	9321.69	29727	13288.8	2730.43	3637.44	2620.88	6263.38	3747.75	3520.5	4785.36	2544.07	5964.21	14615.6	12140.4	9466.52	6998.16	8989.09	8502.43	13433.7
tr|B4E1Z4|B4E1Z4_HUMAN	VKDISEVVTPR	414.907	3	20.325	543.314	1	b	5	7711.14	1406.44				2898.68		3685.62	1774.09	2597.11	1906.97	4209.01	2103.21	2798.26		4414.11	2930.09	5078.08	2166.89		1180.14				4349.9	552.987		3000.19		2761.54	1831.08	2016.12	1876.66	3395.16					3349.58	3151.64	3912.98
tr|B4E1Z4|B4E1Z4_HUMAN	VKDISEVVTPR	414.907	3	20.325	456.282	1	b	4							2869.86		980.503		367.955	1830.27	356.76		1186.09		423.129		1566.68		1036.93	839.296				1242.3	900.665	814.364	1169.14	490.835	1362.39	860.783	591.335			2057.29
sp|P04264|K2C1_HUMAN	LNDLEDALQQAK	679.352	2	33.2939	902.458	1	y	8	34850.3	50671.4	86443.2	68139.9	99340	58535	259664	30831.6	113628	137701	42893.7	147065	274350	182412	49293.7	108577	192044	46505.3	70927.3	41868.2	170957	104362	73182.3	47586.1	116136	96502.7	123229	101209	121953	126930	114348	121808	89912.1	139688	140738	39775.4	31486.7	154768	36655.6	85632.3	38417.4
sp|P04264|K2C1_HUMAN	LNDLEDALQQAK	679.352	2	33.2939	1130.57	1	y	10	23881.4	31120	55121.5	38323.3	58817.1	33209.4	169208	15553.9	74497.9	82841.6	24573.1	91859.4	168444	104676	29039	55137.9	111020	26837	41586.7	23565.1	107935	63479	36526.3	26692.3	72190.2	56609.2	64985	62850.5	69463.4	71659.5	66988.7	67742.6	49661.3	78421.5	84434.9	23794.3	17953.1	85219.8	20802.2	49517.4	19006
sp|P04264|K2C1_HUMAN	LNDLEDALQQAK	679.352	2	33.2939	773.415	1	y	7	24512.2	33328.2	68858.3	44658	72737.3	45368.4	192538	20203.5	87071.8	100579	28491.1	111337	203361	123763	39763.3	83188.6	139859	31568.1	46654.4	29858.2	126261	79379.1	48333.7	33659.6	83464.2	65010.9	79913.1	83199.3	89718.2	92785.8	83860	94336.5	61422.3	88870.1	102103	26004.1	18533.4	103712	27395.6	55642.9	21314
sp|P04264|K2C1_HUMAN	LNDLEDALQQAK	679.352	2	33.2939	1015.54	1	y	9	11857.4	13850.8	29222.8	17204.8	28108.6	17012.6	78711.2	9577.04	34090.2	39192.7	11979.7	41326.4	83005.3	49829.4	17240.8	29762.3	54801.8	15833.7	21635.5	12856.3	53912	36182.9	18860.9	12945.2	35668.8	28438.7	33736.4	34631.6	32591.6	39243.3	33260.5	32882.5	27278.2	37285.3	39408.3	13096.3	10958.5	43666.1	10604.5	26177.4	11613.5
sp|P04264|K2C1_HUMAN	LNDLEDALQQAK	679.352	2	33.2939	1244.61	1	y	11	3670.54	5628.58	10875.1	8169.91	12197.4	6676.97	31186.4	4158.67	14122.4	14946.2	3760.3	15218.1	27767.8	20943.3	6874.78	10123.7	20491.3	5363.21	8986.15	4797.87	15913.8	11455.5	8163.22	5419.41	15718.8	12329.4	12793.6	13102.1	12512	13778.7	13706.3	13175	10630.6	14419.1	13399.2	7263.1	4061.07	16493.4	4505.35	9658.71	3622.09
sp|P04264|K2C1_HUMAN	LNDLEDALQQAK	679.352	2	33.2939	884.436	1	b	8	5078.17	7465.86	13220.2	9714.78	13739.9	8419.68	33556.7	4348.72	17038.3	18331.1	5381.24	19769.5	40354.3	23462.9	8001.41	13265.5	23884.8	7043.52	11285	7493.5	23858.3	14144.5	10238.5	9071.11	14714.9	13023	17572.1	14921.9	16106.9	14607.9	15929.2	18978.2	11960.6	17366.8	17171.3	5627.65	6283.51	18126.6	8379.98	12477.4	4421.79
sp|P04264|K2C1_HUMAN	SLNNQFASFIDK	692.349	2	40.6948	827.43	1	y	7	31506	32328	64723.4	49039.4	67976.6	36067.9	208576	17430.2	101153	98023.5	23749.3	108347	176109	124934	42589.7	67986.9	117518	39413.5	44924	33403.1	131318	68072	48511.3	33263	93188.7	62551.5	79605.5	91505	88391.5	89117.2	86076.5	57170.8	62476.7	101938	92092.9	27575.3	23118.9	111823	28036.8	60887.4	27681.7
sp|P04264|K2C1_HUMAN	SLNNQFASFIDK	692.349	2	40.6948	1183.57	1	y	10	16806	20710.1	38058.9	27705.2	34176.3	20674.7	100090	12144.9	44381.9	51010.3	14411.3	56201.1	87183.8	65819.4	26327.6	37885.7	59221	21245.2	24577.5	20212.7	64041.6	38015.3	28876.1	20701	56460.2	41155.4	45140.7	42462.3	41699.1	44592.1	41129.5	31650.7	35031.1	52500.1	53257.6	18389	16243	56078.2	13789.4	32512	16796
sp|P04264|K2C1_HUMAN	SLNNQFASFIDK	692.349	2	40.6948	1069.53	1	y	9	11544.1	15851	23898.8	19090.6	24040.1	16092.1	71929.5	11735	37838.7	33370.6	11021.4	44201.8	66268.9	49451.7	13315.2	25645.8	49684.6	16313.3	15579.6	17572.5	42845.5	25264.3	20245.4	13124.7	34805.6	24147.1	28005.3	24842.5	30958.1	30242.1	35622.9	27505.2	24793.3	40877.8	34812.9	10307.3	9696.4	41629	12058.4	27271.5	9074.36
sp|P04264|K2C1_HUMAN	SLNNQFASFIDK	692.349	2	40.6948	955.488	1	y	8	11222.1	12796	26057.1	17211.2	20468.2	18575.8	55332.9	12393.5	31418.6	32407	8940.97	33583.2	53315.7	38590.5	11873.8	27100.6	40026.7	14297	13975.9	22224.4	35129.4	22089.7	21283.5	18158.1	26300.1	22597.9	23826	25002.7	27680	31325.3	29744.9	20985.7	18731.7	30798.6	33012.1	17372.9	11967.3	33324.6	15012.3	20588.5	12231.8
sp|P04264|K2C1_HUMAN	SLNNQFASFIDK	692.349	2	40.6948	704.336	1	b	6	3023.02	3806.58		2744.93	5068.95	2628.25	9024.91	964.965	7880.34	6350.68	1423.59	6078.94	10168	10131.3		5005.39	9394.78	3264.17		1704.03	8740.82	8039.95	2761.45	2294.99	5562.57		6574.79	4770.67	7685.64	8161.12	5798.63	3265.13	6890.95	7375.2	5344.11	2752.02	3411.23	7062.29		5613.82	3297.15
sp|P04264|K2C1_HUMAN	SLNNQFASFIDK	692.349	2	40.6948	775.373	1	b	7	2423.85	3021.56	3153.99		2900.73	1431.56		262.141		7139.59	2125.01		11091.3			2830.74		2036.56		1000.18	7737.64	2326.61				3565.36		5549.09			4895.44	3223.71	4521.77	4808.38	3948.9	1180.9	2158.33			3455.22	1004.93
sp|P04264|K2C1_HUMAN	TLLEGEESR	517.262	2	13.457	819.384	1	y	7	977.419		67.1652		775.053	282.519	194.943	98.5835	183.918		85.4517	1442.34	1401.54	1353.17	204.159		1060.52	51.321		85.2595		186.47	305.765	351.134	838.41	543.731	981.685		184.048	98.5845	1197.9	585.637	313.641		179.336	398.296	51.3538	120.959			1486.22
sp|P04264|K2C1_HUMAN	TLLEGEESR	517.262	2	13.457	706.3	1	y	6	492.021	277.231	157.09	247.043	1029.07	938.539			211.491	2049.92	255.081	2576.1	5236.67	1553.4	589.257	684.688	2736.35		170.683	1440.75	1009.75	254.724		1858.37	355.269	977.13	2662	1465.61	1846.38	490.19	3134.04		1561.18	351.944	591.236	295.698		976.867	767.984	300.32	2131.29
sp|P04264|K2C1_HUMAN	TLLEGEESR	517.262	2	13.457	577.258	1	y	5	1767.46	292.104	223.295	153.284	75.4396		84.8724	85.3306		411.068	74.863	419.31			823.497	155.716	495.105	86.3486	376.741		281.943	450.03	405.386	2566.86		787.917		295.113	489.19	760.402	369	83.4667			1402.39	85.3826	47.5939	1069.05	2025.11
sp|P04264|K2C1_HUMAN	TLLEGEESR	517.262	2	13.457	520.236	1	y	4	396.084		610.394	77.4763	1091.21		196.222			3956.82	98.5281	3122.09	4997.36	3027.56	1252.35		1919		749.55	441.314	384.008	2297.64	741.562	714.29	261.908	970.857	1727.53	1872.19	465.497	2674.74	1604.88		255.251		322.316	67.0585			549.847	337.4
sp|P04264|K2C1_HUMAN	TLLEGEESR	517.262	2	13.457	932.468	1	y	8	826.974	161.065				85.3826		98.5965	4539.72				909.874	212.185	85.9348	197.113	279.341	362.079	116.983		249.078	398.112	371.541	79.3176	181.29		148.7				354.618	337.88	4815.94	170.632			37.0035		144.451	144.561	150.66
sp|P04264|K2C1_HUMAN	TLLEGEESR	517.262	2	13.457	772.372	1	b	7	525.221			56.6954					98.5845	757.877					192.098	183.688		102.74		591.453	293.585	124.486	145.377	288.137	193.38			281.622	762.445			174.846		269.164	103.122	85.3375	145.166	197.181	95.0789	176.999
sp|P04264|K2C1_HUMAN	SLDLDSIIAEVK	651.861	2	48.9387	1102.6	1	y	10	72657.5	46359.1	201726	96535	162803	74572.2	372038	44259.4	160209	135603	98128.3	207924	322806	197069	60472.5	118185	219454	86720.5	82952	59607.7	199567	144741	104448	58288.6	148645	285825	208752	132929	183213	154109	207604	245082	126541	241854	212109	41346	28178.4	194696	34849.2	90174.6	56732.4
sp|P04264|K2C1_HUMAN	SLDLDSIIAEVK	651.861	2	48.9387	874.488	1	y	8	46628.9	30030.4	136263	59520.8	101849	46925.7	241002	27998.7	111472	83298.6	60471.5	134052	218200	122302	42311.8	77734.8	146751	55235.6	58263.7	35005.4	133401	90975.2	72443.3	37443.1	96025.4	167869	141224	87459	117976	98252.7	142467	159508	75695.6	165544	135412	26408.7	16229.9	129445	22299.7	60058.7	36837.6
sp|P04264|K2C1_HUMAN	SLDLDSIIAEVK	651.861	2	48.9387	987.572	1	y	9	17713.5	13218	58346.4	29760.6	43365.6	24799.7	104489	13524.9	46179.2	40528.7	24423.3	60597.5	83257.8	53886.5	18183.1	33160.2	56983.1	24624.1	24073.2	18015.4	58196.3	40942.5	29071.4	18357.7	35052.8	75917.2	62146.6	36504.9	56511.4	42370.7	64608.5	74205.3	28741.9	69008.1	56342.4	12761.2	10863.5	54775	9332.97	25790.5	18657.4
sp|P04264|K2C1_HUMAN	SLDLDSIIAEVK	651.861	2	48.9387	759.461	1	y	7	20594	14186.8	54436	27868.2	48250.2	22889.6	99712.6	12619.3	46149.7	40487.2	29814.7	58927.4	101999	53499.8	17663.6	33896.9	61904.2	27230.8	23669.7	16915.8	61811.3	36383.1	28924.6	14792	39257.6	78881.9	65509.1	37463.4	59733.5	48724.5	65727.1	67646.1	35720.3	68963.5	57563.3	13526.8	8664.11	61823.7	10487.3	24380.6	13654.5
sp|P04264|K2C1_HUMAN	SLDLDSIIAEVK	651.861	2	48.9387	672.429	1	y	6	5657.07	5255.68	17195.8	6520.16	14698.5	7462.84	33166.2	3895.2	12864.3	11175.2	7047.23	16159.6	27496.5	15202.9	5589.63	10834.4	17606.8	7101.25	9776.48	4986.56	17930.7	10405.1	8112.14	6357.62	12684.5	25262.2	18922.4	13795.4	12908.6	12548.1	18246.9	21783.1	8157.45	23613	19710.5	3576.98	3037.96	17263	4379.57	7010.75	4411.56
sp|P04264|K2C1_HUMAN	SLDLDSIIAEVK	651.861	2	48.9387	857.461	1	b	8	5126.16	3799.57		6227.77		5089.26	17756.7		9726.02		5360.75	14369.3	17860.9	9228.46	4199.74	9732.26			5707.62	3450.43	11348.7		5964.27	3270.23	10149.2	18494.1					11899.4	13108.1				2168.56				5345.98
sp|P04264|K2C1_HUMAN	WELLQQVDTSTR	738.378	2	39.4585	934.459	1	y	8	19558.5	35450.5	57959.9	41805.2	55388.6	36039.1	147078	19073.7	77660	89615.3	23349	86339.4	160117	122493	25337.5	49319.9	91246.3	30168.1	44983.4	28336.7	29762.1	92214.5	39527.7	27715.1	67505.8	69193.3	78814.4	77772.7	83304.5	81068.3	83800.2	42051.3	59462.4	78970.5	107457	28248.4	19152.3	98896.6	29649.5	46062.2	25422
sp|P04264|K2C1_HUMAN	WELLQQVDTSTR	738.378	2	39.4585	1160.63	1	y	10	15583	19261.2	35528.6	29879.7	35518.9	25846.9	93378.4	10895.2	50977.3	60813.3	13383.8	52521.6	102042	78103.8	18706.5	35288.9	60746	19746.9	25675.9	18246.8	20987.1	52232.5	27724.1	18803	46610.2	45476.6	54036	50205.9	51312.4	48526.2	47138.8	26873.6	34577.5	47382.8	60591.3	16615.1	12600.9	67217	20942.4	32551.6	16216
sp|P04264|K2C1_HUMAN	WELLQQVDTSTR	738.378	2	39.4585	1047.54	1	y	9	13514.5	20354.8	35083.7	30166	38994.7	26731.8	90211.9	10942.5	50001.5	63152.6	11898.6	57055.5	110584	77033.1	19158.5	32031.2	59008.5	21903.7	23010.2	20656.4	19322.9	53747.2	24173.5	18518.9	45503.8	42436.4	48585.3	47377.9	50555.2	52878.9	48787.9	28023.5	34508	43382.5	66501.5	19558	13336.2	72122.4	17547.7	31121.3	15358.3
sp|P04264|K2C1_HUMAN	WELLQQVDTSTR	738.378	2	39.4585	806.4	1	y	7	12461.6	19609.7	39808.4	27283	36261.5	24761.9	94548.7	12341	47624.5	54441.5	12002.6	46554.1	100557	74731.8	16240.4	33937.6	52365.2	20898	27021.5	19467.6	20118.6	41372.9	30237.2	19971.7	43639.4	37123.1	48697.6	42986	42099.5	49997	53138.3	28096.5	31602.3	48324.6	62688.6	19318.9	16655.8	61984.8	19935.6	31488.7	17078.8
sp|P04264|K2C1_HUMAN	WELLQQVDTSTR	738.378	2	39.4585	1289.67	1	y	11	2297.27	5001.21	7774.42	7228.64	8387.15	6477.11	19920.5	3329.3	12087.7	11859.9	3776.11	11923	21087.5	15488.3	4158.95	7678.85	13504.4	5135.47	6413.63	3547.92	5474.71	12026.4	5811.76	5556.97	9817.89	9128.72	12973.6	9595.75	9804.94	11576.6	11511.5	5452.9	9638.36	12020	12811	4523.76	3196.91	14378.6	4194.26	8592.34	3616.52
sp|P04264|K2C1_HUMAN	WELLQQVDTSTR	738.378	2	39.4585	798.414	1	b	6	3542.87	5904.63	7552.11	6058.99	5810	6183.29	13372.3	5321.96	6558.26	8497.57	3901.92	6201.21	11321.8	10441.6	6446.56	5221.28	9197.03	7318.69	5604.7	5634.45	4667.83	6014.2	6518.42	4602.33	7793.39	5289.44	5849.9	6069.32	7598.91	6916.77	6710.1		5354.05	8184.43	7477.27	3071.32	5068.16	8331.08	5112.61	7619.22	7823.58
sp|P04264|K2C1_HUMAN	SKAEAESLYQSK	447.561	3	11.7894	525.267	1	y	4	30770	35989.8	58728.7	60902.5	79618	51005.7	206079	31407.9	78996	56723.3	32348.6	87646.5	1078.42	105639	49215.8	83806	59563	39717.8	52492.9	41694.8	104697	77498.5	63254	1356.04	95752.8	48604.2	68781.1	52831.7	63762.5	70363.5	91612.1	70936.3	58478	108722	122739				607.256	69212.2	29498.3
sp|P04264|K2C1_HUMAN	SKAEAESLYQSK	447.561	3	11.7894	725.383	1	y	6	6742.55	9222.95	17741	14765.4	20570.9		56334.8	7054.67	18763.6	17092.2	8233.22	15996.6	2527.15	29063.9	10961	17906.6	17616.8	10837.1	14608.6	8103.2	28970.1	11935.1	10751.6	3920.65	28524.3	11968.3	14652.9	15136.3	13420.5	16998.3	17165.7	16998.3	12862.8	24670.6	28185.3	290.615	5616.7	3073.24	1532.15	16269.6	8684.18
sp|P04264|K2C1_HUMAN	SKAEAESLYQSK	447.561	3	11.7894	703.326	1	b	7
sp|P04264|K2C1_HUMAN	SKAEAESLYQSK	447.561	3	11.7894	638.351	1	y	5	4710.05	6795.99	10076.1	7981.41	10713.8	6985.97	37528.8	3498.64	12515.3	11466.5	5191.88	10345.3		15586.6	7011.62	12538.8	11685.8	6560.56	6378.82	6264.08	17314.4	11211.6	6392.61	328.809	15347.4	8880.35	9265.25	8864.7	10009	9883	9913.21	9890.41	9158.01	15146.2	14438.5		5204.38			10135.1	5974.05
sp|P04264|K2C1_HUMAN	SKAEAESLYQSK	447.561	3	11.7894	487.251	1	b	5	4795.23	6827.35	9481.38	8536	11270.7	7170.84	27630.4	6641.11	14418.3	7387.88	4669.79	12141.7	959.21	14814.1	8677.09	11158.6	9536.44	7289.71	9225.58	7709.22	15245.1		9692.71	1646.74	12307.4	8056.19	12245.4	10482.7	8400.08	11316.4	14756.9	9567.9	6210.55	14963	15654.9	1190.26	6665.87	711.552	1335.4	12130.9	6152.7
sp|P04264|K2C1_HUMAN	SKAEAESLYQSK	447.561	3	11.7894	616.294	1	b	6	4814.47	5731.03	12813.3	10271	12024.9		26524.9	3412.96	16928.6	11110.5	7441.16	9897.94		19599.5		11147.4	17770.9	10278.6	8700.15	6157.17			11821.9	2331.47	16784.5	14794.7	15410.6	14895.4	13326	13803.6	12529.8	12364.2	15417.4	15161.1	19092.1	211.609		1193.56	1789.54	12885.6	7603.84
sp|P08519|APOA_HUMAN	NPDAVAAPYC[CAM]YTR	749.343	2	24.4301	1001.45	1	y	8	981831	5491.45	154950	70583.7	272994	5190.59	906212	14208.4	8650.61	538030	44372.8	874014	447530	141490	34445.7	126902	206172	5587.7	28637	7234.83	12552.5	156291	82303.1	363739	122126	168119	179349	183386	193663	186486	176548	14294.1	99488.4	17188.6	206084	3080.47	83287.7	4528.23	5606.79	343359	1927.78
sp|P08519|APOA_HUMAN	NPDAVAAPYC[CAM]YTR	749.343	2	24.4301	859.377	1	y	6	948378	5113.55	142087	61746	254601	4925.36	888261	9518.88	7022.29	540031	47024.8	888412	414987	138453	33769.2	125877	194523	5722.5	26974.2	6794.43	16872.2	159511	86858.1	363162	104753	162580	178385	177385	184775	194456	185910	13407.3	93697.8	17586.5	210371	3324.44	82570.8	2314.99	4561.99	306784	52.2005
sp|P08519|APOA_HUMAN	NPDAVAAPYC[CAM]YTR	749.343	2	24.4301	930.414	1	y	7	581874	4195.89	89211.3	43433.9	168549	3236.55	545254	7061.25	5060.17	330097	34917.8	531709	262516	83720.3	24344.4	71762.8	125479	4205.75	16795.2	4313.73	9578.13	88057.6	48417.2	227099	71268	91599	111286	106929	111927	116235	109039	9382.71	56027.2	10234.9	119357	1491.13	44876.4	2887.41	3258.04	185863	672.68
sp|P08519|APOA_HUMAN	NPDAVAAPYC[CAM]YTR	749.343	2	24.4301	1100.52	1	y	9	334987	1187.67	47988.7	19654.7	82128.9	2605.61	308612	5119.11	2874.83	196008	17502.9	301771	157860	40598.2	10506.9	39568.1	62689.1	1372.95	10301.3	2415.9	5882.23	44567.4	30512.5	121636	33851.2	53791.1	63917	60130	55986	62479.4	59107.7	5356.31	33877	6452.95	67752.5	1025.15	26476.5	1872.91	1849.63	110648
sp|P08519|APOA_HUMAN	NPDAVAAPYC[CAM]YTR	749.343	2	24.4301	1171.56	1	y	10	200543	1190.87	27903	12215.8	49072.2	1351.21	177511	3502.7	1805.61	111572	9893.82	174387	85433.7	28270.8	7650.03	23552.9	37334.1		5687.75	1890.78	2961.33	27649	18754.4	69714.2	21293.6	30260.9	36410.5	34709.6	35254.3	33551.3	31469.9	2063.61	17306.8	4812.48	37360	163.981	15007.9	1254.78	878.042	62304.9
sp|P08519|APOA_HUMAN	NPDAVAAPYC[CAM]YTR	749.343	2	24.4301	1286.58	1	y	11	69717.6	1057.91	13515.9	6008.07	19011.8		70529.1	1032.43	1385.53	44911.2	5211.1	66062.6	34383.7	10512.4	3416.96	11357	16323.6	1040.21	2751.28	462.374		12428.3	6168.55	30472.7	9735.87	12089.8	16402.4	13831.8	14302.7	13965.2	14592.9	2227.36	9664.64	1708.72	15512.8		7652.44		797.02	26684.1	147.485
sp|P08519|APOA_HUMAN	TC[CAM]QAWSSMTPH	653.271	2	25.2689	845.361	1	y	7	208899	175.052	28737.1	14729.8	50645.9		187191	3220.44	836.328	132916	13501.1	148965	98262.2	18190.6	8779.71	25281.4	43727.5	624.467	4570.65			40111.2	18040.1	65796.4	20368.1	35170.8	50768.9	51053.9	43065	43191.3	45467.6		15670.1	224.707	29769.5		13936.7		603.318	55848.3	2482.74
sp|P08519|APOA_HUMAN	TC[CAM]QAWSSMTPH	653.271	2	25.2689	659.282	1	y	6	238212		29002.4	14255.8	48967	473.185	204835	3933.79		129641	13348.7	177074	111999	16742.6	9082.48	37119.9	59624.6		8237.52	1953.47	908.845	60032.2	16996.8	93156.9	21380.7	37144.7	61112.2	51515.7	36396.2	38469.3	60609.5	591.424	20665.9		40420	1271.35	15136.3	2682.64	1106.67	53041.4
sp|P08519|APOA_HUMAN	TC[CAM]QAWSSMTPH	653.271	2	25.2689	916.398	1	y	8	153187	2067.08	19010.7	9509.52	30183.5		134209	1540.22		90109.1	9201.03	94811.9	53019.2	10908.1	4768.39	19435.1	27341.4		3099.99		2307.86	21288.6			14778.1	22479.4	29265.6	30601.6	28552.3	29020.9	27130.9		7168.81			631.423	10400.3			31555.3	717.274
sp|P08519|APOA_HUMAN	TC[CAM]QAWSSMTPH	653.271	2	25.2689	1044.46	1	y	9	168215	637.305	16188.3	11237	53328.7	144.5	141714	1401.08	1480.54	97874.9	12579.9	96619.6	74185.7	35919.1		33159.7	42115.2				147.209	43510.8		59078.7	15557.8	29854	31917.7	34246.7	31840.8	43745.7	28566.3	316.2	14339.1	2276.82	51239.2	1105.75	13430.4	341.588	1969.34	48500.7	3330.36
sp|P08519|APOA_HUMAN	TC[CAM]QAWSSMTPH	653.271	2	25.2689	734.293	1	b	6	21474.9			3046.13	5156.18	67.1912	18057.6	909.38		12440.6	2977.69	13715.5	9947.43	3845.48	1901.11	3763.23	6552.83	335.387		1135.13	563.342	3292.89				4700.92	4637.87	5522.2	5183.95	5323.01	6098.12	156.751	3795.46	595.206	4713.3	592.858		187.546	338.406	6433.18	289.72
sp|P08519|APOA_HUMAN	TC[CAM]QAWSSMTPH	653.271	2	25.2689	952.365	1	b	8	26787	147.495	5275.55	3760.24	7771.06	202.802	23155.6	1505.98	234.152	15401.2	3327.7	17632	13413.1	3472.01	2867.02	4149.87	5291.51	176.928	1285.69	118.427	214.359	4200.93	3661.04	8892.8	4208.76	5072.83	6407.14	6865.05	7059.18	6991.8	6071.07	401.274	3251.52	380.9	5632.49		1853.03	56.5914	145.557	9675.67	141.94
sp|P08519|APOA_HUMAN	TPEYYPNAGLIMNYC[CAM]R	654.634	3	41.867	743.296	1	y	5	242046		61504.3	31839	117973	429.767	468069	7308.75	2908.08	233483	18041.9	316070	112998	44865	17118.9	22866.1	57226.4	3409.23	13394.8	153.731	6081.05	52629.8	35641	137180	29956.9	50499.2	79791.5	60762.7	68092.6	72883.2	70863.3	3284.63	23961.2	7521.73	50191	325.722	25556.5	2030.54	259.893	102407	1509.62
sp|P08519|APOA_HUMAN	TPEYYPNAGLIMNYC[CAM]R	654.634	3	41.867	856.38	1	y	6	126764	157.184	29639.4	15194.3	45684.7	144.535	218114	5399.08	3167.16	108345	9624.16	149595	42521.2	21583.3	10569.6	10805.3	29028.5		6468.4	572.237	3512.81	22310.7	15290.8	59420.3	17052.3	23326.4	36161.2	27372.6	29819.2	32649.1	32673	1597.73	13088.6	4809.54	21659.6	123.634	12069.4	781.162		45851.1	1179.19
sp|P08519|APOA_HUMAN	TPEYYPNAGLIMNYC[CAM]R	654.634	3	41.867	993.431	1	b	9	81588.1		20759.7	12364.6	33656.4	183.197	154515	1949.42	1849.81	74152.6	6476.53	109198	34515.8	14711.6	7233.94	9612.26	17966.3	301.458	6296.44	410.218	1756.22	17592.9	14628.2	38273.3	14256.7	15447.5	25480.1	24172.1	23488.5	23581.5	23221.4	1777.77	9020.47	2849.48	19221.9		9598.38	924.834	497.991	31778.2	624.405
sp|P08519|APOA_HUMAN	TPEYYPNAGLIMNYC[CAM]R	654.634	3	41.867	865.373	1	b	7	29885.8		8794.17	4902.09	14098.4	340.446	50348.6	1360.34		24817	2471.75	36581.7	13470.9	8512.43	3880.92	4789.07	9137.95	2537.7	3048.63		2445.84	8211.05	6101.88	14878.7	5378.8	8479.64	10296.2	10021.6	10756.1	10755.6	9074.54	805.628	4758.6	1330.52	8342.4	289.09	3690.91	671.487	212.36	11398.2	417.744
sp|P08519|APOA_HUMAN	TPEYYPNAGLIMNYC[CAM]R	654.634	3	41.867	1106.52	1	b	10	81342.7	284.771	23923.6	11488.3	36948.5	128.822	168852	1867.66	2359.18	80851.7	7513.87	112415	38350.8	16187.8	8822.97	9321.74	23052.1	2231.83	4621.2	255.051	2959.4	19765	17182.7	48522.5	13699	17528.5	25584	21643.8	25162.8	25214.6	22667.1	1998.21	8078.99	2765.65	19567.1	1205.27	8654.58	751.536		27624.1	2274.07
sp|P08519|APOA_HUMAN	TPEYYPNAGLIMNYC[CAM]R	654.634	3	41.867	1026.49	1	y	8	18147.9	145.377	5593.89	3678.29	8365.36	997.539	31486.9	2218.05	1231.56	16163.4	1875.92	22002.4	9959.62	3361.79	2979.97	2901.32	6348.79		1639.06	53.5657	1476.14	5142.67	3994.53	11030.4	4081.36	6868.4	7663.74	6461.96	6755.51	6169.41	5191.35	1129.88	5391.77	1766.1	2919.32	206.572	2108.65	353.858	126.52	6859.51
sp|P08519|APOA_HUMAN	TPEYYPNAGLIM[Oxi]NYC[CAM]R	659.966	3	36.6534	759.291	1	y	5	11216.5	746.616	445.832	325.807	3947.55	354.883	35269	338.372	770.67	11877.3	181.112	64705	23164.6	6711.19	1243.94	2208.47	5187.45	77.4904	1859.8	994.201	276.076	3476.88	604.092	5384.01	275.859	4250.73	3925.11	849.264	3817.24	4237.5	260.58	296.234	1388.05		3499.71	1624.17	2266.37	282.489	124.995	5292.89
sp|P08519|APOA_HUMAN	TPEYYPNAGLIM[Oxi]NYC[CAM]R	659.966	3	36.6534	872.375	1	y	6	6906.12	387.264	2478.45	295.916	2397.51	735.211	20464.6	1081.61	1045.13	6403.2	332.815	35799.8	13534.1	6021.18	633.151	1635.15	3307.76		704.522	314.888	1052.2			3851.37		2942.98	2133.15	190.631	3792.01	2830.43	650.348	737.182		897.761	2723.74	1159.03	1755.85		425.286	2785.08	456.805
sp|P08519|APOA_HUMAN	TPEYYPNAGLIM[Oxi]NYC[CAM]R	659.966	3	36.6534	993.431	1	b	9	3982.83	850.842	416.175		3200.7	693.757	20577.1		533.753	5523.08		32747.5	11973.1	5543.41	1353.52	1718.2	3204.21	84.7948	201.936	319.028	409.127		123.654	2999.94	1811.42	2285.3	2771.56	665.566	2860.6	3905.55		295.556	743.679	463.623	1241.79			499.339	67.1132	3423.64	239.917
sp|P08519|APOA_HUMAN	TPEYYPNAGLIM[Oxi]NYC[CAM]R	659.966	3	36.6534	865.373	1	b	7	1460.73	2095.82	3255.23	242.608	1553.67	1353.05	10158	251.959		1864.87	793.125	16174.1	6766.07	1816.95	1437.95	737.565	2240.67		1519.98	193.874	364.043	1151.55	640.584	2609.35		2362.4	1859.63	1561.21	1605.32	1869.05	608.887	2355.83	811.984	408.679	780.915	4184.47	538.967	1653.83		2844.05	356.225
sp|P08519|APOA_HUMAN	TPEYYPNAGLIM[Oxi]NYC[CAM]R	659.966	3	36.6534	1106.52	1	b	10	4810.45	1088.66	555.807	6958.26	2885.79	326.293	17547.1	98.5065		5953.08	183.741	29346.2	11061	3316.8	1662.33		2551.77					1686.65	3403.68	2555.09	7848.24	1373.73	2983.32		3128.88	2619.89		572.48		313.301	1063.87		497.004	495.116	125.564	2444.03	523.281
sp|P08519|APOA_HUMAN	TPEYYPNAGLIM[Oxi]NYC[CAM]R	659.966	3	36.6534	1042.48	1	y	8	1990.49		748.268	807.981	829.222	933.084	6855.01	881.72	1490.8	3009.1	709.025	10232.8			1148.43	1396.24		1064.1	134.104	2352.87	1687.19	241.314	1606.11	2513.6	667.803	1426.74	1287.87	893.812	2374.36	1931.11	140.343	157.127		760.333	1545.75	634.282	1806.52	425.084		1946.38	103.778
sp|P08519|APOA_HUMAN	YIC[CAM]AEHLAR	378.19	3	15.4701	428.708	2	y	7	117343	1202.37	4916.36	3029.99	9057.49	85.4399	79455.7		578.403	33035.4	2613.5	39528.8	18765.5	3748.96		10641.6	7899.45	85.4489				8605.61				6842.12	6587.65	7055.45	7013.4	7350.87	9029.66		3051.99	85.3565			170.789			20094.6	85.4503
sp|P08519|APOA_HUMAN	YIC[CAM]AEHLAR	378.19	3	15.4701	496.299	1	y	4	33332.6		2498.28		3137.1	184.474	21121.5	1434.39		6949.01	1374.8	10518	6048.94			4847.92	2477.51	1091.94	442.884	1530.68	1297.17	3354.15		291.205	470.65	4324.88	3340.51	3805.23	4558.71	3730.33	2535.81	66.9962	2352.59	409.567	1368.55	1113.28	373.034	1768.6	374.912	5929.73	357.395
sp|P08519|APOA_HUMAN	YIC[CAM]AEHLAR	378.19	3	15.4701	696.379	1	y	6	24065.6	1086.29	2910.44	3972.91	2897.96		22493.5	1050.73	1929.62	8784.28	2653.37	11548.8	7946.75	3963.13		4577.05	2738.34	540.7	300.965	1320.87		3261.8	1063		181.208	2796.32	3086.74	2408	3397.12	4371.36	3606.67	528.605	2799.51	448.294	661.313			833.547	51.3148	5695.96	2040.7
sp|P08519|APOA_HUMAN	YIC[CAM]AEHLAR	378.19	3	15.4701	625.342	1	y	5	25927.7	1057.91	3253	1070.59	4521.17	349.639	17162.5		609.858	7354.3	2017.84	11744.2	6086.02	1951.62	483.871	4909.25	2547.4	170.607	98.5861	1020.76	650.592	2958.61	164.936	84.8458	2018.58	3335.23	2676.55	4031.88	2727.64	4201.9	4964.76	134.181	1109.85	183.891		1278.26	340.484	2316.01		7117.32
sp|P08519|APOA_HUMAN	YIC[CAM]AEHLAR	378.19	3	15.4701	856.409	1	y	7	15334.8	792.406	1076.48	1148.74	2816.52	473.628	9728.88	452.822	65.946	4234.13	771.033	5582.55	3551.86	1475.2	220.479	1841.05	2817.56	67.1132		394.166	197.195	2720.73		213.07		2688.18	1846.96	2108.68	2049.01	3077.45	3699.91	53.5692	1594.55		382.068	169.634		58.107	317.461	3794.03	295.011
sp|P08519|APOA_HUMAN	YIC[CAM]AEHLAR	378.19	3	15.4701	485.25	2	y	8	24210	3471.75	7857.37		9637.74		15828.3		5719.16	10913	2463.85	11593.4	7202.65	4672.85	1107.25	7283.95	4799.57	237.85		472.414	294.818	3148.75	176.279		1059.66	3121.06	3674.55	4866.11	3695.85	3284.18	5492.6	503.89	2757.29	333.704	637.432	700.463	204.222	297.187			402.885
tr|B7ZKJ8|B7ZKJ8_HUMAN	IPKPGLDHTEASFSPR	438.732	4	22.5869	707.341	2	y	13	1284.99	479.737	2364.4	1156.91	224.453	925.847	85.3202	1576.21		1201.33	462.375	1601.18	210.272	1558	1679.81	1724.27	67.1028	152.405	98.4733	954.577	780.855	113.157	2571.26	3840.53	2464.01	439.183	803.027	997.112	936.704	934.712	327.476	367.733	367.88	1057.84	790.773	2320.27	1367.26	860.711	1243.51	256.105
tr|B7ZKJ8|B7ZKJ8_HUMAN	IPKPGLDHTEASFSPR	438.732	4	22.5869	506.272	1	y	4	2445.91	1829.93	1566.01	1287.91	269.33	1809.93		1268.55		2012.26	1112.6	2470.45	1630.22	1995.75	1313.55	2549.21	2199.17	4886.14	634.672	1391.28	2113.15	1112.01	887.523	1549.3	2164.35	5307.86	1105.15	1732.28	1042.07	2067.19	154.966	1730.35	87.7566	1537.98	1913.93	1811	1593.99	2181.85	1283.16	2135.02	85.4399
tr|B7ZKJ8|B7ZKJ8_HUMAN	IPKPGLDHTEASFSPR	438.732	4	22.5869	546.946	3	y	15	736.144		524.002	381.229		85.4503		663.838	85.4399	857.317		184.034		492.958		749.313	170.901			476.002	282.636	264.904	381.194	1551.16		85.4503	85.2595		316.846	368.073				453.509	736.141	653.787	282.633	282.614	650.693	381.205	85.4399
tr|B7ZKJ8|B7ZKJ8_HUMAN	IPKPGLDHTEASFSPR	438.732	4	22.5869	593.304	1	y	5			746.199	404.95	2912.27	860.664	129.52	861.045	154.979	1972.67	98.5908	1596.49	855.173	1207.43	1233.99	972.577	1822.93	221.032	2708.02	1732.27	1166.07		1259.51	1576.15		400.703		426.081	124.916	509.653	136.399	269.252	2075.99	314.371	1305.97	826.632	591.516	473.397		844.876
tr|B7ZKJ8|B7ZKJ8_HUMAN	IPKPGLDHTEASFSPR	438.732	4	22.5869	664.341	1	y	6	2682.79	1133.98	1910.01	682.125	854.58	1011	126.677		884.931	1227.26	282.633	813.202	639.864	1759.44	1510.17	2344.68	424.706	212.915	144.535		985.645	421.629	2007.99	2317.17		203.435	1042.1	1252.4	849.957	1249.86	123.502	500.494	53.4411	1465.73	2460.07		1465.77	1158		1564.33
tr|B7ZKJ8|B7ZKJ8_HUMAN	IPKPGLDHTEASFSPR	438.732	4	22.5869	793.384	1	y	7	427.259		611.934	440.378	85.4517	170.902		650.704	256.726	381.216		466.691			337.154	341.78		676.887	85.4489	313.028	170.88	367.812	497.775	1426.09	918.29	197.193		381.058	256.33	256.25		98.5861	295.766	354.948	453.509			341.791	85.4503	251.774	282.62
sp|P19823|ITIH2_HUMAN	IQPSGGTNINEALLR	791.931	2	28.539	1341.71	1	y	13		5113.42	873.022	1320.77	85.3826	85.0907				364.991		1586.18	77.5164		85.3202	1917.33	309.611	156.492	85.3723	67.1687		325.857		4074.71	6599.46	692.942	58.1174	77.5968	3284.21	3209.53	184.047	2327.48	661.564	269.306	85.4399	4085.27	264.92		2628.2	196.961	1758.31
sp|P19823|ITIH2_HUMAN	IQPSGGTNINEALLR	791.931	2	28.539	1157.63	1	y	11	3226.16	13805		292.438		1116.66	438.086	1555.64	513.382	189.225	351.016	144.457	47.4529		560.095	372.922		1083.43			538.842			11729.2	16144.3	1171.73		264.182	10359.5	13481.7	58.0914	8296.63	508.878	183.866		13390.3		58.0914	11305	1859.01
sp|P19823|ITIH2_HUMAN	IQPSGGTNINEALLR	791.931	2	28.539	1244.66	1	y	12	423.595	23561.6	67.0065				3514.06		214.009		84.1599	1472.41	595.296	524.52			219.337		98.4544		259.669		379.206	17044.6	23481.5	798.568	204.101	654.631	11154.3	21886.2	383.489	14394.6	84.8069			16118.7	1299.5	67.0325	12595.2		188.921
sp|P19823|ITIH2_HUMAN	IQPSGGTNINEALLR	791.931	2	28.539	942.537	1	y	8		1029.25	247.949		196.982		203.875		185.044	67.1549	85.4517	583.679	353.264			381.05	85.3375		181.08			323.843	98.5845	608.965	1033.59	198.71	395.849	213.149	967.548	1128.84		931.705		98.5065	84.7944	1466.77	98.5845	635.466	1854.52	84.7558	295.79
sp|P19823|ITIH2_HUMAN	IQPSGGTNINEALLR	791.931	2	28.539	828.494	1	y	7	2112.27	3477.23	510.568	85.3723	2314.73	480.519	491.81	591.327	690.105	331.104			378.44	92.8938	535.875	197.147	67.1687	631.639	292.755	162.939	141.117	57.6551		1187.99	1611.06	620.803		335.416	1721.84		98.4544	1423.79	337.213	239.627	279.608	1207.72	670.781		1153.75		172.791
sp|P19823|ITIH2_HUMAN	IQPSGGTNINEALLR	791.931	2	28.539	1100.61	1	y	10			1067.88	761.773				354.926	143.467			572.957	419.169	259.544		1318.67				85.4517	148.256	1044.77	196.938	844.558				68.4285			86.9286				77.4904	400.715					1413.63
sp|P19823|ITIH2_HUMAN	IYLQPGR	423.745	2	18.2641	570.336	1	y	5	326746	231668	336689	231741	459615	267258	281537	330427	174331	276021	151768	412641	114766	368350	351051	623894	58590.8	548839	325202	595161	275883	87624.3	480392	885557	843163	106256	104692	100952	105571	113458	130446	118796	55445.3	135217	470442	284514	275385	213852	315612	293743	434890
sp|P19823|ITIH2_HUMAN	IYLQPGR	423.745	2	18.2641	733.399	1	y	6	106839	75837.6	102779	75535.4	168250	87947.5	100256	116356	55732.5	84046.8	54995.3	132986	37380.7	124928	118838	215269	26428.3	188131	106924	213158	85630.7	34582.1	170924	302818	282977	41659.4	35892.7	34900.4	40908.5	45047.9	45394.7	31712.3	22311	44164.9	157053	95789.9	97427.5	81276.9	103185	102722	159043
sp|P19823|ITIH2_HUMAN	IYLQPGR	423.745	2	18.2641	457.252	1	y	4	69737.5	38578.4	66622.6	42363.7	95662	54075.9	65975.1	71852.3	30651.5	55811.4	34103.9	93180.3	27471.2	75270.7	68458.6	130005	11831.1	119253	61513.3	126021	52747.9	16063.4	100949	182424	180517	21738.2	23208.9	21736.3	23124.3	31596.2	30597	25545.5	15236.3	25281.6	97002.9	54946.7	56892.7	40376.1	61738	58069.8	86180.7
sp|P19823|ITIH2_HUMAN	IYLQPGR	423.745	2	18.2641	518.297	1	b	4		8323.35		9956.04			12719.7																										3128.28	5137.66
sp|P19823|ITIH2_HUMAN	IYLQPGR	423.745	2	18.2641	329.193	1	y	3	134967	80565.3	121830	81333.6	181513	103028	116465	133167	64879	97950.4	59483.3	164355	35649.4	150551	126718	255305	23140.9	233835	133965	241112	104084	36822.3	196498	361946	339479	38669.6	40222.2	47139.3	39372.6	43114.1	51480.6	30249.4	20785.4	53922.8	186811	112486	107668	80357.1	121878	108328	168752
sp|P19823|ITIH2_HUMAN	IYLQPGR	423.745	2	18.2641	615.35	1	b	5
sp|P19823|ITIH2_HUMAN	AEDHFSVIDFNQNIR	602.292	3	37.7064	644.347	1	y	5	64101.3	66871.1	79771.6	77081.6	110902	83516.6	81761.8	86105.6	54134.9	98105.4	37056.5	90553.4	45796.2	61519	75343.9	141968	20250	131168	81375.7	167291	78171.1	29751.3	155269	223131	234895	30804	42969.3	45856.7	42475.4	46102.8	44403.3	27809.5	20591.9	41469.3	154952	84527.8	75007.1	85333.9	100608	79675.2	104001
sp|P19823|ITIH2_HUMAN	AEDHFSVIDFNQNIR	602.292	3	37.7064	786.342	1	b	7	64688.1	73237.4	86133.5	69716.2	116242	86362.4	73557.3	93974.2	61566.2	95092.7	39862.8	93744.1	49381	57832.6	88044.9	153931	17606.1	140822	85277	179964	85622	24600.7	163645	245418	267915	29749.1	34412.5	38467.9	42131.8	38156.2	39687.3	30736.3	18437.4	46913	154818	85780.8	86145.4	88848.1	102239	83937.6	113859
sp|P19823|ITIH2_HUMAN	AEDHFSVIDFNQNIR	602.292	3	37.7064	791.416	1	y	6	32199.3	35892.4	37944.1	33372.2	56266.9	42428.3	45107.5	45149.8	27600.3	42484.5	17490.4	50712.8	22399.4	32549	45531.9	74814.1	12201.4	70355.3	47330.2	89403.2	52174.4	12328.2	86168.9	121968	133360	13795.4	18347.6	21781	20509	21970.7	21164.3	17897.8	13759.3	24346.3	89187.4	41457.6	41738.4	45597.3	46644.4	40048.2	53308.7
sp|P19823|ITIH2_HUMAN	AEDHFSVIDFNQNIR	602.292	3	37.7064	687.273	1	b	6	24183.1	23570.4	30605.3	25046.3	36313.5	25118.9	24857.6	27256.9	19861.2	32582.6	12310.3	35440.3	16981.3	23258.5	28358.3	51761.4	10709.5	42088.7	28541.9	55514.8	28696.1	10050.3	49313.8	76723.7	81147.2	14378.6	12172.4	13805.5	16338.5	15607.1	11503.4	10924.2	8454.77	16496.9	54161.6	24502.9	29412.3	26031.5	32751.7	26998.2	34527.7
sp|P19823|ITIH2_HUMAN	AEDHFSVIDFNQNIR	602.292	3	37.7064	899.426	1	b	8	22585.4	20058.8	20131.7	16773.8	30344	25117.4	20643.8	24565.1	15238.9	28742.7	10500	27167.6	14759.1	15149.9	26766.5	40410.5	6244.51	39124.8	21733.3	42619.3	22137.7	10065.5	37797	67539.6	66122.9	8608.33	12965.5	17019.7	11483.5	12374	15505.7	9701.8	7545.65	13577.9	40239.3	23218.3	20588.9	23839.9	29081.7	24324.6	29316.2
sp|P19823|ITIH2_HUMAN	AEDHFSVIDFNQNIR	602.292	3	37.7064	906.443	1	y	7	63259.3	61248.4	76391.5	67886.8	101483	83753.7	68476.5	87011.7	51385.3	86610.8	35212.4	94928.9	51056	60496.6	80363.5	139156	24057.4	127925	83798.5	169616	82193.9	24889.8	151510	226855	224219	31476.7	42165.7	35844.9	42551.4	42061.3	42446.4	26623.8	22723.2	38742.5	143613	80558.2	77609.2	78680.8	89534.4	77601.9	102751
sp|P19823|ITIH2_HUMAN	FLHVPDTFEGHFDGVPVISK	561.039	4	44.0656	800.365	2	b	14	120075	100938	130401	111049	177808	78263.1	89653.9	126333	44638.6	123279	52036.3	146276	32430.7	101627	78624.5	182123	25867.2	268264	195040	253357	79276.7	29645.9	207837	393904	283756	42383.9	51227.9	21964.4	36461.7	30222.5	38342.9	80762.8	19938.6	48733.3	176859	93323.1	113326	65010.9	124511	68427	144615
sp|P19823|ITIH2_HUMAN	FLHVPDTFEGHFDGVPVISK	561.039	4	44.0656	716.367	2	y	13	43116.5	35559.9	38009.5	38155.3	64680.8	25154.7	26694.8	40205.9	16738.3	34165.4	15000.1	60307.4	10000.9	32060.8	28165.8	68534.5	9648.17	100051	66559.3	107492	26810.3	10872.7	85049.1	150173	113402	15594.4	22076.7	8285.9	13306.9	11348.9	12194.8	31277.6	9137.93	17963.9	67157.3	28727.7	34397.2	25466.5	49505.6	24922.4	44284.4
sp|P19823|ITIH2_HUMAN	FLHVPDTFEGHFDGVPVISK	561.039	4	44.0656	642.833	2	y	12	48691.5	38677.2	58923.7	58132.1	75678.4	34266.4	42316.6	50242.1	18353.3	50670.9	19483	79198.4	13020.4	47167	32154	84479.9	12079	150548	81296.1	123334	37971.1	12267	98198.6	201649	162129	19612	25642.8	9790.93	16914.9	14115.7	18774.3	43208.4	9351.98	17308.4	86139.1	36319.8	52229.3	26796.9	57749.7	29421.7	65709.2
sp|P19823|ITIH2_HUMAN	FLHVPDTFEGHFDGVPVISK	561.039	4	44.0656	961.535	1	y	9	17331.4	16331.2	17028	17062.8	17691.7	10699.2	16775.1	19725.5	9232.67	14245.1	6337.36	17163.2	7816.83	19225.1	10639.9	27954.2	4009.95	36625.4	20935.9	32362.3	12526.8	4534.37	29094.3	49194.5	41878.7	13183.9	11470.1	5997.69	6048.9	5869.99	7186.56	10783	8214.84	7271.23	25293.9	14945.5	20894.6	9467.72	14628	14519.2	23219.5
sp|P19823|ITIH2_HUMAN	FLHVPDTFEGHFDGVPVISK	561.039	4	44.0656	810.414	1	b	7	35626.9	28403.5	43383.7	33891	49040.4	22263.8	27152.6	40617.2	17057.8	37280.4	14853	41446.2	12081.7	38005.8	28028.6	57740.3	12124	83803.3	55189.4	79771.9	28069.9	12312.6	64198.6	109829	91889.6	15533.6	17391	10800.9	15127.5	12496.4	16647.5	23445.5	10711.5	14609.4	57376.4	27851.5	34964.9	20794	31419.4	24485.2	43813.4
sp|P19823|ITIH2_HUMAN	FLHVPDTFEGHFDGVPVISK	561.039	4	44.0656	709.367	1	b	6	33210	20666.8	26282.9	26305.5	34340.6	15322.3	21356.8	31129	12521.3	21435.1	10660.3	27519.2	9238.16	25527.8	16720.3	48498.2	7106.4	56129.9	37351.5	51832.8	18681.5	8058.31	47321.5	85108.7	60521.6	12395.1	13250.3	6841.68	11378.5	7080.55	10262.6	14201.3	10260.4	13503.3	34610.5	19199.6	26979.1	15207	25466.6	16678.2	31703
sp|P19823|ITIH2_HUMAN	ALYAQAR	396.722	2	11.5495	608.315	1	y	5	276912	180136	273113	202836	294383	199662	199303	284807	109585	109907	121274	205783	36843.9	373562	355422	522724	735.963	503736	263296	526333	195336	61758.3	447307	896504	786529	61131.6	56977.8	62149.9	56339.1	69292.9	71284.4	97608.1	40676.4	162225	486877	330634	240209	235937	275092	269079	408159
sp|P19823|ITIH2_HUMAN	ALYAQAR	396.722	2	11.5495	445.252	1	y	4	96156.3	56597.6	79346.1	56964.3	94740	57614.7	61832	89541.8	37450.3	30382	38783.5	59248.8	9578.13	114208	123806	167609		158033	93936.7	168947	56659.7	18858.5	141727	294184	249887	16974.2	16732.2	19139.2	16618.9	21236.5	19767.1	30247	13258.5	49015.8	163871	94810.8	75493.5	81146.7	91003.3	76254.5	137067
sp|P19823|ITIH2_HUMAN	ALYAQAR	396.722	2	11.5495	721.399	1	y	6																	4259.73
sp|P19823|ITIH2_HUMAN	ALYAQAR	396.722	2	11.5495	419.229	1	b	4																	1274.35
sp|P19823|ITIH2_HUMAN	ALYAQAR	396.722	2	11.5495	618.325	1	b	6																	271.413
sp|P19823|ITIH2_HUMAN	ALYAQAR	396.722	2	11.5495	374.215	1	y	3	22573.2	14100.6	23555.2	14119.7	24770.5	16040	17241.1	19988.4	10069.5	11575.5	8790.46	13987.3	4240.05	28324.2	28503.6	46188	8707.6	44743.7	19841.1	41654	15652.9	5317.22	39669.8	83104.8	73847.1	5654.06	5247.67	6183.19	6721.31	7958.08	4896.3	9653.87	4254.99	12732.1	41404.4	23178.1	19081.7	22680.3	22168.4	21986.5	42487.7
sp|P19823|ITIH2_HUMAN	TILDDLR	423.24	2	33.2592	631.341	1	y	5	517672		113.871			522788		1026.48	322289		1722.73	785311	295378	601.447		308.5				1.0527e+06	479903	142005	523.031	1.44641e+06	1.43265e+06		466.539	123.651	187.825	2763.82			274.436	253068	953665	205.553	494917	422761		506455	682178
sp|P19823|ITIH2_HUMAN	TILDDLR	423.24	2	33.2592	518.257	1	y	4	47716.5	170.775	191.184	144.461		57704.3	884.981		25714.5		145.44	93351.9	32965.7						129.552	109022	49761.8	13888.4		162572	158600					1642.16	295.687	1397.08	927.401	22450	96864.9		52746.6	37990.5	8162.36	46464.4	64814.5
sp|P19823|ITIH2_HUMAN	TILDDLR	423.24	2	33.2592	744.425	1	y	6		424.161		742.639	430.908		489.619				369.326				709.137	364.334	489.131	690.27	366.978				645.71			514.812	252.911		461.813	1321.77		917.19	303.349			131.027			363.848
sp|P19823|ITIH2_HUMAN	TILDDLR	423.24	2	33.2592	558.277	1	b	5		147.449	756.157				299.565			335.432	84.7557			650.347	204.078	223.477	380.397	85.3826					410.632					496.997	222.253	7814.98	98.5965	411.874	425.632			155.033			560.87
sp|P19823|ITIH2_HUMAN	TILDDLR	423.24	2	33.2592	403.23	1	y	3	27150.1			118.85	583.02	24734.6	235.253		15892.1	717.441	52.8842	44222.8	18196.1			114.82		521.866	85.4503		24822.4	9107.99		81229.2	83596	355.658		52.0518		1787.18	321.871	85.4399		12965	47750.1	56.5774	25552	26318.7		23725.6
sp|P19823|ITIH2_HUMAN	TILDDLR	423.24	2	33.2592	316.174	2	y	5		155.059	66.7582	394.376	187.559		135.547	111.222		562.214				84.8051	134.205	860.84	137.775	400.454								315.363	113.212	77.4503	574.728	1310.5		178.669	334.653			566.356
sp|P01857|IGHG1_HUMAN	TPEVTC[CAM]VVVDVSHEDPEVK	713.681	3	35.9976	1154.53	1	y	10	209502	219828	596920	400582	189234	229993	334980	611076	452429	836622	64601.7	286728	299516	148678	293863	196008	205195	448890	446227	1.17907e+06	245940	311217	562792	545056	735545	218023	273086	342305	394808	339370	363513	142526	199795	1.51913e+06	536008	723727	275582	433155	546860	213590	688118
sp|P01857|IGHG1_HUMAN	TPEVTC[CAM]VVVDVSHEDPEVK	713.681	3	35.9976	1253.6	1	y	11	182562	206371	555505	373188	180231	215780	311823	565702	419311	791758	56891.3	279089	278440	142709	280443	199063	179485	417637	411573	1.08645e+06	244729	297076	525096	509011	652191	192776	263437	315407	381642	322149	356738	131552	192139	1.42504e+06	509761	673212	267124	402738	518077	215859	629625
sp|P01857|IGHG1_HUMAN	TPEVTC[CAM]VVVDVSHEDPEVK	713.681	3	35.9976	940.437	1	y	8	219987	246853	644119	425879	213792	261003	358805	681855	499926	941087	67585.9	306879	310926	155549	343454	232811	223767	496364	474191	1.26634e+06	281785	363692	613592	591647	792250	222689	305578	386891	446799	411772	420907	159034	215968	1.66186e+06	575253	808888	313093	497533	637324	250517	733360
sp|P01857|IGHG1_HUMAN	TPEVTC[CAM]VVVDVSHEDPEVK	713.681	3	35.9976	856.912	2	y	15	257230	257817	827140	559693	259718	306905	429419	807238	600811	1.08721e+06	82040.7	381876	374106	184818	425935	302432	243620	607877	569129	1.56537e+06	341066	417215	756303	707633	936443	275197	355641	458780	555583	468298	501229	178859	248949	1.90032e+06	711144	946281	319001	560124	751072	298818	912667
sp|P01857|IGHG1_HUMAN	TPEVTC[CAM]VVVDVSHEDPEVK	713.681	3	35.9976	1352.67	1	y	12	119290	129828	357540	247882	116504	141616	190423	372069	253613	504056	39084.4	170059	164296	81932	179811	114888	111797	274433	264455	694127	141812	188974	324389	324474	432592	119996	162087	206566	237623	214465	221736	88136.8	123388	893791	307316	424206	182138	263701	323248	135385	410686
sp|P01857|IGHG1_HUMAN	TPEVTC[CAM]VVVDVSHEDPEVK	713.681	3	35.9976	853.405	1	y	7	131963	139769	381908	269173	125187	149812	218119	376627	295441	530043	39610.1	201903	184514	104216	197947	138819	125304	272708	290677	764755	152399	218329	377274	351735	474812	135040	188384	219760	258385	225550	250107	90401	132165	926892	332617	454081	188293	281244	363230	146618	435308
sp|P01857|IGHG1_HUMAN	TTPPVLDSDGSFFLYSK	937.465	2	46.6706	1378.65	1	y	12	63220.4	51863.3	92323.9	54461.8	19738.5	33799.9	42101.3	43845.8	48830.2	17537.7	7131.48	33080.5	13830.7		15167.6	56908.1	73997.2	101860	46113.6	277936	27012.8	21160.3	148181	114287	101661	17153.5	18738.8	19729.8	21238.2	27529.8	30815.5		17719.9	44687.5	76373.3	123118	79332.6	58029.4	120902	42347.3	60052.8
sp|P01857|IGHG1_HUMAN	TTPPVLDSDGSFFLYSK	937.465	2	46.6706	1265.57	1	y	11	98927.7	92015.6	149782	86761.8	25359.5	47222.6	73909.4	75402.7	79597.9	26519.8	7729.02	51997.6	23775.8	1652.48	26489.1	96005	69773.9	165820	65492.4	435400	46841.8	36028.3	237980	181193	147079	23251.4	30146.1	31138.1	32344.8	50284.9	42762.8	5185.16	31265.9	64577.3	125348	198656	123420	99050.4	184129	61230.1	108384
sp|P01857|IGHG1_HUMAN	TTPPVLDSDGSFFLYSK	937.465	2	46.6706	1150.54	1	y	10	67453.7	64506.2	87478.3	54137.3	17376.2	35640.1	50291.3	49690.2	55052.5	14120.3	5441.01	37410.7	15301.3	1359.31	13370.4	58871.8		113535	51782.4	279238	30736.4	24013.2	162395	129537	110370	18060.8	23008.5	24281.8	23038.1	33437.8	27121.9	810.147	18383.3	43060.3	91121.2	145892	90653.8	68070.3	139563	40318.6	66888.2
sp|P01857|IGHG1_HUMAN	TTPPVLDSDGSFFLYSK	937.465	2	46.6706	1477.72	1	y	13																																660.483
sp|P01857|IGHG1_HUMAN	TTPPVLDSDGSFFLYSK	937.465	2	46.6706	836.417	2	y	15																	1.31667e+06
sp|P01857|IGHG1_HUMAN	TTPPVLDSDGSFFLYSK	937.465	2	46.6706	1063.51	1	y	9	22785.6	20195.3	26091.7	17969.8	7059.17	12551.5	13603.8	13593.1	15993.3	5570.3	1814.38	11808.3	4560.24	1497.3	5713.18	19753.8		33930.4	17641.6	89272.4	10185.3	9002.79	47927.3	33430.5	30058.4	7382.6	8245.07	7226.68	6046.33	11050.6	12430.6	2414.68	5654.91	13901.6	22729.8	43363	26932.3	17854.1	34646.7	12208	19895.9
sp|P01857|IGHG1_HUMAN	[CRM]-GPSVFPLAPSSK	615.33	2	43.5953	846.472	1	y	8	5365.64	13134.1	28608.8	14917.3	10297.6	475.297	14124.5	17074.9	77.2968	18297		10466.3	6610.41	12843.6	3551.7	11192.3	5949.83	25193.5	20138.1	43084	10063.6		17205.3	24420.5	25679.3	15793.3	7418.45	7363.04	10384.6		278.652	6532.62		47523.2	18357.8	22289.7	10913.8	17605.7	18487.9	13527.5	24311.5
sp|P01857|IGHG1_HUMAN	[CRM]-GPSVFPLAPSSK	615.33	2	43.5953	699.404	1	y	7	1492.47	5271.3	11087.9	7515.69	3726.99	67.0205	5882.64	9472.54	2400.34	8397.7	453.386	6660.1	2825.44	5439.96	958.164	2180.63	2961.72	15469.1	10442.8	27490.9	6542.08	729.283	8723.7	11650.3	14242.6	4573.52	5985.33	3130.32	4423.65	1712.53	485.563	4125.05	3676.29	27867.1	8054.62	7888.42	6551.31	9405	11736.1	5059.43	12550.1
sp|P01857|IGHG1_HUMAN	[CRM]-GPSVFPLAPSSK	615.33	2	43.5953	945.54	1	y	9	325.491		2042.45			98.6799		1182.88	779.375	893.391	85.4399			577.726	573.111	788.011	888.257	1861.05	1564.27	3914.73	1278.48	49.9345	545.228		2536.36	1706.05	972.774	478.716	1116.12	1467.37		479.81	184.035	4332	1807.86	1439.09		1406.12	1881.18	466.645	1862.83
sp|P01857|IGHG1_HUMAN	[CRM]-GPSVFPLAPSSK	615.33	2	43.5953	1032.57	1	y	10	2369.95	940.202	1315.45			481.412	1568.36	1966.64		3432.73		1220.78	551.703	1446.31	2631.64		1509.27	2151.03		3274.77	1681.15		1233.76	3097.65	2294.4	5213.24	938.213	288.442	1417.77	632.006	223.602		606.712	2972.42	1482.61	1975.74	1748.22	2007.4	1743.42	874.019	2081.79
sp|P01857|IGHG1_HUMAN	[CRM]-GPSVFPLAPSSK	615.33	2	43.5953	418.23	1	y	4	2538.15	2917.91	7491.61	4398.71	2549.1	154.927	3087.59	5540.33	188.632	3929.46	4445.25	3401.47	1987.32	2361.07	1920.36	3848.46	2528.7	8537.42	5379.17	16087	3103.25		4485.28	4585.75	5923.98	6360.03	3278.16	1850.45	2851.4	910.165		3718.8		20510.7	4426.5	6861.92	2550.41	6172.01	7303.01	1999.77	6144.68
sp|P01857|IGHG1_HUMAN	[CRM]-GPSVFPLAPSSK	615.33	2	43.5953	1129.63	1	y	11	344.115	1156.63													361.393		1136.85	1205.92		2988.79	707.51	98.5981			2567.72			391.926	762.284				506.9			1646.75	959.836	1152.36	1470	492.777	1640.34
sp|P01857|IGHG1_HUMAN	SVFPLAPSSK	516.79	2	31.3331	699.404	1	y	7	29557.3	18644.8	73941.8	39744.3	21721.8	18960.9	33270.6	55535.9	46215.3	101449	12531.1	44784.6	43736	15825.1	29985.5	45135.4	74983.1	157308	37880.8	434093	25785	86369.7	55518.1	69128.9	80015.8	64758.4	69833.3	68725.5	62369.2	61603.7	74376.8	49453.3	42246.9	218600	84766.7	112139	38298.6	36083.7	102624	83197.4	60306.1
sp|P01857|IGHG1_HUMAN	SVFPLAPSSK	516.79	2	31.3331	846.472	1	y	8	10112.2	6992.46	25052.8	15833	8625.13	6391.71	12038.2	18415.2	15433.2	32905.2	4865.63	12978.4	12427	6228.92	10123.7	13671.2	22018.9	51130.8	13762.2	137139	10963.9	27266.8	16989.7	22999.7	22551.3	19263.5	23939.4	19556.4	17588.9	25030.2	23337.2	16935.5	14009.2	77583.4	23110	34907.4	13735.3	15534	34102.3	23219.9	18756.4
sp|P01857|IGHG1_HUMAN	SVFPLAPSSK	516.79	2	31.3331	602.351	1	y	6	7911.07	12259.8	16418.4	9564.74	7614.1	7982.16	10701.2	9775.44	10988	19780.8	7692.19	9492.18	9971.52	6928.7	12280.9	10853.2	10552.3	31150	10009.9	63720.4	9195.63	16901.7	12849.6	14366.7	18387.5	15775.7	12308.5	13478.3	16223.7	15257.7	11513.3	10782.5	10662.6	30918.2	15960.1	18765.9	8959.15	13593	15331.8	18346.5	15773.4
sp|P01857|IGHG1_HUMAN	SVFPLAPSSK	516.79	2	31.3331	423.74	2	y	8	10046.2	8422.47	27973.6	17174.3	9184.21	6796.88	12935.7	22187.1	19154.2	36147	1787.63	15899.3	13235	7602.16	10292.7	16424.1	23342.6	80026.5	16730.2	242043	8588.72	37038.5	19560.5	25785.7	35649.3	25088.8	27674.3	26874.1	31317	28722.2	30593.1	22825.4	12996.2	108084	36106	54410.5	16904	16681.3	45041.2	35502.8	29183.1
sp|P01857|IGHG1_HUMAN	SVFPLAPSSK	516.79	2	31.3331	350.205	2	y	7	5846.84	4250.92	13284.2	8091.16	4313.54	3764.08	7206.08	10516.1	9604.06	21661.2	2464.02	12066.9	8443.84	2433.78	4132.44	11701.7	16424.8	41221.1	10058.4	140830	7916.9	22765.8	14055.6	11141.6	15632.6	13886.8	21707.3	12942.1	18469.5	13466.8	18467.7	11085.1	7378.46	54938.3	20740.4	29264.6	6380.27	8040.32	24104.6	19707.3	11371.3
sp|P01857|IGHG1_HUMAN	SVFPLAPSSK	516.79	2	31.3331	418.23	1	y	4	12566.3	8257.74	22605.7	16257.4	9203.53	10631.6	11603.8	16702.4	14240.6	30689.4	7312.61	14516.4	12516.3	8749.1	10670.2	14838.5	25268.7	58307.9	16086.2	145183	13528.6	31675.1	21325.8	26371	27309.1	21063.9	23725.7	21430.1	23246.8	19770.9	25495.7	19550.5	13167.5	72752.3	29557.8	33883.6	9520.36	14611.9	33947.9	31948.6	19204.4
sp|P01857|IGHG1_HUMAN	THTC[CAM]PPC[CAM]PAPELLGGPSVF	1018.98	2	46.2188	1474.68	1	b	13	501.6	324.842	3624.55	1813.04	386.622	3730.43	1153.79	1013.41	34380.4	303481	1086.18	96872	87045.1	926.6	3734.43		47799.8	5246.64	3299.24	9186.95	2065.41	84047.5		7858.14	590.795	93074.9	75688.5	100477	71183.8	78626.3	92899	14539.4	32545.9	9095.72		465.519	735.81	1559.83	2260.76	905.024	445.509
sp|P01857|IGHG1_HUMAN	THTC[CAM]PPC[CAM]PAPELLGGPSVF	1018.98	2	46.2188	1361.6	1	b	12	499.137	554.562	2576.89	3235.18		1850.67	768.68	2950.78	16916.1	137604		39510.8	33392.7	1907.56	431.355	423.175	17710.5	2208.79	1644.85	4041.83	1799.97	34748.2	5005.22	4615.02	425.451	40348.9	26979.4	39181.4	25849.9	30291.1	40383.1	6646.2	11606	4761.62		414.73				5376.5	309.621
sp|P01857|IGHG1_HUMAN	THTC[CAM]PPC[CAM]PAPELLGGPSVF	1018.98	2	46.2188	1248.51	1	b	11					539.399	564.768	422.123		10113	76050.1		22941.9	22128.5	4901.64	1007.85		12667.7	2648.61		12190.1	4035.61	15227.3			867.198	23819.5	17745	18380.9	15843	20150.2	24794	4800.31	10696.9	4674.05	3024.83		325.701		723.686		619.027
sp|P01857|IGHG1_HUMAN	THTC[CAM]PPC[CAM]PAPELLGGPSVF	1018.98	2	46.2188	1183.64	1	y	12		641.783	17736.1	16908.1	463.928	1637.63	567.864	16529.2	11512.2	90584.6	1205.02	28003.4	34590.4			377.088	21356.2	1782.46		4163.69		28444.5	20566			32716.7	29011.8	32070.6	36372.2	34493.4	34446	4926.67				11043.1	7542.63	2935.87	318.127	14902.9	1299.76
sp|P01857|IGHG1_HUMAN	THTC[CAM]PPC[CAM]PAPELLGGPSVF	1018.98	2	46.2188	1119.47	1	b	10	453.692	1182.18	1048.74	890.699	465.26	504.506	409.314	1297.12			994.766			2301.14	686.193	900.732			797.017	2346.66	2123.49	3833.6	1495.28	1232.79		6757.5						2213.33	1815.84	2439.07	851.113		1682.67	1706.59	223.698
sp|P01857|IGHG1_HUMAN	THTC[CAM]PPC[CAM]PAPELLGGPSVF	1018.98	2	46.2188	1086.58	1	y	11			1523.98	2186	403.24			1379.74	2604.64		438.965			651.794		268.127							2431.47	460.847	1761.26							469.269		349.929	813.079	2323.81	478.59	5467.36	826.04	2570.79
sp|P01857|IGHG1_HUMAN	THTC[CAM]PPC[CAM]PAPELLGGPSVFLFPPKPK	711.87	4	46.1478	854.328	1	b	7	4506.19	6519.19	30206.6	11857.4	13065.3	19987.6	54360.9	33064.4	106126	195015	9823.9	65502.6	40274	14824.6	30863.8	4977.25	43036.1	14721	11899.4	9753.97	13611.6	81550.5	24321.2	31875.5	15921.2	53413.9	67534.6	64486.8	67428.7	74992.1	71229	22595.3	36353.5	24129.1	7266.53	11708.8	5681.25	6828.81	6988.13	6649.68	12586.9
sp|P01857|IGHG1_HUMAN	THTC[CAM]PPC[CAM]PAPELLGGPSVFLFPPKPK	711.87	4	46.1478	1370.78	1	y	13	1268.52	2730.49	11275.4	3896.72	3880.81	9283.11	14672.9	9443.69	33490.6	57649.1	3902.7	24718.4	14393.3	5883.71	10832.3	1367.14	13250.1	4858.55	4026.39	2412.17	4515.5	26630.5	9429.3	9671.61	5639.65	20468.3	29523.7	21880.8	22431.1	28924.9	27385.8	5407.8	10243.5	9355	3240.35	3203.48	2260.92	496.886	2354.97	1849.24	4583.28
sp|P01857|IGHG1_HUMAN	THTC[CAM]PPC[CAM]PAPELLGGPSVFLFPPKPK	711.87	4	46.1478	912.027	2	y	17	3890.2	10082.5	50240.5	12704.1	16793.4	21792.5	82992.6	54700.2	177490	341276	13160.6	101214	58580.5	18015.4	32491.4	3845.22	55405.8	22571	11082.3	7729.21	14275.9	146139	31124.5	41143.3	14751.7	70110.8	93448	126028	110268	131253	112705	29401.8	43161.5	42476.1	7507.95	10377.4	6692.02	6587.14	7740.29	5380.96	11528.2
sp|P01857|IGHG1_HUMAN	THTC[CAM]PPC[CAM]PAPELLGGPSVFLFPPKPK	711.87	4	46.1478	713.434	1	y	6	992.173	4087.5	5246.22		4453.01	7092.73	9512.76		24040.6	57661.5		22033.6	12899.3	3619.68	8870.8	2001.43	13832.5				3058.92	30246.3		5830.87		17125.2	22053.2	24122.6	15902.4	29473.8	27053.1	6828.15	10243.6	7852.46	1603.86					992.641
sp|P01857|IGHG1_HUMAN	THTC[CAM]PPC[CAM]PAPELLGGPSVFLFPPKPK	711.87	4	46.1478	1022.42	1	b	9		2636.67	16979.3	5619.72	8879.79	6880	25796.8	13287	42408.4	89494.1	4696.85	31539.2	19550.5	8232.72	14053.5	1206.94	17547.2	9926.32	5113.08	3874.7	7264.58	34203.6	9441.36	13460.7	7553.04	20974.4	28298.9	33420.7	29767.1	35416.4	30724.8	12384.8	12553.6	11516.6		4021.87	2553.69	2500.51	2523.5	1893.62	5158.56
sp|P01857|IGHG1_HUMAN	THTC[CAM]PPC[CAM]PAPELLGGPSVFLFPPKPK	711.87	4	46.1478	973.587	1	y	8		1353.98		2302.86	2280.13	5364.34	10001.7	6974.85	21306	38175.3	2267.47	14583	9412.16	2736.09	3491.65	394.376	9067.5	4815.27	2268.07	2408.43	2836.27	15508.9	5042.19	5513.02	2005.14	13696.3	17145.5	12599.7	11348.8	16101.2	15740.8	1573.19	8317.98	5816.11	1401.98	3113.02	1062.21	1466.69	1169.39		2360.45
sp|P35527|K1C9_HUMAN	EIETYHNLLEGGQEDFESSGAGK	837.382	3	35.6223	897.395	1	y	9	11285.1	12360.6	21890.5	19204.8	19457.4	10388.9	93935.4	9675.84	38411.9	28440.5	10886.4	40014.5	58315.7	57553.7	12103.7	28860.4	41717.3	12501	13665.6	14972.5	50496.6	24918	18579.7	13448	35647.4	23459.5	24390.4	26252.3	26415.1	28220.4	27528	30094.9	17619.2	33594.6	25854.3	12917.6	7715.17	26270.3	10406	29011.4	10820.5
sp|P35527|K1C9_HUMAN	EIETYHNLLEGGQEDFESSGAGK	837.382	3	35.6223	1026.44	1	y	10	10593.5	12938.4	17411.8	16581.2	17977.9	15239.9	82043.8	6082.53	40899.8	27504.4	10061.4	37045.1	56109.4	48413.9	11968.3	30715.6	39109	11722.7	14550.2	12429.2	42707.8	22728.6	16628.8	11765.3	34258.3	22062.5	24127.6	31014.7	27146	27448	26074.3	28488.3	17136.1	33034.2	25768.6	12504	9461.03	29475.9	10236.9	24751.5	10361
sp|P35527|K1C9_HUMAN	EIETYHNLLEGGQEDFESSGAGK	837.382	3	35.6223	1000.47	1	b	8	6449.8	9095.08	12515.9	10759.3	10707	7268.82	45729.2	5752.39	22157.9	17987.7	9192.32	21086.4	33410.4	28954.1	5939.12	18492.5	26757.8	9757.71	9664.21	9656.95	27028.2	17994.3	11597.7	12702.6	22358.7	15744.8	17687.1	16142.9	16428.5	16665.8	18524.9	17150.2	13013.4	18805.4	15185	10478.9	5898.22	19644.7	7579.21	22050	5626.9
sp|P35527|K1C9_HUMAN	EIETYHNLLEGGQEDFESSGAGK	837.382	3	35.6223	1113.56	1	b	9	6408.34	7395.19	10466	8915.84	10204.6	7425.45	39251.9	3852.13	19125.6	12649.1	6933.81	16753.9	28551.2	25294.4	6012.89	13774	21764.8	5620.61	7992.92	8745.43	22846.6	13182	10485.3	6827.87	19788.6	9268.46	13734.1	13811.9	14752.5	13859.2	15484.9	16095.3	9734.23	17015.3	12210.1	4971.73	4764.1	15427.5	5193.23	13855	6766.92
sp|P35527|K1C9_HUMAN	EIETYHNLLEGGQEDFESSGAGK	837.382	3	35.6223	1268.54	1	y	13	5944.34	6992.44	12024.1	10497.4	11204.9	6555.17	42038	3719.95	19008.3	11006.3	5834.51	19455.5	25880.7	26103.3	6583.32	16421	24739.4	5667.71	9504.67	6565.32	22757.1	13434.3	11245.9	6900.96	17598	10764.5	13624.3	12903.7	17962.2	14859	17977	13885.9	11856.3	18339.1	14711.2	5748.55	4281.39	14863.6	5559.34	14971.8	4977.03
sp|P35527|K1C9_HUMAN	EIETYHNLLEGGQEDFESSGAGK	837.382	3	35.6223	1242.6	1	b	10	5983.46	4636.45	11619.6	9630.76	10229.3	7468.85	34662.3	3177.09	16282.8	11114.7	5007.86	19531.2	26861.9	26415.3	5984.66	16624.8	18030.6	5642.24	6509.53	6503.93	21573.3	10853.6	10730.5	6074.12	16288.1	11730.2	11760.2	13451.1	12835.6	14573.3	15445	12719.2	9932.54	18517.8	14417.2	7508.83	5161.76	13926.8	7025.68	11966.8	4977.54
sp|P35527|K1C9_HUMAN	QVLDNLTM[Oxi]EK	603.805	2	23.6171	979.477	1	y	8	9831.43	11566.4	15785.8	11017.8	14839.5	9586.66	52301.2	6773.85	20346.2	23766.8	8263.17	26175.1	41382.9	29903.3	9173.53	14743.3	21926.5	10657.8	10249.1	9267.81	32969.2	26633.1	20224.5	7022.89	32844	17059.2	20792.6	21730.6	21184.2	22810.7	20191	24605.4	16603.4	31520.1	17086.3	10116.5	6964.04	16614.2	9895.97	16397.1	6516.13
sp|P35527|K1C9_HUMAN	QVLDNLTM[Oxi]EK	603.805	2	23.6171	866.392	1	y	7	4049.54	7523.09	10164.1	7017.84	8852.67	7157.37	33529.7	3937.19	10440.1	11684.8	6037.83	17421.8	18924	16807.3	6463.17	10427.7	10101.3	6442.57	6042.17	4210.43	20814.8	10972.9	10821.7	5784.56	23832.1	7782.88	8861.85	9757.57	10822.3	10323.8	9640.61	12146	6512.98	17535.6	10379.1	6483.13	4756.9	10461.1	4427.08	11534.6	3647.93
sp|P35527|K1C9_HUMAN	QVLDNLTM[Oxi]EK	603.805	2	23.6171	751.365	1	y	6	4543.51	3995.69	8487.44	4728.27	5806.19	3759.39	19683.4	2343.18	8317.73	5553.79	4155.62	9995.01	12886.4	8823.22	3437.72	6670.13	7631.12	3718.79	4783.87	3280.79	14142.4	7212.75	7118.45	4770.07	13666.8	5718.91	6292.25	5954.22	4872.28	7707.98	7352.56	7757.46		8973.15	6978.51	4419.67	2139.65	5385.88	4963.34	6718.04	3562.21
sp|P35527|K1C9_HUMAN	QVLDNLTM[Oxi]EK	603.805	2	23.6171	637.323	1	y	5	2315.79	2355.04	5704.21	3379.93	3617.93	2887.27	12469.8	1774.68	5673.43	4305.75	2736.9	7665.67	8425.77	5141.97	2906.61	3584.93	4070.67	3051.71	3851	1932.6	7180.72	5415.5	4282.97	3588.95	7422.73	2973.7	5936.16	5161.05	3772.51	4264.31	4886.51	5348.56	3630.01	6940.88	5397.29	1943.99		4189.53	2143.32	4702.82	1380.27
sp|P35527|K1C9_HUMAN	QVLDNLTM[Oxi]EK	603.805	2	23.6171	1078.54	1	y	9		1145.91	1183.13		1255.38	959.626	3164.9	381.217			368.076	1285.68	2012.8	1822.34	794.761	578.374	2129.89		578.438	479.829	1204.65	1018.74	1551.07	663.823	2662.04	1129.8	861.062			1162.07		1405.55	762.432	1866.23	848.838	775.603	367.983	1327.7		1156.72
sp|P35527|K1C9_HUMAN	QVLDNLTM[Oxi]EK	603.805	2	23.6171	784.42	1	b	7	754.451	1972.67	948.837	1882.87	1255.38	1438.76		1045.6		1305.44	1498.07	1868.79	2287.67					715.069	964.927			3703.09		1561.86		1151.12	1773.03			839.667	1876.86		1184.56			2096.7		1063.71		1592	898.097
sp|P35527|K1C9_HUMAN	TLLDIDNTR	530.785	2	28.2612	846.432	1	y	7	298.325	488.146	85.384	138.427	357.519	293.438			1942.57	2590.42	298.449	881.573	738.208	1198.77	279.647	371.44	1615.27	295.508	98.5965	101.258	883.703	985.114	793.586		479.711	910.297	126.248	491.363		1605.93	2559.97	884.696	1503.31	85.3197	170.756					387.118	147.522
sp|P35527|K1C9_HUMAN	TLLDIDNTR	530.785	2	28.2612	733.348	1	y	6	195.35	77.4836		289.332	142.976	452.258	910.397		646.784	144.561	85.4286	222.063		722.965	947.246		1186.08	1060.86	390.248	88.9728	309.113	1441.51		218.982	299.548	683.193	819.102	184.903	155.042	84.7948	327.148	863.333	196.891	381.599	576.072	1160.13		123.66		485.102	591.159
sp|P35527|K1C9_HUMAN	TLLDIDNTR	530.785	2	28.2612	618.321	1	y	5		325.968	193.248	637.6	577.46	274.456	733.564	515.919	271.614	2199.2	120.234	832.743	5561.72	215.116		656.916	4386.75		1680.3	485.438		2893.37	910.421	2782.16		1798.16	237.834	2135.77		996.093	392.323	119.786	409.606	869.134		1074.96	1382.19	620.432	134.327	273.952
sp|P35527|K1C9_HUMAN	TLLDIDNTR	530.785	2	28.2612	959.516	1	y	8		282.579			176.199		466.681	184.036	170.902	301.032	85.4399			85.384		66.2905	1329.59		85.4399	85.3719	170.93	362.577			184.724	292.514	67.1323			352.63	85.3723	652.32	214.442		855.784	256.342	21.3642	152.041
sp|P35527|K1C9_HUMAN	TLLDIDNTR	530.785	2	28.2612	505.237	1	y	4		1456.69	289.112	450.434		274.579		131.893	85.1641			1349.35	504.676	560.066	345.402	136.752	1734.72	1115.66	542.47	182.728		350.941	670.967	561.099		1647.7	465.112	559.298	232.558	1216.93	487.545	294.36				123.641	583.549	483.762	257.751	127.158	211.206
sp|P35527|K1C9_HUMAN	TLLDIDNTR	530.785	2	28.2612	390.21	1	y	3	537.47	847.564					142.681	272.153	804.539			204.659		67.1427	660.413	433.943	926.592		1046.15	115.242		155.005	270.802	123.65	903.962	285.231	135.632		229.846	471.597	263.943	176.014	161.027	431.539	441.583		80.522	298.254	47.3842	156.544
sp|P35527|K1C9_HUMAN	QGVDADINGLR	579.299	2	22.4962	873.442	1	y	8	85.184		135.613	77.5164	98.4614	98.4883	778.109	887.351		672.743	77.5284	1459.18	244.514	381.1	125.294	381.204	1153.14	486.28			1046.56	1072.04	2004.13	56.6346	415.218			1473.43	216.637	279.309		85.3375	68.4025	650.828	574.179	161.078	163.598		197.077	710.894	2587.49
sp|P35527|K1C9_HUMAN	QGVDADINGLR	579.299	2	22.4962	687.378	1	y	6	4698.11		3631.36	52.8494		394.632			141.402	106.387	99.5426		498.308	142.578		144.459	3884.6	98.4274	2790.27	101.63	131.822	119.026		98.5066		115.21		441.008	1733.97		57.25	98.5965	153.421	2002.58	637.512	2450.82		183.933	98.3493	282.428
sp|P35527|K1C9_HUMAN	QGVDADINGLR	579.299	2	22.4962	758.416	1	y	7	181.176	427.472		99.7921	66.9476	639.925	157.654	86.1799	64.335		68.4545		1120.45		170.756		229.226	683.362		307.49	820.779		277.31	67.0256	519.713	423.276	537.683	287.173		46.6355	258.907	85.4503			825.753				356.958		662.475
sp|P35527|K1C9_HUMAN	QGVDADINGLR	579.299	2	22.4962	972.511	1	y	9	85.4503						248.389	1071.39	85.2786	1040.25		292.644	132.339	946.48		760.192	85.2647	170.885	368.187	183.81		144.697	27.5236			996.215	272.734	85.2543	354.803	99.4992	1380.17	282.646		98.5845	85.4503	85.4664	85.3272	1799.31	1058.21	67.1427	197.193
sp|P35527|K1C9_HUMAN	QGVDADINGLR	579.299	2	22.4962	1029.53	1	y	10		95.8376			85.3678			85.4286	295.481	183.851		376.875	295.738			98.5828	85.3385	197.191	98.5828					85.452	85.4399	184.048	85.4199	85.4399	256.34			85.4503		89.0819		85.4503	85.4399	170.861	98.5845	256.33
sp|P35527|K1C9_HUMAN	QGVDADINGLR	579.299	2	22.4962	586.247	1	b	6	285.498	162.082	124.614					1512.01	750.366			268.203	642.868	812.172	371.886		717.623	3466.35	169.015	474.19			287.001	3144.13	2202.37		1515.09	2037.93	309.951	587.077	276.721		408.688	718.786	3490.75				398.959	1491.97	3233.41
sp|P35527|K1C9_HUMAN	QGVDADIN[Dea]GLR	579.791	2	22.6413	874.427	1	y	8	5198.67	6746.71	7056.22	8107.04	10091.3	7527.33	22826	6867.57	11393.2	10138.9	3646.37	14257.6	23399.1	17780.5	8317.39	10130.7	11166.5	8580.41	8474.53	6260.94	17945.4	9323.03	11258.1	8998.76	17703.8	8237.22	9124.87	11808.4	10281.7	10151.5	10894.6	11325.8	7311.4	13406.5	11481.2	5770.8	7299.56	9933.88	11008.1	11703.4	8531.6
sp|P35527|K1C9_HUMAN	QGVDADIN[Dea]GLR	579.791	2	22.6413	688.362	1	y	6	7066.26	6445.58	6620.33	7386.23	9179.93	7396.62	16538.7	4678.36	10428.9	9153.64	4362.97	11557.6	19266.2	12930.9	7386	9037.16	10470.5	7743.42	8235.54	6682.45	14070.8	8657.78	10092.5	8021.61	14220.1	7533.57	10003.1	6440.79	7778.69	8329.73	9253.64	10127.8	7357.47	11259.3	9771.39	6313.94	5083.99	9281.34	7874.44	10762	5259.78
sp|P35527|K1C9_HUMAN	QGVDADIN[Dea]GLR	579.791	2	22.6413	759.4	1	y	7	3868.16	2979.21	4555.12	4250.39	5953.18	4259.8	13992.9		6104.78	8002.6	4871.98	7337.32	13888.2	8215.72	3959.18	5695.28	7681.03	5440.66	5621.08	4700.72	11898.2	5808.13	6561.57	5593.48	8396.09	7607.55	7801.5	5362.46	6716.12	6028.31	6046.83	8029.36	4185.17	9575.67	6909.85	5718.86	4795	7797.22	3580.86	7223.22	3783.72
sp|P35527|K1C9_HUMAN	QGVDADIN[Dea]GLR	579.791	2	22.6413	1030.52	1	y	10	2578.79			2720	3203.07	2299.37	4465.18	635.595	4454.41	3656.96	1023.43	3569.3	6492.33	4641.99	2150.9	4074.92	4888.8	3169.98	2550.89		5103.33	3280.22	2852.62		3723.64	1332.25	2869.44		2215.3	2182.91	3016.53	1873.64	1744.16	3513.24	2415.63		1662.88	3131.06	3220.63	3323.04
sp|P35527|K1C9_HUMAN	QGVDADIN[Dea]GLR	579.791	2	22.6413	973.495	1	y	9		1291.65	4325.42	1873.22	2700.84	1600.02	4903.74		3606.94	2886.62	1864.64	3129.91	3967.95	5443.15	2831.2	2944.06		1660.52	2213.52	2711.47	4469.47	3200.57	2655.37	2495.01	5269.13	3522.21	2561.5	2638.14	3741.53	3172.44	2359.73	3782.49	1997.74	3409.62	2614.53	3908.38		3000.9	2821.81	3352.19
sp|P35527|K1C9_HUMAN	QGVDADIN[Dea]GLR	579.791	2	22.6413	586.247	1	b	6		288.948							335.967	375.273	522.206		1348.12	754.481	371.886	493.114	2166.3		169.015			1061.19		350.909		627.36	439.077		309.951	587.077	509.188			718.786						673.573
sp|P35527|K1C9_HUMAN	MTLDDFR	449.21	2	30.2633	665.325	1	y	5	32531.8	23146.3	39823	39206.7	48964.3	36673.8	135722	18454.1	62360.3	49109	20017.7	46686.7	83954.8	86834.8	20313.8	71584.2	68432.8	25663.4	31769.9	40741	54162.8	46634.5	35022.8	36747.4	33208.3	40727.1	48686.2	51829.2	50083.6	41868	52998.3	53447.9	33431	57930.2	61291.4	25808.1	24536	68701.6	26889.9	51293.9	27131.4
sp|P35527|K1C9_HUMAN	MTLDDFR	449.21	2	30.2633	766.373	1	y	6	21061.2	16912.6	25423.8	30389.3	29373.4	24669.1	99093.7	12188.2	42314.9	33854.4	15130.2	29143.4	58835.1	56380.8	15013.1	48059.8	44551.2	19614.7	23626.8	26409.9	29916.4	33845	24939.8	24572.3	18692.2	25841.2	35363.6	35159.4	31832.1	35755.5	40268.3	37641	23100.6	41668.1	44990.7	21411.2	13683.1	46385.5	16609.9	37922.5	15608.4
sp|P35527|K1C9_HUMAN	MTLDDFR	449.21	2	30.2633	552.241	1	y	4	15225	13383.9	18619.3	16644.7	17261.7	13386.8	44776.7		21380	22852.6	9223.3	20081.6	35249.4	31838.5	9140.4	28246	23811.8	16077.2	17666	18017.5	18375.4	17619.9	18314.3	20689	19472	14409.5	20594	19524.1	21188.7	18484.3	20124.7	16434.5	14658.7	24085.7	25613.5	11594.1	10962	26723.9	12378.3	20532.8	12138
sp|P35527|K1C9_HUMAN	MTLDDFR	449.21	2	30.2633	576.233	1	b	5	1779.06			2551.41		2750.12		2032.03		3968.48			4558.84			3356.45	4188.21	2110.91		2408.88		3220.1	2995.5	1731.63	2256.18	2549.96	3764.32				3667.17			3131.3		2099.18	2032.77		1427.18
sp|P35527|K1C9_HUMAN	MTLDDFR	449.21	2	30.2633	461.206	1	b	4								1023.04																															2228.54		2019.48
sp|P35527|K1C9_HUMAN	MTLDDFR	449.21	2	30.2633	322.187	1	y	2	28410.2	25769.9	39713.6	34521.3	37153.8	28852.5	132590	20777.9	60301.1	43390.2	15162.7	42188.9	73788.6	66685	12568	61089.9	64193.1	25369.4	38390.2	40101.7	36021.6	39509	30106.3	34645.9	28670	35296.2	46337	45331.9	42528.7	50290	49183	45088.9	30944.3	52461.5	56970	33680.8	25917.7	57179.3	21556.8	48961.2	29664.6
sp|P04003|C4BPA_HUMAN	EDVYVVGTVLR	625.343	2	37.455	644.409	1	y	6	367079	217669	155142	161990	449383	137318	333060	229302	208030	352358	71866.7	378184	193534	348402	328318	290515	400622	278944	307503	564088	167240	235167	589708	193537	770615	227345	200612	245393	276349	274669	249868	160166	59048.8	255117	418918	167804	135032	292570	303474	231514	559492
sp|P04003|C4BPA_HUMAN	EDVYVVGTVLR	625.343	2	37.455	743.477	1	y	7	226282	123886	84798.8	102478	263117	76860.8	196712	138074	120573	194930	41177.3	216025	108800	212019	182550	172073	245293	162694	181470	310660	91183.4	137521	348512	118713	465265	126483	116956	128451	156972	147809	148789	97992.3	36023.5	146781	240273	100459	76519.9	177885	177603	141532	324849
sp|P04003|C4BPA_HUMAN	EDVYVVGTVLR	625.343	2	37.455	906.541	1	y	8	197766	117317	84229.5	93685.8	259610	75537.9	188999	132963	112185	191790	44177.8	208474	105060	200514	180391	166044	215585	154189	174713	309090	82654.2	132343	313081	116374	440477	121340	114174	136147	153476	142094	132475	82272.2	31678.9	141695	233003	95410.6	75007.7	183890	168432	123687	304890
sp|P04003|C4BPA_HUMAN	EDVYVVGTVLR	625.343	2	37.455	1005.61	1	y	9	23668.1	14240	10579.5	13626.4	30266	8744.07	23045.9	16966.1	14730.4	21438.9	6115.87	24110.8	12443.3	24386.2	23664.7	20300.2	25898.3	19765.6	20981.2	37054.8	13559.6	17876.7	36863.8	13968.4	53983.6	15633.3	17959.1	17002	18877.1	19963.9	17084	10972.5	5175.38	18862.4	27485.3	12270.9	10933.4	19586.7	20475.5	17790.8	35959.9
sp|P04003|C4BPA_HUMAN	EDVYVVGTVLR	625.343	2	37.455	705.345	1	b	6	33698.7	21910.2	20339.5	13381.7	36914.1	19768	32896.3	22817.5	21145.7	34680.3	11000	34309.9	24212.5	38005.2	31820.4	30484.3	42020.6	22803.6	28406.6	53875.1	22685.5	25534.9	57662.5	26096.5	74500.5	26605.4	24865.4	29365.8	24027.9	28253.4	27966.1	18051.7		22474.5	41835.9	20629.1	18422.8	33162.8	33873.6	21638.7	54437.3
sp|P04003|C4BPA_HUMAN	EDVYVVGTVLR	625.343	2	37.455	1120.64	1	y	10
sp|P04003|C4BPA_HUMAN	GVGWSHPLPQC[CAM]EIVK	569.628	3	30.9758	775.893	2	y	13	925702	394492	247923	327554	923674	241677	548073	437719	364095	710801	216530	770691	453930	813233	604882	612073	866646	612168	594571	904474	231276	649183	888969	356926	1.25176e+06	492714	531401	508373	491747	520766	604438	381358	136013	414074	762463	239649	216261	353777	374934	405538	901747
sp|P04003|C4BPA_HUMAN	GVGWSHPLPQC[CAM]EIVK	569.628	3	30.9758	1083.59	1	y	9	197563	83551.2	58176.9	75135.1	210053	55685.8	119595	89434.2	71899.9	142176	47252.4	159037	91853.5	190860	141484	129440	194619	135707	134132	212625	49207.7	136349	196861	71088.6	282368	106479	109257	114673	106931	111548	119805	78267.6	27509	92677.8	163204	50408.3	49409.1	79952.8	82216.5	87251.9	211943
sp|P04003|C4BPA_HUMAN	GVGWSHPLPQC[CAM]EIVK	569.628	3	30.9758	873.45	1	y	7	181267	75306.6	52313.9	56895	172676	41877	98718.9	79225.8	56370.2	125326	42086.3	141992	74218.8	159677	121916	108392	167937	120714	107720	178028	38385.4	98428.1	171093	59267	251955	84433.6	88729	89443.2	91424.5	88516.6	95862.9	73264.5	24520.2	80381.1	133279	41001.2	43692.8	65844.2	76214.2	73696.2	191701
sp|P04003|C4BPA_HUMAN	GVGWSHPLPQC[CAM]EIVK	569.628	3	30.9758	654.342	2	y	11	63425.8	23729.3		18224.7	56812.9	12505.2				39604.6		40053.4		43808.3	34423.2	32619.8	51789.3	33592.7	31850.4	56498.5		30486.4	45068.6	16620.7	72892.1		29670.3	27033.6	25475.7	26614.8	28247.4	22524.4	6904.02	25958.6	38643.3			19324.3	20158.5	22520.2	57669.6
sp|P04003|C4BPA_HUMAN	GVGWSHPLPQC[CAM]EIVK	569.628	3	30.9758	610.826	2	y	10
sp|P04003|C4BPA_HUMAN	GVGWSHPLPQC[CAM]EIVK	569.628	3	30.9758	648.339	1	y	5
sp|P04003|C4BPA_HUMAN	YTC[CAM]LPGYVR	564.779	2	25.791	591.325	1	y	5	551922	264435	191128	222297	568516	151097	378718	260946	192761	403816	158963	527425	256304	538305	355411	389208	510907	422287	374988	562694	147198	311256	575329	255760	787049	272143	303279	287527	299467	323478	315127	265057	76810.4	263332	473380	154719	131052	231304	253807	255312	582978
sp|P04003|C4BPA_HUMAN	YTC[CAM]LPGYVR	564.779	2	25.791	864.44	1	y	7	234175	112496	82810	85127.6	225122	57880.8	153825	107035	72582.1	163172	64961.9	199192	96145.9	215063	144465	152708	213537	171305	145438	222559	57352.9	129456	231249	104009	315148	106225	116782	115584	122629	122131	121880	97838	31668.5	103137	196055	60072.7	53842.2	84581.6	90883.3	115274	245778
sp|P04003|C4BPA_HUMAN	YTC[CAM]LPGYVR	564.779	2	25.791	704.409	1	y	6	96103.6	48640.4	29497.6	32544.3	103726	19199.8	62186.5	43685.5	39074.1	73618.8	26272.1	85030.1	39525.5	90753	57520.9	62138.9	88210.8	74600.8	64464.9	100154	24231.7	53096.4	94949.2	38453.6	140437	41065.8	48858.3	46216.7	53468.4	53141.5	50019.7	46949.7	12391.3	43571.2	85293.9	26919.9	21412.3	36865.8	48904	46848.9	106513
sp|P04003|C4BPA_HUMAN	YTC[CAM]LPGYVR	564.779	2	25.791	965.487	1	y	8	43770.9	14197.8	14411.7	13998.8	41034.5	11032.3	26806.3	17577.4	13506.6	29609.1	12849.7	34870.4	18884.6	36435	23441.8	28593.6	37396.7	31420.7	27054.4	36484.1	8538.2	20988.3	40500	16336.9	50560.4	18502.6	19793.2	23284	23111.5	17616.7	19207.7	16917	7183.66	19845.8	32041.1	11918.3	9572.16	12935.2	17983	16878.3	34157.3
sp|P04003|C4BPA_HUMAN	YTC[CAM]LPGYVR	564.779	2	25.791	635.286	1	b	5
sp|P04003|C4BPA_HUMAN	YTC[CAM]LPGYVR	564.779	2	25.791	855.371	1	b	7
sp|P04003|C4BPA_HUMAN	MALEVYK	427.228	2	25.2078	722.408	1	y	6	209022	104454	87743.9	1007.36	188521	50906.3	86356.1	88969.7	71256.5	148862	39019.7	109102	76539.5	136121	95093.3	137288	188063	176006	151450	281223	55034.6	132091	224919	732.853	352385	1011.9	118696	131490	115909	122722	133660	94855.2	39884.2	107419	202899	84920.8	56152.6	116015	131207	105014	248093
sp|P04003|C4BPA_HUMAN	MALEVYK	427.228	2	25.2078	651.371	1	y	5	175525	83104.8	67094.7	637.879	153266	41458	79100.1	69853.8	55560.8	141787	28976.1	90829.9	64143.5	107877	89565.2	102383	168564	145136	118881	218776	43404	100469	197084	908.626	307525	573.103	96676.1	109553	104741	90567.1	111747	85178.7	29451	83684	177544	75677.9	48392.5	95411.7	111307	86634.3	202329
sp|P04003|C4BPA_HUMAN	MALEVYK	427.228	2	25.2078	538.287	1	y	4	46713.1	28277.3	28154.2	736.696	39393.1	26608.8	22388.4	22139.1	16609.6	36171.4	16418.7	21166.2	16366.4	31492.5	23703.3	29640.6	37343.9	42738.8	35065.2	53337	21046.3	28128.8	43145.9	429.728	78465.3	602.768	24534.4	26141.1	23698.5	28374.1	22384.7	20344.3	12232.6	23934.4	47819	30877	24535.9	33866.8	32475.5	33090	59304.9
sp|P04003|C4BPA_HUMAN	MALEVYK	427.228	2	25.2078	445.212	1	b	4				433.864																				508.267									1702.16
sp|P04003|C4BPA_HUMAN	MALEVYK	427.228	2	25.2078	544.28	1	b	5																										1525.77
sp|P04003|C4BPA_HUMAN	MALEVYK	427.228	2	25.2078	707.343	1	b	6				53.5729																				494.961		492.563
sp|P04003|C4BPA_HUMAN	FSAIC[CAM]QGDGTWSPR	791.359	2	30.2304	875.401	1	y	8	116158	50855.4	41472.1	39626.3	116479	30208.6	63435.9	54415.3	44224.4	91137.2	23554.5	98060.7	58024.9	124331	73593.6	70144.1	104978	84663.6	79975.2	118162	37285.6	67110.4	144214	52100	196682	45140.8	58786.1	61411.6	63153.2	67098.7	62920.1	45613.2	16377.8	62508.6	110713	36349	30518.9	51649.4	56470.5	63776.9	130536
sp|P04003|C4BPA_HUMAN	FSAIC[CAM]QGDGTWSPR	791.359	2	30.2304	1163.49	1	y	10	198859	85478	74222.4	73931.2	204942	53413.3	126827	95069.8	78780.9	158763	43535.8	168186	95611.5	210523	131854	125972	194540	154260	140798	230370	65208.9	106991	238856	95474.8	344279	91928.5	105745	102932	110733	112664	117639	79165.7	31226.6	104203	199512	56777.6	48692.3	91296.5	100798	107507	234011
sp|P04003|C4BPA_HUMAN	FSAIC[CAM]QGDGTWSPR	791.359	2	30.2304	1003.46	1	y	9	80151.3	38118.8	25599.1	31080	81912.6	20725.8	48983.6	35615.8	34896.7	57049.7	18678	67582.6	43938.6	81358.7	54711.2	59208.7	77978	58897.6	55731.4	90936	25104.2	50679.1	99230.1	40612.6	140871	38314	38482.6	43604.5	41063.5	46521.7	43462.8	41221.2	10116.7	38539.2	81503.4	26247.3	22466	44815.3	41675.1	43119.2	95815.9
sp|P04003|C4BPA_HUMAN	FSAIC[CAM]QGDGTWSPR	791.359	2	30.2304	818.379	1	y	7	21214.9	9315.89	13432.8	14348.6	30087.1	11840.4	18401.3	11446	8799.47	19303.9	8023.54	17708.3	17107.3	24977.3	19414.2	16858.8	22767.4	17773.3	18398.8	24253.4	10931.3	18714.6	28851.5	18014.1	39802.1	13648.9	15654.4	13713.7	14095.2	15127.3	12345.6	10797.1	7622.77	14652.4	25415.6	9717.99	9568.87	16081.2	14230.8	17855.4	27749.5
sp|P04003|C4BPA_HUMAN	FSAIC[CAM]QGDGTWSPR	791.359	2	30.2304	1276.57	1	y	11	25880.9	12825.1	9811.68	8962.54	29289.7	8640.06	17234.5	13949.8	13303	19109.5	6892.63	25050.8	12692.6	29294.9	20814.8	17321.4	26524.3	19009.2	20083.6	29069	9793.06	18917	32855.6	13364.6	48035.9	13769.4	16535.5	14286.9	13267.3	15710.7	15366.5	12524.3	3918.54	15084.2	25755.3	10208.8	6080.25	15350.6	14880.7	15246.3	31790.5
sp|P04003|C4BPA_HUMAN	FSAIC[CAM]QGDGTWSPR	791.359	2	30.2304	879.367	1	b	8		4916.68	4619.76			3049.05	5822.89		4178.97		2562.92		5678.7					7440.37			3913.84			6031.18			5262.58	6976.35	5847.43	5585.42		4106.91	1593.05			4230.05
sp|P04003|C4BPA_HUMAN	WTPYQGC[CAM]EALC[CAM]C[CAM]PEPK	665.951	3	32.2187	790.322	1	y	6	114072	45043.9	42559.7	41999.8	118941	29830.2	63611.4	52498.6	37918	88475.9	28439.2	92983	46761.2	82824.4	62240.5	75143.1	108232	87960.7	77142.2	127165	29758.7	68197.6	103112	40200.3	143203	54536.7	56078.2	60063.9	65296.6	62832.4	66033.8	44775.3	16585.1	52380.1	81997.6	32293.5	26934.5	47545.4	56306.9	50038.1	114105
sp|P04003|C4BPA_HUMAN	WTPYQGC[CAM]EALC[CAM]C[CAM]PEPK	665.951	3	32.2187	903.406	1	y	7	54418.1	19757.9	18720.2	17408.4	48476.2	13513.6	26234.1	23739.1	16497.2	38279.2	11704.5	43194.6	22356.6	38714	25196.3	33139.7	48133.9	35729.9	33579.7	52553.8	13826.4	31973.6	45650.1	19221.2	58987.5	18790.2	23862.4	27447.2	24366.8	31301.7	24634.9	24927.5	7829.96	22306.8	45138.3	14752.8	12170	21644.6	22998.4	20947.4	50856.9
sp|P04003|C4BPA_HUMAN	WTPYQGC[CAM]EALC[CAM]C[CAM]PEPK	665.951	3	32.2187	974.443	1	y	8	29678.3	11194.3	10643.7	9712.84	29235.2	7050.96	12585.5	12451.2	9408.51	19786.3	5823.12	20556	11089.3	21576.5	16001.9	17531.7	26413.2	21123.1	19440.3	27907.4	7769.6	17346.1	25219.6	8664.91	33025.3	11723.6	13138.1	14183.6	13244.7	16233	14827.1	10206.7	5341.78	17226.6	23413.4	7263.69	7374.58	11532.9	15734.8	13994.7	27243.2
sp|P04003|C4BPA_HUMAN	WTPYQGC[CAM]EALC[CAM]C[CAM]PEPK	665.951	3	32.2187	1103.49	1	y	9	13219.8	6188.56	4735.68	4184.07	13120.4	4152.27	7309.39	7744.86	2850.26	9986.62	4302.04	10358.5	6635.83	10248.5	8461.67	7907.18	13377.9	10108.2	8618.15	13595.9	4558.96	7650.17	8068.73	6782.36	16384.7	7555.63	7418.11	5469.95	6592.91	7723.89	9853.08	6152.35	2732.86	8289.8	12773.2	4592.17		4410.52	7454.76	7839.95	12444.6
sp|P04003|C4BPA_HUMAN	WTPYQGC[CAM]EALC[CAM]C[CAM]PEPK	665.951	3	32.2187	806.334	2	y	13	10810.7	5577.27	6559.19	3448.97	10795.7	4144.77	7557.99	4174.3	4561.1	5576.62		10095.6	5190.13	8707.26	4129.44	7884.06	9255.8	11519.3	10693.7	10704.1		4347.6	8470.36	4767.2	17428.9	7923.1	6134.73	5791.08	5327.6	8151.63	8109.44	6336.63	2766.67	6668.89	10524	2758.95	4815.25	2759.16	6618.96	9770.85	12694.8
sp|P04003|C4BPA_HUMAN	WTPYQGC[CAM]EALC[CAM]C[CAM]PEPK	665.951	3	32.2187	1093.44	1	b	9	31158.6	12978.5	11682.8	9636.25	26873.9	7511.23	16301.8	13226.5	8262.08	20163.6	8268.45	22006.7	10770.5	20892	18263.8	19593.2	28203.1	23529.3	17705.3	30051.6	9333.9	20421.1	24511.7	12271.4	38153.3	14159.8	13948.4	15675.6	16138.5	17891.9	17025.3	11957.1	4891.07	13752.3	28515.9	9659.3	5096.15	14323.2	13341.9	13987.8	24205
sp|P04275|VWF_HUMAN	LSEAEFEVLK	582.811	2	36.015	1051.53	1	y	9
sp|P04275|VWF_HUMAN	LSEAEFEVLK	582.811	2	36.015	964.499	1	y	8	3794.37	1676.76	502.698	2835.02	4165.29			556.165			1576.05		957.923	1491.37	5808.48	4033.52	411.133	1676.28		10518.4	641.492	5553.87		4955.82	7329.07	5599.19	5085.6	325.678	4774.69	5720.08	3242.71	6639.41	5689.9	278.505	10904.1		8741.19	14496.1		4775.2	9642.39
sp|P04275|VWF_HUMAN	LSEAEFEVLK	582.811	2	36.015	835.456	1	y	7	3664.73			1610.44	2865.14		2005.08		192.156		85.2581				3020.35	2003.85	1115.14	1778.3		8372.12		4800.16		4415.37	4310.01	2942.2	3011.45		2595.65	1441.26	2266.14	6310.61	658.505		8478.46		8124.56	13772.5		2858.42	8453.48
sp|P04275|VWF_HUMAN	LSEAEFEVLK	582.811	2	36.015	764.419	1	y	6				2351.45	2882.38	265.856	448.465	1000.25	708.422		85.2045			257.982	3556.03	427.624	519.614		271.707	6574.78	730.041	3115.56	795.971		2365.82	4221.95	1891.29		1148.05	2452.95	1452.03	2816.56	657.515		4555.08	348.902	5390.12	8097.84	315.806	2717.38	4269.98
sp|P04275|VWF_HUMAN	LSEAEFEVLK	582.811	2	36.015	635.376	1	y	5	1446.98	356.886	393.926	1562.45	1664.39	974.276	1638.19	991.193	4758.58	11561.2	910.929	491.045	15116.7	4264.15	2447.25	1758.81	12673.1	1709.1	731.811	3923.46	2378.42		368.797	1487.57	3260.85			11307.2		730.468		3085.69		735.02	5484.56		3161.39	6450.22		2201.14	3148.31
sp|P04275|VWF_HUMAN	LSEAEFEVLK	582.811	2	36.015	201.105	2	b	4	363.498	465.806	196.973		1324.69	199.453			387.787	573.344	98.5965	320.198	500.084			261.073		173.296		1263.95		769.641				394.249	514.919		760.239	201.628		424.602	553.716	238.864	1332.41	1431.5	1316.13		287.951	155.886
sp|P04275|VWF_HUMAN	ILAGPAGDSNVVK	620.848	2	21.8545	1014.52	1	y	11	5428.06		48.3668	4176.05	2978.52	4986.01	3000.1	1797.53	67.1687	3904.11	3549.71	251.505	3073.97	87.7669	5556.42	4483.44	71.2237		1416.54	16121.3	256.138	6150.9	1477.07	3408.39		4080.07		4753.92	4176.65		148.801	8763.21	2611.35	5468.87	21885.4		7643.87	20597.8	3062.61	10097.2	10624.8
sp|P04275|VWF_HUMAN	ILAGPAGDSNVVK	620.848	2	21.8545	943.484	1	y	10	4234.29			1283.63	2041.98	691.439	1822.76				1292.75	282.406		85.4399	3595.56	3267.6	447.77	366.647	1167.11	9248.76		4200.38		2655	67.1687	2172.62	2597.84	2819.76	2527.17	242.378	85.3723	6372.08	487.973	1223.13	8050.11	295.287	6688.54	12784.1	1383.1	5409.16	7753.58
sp|P04275|VWF_HUMAN	ILAGPAGDSNVVK	620.848	2	21.8545	886.463	1	y	9	3866.26	2190.64	440.031	1905.97	4040.5	1249.06	1910.51	2061.01	98.3561		2520.99	368.45	493.871		2785.71	3499.13	1361.01		1861.21	8524.35	123.634	3273.34	2518.26	1954.1	945.629	3298.36	2375.25	2160.47	2507.64	407.089	196.96	6638.15	2395.03	1577.32	9559.08	67.1687	5572.33	12108.4		4460.03	5102.82
sp|P04275|VWF_HUMAN	ILAGPAGDSNVVK	620.848	2	21.8545	718.373	1	y	7	2707.07	859.219		5963.89	878.721	3416.51	799.334	1190.01	475.812		3389.67	1271.23	1781.4	1032.05	2142.51		543.562	256.207	245.902	4636	1041.4	1827.56	1238.65	1180.95	122.999	1830.72	309.036	2120.34	1860.73	1094.35		3374.01	3498.74		3858.08	1168.27	2005.45	7044.77	1663.32	2842.56	3910.53
sp|P04275|VWF_HUMAN	ILAGPAGDSNVVK	620.848	2	21.8545	789.41	1	y	8		3589.38	64.9959		3672.41	448.213	2317.91	2317.93	276.453	2515.42	770.819	744.925			3250	2974.79			2962.67	4291.87	84.8458	3350.6	4249.12	3485.93	85.3723			2239.76	2558.76	77.5023	497.288	3882.17			5535.02	236.776		5918.57	2814.38	2447.28	4527.38
sp|P04275|VWF_HUMAN	ILAGPAGDSNVVK	620.848	2	21.8545	1127.61	1	y	12	282.619	170.89			85.3375				85.4399	256.329		85.4399		184.036	256.342	170.902	98.5965	85.4517	85.4399	1561.92		874.215	256.332	256.332	85.4399		120.584	170.89	85.4489	85.4399			85.3723		466.656			972.762	170.88	170.902	762.476
sp|P04275|VWF_HUMAN	LVC[CAM]PADNLR	529.277	2	20.8671	685.363	1	y	6	8135.32	3046.96	5415.42	5006.75	5520.85	3529.48	4005.55	4377.47	196.973	5946.43	85.3202	3925	2897.1	1363.49	7907.89	6148.53	2083.35	5475.39	4711.15	18185.6	4541.29	8991.21	3330.16	7581.86	9053.57	6364.74		2627.78	8131.47	8865.4	6894.95	12163.4	4038.88	1497.61	17246.4	5327.05	11856.8	31499.1	68.3954	6908.95	14072.9
sp|P04275|VWF_HUMAN	LVC[CAM]PADNLR	529.277	2	20.8671	845.393	1	y	7	5196.96	1103.47	1175.55	2101.54	2270.22	1078.88	2533.65	2688.76	134.052	1028.04		2769.76		2283.94	4579.06	4037.18	833.362	3896.14	1082.37	10259.6	4397.18	5653.07	1663.61	4888.49	5463.06	3962.25	612.462		4662.28	4669.36	4414.78	8220.85	1472.93		11678.5	813.718	6803.64	18826.9	1774.63	4705.79	9212.98
sp|P04275|VWF_HUMAN	LVC[CAM]PADNLR	529.277	2	20.8671	588.31	1	y	5	889.23	688.514	518.741	1128.93	1343.75		1521.37	1014.88	408.414	662.575	165.329	1381.52	204.5	758.665	1466.26	1087.3		1065.27		5396.62	2015.94	1690.64	869.061	1857.24	2236.37	1615.97	6405.02	688.886	1037.52	1552.3	1990.42	3212.08	669.894	6873.06	2400.41	950.781	2299.74	4552.18	357.026	947.864	2895.71
sp|P04275|VWF_HUMAN	LVC[CAM]PADNLR	529.277	2	20.8671	944.462	1	y	8	810.143	58.0949	1084.55	170.68			890.995	85.4309									616.283		991.315		368.774			243.789	294.838	214.183	4333.46	852.638		582.21				7036.14		422.017			318.21	420.966
sp|P04275|VWF_HUMAN	LVC[CAM]PADNLR	529.277	2	20.8671	656.307	1	b	6		352.269				82.7495		211.609		454.1	98.3778		313.245			584.684	9208.11		825.56	370.095		176.982	484.06		181.193	189.905	3427.74		656.961			398.566	647.509	7856.16		530.824			189.876
sp|P04275|VWF_HUMAN	LVC[CAM]PADNLR	529.277	2	20.8671	883.434	1	b	8			268.053		1031.48	287.465	98.5845		240.365	203.146	85.3272	282.328	739.182			802.183	993.612				188.293					243.984	1083.59	245.884						2014.31		516.282			85.427
sp|P04275|VWF_HUMAN	EGGPSQIGDALGFAVR	787.402	2	43.1522	905.484	1	y	9	6177.49	1770.94	2133.42	1388.16	4742.07	389.727	2837.33	1210.96		3357.55	98.5845		1452.25	2886.07	3718.52			1665.79	2066.2	19066.1	2771.62	6336.29	414.714	1555.4	5701.2		1251.23	2779.86	10248.3	4374.33	968.632		1360.33	2378.28	12679.5	2222.22	6947	23475.6	2994.07	5656.29	9291.25
sp|P04275|VWF_HUMAN	EGGPSQIGDALGFAVR	787.402	2	43.1522	1018.57	1	y	10	2102.07		485.212	3120.57	1970.57		1346.61	1428.59	1714.7	402.208	255.731	2617.57			2285.64	492.545	20212	686.305		7401.06	2224.41	1359.11	807.755	2298.39	2480.21			733.044	1897.93	1491.14	567.508			725.1	7977.41	812.291	5611.57	9276.99		2183.35	5494.36
sp|P04275|VWF_HUMAN	EGGPSQIGDALGFAVR	787.402	2	43.1522	848.462	1	y	8	1008.5	143.852	209.399	4059.6	467.425	498.597	666.458	156.596	1102.5	950.339		123.647	397.816	721.81	839.613	1474.22			714.818	1447.72	300.407				1233.27	357.446	328.286	1101.04		556.094	932.258	216.922		300.238	1974.96	361.864	335.208	1887.76		639.165	597.969
sp|P04275|VWF_HUMAN	EGGPSQIGDALGFAVR	787.402	2	43.1522	1146.63	1	y	11	1255.31	285.138	282.642	1744.17	576.998	283.647	563.747	242.03	394.101	963.28	143.879	253.512	250.208	1191.9	689.965	98.4024	269.155	321.044	381.241	2035.43	787.071	1564.72		58.1174	464.154		647.318			517.742	814.042	196.983	147.966		2522.34	302.582	1378.89	2615.88	663.556	874.957	722.999
sp|P04275|VWF_HUMAN	EGGPSQIGDALGFAVR	787.402	2	43.1522	1233.66	1	y	12	639.62	380.8	84.834	4229.96		769.42		354.725	1265.67	145.927		654.634		345.145	376.787	85.3272	460.744	258.918	184.61	1614.86	464.521	545.648	89.6406	424.826		125.053	729.393	409.682	961.935		501.036	192.957	49.0473	288.284	882.504	58.0859	1320.15	1554.04	487.987	875.72	873.931
sp|P04275|VWF_HUMAN	EGGPSQIGDALGFAVR	787.402	2	43.1522	912.406	1	b	10	1138.99	366.542		7353.71				678.158	2730.17	511.185	375.767	1041.35	4375.81	853.475	418.41	987.616	800.48	698.94	932.679	308.775		823.669		992.081	219.564	507.292					6902.12		3824.4		507.908		720.965				637.331
sp|P04275|VWF_HUMAN	IEDLPTM[Oxi]VTLGNSFLHK	644.336	3	41.5794	915.505	1	y	8		827.815		694.103		96.6977	83.4515		77.5023	646.588	157.606		1257.91			380.624	201.526		197.183	62.0013			67.0455	82.8058	155.071	290.985	968.434	759.534	134.094			1075.41	985	201.378			193.255	788.424	1280.5	794.521	129.556
sp|P04275|VWF_HUMAN	IEDLPTM[Oxi]VTLGNSFLHK	644.336	3	41.5794	802.421	1	y	7			156.549	17535.7	633.431				1192.41	5251.92			1375.74	1706.62	229.526	823.81	396.393		230.471	2730.06		1583.96	812.798	356.125	3203.06		13260.6	1866.84	404.198	1532.12		8170.65	8421.42	400.805	1580.15	528.503	662.189	22306.5		1316.53
sp|P04275|VWF_HUMAN	IEDLPTM[Oxi]VTLGNSFLHK	644.336	3	41.5794	1016.55	1	y	9	2286.09		363.053					2360.26	747.436	1851.77	354.77	1816.86	1488.5	435.377		394.168		4637.51	988.567	373.02	5229.29	970.182		527.903		2153.04	644.659	1871.59		231.004	1057.58		201.864	201.21	302.508		479.456	1842.11	4192.87	351.209	206.314
sp|P04275|VWF_HUMAN	IEDLPTM[Oxi]VTLGNSFLHK	644.336	3	41.5794	730.882	2	y	13	479.8	98.5845	2545.47			85.3723	170.89		295.771	660.142			761.091	1291.04	245.703	196.995				108.99	381.233		85.3051		295.557	412.202	660.686		64.8654	61.7586	1303.51	282.619	512.681	3122.9	98.5845	85.4503					85.2595
sp|P04275|VWF_HUMAN	IEDLPTM[Oxi]VTLGNSFLHK	644.336	3	41.5794	1115.62	1	y	10	1601.21			3845.93	77.4243	362.604		2213.82		426.205		590.379	341.457	1079		198.826	218.925	2799.78	170.78			295.789	185.158		322.054			794.767	82.3181	334.341	254.041	1393.34	1860.53	98.4532	305.05	344.177		3874.65	1233.07	387.421	725.84
sp|P04275|VWF_HUMAN	IEDLPTM[Oxi]VTLGNSFLHK	644.336	3	41.5794	1262.66	1	y	11	4651.96	1327.43	3307.1	766.955	503.46		1695.07	8654.32		794.114	142.076	2066.88	3247.77	4084.25	380.607	350.194	833.351	10431.3	551.226	973.531	16791.5	848.379		1102.88	494.27	2259.84		1951.79			579.228	190.616	296.328				1750.64		11066.1		1445.71
sp|P04275|VWF_HUMAN	EQDLEVILHNGAC[CAM]SPGAR	655.986	3	31.9094	1026.45	1	y	10	139.38	1333.43	251.828	214.359	1504.8	54.8783	709.608	751.428	404.815	4801.31	67.1289	3519.42	1201.75	222.732	253.837	1463.07	1445.14	1048.55	1158.91	4303.97	1138.13	212.926	1105.18	1541.13	1033.19	392.916		236.962		4749.25			649.535		1720.27	559.164	2022.54	3027.82	261.351	98.4105	2294.48
sp|P04275|VWF_HUMAN	EQDLEVILHNGAC[CAM]SPGAR	655.986	3	31.9094	889.394	1	y	9		7687.07		794.822	16901.8	1108.94	13681.4	12793.7		1252.91		185.471				17517.6	9705.44	238.871	12859.1	15287.6		12373.2		20665.2	10538.7		276.462	1450.93	224.239		345.698	7652.64	952.951	515.019	15749.7	11561.4	10300.7	14283.4	1196.97	522.514	7509.8
sp|P04275|VWF_HUMAN	EQDLEVILHNGAC[CAM]SPGAR	655.986	3	31.9094	854.925	2	y	16		197.172	282.636		427.496	85.4413	282.612	197.193	569.833				124.769	72.2673			551.504	206.562	392.199	1828.68	211.153	2862.81		730.306	838.418	381.216	269.735		114.951	416.932	120.104	1255.12	99.5515	197.169	1336.02	282.293	1143.55	2238.16	170.701	143.41	930.925
sp|P04275|VWF_HUMAN	EQDLEVILHNGAC[CAM]SPGAR	655.986	3	31.9094	740.87	2	y	14	43.267	650.453	269.186			1543.75	909.237			2338.42		131.782		84.834			514.891	67.1392	821.572	2783.31	115.959	372.805	77.4904	749.28	1436.11	74.9599	1499.92	58.0671	2208.55	124.343	1619.05	1638.59	502.436	179.46	2442.4	648.643	1183.03	4726.88	341.792	887.608	2899.05
sp|P04275|VWF_HUMAN	EQDLEVILHNGAC[CAM]SPGAR	655.986	3	31.9094	775.352	1	y	8	788.355	1035.34	2196.45	196.631	3167.06	774.561	1613.77	1169.45	1394.5	1034.47	284.175		1462.78	2333.83	317.609	3477.67	2773.58		2047.02	5135.58	174.772	2597.02	883.382	3868.22		1321.93	580.6	663.209	162.402		586.76	1710.48		636.64	1158.86	1797.03	1877.61	3371.66	136.739		3861.92
sp|P04275|VWF_HUMAN	EQDLEVILHNGAC[CAM]SPGAR	655.986	3	31.9094	1139.54	1	y	11	61.8469	125.176	787.854		636.444	85.4077	300.9	992.879	170.709	1161.53	82.9078	155.6	213.152	419.581	373.075	457.492	365.803		399.179	1350.22	377.856	761.734		851.628	549.044	1044.58	101.749	1373.84	264.137	985.082	63.4057	406.108	170.811	197.113	577.841	538.301	723.077	1948.55			765.557
sp|P19827|ITIH1_HUMAN	LDAQASFLPK	545.301	2	30.0984	662.387	1	y	6	578.273	549.542	1296.71	771.641	1150.53	656.151	98.5281	1259.1	648.59			222.091	66.9685	790.632	547.436	958.966	98.386	2055.7	1470.22	2700.43		221.985	1363.17		1415.49	965.347		85.2882	1593.76	1341.55	893.036	933.938	188.74	578.161	136.857	2143.37	679.385	663.867	861.029	914.3	597.18
sp|P19827|ITIH1_HUMAN	LDAQASFLPK	545.301	2	30.0984	861.483	1	y	8	197.193		1082.86	1760.92	1148.43	856.411	455.081	615.549	633.574				429.595	691.711		1777.38	267.753	1943.01	1020.44	5096.9	77.5058	202.664	1494.62	2515.48	2754.67	343.59	1372.54	67.1427	1122.51	492.909		765.744		909.33		1843.93	560.589	1697.97		486.75
sp|P19827|ITIH1_HUMAN	LDAQASFLPK	545.301	2	30.0984	976.51	1	y	9		466.682	234.963	676.549	1408.42	676.705		1259.99	440.392	479.346	74.2389	268.828	62.9777	753.858	847.375	687.611		1353.97	927.041		67.1912	67.1687	295.766	295.777	1527.4	586.986	174.677	170.901	269.412	410.692	184.036	282.565	98.4154	663.713	163.856	256.342	282.655	381.206	98.5845	535.123	354.916
sp|P19827|ITIH1_HUMAN	LDAQASFLPK	545.301	2	30.0984	790.446	1	y	7	170.689	498.015		1061.34	2335.41	635.501	539.058	1081.7		467.215	85.2243	184.101		300.913	901.574	1407.67	250.159	582.758	616.756	2426.2	77.5284		1770.36	1205.66	2944.16	9685.92	1025.84	615.027		10495.8		657.49		867.745	85.2162	938.815		160.963	290.015	727.673	85.2985
sp|P19827|ITIH1_HUMAN	LDAQASFLPK	545.301	2	30.0984	591.35	1	y	5	85.384	7321.03	4301.72	6586.81	7248.25	7558.92	285.991	5811.69	7362.39	570.685	283.085	397.269		7262.38	9218.44	3932.65	3490.43	8698.52	5630.45	6717.36			8508.1	1616.52	4583.76		5104.53	4681.97	3897.27	229.478	1594.65	5951.34	5017.29	6623.11	564.539	7893.98	6161.89	6689.37		9075.36
sp|P19827|ITIH1_HUMAN	LDAQASFLPK	545.301	2	30.0984	733.352	1	b	7	293.904	58.0914	134.085	67.0033	133.226	681.706	357.082	85.3381	704.615		264.739			398.909	1537.65	91.1212		586.289		832.946			996.039	1815.96	1279.78	5317.94	137.916	644.832	596.976	4902.8	1065.96		528.132	440.528		624.885	77.4763	258.123	227.889		67.1583
sp|P19827|ITIH1_HUMAN	GSLVQASEANLQAAQDFVR	668.676	3	44.8924	806.416	1	y	7	174522	52350.6	175553	138331	219352	140659	142200	211839	80093.3	130353	156062	161064	65514.1	185095	202832	314786	36276.2	277642	186044	436520	148336	35975.3	244164	478822	408201	57150.8	59513.7	53132.3	44190.7	45327.2	62563.8	55134.9	40801.1	113880	300251	143766	114574	119038	203071	165772	336249
sp|P19827|ITIH1_HUMAN	GSLVQASEANLQAAQDFVR	668.676	3	44.8924	735.378	1	y	6	92247.5	31576.6	106388	88190.8	132169	87628.2	82891.4	128516	37809.5	89747.6	86142.6	99192	38133.5	113170	113821	174090	23729.2	172299	114118	242269	87480	20961.8	148566	291114	236825	33210.6	34091.4	31730.5	28150	29217.3	36629.5	31505.1	24785.6	66137.5	162317	79202.5	75831.2	67102.2	113296	103480	201569
sp|P19827|ITIH1_HUMAN	GSLVQASEANLQAAQDFVR	668.676	3	44.8924	934.474	1	y	8	72590.9	24545.1	76772.4	67528.9	102299	62271.9	65776	108235	33611.2	63895.2	69127	70949.1	28968.5	78801.6	87781.7	126370	19148.7	135450	88673.4	202173	65353.4	17320.9	107941	228138	188614	27632	27088.7	24805.7	22170	24798.3	25607.3	24042.6	19708.3	50223.9	134819	65945.2	49752.6	53830	96569.1	69996.1	149942
sp|P19827|ITIH1_HUMAN	GSLVQASEANLQAAQDFVR	668.676	3	44.8924	957.464	1	b	10	29817.8	9063.62	34601.7	33121	33093.7	20250.5	27013.6	35003.6	10426	22439.8	23735.3	23996.9	11007.5	29695.4	28920.6	43673.8	7907.72	46989	35687	74197.3	20190.3	9777.49	37917.8	83811.6	62492.9	10365.4	11581.1	8403.11	8578.66	7718.39	12343.5	8650.57	7054.13	15842.6	49083.3	18514	21609.6	17086.7	31853.6	33127.4	46539.9
sp|P19827|ITIH1_HUMAN	GSLVQASEANLQAAQDFVR	668.676	3	44.8924	1047.56	1	y	9	14625.3	6427	14440.5	11802.3	17597.2	12893.9	10971.8	15001.6	12150.4	13068.1	12732	15500.1	8970.13	15511.1	14134.6	24872.8	13055.2	17395.9	12034.9	28392.3	13589.4	10435.4	18107.1	34534.4	29374.5	11801.3	10184.5	9412.89	9261.33	8566.59	10789.9	6523.45	10725.3	9833.9	19282.2	10914	8861.05	8157.1	16228.9	13035.1	20880.4
sp|P19827|ITIH1_HUMAN	GSLVQASEANLQAAQDFVR	668.676	3	44.8924	1161.6	1	y	10	7637.71					7941.68			4752.26						12072.8		2912.45			23523.4	7801.1	2354.25		24315.2	21291.1	3756.78	3529.08	3357.53	3340.19	3213.98		5194.22	3073.33	6755.63	15382.9	10064.7	6229.57	6556.94	11588	8502.77
sp|P19827|ITIH1_HUMAN	ADVQAHGEGQEFSITC[CAM]LVDEEEMKK	713.328	4	39.9537	908.403	1	y	7	26565.6	17881.6	29362.6	21678.2	39439.3	25741.4	19012.6	31700.8	13650.4	16925.5	10280.5	12734.4	420.553	26987.7	26671.8	50748.9	5112.04	45998.8	34441.5	64251	21444.3	8656.73	51456	90452.5	73629.8	9291.83	13427.9	10238.8	11220.1	9301.21	9457.67	10199.9	7292.69	16781.3	52413.5	31289.9	20936.1	19913.2	27158.9	25235.6	43462.6
sp|P19827|ITIH1_HUMAN	ADVQAHGEGQEFSITC[CAM]LVDEEEMKK	713.328	4	39.9537	1007.47	1	y	8	21084.4	20831.3	27154.2	21366.9	34264.6	21946.6	19639.2	27306.8	13033.3	17891.2	12960.5	16345	901.926	26595.8	23985.1	37626.6	7649.99	47106.7	26387.4	51560.9	22466	8719.08	43653.7	69326.9	66487.8	9966.48	12901.4	8829.63	8973.44	10076.4	10451.9	10058.2	9671.65	15987.6	41623.4	27408.3	18108.5	18899.4	25596	23862.9	41728.3
sp|P19827|ITIH1_HUMAN	ADVQAHGEGQEFSITC[CAM]LVDEEEMKK	713.328	4	39.9537	1381.63	1	y	11	11943.7	10856	17152.6	11787.5	23492.8	15273.8	10858.9	17362.2	7554.5	10970.5	5507.9	9575.3	517.799	14584.1	14302.7	25579.4	3055.99	26373.8	16988.7	33141.2	12992.7	5150.94	28717.8	48089.6	39165.1	5541.4	6174.49	5966.75	5032.85	6442.71	5158.95	5523.18	3748.13	10072.9	24791	17808	10735.2	10574.7	16520.8	15047.5	25339.6
sp|P19827|ITIH1_HUMAN	ADVQAHGEGQEFSITC[CAM]LVDEEEMKK	713.328	4	39.9537	1120.56	1	y	9	9689.71	9642.63	14162.5	12311	18987.8	10916.3	8322.42	12988.5	4627.74	7088.78	5199.02	4305.52	587.588	13313.2	10859.8	21770	2975.08	21695	13808.6	25744.5	9314.06	2612.57	21277.5	36115	34127	4302.61	6933.2	3793.44	4032.08	4959.76	3928.45	3963.94	2935.02	8934.57	20501.6	12929.5	9509.22	9256.33	13445.8	11101.3	22113.3
sp|P19827|ITIH1_HUMAN	ADVQAHGEGQEFSITC[CAM]LVDEEEMKK	713.328	4	39.9537	1280.59	1	y	10	10003.8	8215.07	13187.5	9614.87	17982.9	10167.7	8078.61	11573.7	5060.22	9464.06	5557.5	4665.82		11772.6	9324.91	17490.4	3224.4	18705.9	12082.3	27063.3	8634.63	3209.36	20257.7	27974.3	30770.8	4275.26	3872.4	5661.63	4180.77	3546.13	3637	2718.29	3748.01	8883.4	19498.2	12424.5	7386.86	10272.3	11024.2	10893.7	17839.1
sp|P19827|ITIH1_HUMAN	ADVQAHGEGQEFSITC[CAM]LVDEEEMKK	713.328	4	39.9537	1122.48	1	b	11	13924.2	15170.1	17007.3	16034.4	24039.8	16442.7	12444.8	16609.6	8182.97	11778.1	6923.52	11021.9		16405.9	17163.9	29733.4	4958.27	25722	22175.4	38670.8	14798.9	6073.3	28122.8	41605.5	43607.3	6829.83	6343.61	7843.28	8176.6	6337.98	9545.42	7405.82	5019.31	11219.8	27178.2	18970.5	12102.6	12142.9	18834.1	15384.1	25194.8
sp|P19827|ITIH1_HUMAN	AAISGENAGLVR	579.317	2	19.8808	902.469	1	y	9	241598	222797	297130	203388	452048	256329	266704	337951	141075	311516	174978	367302	119099	305226	303616	585412	57249.1	461957	284651	556498	224721	76440.7	498135	754442	607123	94347	107173	110336	123371	129230	120979	122863	55878.4	150951	449396	240850	192032	198668	277931	246615	423349
sp|P19827|ITIH1_HUMAN	AAISGENAGLVR	579.317	2	19.8808	815.437	1	y	8	89837.8	89123	104155	95391.1	168248	104537	101302	125891	48429.6	114463	65579.4	144986	48478.3	123396	110537	234513	21922.6	177266	119351	224239	83831.6	28755.8	190292	298427	243687	42820.3	42475.8	49333.7	43520.8	44628.6	43318.9	47943.7	22620.1	58633.2	176797	99606.1	77363.9	80832.9	112342	88970.6	161377
sp|P19827|ITIH1_HUMAN	AAISGENAGLVR	579.317	2	19.8808	629.373	1	y	6	27192.2	26574.6	36104.3	26606.9	57585.5	34751.3	32232.3	40583.7	15773.3	38879.7	18649.5	45828.7	14343.9	36469.7	32807.4	73931.5	9401.66	54329	35422.9	67435	26247.2	9392.14	64482.3	102879	72815.8	11738.4	14066.9	14640.1	13416.1	13971.3	13730.4	13324	6019.26	16799.2	53636.3	31777.5	21588.3	22398	34922.5	28583.9	47303.6
sp|P19827|ITIH1_HUMAN	AAISGENAGLVR	579.317	2	19.8808	1015.55	1	y	10	17992.1	19169.5	24008	16949.2	36584.5	23453.5	19141.1	25446.8	10757.9	24820.4	14892.1	26588.3	11866.6	20440.5	19798.2	49119.2	5775.69	35969.4	23731.8	41892.6	20160.9	7358.36	41197.9	60344.3	45905.3	9385.61	8733.21	11414.4	8995.58	8997.07	8691.63	9242.68	4806.03	9961.31	37131.3	20851.9	17452	15347.9	20443.9	19780.5	30235.4
sp|P19827|ITIH1_HUMAN	AAISGENAGLVR	579.317	2	19.8808	758.416	1	y	7	19080.7	22570.3	23290.7	16656.3	33728	21368.4	21398.9	26684.1	9732.03	24684.2	16100.4	27869.3	8546.19	25398.3	20432.4	53674.6	8629.55	42107.3	24252.5	48373.2	15661.7	6744.17	33604.3	65122.9	33462.1	11177.7	10043.1	10962.2	9456.46	10752.7	12596	12505.5	8369.7	13339.2	26173.3	14580.4	17520.1	17813.9	18717.3	19414.1	27380.1
sp|P19827|ITIH1_HUMAN	AAISGENAGLVR	579.317	2	19.8808	884.447	1	b	10	11918.1						12697.1		7382.95								3122.42		13789.7							5889.31		5509.93					3461.43
sp|P19827|ITIH1_HUMAN	FAHYVVTSQVVNTANEAR	669.341	3	27.7324	775.369	1	y	7	116289	123065	179373	118643	228956	134845	137018	188008	89433.8	99274.7	59421.6	119903	39501.2	150766	124619	295535	26376.3	275225	178000	405790	128984	33216.6	350629	526487	469422	36667.4	50483.2	55355.5	51825.9	51632.9	59498	61972	25854.2	87202.7	282009	168068	129436	120857	218759	170606	287667
sp|P19827|ITIH1_HUMAN	FAHYVVTSQVVNTANEAR	669.341	3	27.7324	874.438	1	y	8	87571.9	75029.8	113256	81446.2	143849	81361.6	82714.1	119544	49070.1	60134.7	39344.3	68518.6	21969.7	104562	84044.3	186004	17259.5	167893	106765	243272	78291	28154	202648	323756	298094	28204.3	36886.4	36996.3	34165.7	32932.8	36128.6	47460.9	17174.9	56463.7	164093	121013	83490.5	76860.7	140148	106128	177081
sp|P19827|ITIH1_HUMAN	FAHYVVTSQVVNTANEAR	669.341	3	27.7324	717.372	1	b	6	22938.3	26894.1	31484.1	23896.9	40276.5	24184.7	27604.6	34823.6	16165.6	17783.2	14767.3	26154.2	7955.05	29411	27981.9	59632.9	7440.23	52700.1	30374.7	78981.5	25509.4	9659.46	66380.7	105674	90237.6	10721.2	13392.8	9852.94	9014.27	12599.5	10647	11031.1	6419.7	15944.1	50970	32519.8	23430	28859.1	43604.5	32771.6	54655.4
sp|P19827|ITIH1_HUMAN	FAHYVVTSQVVNTANEAR	669.341	3	27.7324	1033.51	1	b	9	34312.2	31527	44981.3	28427.9	56228.7	29965.8	31314.3	45030.6	18905.6	22749.9	14629.1	25289.5	9209.53	35536.3	28707.7	79673.5	7559.85	62732.7	43781.9	89767.7	30729	9215.6	85517.1	120916	114787	11030.7	12860.7	15295.6	13155.6	15134.2	13959.8	16566.5	6445.15	23038.2	69457.7	42299.2	27287.5	30928.5	55880.9	38332.2	74920.7
sp|P19827|ITIH1_HUMAN	FAHYVVTSQVVNTANEAR	669.341	3	27.7324	973.506	1	y	9	17362.8	15931.3	24840.8	16267.5	30334.8	18567.3	17807	23561.9	11735.8	14049.3	10590.3	15890.1	7385.01	20944.7	17164	38091	5138.14	38190	24220.2	54444.3	18158	7515.29	46713.4	69734.7	58832.8	7910.77	8742.65	9821.34	7111.09	8787.91	10984.1	10109.8	3929.98	12192.1	36057.4	23760.8	16362.5	19145.2	29389.1	21564.1	37584.3
sp|P19827|ITIH1_HUMAN	FAHYVVTSQVVNTANEAR	669.341	3	27.7324	818.42	1	b	7	18897.8	13754.9	18328	11081	23421.8	15646.6	15988.5	23757.8	7968.07	11482.8	9597.72	12652	5065.31	18541	15889.8	34925	3766.19	33926.3	18562.4	45770.3	14498.6	5274.05	38187.7	55933.5	50122	6305.3	8067.96	6546.37	7503.76	6489.8	6558.17	8805.3	5328.11	9720.07	31092.7	17663.8	14536.7	13778.4	22781.6	18651.2	32304.6
sp|P19827|ITIH1_HUMAN	QAVDTAVDGVFIR	695.87	2	36.5487	1092.57	1	y	10	42393.4	33818.9	57478.9	50891.6	82887.4	48015.3	39039.6	64662.4	24420.8	43528.1	29598.6	48722.8	18890	60860.5	60606.5	72750.3	11509.7	80530	57011.6	71998.8	37868.4	13141	97860.8	167860	144757	17768.3	17318.5	22157.1	18552.6	18869.1	19241.6	18737	9424.46	27016.1	73656.4	49828.9	38042.3	37773	46696.2	40751.2	78201.3
sp|P19827|ITIH1_HUMAN	QAVDTAVDGVFIR	695.87	2	36.5487	805.457	1	y	7	39913.8	30314.6	49059.3	41981.6	77140.6	44680.8	36627.2	54475.3	19269.5	38068	27750.1	39407.6	15588.2	54338.6	57359.7	61716.2	10089.3	78624.1	47679.9	63244.7	34799.5	10874.6	83236	140339	125351	12913.3	17815	15671.1	13702	15053.6	15094.8	15164.3	9104.46	26827.3	62849.8	42605.2	30354.5	31459.6	47089.3	40748	75444.8
sp|P19827|ITIH1_HUMAN	QAVDTAVDGVFIR	695.87	2	36.5487	706.388	1	y	6	40689.8	29696.8	48152	41423.3	74424.1	42060.2	38936.5	59328.5	22179.6	37492	27459.9	48755.9	14899.7	57336.4	53645.2	60853.2	10243.6	75354.6	49586.9	65573.6	32959.6	12393.2	83134.8	149717	134054	13750.5	15204.9	19879.8	14209.9	14359.1	15230.9	15180.5	7311.97	23910.2	66288	38167.3	34455.3	31312.7	43306.7	38726.1	69399.4
sp|P19827|ITIH1_HUMAN	QAVDTAVDGVFIR	695.87	2	36.5487	1191.64	1	y	11	28091.1	27879	43513.3	30120	50342.6	28495.5	30048.2	39163.9	14677.4	25217.1	19761.5	33947.4	12601	38479.3	37363	47059	8716.87	56079.2	36195.1	48430.5	28840.9	8992.23	60504.7	102415	85370.8	12572	13863.8	11828.7	10834.3	10049	13537.8	15780.9	6545.21	17246	45051.4	30609.8	22927.8	26649.1	30646.1	31028.1	51964.3
sp|P19827|ITIH1_HUMAN	QAVDTAVDGVFIR	695.87	2	36.5487	876.494	1	y	8	32854.5	27574.7	47289	34912.1	64002.8	31587.4	29981	40283.7	16797.4	32853.9	20716.3	30605.5	13481.6	42018.7	46157.4	51290.5	8509.36	63155.3	41250.9	50597.3	28740	8439.18	69639	122246	105214	13097.2	11259.5	13610.1	16952.9	12906.6	13908.1	17521.1	7485.92	19658.8	50608.9	31180.8	24802	23909.3	38165.1	35950.5	52369.8
sp|P19827|ITIH1_HUMAN	QAVDTAVDGVFIR	695.87	2	36.5487	977.541	1	y	9	26520.5	22766.4	32418	28558	51962.7	25052.6	28459.7	35114.2	17034.8	28554.1	18184.8	29373.8	14321.2	38579.3	37965.8	41504.2	10468.3	46972.6	31953.7	43398.7	24033.5	11219.7	53353.6	84819.4	75590.3	13513.4	12337.8	14147.4	12915.7	13782.2	11795.3	11138.4	7987.88	14472.1	42984.1	27451.9	19312.2	20542.2	27646	28492.9	49248
sp|Q13219|PAPP1_HUMAN	VVNLYEDDHKNPTVTR	475.744	4	18.2053	737.85	2	y	12	1169.92	831.984	85.4399		663.841	282.633	1847	663.849	1157.56	276.628	256.34	1071.32	256.342	466.644	1713.19	1728.08	318.929	6693.1	2506.93	17562.4	4413.63		2635.59	3374.16	17441.1	946.457	256.34	85.4399			170.88	650.733		1465.68	8097.56	2960.27	1029.56		3943.65	1156.72	3450.75
sp|Q13219|PAPP1_HUMAN	VVNLYEDDHKNPTVTR	475.744	4	18.2053	573.336	1	y	5	1453.06	1676			1483.06	649.479		999.651	578.392		279.622	1126.06	1473.17	1596.52	1045.09	2152.54	637.546	7529.83	2623.22	19718.6	5297.34	2769.9	3746.43	3440.08	14394.3	1355.72	887.33	503.694	292.376	267.781	85.4356	1524.62	85.439	1268.46	8343.11	2753.52	1751.29	2070.22	5578.78	1079.69	4623.92
sp|Q13219|PAPP1_HUMAN	VVNLYEDDHKNPTVTR	475.744	4	18.2053	687.378	1	y	6	2056.56	1697.84	1316.46	797.151	2122.81	562.191	2316.02	1671.98	936.328	1544.18	632.994	2442.28	245.883	1774.19	1178.78	2162.85		5796.39	3689.28	16008.6	3476.43	447.148	4482.47	2263.84	17102.8	385.94	695.576	2799.21		599.463		756.287	1316.61	1321.07	7633.9	1835.74	1653.23	1548.46	3063.08		3876.41
sp|Q13219|PAPP1_HUMAN	VVNLYEDDHKNPTVTR	475.744	4	18.2053	656.318	2	y	11	775.292	788.516		561.43		855.057	1384.16	269.487	393.855	330.5	183.948		132.014	300.116		910.245		2230.66	564.978	6260.76	1489.97		1384.31	1770.09	5843.85	67.1583	394.162	848.262	3601.4		815.958	307.49	98.5947	649.338	2960.3	674.37	1183.95		2153.51	201.441	1480.68
sp|Q13219|PAPP1_HUMAN	VVNLYEDDHKNPTVTR	475.744	4	18.2053	815.473	1	y	7	591.552	406.298	67.7086		85.4336		1536.13	368.071	368.073	243.361	197.193	516.578	98.5845	573.783	479.788	479.79	770.865	1836.73	1031.91	6935.14	663.848	197.066	591.479	1380.27	7336.14	466.682	368.076			98.5921	256.342	381.245		575.887	3424.5	1643.43	256.24	816.482	1524.88		1903.73
sp|Q13219|PAPP1_HUMAN	VVNLYEDDHKNPTVTR	475.744	4	18.2053	794.392	2	y	13	85.4399	492.962	253.456	47.6346	209.51		564.913		85.3723	318.739		264.917		214.135	360.428	341.771	269.317	825.594		3141.57	295.754	831.492	170.767	757.901	2435.84	58.0564		67.1583	586.203	223.909	183.799		85.4503	85.4399	1564.35	749.3		170.892	1092.66	552.121	256.341
sp|Q13219|PAPP1_HUMAN	SPAVITGLYDK	582.319	2	30.2632	809.44	1	y	7	18711.5	17332.8	33844.7	11228	21454.5	839.54	23252.5	13393.1	30534.3	48320.6		39960.3	27966.7		10864.6	21795.7	1064.58	42308.8	30167	112336	33565.4	458.86	32993.6	30582.4	111379	28874.4	620.657	24645.5		31199.9	28789.9	15632.9	2273.98	17786.4	58099.8	29196	19319.3	1469.73	34687.9	20065.2	28632.4
sp|Q13219|PAPP1_HUMAN	SPAVITGLYDK	582.319	2	30.2632	696.356	1	y	6	3905.84	2075.68	4772.73		3350.78		6659.48	2556.11	2486.24		721.464		1134.96		4924.6	5497.38	600.236	22999.2	7964.97	64417.8	10005.3	825.763	6258.85	15072.4	57969.5	3449.42	669.001		683.772	2213.56			3826.29	5321.07	17613.3	9457.56	1631.79	7400.11	12795.3	1685.17	9204.61
sp|Q13219|PAPP1_HUMAN	SPAVITGLYDK	582.319	2	30.2632	908.509	1	y	8	3768.89	3126.7	4096.01	2027.67	2352.76	666.805	6216.23	2396.21	4061.48	5141.06	18892.6	3971.07	1354.1	511.156	3490.62	4855.59	860.89	12639.5	5963.38	31869.9	9306.26	2141.84	5643.22	5959.12	35109.3	2493.97	676.729	2973.64	4042.48	3316.58	3283.08	3168.15		1845.84	14770.1	4674.12	2121.35	602.16	7693.36		6831.76
sp|Q13219|PAPP1_HUMAN	SPAVITGLYDK	582.319	2	30.2632	979.546	1	y	9	2901.45	1220.64	3468.04	1092.3	1339.92	85.3224	6161.21	1295.43	3764.75	3659.44		4485.21	1537.7	85.3202	3601.41	6422.31		14825.2	6506.18	41106.6	7044.94		7289.85	6897.29	40360.5	4370.74	425.947		2550.94		2460.85	2094.69		2013.9	14048	6686.48	3262.5		8772.61	2026.92	8875.37
sp|Q13219|PAPP1_HUMAN	SPAVITGLYDK	582.319	2	30.2632	595.309	1	y	5	5019.18	5184.11		5187.23		5005.97		5643.4			303.685		4570.95	1165.05		4523.72		13224.4		29887.4	12159.7				32028.3	4937.38	1594.36	5312.61	11592.1				2533.69			11746.6		11716.4			6614.96
sp|Q13219|PAPP1_HUMAN	SPAVITGLYDK	582.319	2	30.2632	739.435	1	b	8											401.638						134.172					450.812					293.865						366.519					472.116
sp|Q13219|PAPP1_HUMAN	AYLDVNELK	532.785	2	30.9387	830.462	1	y	7	12022.3		24849	868.982	11756.1	152.417	22931.1	7663.7	10163.8	268.134	5047.56	134.055	533.747	8504.26	11821.3	19513.1	8592.69	58932.3	21646.9	199990	46088.2	145.859	27648.4	755.551	186480	6796.6	7294.83	479.557	306.619	7121.14	217.182	8774.03	594.624	7745.78	64891.6	22550.3	8995.34	11611.1	40444.9	67.1288	32487
sp|Q13219|PAPP1_HUMAN	AYLDVNELK	532.785	2	30.9387	717.378	1	y	6	7940.83	160.942	12893.5	468.735	8155.4		15603.8	5709.17	7669.34	1010.94	4290.42	278.837	237.723	6441.76	9737.93	14506.4	6834.09	31302.9	16059.6	115088	24241.6		15941.1	773.356	99659.4	7473.26	6605.88	595.787	941.631	6136.71	619.243	7587.18	347.186	8168.57	39267.7	13837.8	8538.76	8155.69	26442.4	2678.38	15260.3
sp|Q13219|PAPP1_HUMAN	AYLDVNELK	532.785	2	30.9387	602.351	1	y	5	3855.37	499.209	7142.7	1293.02	5064.37	282.371	6581.56	2935.97	3976.84	299.53	2648.76		1029.65		4474.16	4646.31	5973.39	10868.4	5409.78	29542.1	9246.76		6084.64	1394.29	26342.8	5973.8	5906.57	119.122		5376.17	1208.64	2734.14	1699.2	4532.45	10453.6	6963.89	4331.83	5843.95	9109.7	500.985	7309.21
sp|Q13219|PAPP1_HUMAN	AYLDVNELK	532.785	2	30.9387	993.525	1	y	8	690.182	85.4517	1351.94	354.926	860.906	85.4399	820.484		632.876		560.417		1335	448.94	624.425	1808.74	617.972		1538.04			245.854	978.284	170.891		622.209		58.1084	188.892	622.24	436.835	419.883		466.631		788.91	459.741	935.271	1958.67	85.2682	1846.97
sp|Q13219|PAPP1_HUMAN	AYLDVNELK	532.785	2	30.9387	562.287	1	b	5		229.785	2831.56	486.163	3558.65		6327.78	2053.52	1999.29	1622.21	357.692	376.675	448.108	4661.29	3369.19	1725.63	3737.84				3063.07	277.897	1920.67	144.466		1834.52	2368.93	1670.92	144.528	2385.35		2043.38	205.108			1520.74	3289.41	960.745	1531.45	598.624	4625.58
sp|Q13219|PAPP1_HUMAN	AYLDVNELK	532.785	2	30.9387	503.282	1	y	4	2444.86	98.4614	3911.95	362.533		5169.03				665.573				1484.4		2574.82		6966.96	4957.45	23098.1		1307.6		481.921	18024.1	2129.7			3615			2853.74	211.541	1943.52		3103.85	2596.73		8267.83	159.652	3875.74
sp|Q13219|PAPP1_HUMAN	QETISVQLLDTK	687.877	2	36.647	903.515	1	y	8	2526.02	2293.18	5178.29	2078.47	2142.2	134.04	5815.1	2072.36	3598.18	2760.69	98.5184	2068.56	899.6		2761.72	4384.44	1456.58	14195.1	5755.34	47279.3	7777.8	351.487	7601.1	8212.42	48754.3	2058.93	979.281	187.433	1123.99	1814.96	828.255	633.069	1768.47	139.234	16620.5	4912.07	2809.69	1965.9	12878.4	2640.16	9040.14
sp|Q13219|PAPP1_HUMAN	QETISVQLLDTK	687.877	2	36.647	1117.65	1	y	10	873.853	1242.25	2371.93	972.762	1177.75	85.384	3079.55	1078.41	1958.71	1578.98	197.172	1159.33	59.5673	1268.28	1417.81	1358.56	1314.56	6335.98	2052.5	20774.7	2836.72	398.31	4690.86	3365.86	17767	747.48	85.4503	470.398	745.637	259.747	1431.56	68.4179	771.837		5906.1	2062.91		656.654	4705.22	98.4154	3530.19
sp|Q13219|PAPP1_HUMAN	QETISVQLLDTK	687.877	2	36.647	717.414	1	y	6	883.38	869.247	2675.35	816.695	953.623	7235.7	2614.42	1196.63	877.337	759.709	2584.23	795.687			1350.17	1184.07	411.944	5748.75	2619.76	17366.7	2538.6		3350.48	4367.97	13450.8	362.13		466.287	568.951				1976.62		5949.38	2911.12		251.762	3638.66		3627.82
sp|Q13219|PAPP1_HUMAN	QETISVQLLDTK	687.877	2	36.647	816.483	1	y	7	1767.13		3199.74	2086.62		98.4544	3069.27	1231.48	1137.69		67.1028	608.213		648.195	3363.15		831.983	2262.19	2573.53	11311.5	1813.47	475.675			12704.5	152.151	57.3088	1572.55	169.563		607.788		378.566		4569.49	1714.5	1113.21	255.444	3817.27	197.091	2995.91
sp|Q13219|PAPP1_HUMAN	QETISVQLLDTK	687.877	2	36.647	1016.6	1	y	9	282.618		1447.91	170.88	565.281	305.219	1074.24	184.036	506.403	845.646	85.439	666.053	245.943	1590.85	851.617	928.291	575.42	2808.64	1071.37	7739.66	1419.99	202.52	788.717	793.333	7707.42	510.988	469.667	243.135	981.966	1313.93	695.002	143.46	961.547	591.531		1067.53	282.643	415.064	1963.24	505.592	2228.53
sp|Q13219|PAPP1_HUMAN	QETISVQLLDTK	687.877	2	36.647	1246.69	1	y	11	256.364			184.036		261.04	282.636	85.4399	578.374					564.914	184.048	85.4399	71.1793	783.924	552.109					580.272		84.9636	264.622	268.73		273.575				85.4399	591.544	368.092	256.342	197.196
sp|Q13219|PAPP1_HUMAN	VLMLGGSALN[Dea]HNYR	515.933	3	31.9341	545.257	2	y	10		2817.53	6930.75		7786.06	113.177	5481.37	478.777	4149.91	3512.05	1482.58	6063.98	211.571	991.949	427.022	6314.36	3418.02	12493.5	8032.66	42498.6	7961.76	2994.85	11340.1	15318.2	41100.8	2272.93	3392.12	3845.56	1759.57	3040.44	3656.62	2218.72	226.995	5938.79	17203.5	2801.78	2639.73	5098.13	9326.73	1048.97	6874.8
sp|Q13219|PAPP1_HUMAN	VLMLGGSALN[Dea]HNYR	515.933	3	31.9341	667.32	2	y	12	3416.98		5739.03	211.621	4602.27		6892.4	4286.44	731.555	2310.27	1595.63	1797.83		2877.67	378.568	4864.52	3304.32	19803	8661.55	73296.9	9435.03	4275.55	9140.63	10960.8	66029.4	793.671	1887.42	2164.78	1068.64	2192.46	941.348	3631.96	1826.73	3999.48	19908.6	6678.72	2146.07	3286.19	11894.3	2539.4	8369.35
sp|Q13219|PAPP1_HUMAN	VLMLGGSALN[Dea]HNYR	515.933	3	31.9341	1089.51	1	y	10	1971.79	1255.43	3349.76		2040.48	85.4517	3419.09		170.902	1138.46	838.085	2355.84	269.197	85.4503	67.1912	3279.01	1892.11	8092.54	3688.23	22895	4756.75	2303.71	5257.66	7038.06	21924.9	1073.77		516.486	1551.18	983.862	1617.48		874.034	2275.3	9583.67	3848.85		1662.93	5329.3	1603.25	4813.89
sp|Q13219|PAPP1_HUMAN	VLMLGGSALN[Dea]HNYR	515.933	3	31.9341	601.799	2	y	11	1774.58	1449.52	3538.44	85.4021		85.4517	2580.26		85.4399	2028.47	946.455	2543.63			241.992	3282.29	909.103	10852.8	3937.52	29575.7	5028.17	1170	5451.99	7419.64	25926.3		980.544	1142.65	992.873	1084.4	857.389	908.894	1336.3	2328.24	9440.75	3996.56		1622.06	6646.56	1728.81	4522.21
sp|Q13219|PAPP1_HUMAN	VLMLGGSALN[Dea]HNYR	515.933	3	31.9341	589.284	1	y	4	989.898		3944.35	412.774	2158.87		4859.17	3373.38	763.203	986.601	1181.75		704.652	5327.62		5170.56	8717.47	9769.25	6160.3	36144.2	6153.35	7135.58	6226.54	7489.55	24585.2	709.236	903.322	5563.01		5035.14	750.297	5732.07		2004.46	10115.7	4247.54	2509.92	2035.93	7253.34	550.762	3375.32
sp|Q13219|PAPP1_HUMAN	VLMLGGSALN[Dea]HNYR	515.933	3	31.9341	704.311	1	y	5		3240.2	6957.9	678.005	6143.6		5330.52	1424.11	231.946	3266.31	1677.77	4329.71	342.043	603.35	423.056	4558.92	3352.87	9743.8	5671.26	26975.4	5516.23	3515.59	3054.94	10752.4	29973.8	1546.09	4540.59	1452.07	3568.72	1200.61	2427.06	1980.51	1265	3846.17	9585		4215.03	3957.6	5157.55		5955.05
sp|Q13219|PAPP1_HUMAN	SQTGPSVTVTC[CAM]TEGK	776.37	2	16.036	895.419	1	y	8	1371.71	1516.81	2818.34		1966.36	762.445	2962.44	1577.44	1518.37	1379.95	217.197		255.568	387.181	1860.07	2826.11	1084.49	9195.48	3777.97	21911.3	6157.13	1123.95	4199.99	5543.95	27459.1	1380.24	1366.26	932.078	1612.59	84.8121	450.084	1058.23	1133.23	1125.16	7395.74	2828.1	1538		6956.21	1829.79	5422.15
sp|Q13219|PAPP1_HUMAN	SQTGPSVTVTC[CAM]TEGK	776.37	2	16.036	1178.57	1	y	11	1143.68		1774.58	381.212	1112.29	256.33	2686.55	354.935		931.384	170.886	1142	943.426	552.095	1601.57	1961.67		6015.39	1894.42	15678.2	3778.92	860.882	3702.53	1991.29	14598.8	1031.94	282.531	465.247	876.195	282.623			85.4503	1117.42	5889.2	1202.07	1052.44		2794.79	552.134	2057.14
sp|Q13219|PAPP1_HUMAN	SQTGPSVTVTC[CAM]TEGK	776.37	2	16.036	1235.59	1	y	12	644.948	550.219	2832.84	933.35	925.041	367.916	2642.81	765.057	1071.35	930.33	775.594	738.606	466.565	663.334	1229.08	3282.22	485.208	5286.61	2084.57	14947.9	3030.38	466.359	4580.89	3642.6	17080.3	466.523		663.865	1215.99		950.98	817.338		1036.49	7087.72			85.4399	4718.38	381.195	2939.36
sp|Q13219|PAPP1_HUMAN	SQTGPSVTVTC[CAM]TEGK	776.37	2	16.036	1336.64	1	y	13	994.261	1268.55	2155.86	453.536	762.453	946.493	2107.98	985.934		1156.82	354.731		538.977	1143.64	1250.82	1564.48	1109.11	5047.39	2399.11	14936	2863.32	170.892	3048.53	2977.46	14258	512.672	354.926	889.132	898.261	85.4503		793.625			4646.74	2267.57		85.3272	3585.87		3131.38
sp|Q13219|PAPP1_HUMAN	SQTGPSVTVTC[CAM]TEGK	776.37	2	16.036	994.487	1	y	9				381.229	197.169	85.4399	887.324	282.643			269.475	197.181	85.4517	186.073	492.901	453.538		1687.2	1018.8	4846.1	1022.82		1748.4	946.445	4004.93	85.4517			552.096	85.4503	578.412		355.121		2116.23	1176.33			1524.92	236.159	1329.32
sp|Q13219|PAPP1_HUMAN	SQTGPSVTVTC[CAM]TEGK	776.37	2	16.036	794.371	1	y	7		628.459	685.702		282.501	276.611	1268.56	453.513	394.364	488.934	677.005	423.65	295.777		690.001	556.652	676.84	2541.7	781.9	5421.97	1294.65	370.576	676.93	708.144	5621.9	264.78				59.4939	277.338		475.533		2627.71	1169.98	899.15	85.2595	2109.74	609.29	1296.89
tr|A0A0A0MRJ7|A0A0A0MRJ7_HUMAN	GEYEEHLGILGPIIR	565.974	3	42.8284	838.551	1	y	8	3557.22	2016.89	1324.14	1604.12	2299.46	1860.12	2174.85	2523.94	170.89	1405.03	769.822	887.245	985.899	1195.63	1636.65	2751.2	676.993	4118.68	1236.7	4264.8	1894.72	663.865		6520.45	6531.7	1340.83		1563.06	1375.55		585.578	1141.84	1125.56	3272.9	7168.88	1980.79	3423.71	2425.06	2606.19	2944.17
tr|A0A0A0MRJ7|A0A0A0MRJ7_HUMAN	GEYEEHLGILGPIIR	565.974	3	42.8284	668.445	1	y	6	5299.11	3364.92	2218	1849.61	3184.5	6839.72	4585.66	4354.41	197.091						1683.91	4266.49	1488.83	4997.26	3021.17	3785.04	2411.18	443.551	745.568	7545.61	8071.22		1470.99			928.31	1536.72	1478.6	4702.15	3281.54	5972.55	3984.53	3518.78	2227.73	4045.44		6623.35
tr|A0A0A0MRJ7|A0A0A0MRJ7_HUMAN	GEYEEHLGILGPIIR	565.974	3	42.8284	755.425	2	y	13	5902.24	2339.86	2050.16	3051.82	1195.14	2037.85	1820.39	1554.17	67.1583	482.757	1465.77	2740.1	751.556	890.797	1637.05	3385.6	1390.44	3720.22	1845.07		1731.21	201.225	341.538	5687.12	6063.01	1805.57	1381.56	1114.57	1993.78	1307.72	1833.61	2244.47	58.0801		3988.74	2036.95	2958.78	1773.77	1589.55	4308.92	2412
tr|A0A0A0MRJ7|A0A0A0MRJ7_HUMAN	GEYEEHLGILGPIIR	565.974	3	42.8284	915.384	1	b	8	2050.08	1920.54	1173.55	1182.77		763.783	765.389	1710.32		232.897	269.501	1424.62	282.261	1235.51	1177.66	2242.64	1228.92	2244.25	1169.95	2571.23	2193.52	552.007	58.0842			684.727	103.135		972.492			878.72	962.69	2200.93	1967.17		1363.4		1983.43	1899.43	1905.47
tr|A0A0A0MRJ7|A0A0A0MRJ7_HUMAN	GEYEEHLGILGPIIR	565.974	3	42.8284	1028.47	1	b	9	4375.32	2017.89	1863.52	1288.19	1846.94	565.272	2155.88	1450.53	85.4503	946.36		833.189	442.415	1353.97	1717.5	2605.29	941.911	2113.39		2227.19	1156.79	1031.94	201.006	5227.45	5198.23		559.896	1597.51	1013.29	1314.55	730.172	626.948	562.651		2753.49	1401.54	3384.68	1540.64	2113.62	2701.32	2142.53
tr|A0A0A0MRJ7|A0A0A0MRJ7_HUMAN	GEYEEHLGILGPIIR	565.974	3	42.8284	951.635	1	y	9	1268.57	1070.9	552.106	749.29	1215.89	568.126	663.837	85.478			85.4503	663.577				1354.02		1761.56			969.409			1078.97	1417.22	358.582	650.719	381.206		184.047	663.761		724.403	646.133	2353.03	1071.37	1609.51		439.787	986.393	466.654
tr|A0A0A0MRJ7|A0A0A0MRJ7_HUMAN	EFNPLVIVGLSK	658.385	2	50.1849	925.608	1	y	9	3725.68	2910.11	2692.74	1168.41	4522.07	2759.94	4112.39	1945.52			1662.93		847.685		1676.6	6223.82	861.058	5512.77	2724.2	5255.32	2678.74		1846.94	6817.8					1356.44	1260.85	1679.84	2747.32		2920.34		3191.46	3869.33	3240.24	3000.46	3498.84	3180.06
tr|A0A0A0MRJ7|A0A0A0MRJ7_HUMAN	EFNPLVIVGLSK	658.385	2	50.1849	715.471	1	y	7	1407.85	1752.02	1878.13				1232.24	1395.84	759.329	738.566	845.727	91.9423		241.867	1299.41	2661.93		2483.03		2025.89				3578.72		214.382	4436.97	1183.04			1633.78		2161.17	608.077			3860.38		2952.51	1528.5
tr|A0A0A0MRJ7|A0A0A0MRJ7_HUMAN	EFNPLVIVGLSK	658.385	2	50.1849	1039.65	1	y	10		806.987	1353.95			462.343	972.735	565.276	264.917	295.777	749.289	196.995	175.451		781.948	2142.75	295.789	1216.2		955.06	492.923	85.4399	492.947	2427.35	34.0103		85.4399	85.478	578.433	1005.62		295.754	85.4399	865.472		802.24	861.004	874.126	1183.14	354.916	985.971
tr|A0A0A0MRJ7|A0A0A0MRJ7_HUMAN	EFNPLVIVGLSK	658.385	2	50.1849	828.555	1	y	8	578.27	183.808	362.436		282.6		928.939		182.72			282.636		381.216		282.434			1026.21	1335.06	143.408	2447.35		772.967		92.5045		379.109		255.847		301.026	466.691		282.453		1120.02	727.747		302.353	442.053
tr|A0A0A0MRJ7|A0A0A0MRJ7_HUMAN	EFNPLVIVGLSK	658.385	2	50.1849	813.451	1	b	7		98.5965	85.4399					295.763		1493.11	255.365		283.283		102.734					264.192	486.807				282.633	67.1315	381.071	122.187					197.136	188.848	286.903			170.745
tr|A0A0A0MRJ7|A0A0A0MRJ7_HUMAN	EFNPLVIVGLSK	658.385	2	50.1849	616.403	1	y	6	1286.53	1183.04	1182.71	985.587	1761.55	2254.42	2550.12	1846.94	997.138	525.932	611.061	394.389	946.512	85.452	845.531	2526.02	492.962	3239.49	1953.33	2464.39	887.269	197.181	1865.11	3711.68		381.229			775.64	985.91	847.878	1058.19		1475.51	85.4503	1649.76	3025.74	2241.26	2016.89	1958.61	1698.52
tr|A0A0A0MRJ7|A0A0A0MRJ7_HUMAN	ADKPLSIHPQGIR	358.707	4	18.3577	570.336	1	y	5	4202.59	1962.71	3227.3	2336.54	1833.03	1383.4	2894.36	1602.22	389.217	2658.94	77.4763	1337.31		1730.05	2848.29	3329.13		3104.03		2226.89	1709.32	978.723	2295.63	7222.12	5394.97	164.57	485.031	666.508	1217.17	493.086	1052.67	2238.83		2712.41	2691.58	2717.44	2241.74		676.496	2071.91	217.094
tr|A0A0A0MRJ7|A0A0A0MRJ7_HUMAN	ADKPLSIHPQGIR	358.707	4	18.3577	559.327	2	y	10	879.442	384.426	1174.31					1702.92	352.71	2000.79	1374.86	448.077	2197.69	870.963	1335.78	2366.46		699.699		1197.49	989.985	1392.78	2072.86	1096.43				1594.85		700.772	1777.02	1273.12	825.087	1165.66		1820.83			403.625	2243.54
tr|A0A0A0MRJ7|A0A0A0MRJ7_HUMAN	ADKPLSIHPQGIR	358.707	4	18.3577	707.402	2	b	13	2572.47	1465.72	2583.04	1367.12			85.4503	1452.57	5815.41	202.647	170.901	197.059		634.406	1886.56	1576.35	1718.77	2035.3		2640.34			1367.01	1447.05	3403.75	1360.54	553.195	3933.24		2556.71	3850.25	622.693	453.341		2508.77	839.382	1834.16		58.0963		151.475
tr|A0A0A0MRJ7|A0A0A0MRJ7_HUMAN	ADKPLSIHPQGIR	358.707	4	18.3577	454.261	3	y	12		1106.47	2192.18	491.332	337.699	232.441	2309.96	1469.58		1051.7	125.046	2390.85	3654.9	316.347	4354.83	1459.32	867.772	2597.91	339.897	937.613	958.81	1215.03	1262.68	2748.68	2334.85	1525.15	2482.14		597.231			851.786		1039.82	2411.05	345.727		1592.31	1383.85	2050.33	430.001
tr|A0A0A0MRJ7|A0A0A0MRJ7_HUMAN	ADKPLSIHPQGIR	358.707	4	18.3577	907.511	1	y	8	282.619	368.095	762.435	85.4399	170.902		85.4503	85.4399	338.728	248.988			381.225	354.928	170.89	282.643	85.4512	515.236	184.035	749.304	466.657	170.823	295.754	874.177	442.034	170.89	341.497	217.846	817.646		339.993	85.4399	479.826	479.802	739.705	184.036	512.673
tr|A0A0A0MRJ7|A0A0A0MRJ7_HUMAN	ADKPLSIHPQGIR	358.707	4	18.3577	473.283	1	y	4		2492.36	816.061			632.303		765.013	588.887		499.14	11304.3	2847.93		947.348	1036.29	1550.88		1274.24		1253.51			697.64			1159.63	792.739	10440.4									6759.53	595.839
tr|A0A0A0MRJ7|A0A0A0MRJ7_HUMAN	AWGESTPLANKPGK	485.925	3	19.8819	824.499	1	y	8	1443.92	676.996	597.984	492.987	1084.84	183.921	452.518	668.459	538.978	551.916	197.196	119.065	85.2999	85.4286		683.773	135.707	1719.05	677.697	1159.51	85.4399	404.188		1564.29	2471.05	466.137		98.5845	282.62	331.827		54.5059		902.962	1058.24	85.384	775.578		85.4399	861.265	1744.35
tr|A0A0A0MRJ7|A0A0A0MRJ7_HUMAN	AWGESTPLANKPGK	485.925	3	19.8819	614.362	1	y	6	884.937	508.438	1036.4	965.175	866.84		421.958		2133.52	468.854	98.52	2043.87	3106.59	1135.24	674.532	1867.12		783.399			2035.25		1587.45	1678.3	2815.66			85.3826	134.11	1231.61		87.5758	1356.63	1057.82		2015.37	754.101	1001.24			523.54
tr|A0A0A0MRJ7|A0A0A0MRJ7_HUMAN	AWGESTPLANKPGK	485.925	3	19.8819	599.825	2	y	12	1636.64	762.149			2027.81		749.3	677.019		170.884	85.4534	350.331	416.713		85.3723	1439.5		2030.72	985.934	1357.16		144.502		3115.45	1713.35	1104.23	85.4503	453.343		959.626	170.889		85.4517	1259.78	2116.5		508.354	1268.56	860.267	1452.65	1367.18
tr|A0A0A0MRJ7|A0A0A0MRJ7_HUMAN	AWGESTPLANKPGK	485.925	3	19.8819	727.446	1	y	7	282.609		85.3375		98.5845	197	85.2985	264.929	282.636	367.863		834.375	530.887	197.169	85.4399	565.087	85.3272		85.4517	86.1322	171.391	98.52	367.776		85.3826	133.363		197.104	85.2661		170.755	148.701		282.598	95.1536	85.3826			197.178	348.913
tr|A0A0A0MRJ7|A0A0A0MRJ7_HUMAN	AWGESTPLANKPGK	485.925	3	19.8819	543.325	1	y	5	197.187				98.702	650.592	565.643	479.812		1466.82		315.051	275.82						282.531		189.072	144.642	385.761	1549.83	492.702	274.517	84.7663	70.9138	129.721		209.083	649.578	287.594						71.7509
tr|A0A0A0MRJ7|A0A0A0MRJ7_HUMAN	AWGESTPLANKPGK	485.925	3	19.8819	1012.58	1	y	10	170.892		282.645	85.4517					1278.84	256.34		922.235	1475.27	891.304	98.5845		85.4399		282.636	184.043	470.421		85.4286		197.18		197.193		170.88				492.911						85.4503	129.471
tr|A0A0A0MRJ7|A0A0A0MRJ7_HUMAN	AEVDDVIQVR	572.304	2	27.5485	844.452	1	y	7	8216.23	5152.17	6438.29	3745.38	5335.52	3996.47	2444.34	2632.5		4194.01	1098.81	5435.71	6187.76	6408.14	3817.38	9296.55	403.452	7158.27	2612.32	6759.73	6609.86	729.378	4752.29	14668.8	17589.9	717.237	2556.2	3914.9	144.535	1441.95	4271.09	4053.34	3246.26	6373.93	9020.1	3720.89	5368.74	4237.79	5892.73	7303.17	7014.36
tr|A0A0A0MRJ7|A0A0A0MRJ7_HUMAN	AEVDDVIQVR	572.304	2	27.5485	943.521	1	y	8	6863.01		4576.07	3521.87	4583.59	3077.71	3990.46	2753.87	2486.55	4877.56	1037.98	4810.65	2532.08	3599.81	4202.05	4385.7	85.3723	5855.91	3733.35	6076.35	1853.78	282.381	4442.61	11005.6	8300.31	300.289	1911.86	2153.35	183.919	436.862	2194.13	2132.03	1202.42	4939.91	6647.07	4144.35	4774.03	5447.3	3260.57	5817.08	3420.36
tr|A0A0A0MRJ7|A0A0A0MRJ7_HUMAN	AEVDDVIQVR	572.304	2	27.5485	729.425	1	y	6	5621.78	3365.31	4034.26		3208.16	1542.77	3750.61	803.635		2373.5	863.28	3842.62	1792.35	2952.83	1024.95	1223.82	1074.23	5678.81	1993.06	3916.63	2688.94		3208.97	6827.23	6745.33	181.739	1369.14	1503.13	170.709		2743.43		52.8345	2325.9	3347.7		2915.34	3834.04	1847.31	3518.25	3077.04
tr|A0A0A0MRJ7|A0A0A0MRJ7_HUMAN	AEVDDVIQVR	572.304	2	27.5485	614.398	1	y	5	1958.03	1071.38	1268.36	1533.41	1968.27	355.63	946.501		153.629	1414.75		1152.98	232.519	1660.24	676.988	1678.17	248.162	1461.62	1349.04	1768.11	952.135	658.408	2145.04	3626.64	3802.13	282.303	726.961	264.874		136.826	1076.68		663.85	2034.95	2976.03	1677.85	1819.84	963.153	1444.23	2807.41	1102.61
tr|A0A0A0MRJ7|A0A0A0MRJ7_HUMAN	AEVDDVIQVR	572.304	2	27.5485	629.278	1	b	6	2754.31	590.834	516.908		212.842	1528.3		1156.07	483.549	871.007		211.693	1230.56	1171.21	665.993	171.344	699.148		1881.73	1389.55	3608.6	625.143	1332.78	1198.09		1124.4	1118.63	1018.35	907.401	295.253	1077.38		786.641	1019.73	395.858		1040.69			1368.79	1223.02
tr|A0A0A0MRJ7|A0A0A0MRJ7_HUMAN	AEVDDVIQVR	572.304	2	27.5485	969.489	1	b	9	1511.13	614.504	295.455	566.682	632.508	84.8105			814.848		253.674	124.37	216.075			566.93	733.363		554.267	957.049	367.901	223.85	344.996		763.202		2193.49	431.129		884.784	2078.43	840.148	423.134		119.101	700.462		1367.63			1755.04
tr|A0A0A0MRJ7|A0A0A0MRJ7_HUMAN	ASEFLGYWEPR	677.825	2	42.3446	807.378	1	y	6	4025.58	255.397	2079.82	2114.56			2394.94	1691.24		2081.64	1992.33	575.729	2141.63	3678.45	2384.93	584.671	3289.05	8014.97		10346.1		6756.88	3080.95	9740.48	9254.38			3010.33	8087.5		1693.48	2715.88	873.349	4240.18	3815.33	3101.63	6244.79	4199.58		3303.57	3963.84
tr|A0A0A0MRJ7|A0A0A0MRJ7_HUMAN	ASEFLGYWEPR	677.825	2	42.3446	920.462	1	y	7	2170.24	606.095			577.34	332.42			98.4664	1393.2	282.554	278.652	160.917	2150.39	773.48	123.887	1050.84	2836.37	264.979		287.298	134.827	3148.04	4091.78	3688.58	362.949	1293.16	370.879	929.726	304.289	543.137	381.128	369.383	3122.03	1443.96	2265.96	2009.08	2721.18	61.7906	2191.66	1428.39
tr|A0A0A0MRJ7|A0A0A0MRJ7_HUMAN	ASEFLGYWEPR	677.825	2	42.3446	1067.53	1	y	8	1598.21	269.239		900.607	353.678	108.764	572.18	577.951		324.906	512.671	327.484	792.186	676.143	1224.08	62.569	67.1323	1366.48	345.184	2272.26	268.168		1920.91	1088.19	1697.37		488.913	748.787	1893.98	323.267	371.454	483.548	663.628	915.083	3036.73	1352.93	1576.32	1096.18	353.642	972.06
tr|A0A0A0MRJ7|A0A0A0MRJ7_HUMAN	ASEFLGYWEPR	677.825	2	42.3446	750.357	1	y	5	1528.53	209.881	1680.9	776.884		661.592	364.845	419.142	538.008	942.073	1424.32	1254.96		566.93	1669.44	389.34	309.13		517.818	668.151	336.203	421.299	1648.52	2443.23	2544.57	3216.3		290.459		494.653		318.448	974.739	847.004	358.99	321.302	1011.87	1510.05		1692.9	1096.64
tr|A0A0A0MRJ7|A0A0A0MRJ7_HUMAN	ASEFLGYWEPR	677.825	2	42.3446	1196.57	1	y	9		927.442		439.104	85.3375	87.145			313.135		85.4399	485.084	789.844	281.748					1740.28	1044.52	746.927	281.436	575.781	608.905	843.416	309.674	134.322	295.404	553.145	285.01	466.436			255.056		341.513			243.837	928.246	397.957
tr|A0A0A0MRJ7|A0A0A0MRJ7_HUMAN	ASEFLGYWEPR	677.825	2	42.3446	1083.48	1	b	9		1676.18	591.545	85.3272	157.531	85.1548	182.345		639.738	850.124	85.4503			714.187	354.802		58.0948	775.367	436.506	574.069	1792.59	523.291		201.308	1216.51	396.569	578.758	85.2786	411.285	1731.37	259.519	88.4237	169.658	179.274	634.772	295.464					269.33
tr|A0A1B0GVI3|A0A1B0GVI3_HUMAN	QSVEADINGLRR-[-1R]	601.312	2	27.3099	887.458	1	y	9	9761.95	15061.6	30813.7	18516.3	31625.6	19671.9	44608.2	8870.72	41843.9	65196.8	12983.7	74716.7	133343	70594	21338.9	21115.7	94500.9	17377.7	26773	12572	65839.8	49163.6	21710.7	16386.4	24474.5	38081	52993.4	51667.7	56026.8	53948.3	54516.2	37662.3	35409.5	39406	44212.3	14464.5	8247.08	54318.5	12687	22215.9	11201.4
tr|A0A1B0GVI3|A0A1B0GVI3_HUMAN	QSVEADINGLRR-[-1R]	601.312	2	27.3099	758.416	1	y	8	11133.4	18755.2	30711.6	19713.3	36358.9	19891.6	48877	9383.39	44730.2	72358	12223.7	83524.5	159882	81021.5	19981.3	27733.1	96165.8	15289.6	29159.4	15101.3	71904.3	68783.5	24765.3	16724.4	23802.4	49313.9	57613.4	58684.2	59659.8	58041.5	62577.6	48826.9	43208.2	39900.8	46138.2	14128.8	11186.9	63241.4	14364.1	26030	13822
tr|A0A1B0GVI3|A0A1B0GVI3_HUMAN	QSVEADINGLRR-[-1R]	601.312	2	27.3099	687.378	1	y	7	8146.71	15142.1	23462.7	17135.6	24062.6	14352.6	31957.7	6290.42	24965.2	45082.9	10617.8	53566.7	100573	56790.8	16472.5	16121.7	67339.4	12907.8	17086.5	10468.7	43737.7	36623.8	14764.7	9725.61	14204.4	30009.9	37272.4	35883.7	35661.9	33240.2	38431.3	32356.4	26375.9	24419.1	31736.7	10036.7	6397.58	37802	10385.4	17995.6	8350.89
tr|A0A1B0GVI3|A0A1B0GVI3_HUMAN	QSVEADINGLRR-[-1R]	601.312	2	27.3099	986.527	1	y	10	5738.85	10120.3	19769.6	10780.3	16542.2	11481.7	27916.1	4661.04	20982.4	33360.2	8449.61	36039.7	69960.5	33878	10141.3	14501.2	45969.3	7848.44	14839.7	8098.09	35515.9	27197.9	12198.1	8773.04	13005.9	22491.3	27620	28618	30114.5	29354.3	28838.1	25884.5	19816.5	19771.9	22209.9	7955.42	7044.82	30056.9	7108.62	12964	6959.69
tr|A0A1B0GVI3|A0A1B0GVI3_HUMAN	QSVEADINGLRR-[-1R]	601.312	2	27.3099	1073.56	1	y	11	2413.96	3428.74	6688.75	3451.77	6517.29	4512.64	10699	2793.42	9164.69	14551.1	2259.76	14463.7	29720.5	13991.5	3932.89	5843.97	18889.3	4607.56	7723.92	2921.79	14710.9	12020.7	6717.87	1995.16	5092.57	9487.85	11523.1	10900.1	11848.4	11489	11487.8	9830.5	10068.7	9462.99	8872.58	3825.51	1945.61	9836.87	3650.37	5756.95	2827.46
tr|A0A1B0GVI3|A0A1B0GVI3_HUMAN	QSVEADINGLRR-[-1R]	601.312	2	27.3099	592.307	2	b	11	11392.5	23671.6	44498.4	31199.8	45856.9	31553.6	72282.6	7906.3	58552	119317	16223.4	123024	231726	99759.6	24715.2	41915.9	152038	23766.5	30729	17848.1	109098	84552	31383.5	20286.3	30602.5	65965	83555.5	70194.2	78193.9	74881.1	88313	60578.4	66377.6	54779.4	78734	17624.7	10791.6	97273.2	16731.5	29600.2	12919.5
tr|A0A1B0GVI3|A0A1B0GVI3_HUMAN	QSLEASLAETEGR	695.844	2	27.7576	862.427	1	y	8	16027.3	21864.1	44290.8	31902.7	44601.1	22725.2	78587.4	12327.3	40909.9	74045.8	18049	65005.9	128218	70477.6	24456.7	33174.9	97079.5	25590.6	41434.8	21444.5	78565	47296.1	28578	22756.1	36338.4	42389.5	56083.2	46891.1	54934.2	57057.3	58602.1	58328.8	42393	61679.1	81909.3	18865.6	15795.3	81430.1	16970.7	38526.4	21230
tr|A0A1B0GVI3|A0A1B0GVI3_HUMAN	QSLEASLAETEGR	695.844	2	27.7576	933.464	1	y	9	20496	35751.7	49255.1	34776.8	53780	40096.1	82717.5	11863	36189.5	71046.4	29287.1	77209	123266	95401.4	30256.3	50310.3	98413.7	37122.5	57669.4	24103	84696.1	53593.2	39427.4	34307.1	60450.7	41370.8	70345.5	54758.6	48591.2	46015.5	60588.7	54857.8	58477.9	71719.2	104344	15339.6	23169	92524.2	26183.1	37862	21708.2
tr|A0A1B0GVI3|A0A1B0GVI3_HUMAN	QSLEASLAETEGR	695.844	2	27.7576	1062.51	1	y	10	7812.89	15407.2	23820.2	18915.8	26188.6	11864.8	41568.7	7655.67	24648.1	40033.1	12484.3	37756.7	73110.1	39668.6	15203.2	21994.1	48792.4	14888.3	22636.4	12967.2	44160.9	31325.8	19133.8	14847.5	25018	28901	34427.4	32204.9	31897.4	31563.5	33496.5	31409.3	29151.1	32185.1	44703.9	11863.1	8635.61	46369.7	11454.3	19352	10573.4
tr|A0A1B0GVI3|A0A1B0GVI3_HUMAN	QSLEASLAETEGR	695.844	2	27.7576	1175.59	1	y	11	5593.04	8435.42	17295.5	13649.6	17668.8	9221.27	27418.2	6361.34	16191.9	25773.3	8480.08	24604.9	42135.9	24229.7	10374.7	15279.7	32796.2	9038.11	16979.7	8985.37	24221.3	17001.3	12693.5	8102.89	15475.8	13455.2	21689.9	22619	19057.7	17800.1	19929.9	17418.6	19891.8	26575.1	28654.7	9780.18	5315.64	29498	7524.74	13851.6	8245.77
tr|A0A1B0GVI3|A0A1B0GVI3_HUMAN	QSLEASLAETEGR	695.844	2	27.7576	775.394	1	y	7	7836.4	10817.3	20488.8	15164.7	19848.9	9744.96	35383.9	6755.25	21203.4	27642.9	7231.53	31857.4	55548	29866.3	10497.4	15313.9	44395.8	10737.1	17093.2	11849	36619.9	20793	15930	11158.7	17459.1	21331	25807.9	22314.5	21987.3	20199.5	22614.7	20210.5	22017.2	25535.2	35119	8498.05	8301.67	32691	8506.53	14193.1	9938.92
tr|A0A1B0GVI3|A0A1B0GVI3_HUMAN	QSLEASLAETEGR	695.844	2	27.7576	1262.62	1	y	12	1588.13	3890.95	6280.83	6214.03	6791.5	3989.67	7616.28	2504.33	5781.84	9233.19	2234.4	8167.83	12876.2	10852.2	3077.4	6356.26	12844.7	4173.87	6577.46	2768.75	10706.9	6642.54	5812.08	4181.53	5838.77	5177.6	8886.78	8564.82	7345.68	7354.66	7114.87	6618.93	7077.47	10441.7	14163.1	3542.53	4614.77	10180	2627.87	5491.38	2901.73
tr|A0A1B0GVI3|A0A1B0GVI3_HUMAN	ALEESNYELEGK	691.328	2	21.4114	1197.53	1	y	10	12037.6	25417.8	53516.5	34821.4	52589	36.8652	79310.1			76122.3	18131.4	71049.7	135706	78286.7	18617.2	39078.9	92756.4	30054.7	44573.1	20192.9	54286.3	48428.8	30103.7	22052.3	37594.9	53965.4	59267.7	59159	85.4399	440.38	36136.2	54130.8	30864.1	62122.6	90425.5	21543.6	15422	88696	19729.4	34350.6	18704.5
tr|A0A1B0GVI3|A0A1B0GVI3_HUMAN	ALEESNYELEGK	691.328	2	21.4114	939.442	1	y	8	7135.64	18533.1	40168.4	27789.8	34547.5		67052.9		215.326	55212.4	12453.9	53527.5	110783	57723.5	13355.9	28878.1	73071.6	22658.6	29585.3	17170.5	43626.9	36632.6	23239.2	12932.8	25665.9	42170.9	40368.9	44434.2	98.5628		35593.9	43036.6	28590.5	49115	73487.6	17398.6	13419.2	72544.9	16136.7	27290.1	16418.5
tr|A0A1B0GVI3|A0A1B0GVI3_HUMAN	ALEESNYELEGK	691.328	2	21.4114	1068.48	1	y	9	9574.21	19377.6	38252.5	25918.4	41695.9		59753.5	728.03	282.578	60829.1	13632.3	52193.5	111244	57280.8	15158.5	30168.5	67964.3	23350.4	33240.5	18146.3	42866.6	40437.8	29851.3	16337.6	26115.2	41091.9	42277.6	49628.3		170.62	37415.5	46280.6	21897.2	47554.4	68400.9	15936.2	13219	67518.7	16693.7	24910.7	16505.2
tr|A0A1B0GVI3|A0A1B0GVI3_HUMAN	ALEESNYELEGK	691.328	2	21.4114	738.367	1	y	6	3638.78	5458.94	12644.6	9879.98	13396.2	51.4706	20313.9			19541	5455.96	16711.8	33686.5	18182.1	6146.26	9013.88	25859.1	9401.04	9980.1	3627.08	11986.3	13591.2	10616.6	4918.15	9835.79	13303.3	14790	13808.3	283.485	773.854	10085.6	16109.1	6006.85	14973.4	21559	6732.88	5861.8	22616.2	6409.66	9552.28	6729.58
tr|A0A1B0GVI3|A0A1B0GVI3_HUMAN	ALEESNYELEGK	691.328	2	21.4114	852.41	1	y	7	2200.62	6429.64	10797.5	8700.48	11288.3	113.099	18026.3	67.1687	887.334	19813.3	3500.38	17715.7	34016.5	16194.3	5027.9	11299.5	20985.1	7563.55	11713.4	6265.27	10377.6	11612.5	8665.65	5591.89	9147.41	15202.8	15680.7	15482.7		98.5401	9589.57	14719.7	7820.12	15091.2	23716	5621.98	7024.18	21626	4260.86	8155.51	5517.47
tr|A0A1B0GVI3|A0A1B0GVI3_HUMAN	ALEESNYELEGK	691.328	2	21.4114	936.395	1	b	8	917.407		3751.94	1949.82			4599.53	1255.11	420.532	6535.51	992.248	5579.48	9366.72		1836.22	3291.27	7018.91	3087.55	2952.85		4181.2	6462.23	5542.04		3275.17	4297.48	5285.53	5648.45	198.789	118.489	3981.23	4207.11		3760.3	6314.89	1808.48	1252.38	7305.42	2677.66	3038.62	1417.87
tr|A0A1B0GVI3|A0A1B0GVI3_HUMAN	SQYEQLAEQNR	683.323	2	16.615	1150.55	1	y	9	7936.46	12121.8	16993.4	10760.6	17770.5	10821.7	24377.9	5395.9	25650.9	35893.3	9126.53	42698	87632.6	42095.3	12868	15023.4	44709	9329.15	15928	10613.5	39283.7	28628.6	17776.1	11888.6	15350.4	22743	32770	32275.8	30008.4	32137.9	33398.8	21944.2	22856.9	17911.4	28828.9	7984.7	7388.82	29239.2	9714.83	14073.8	7749.17
tr|A0A1B0GVI3|A0A1B0GVI3_HUMAN	SQYEQLAEQNR	683.323	2	16.615	858.443	1	y	7	3867.91	7011.69	9432.76	8135.73	11544.2	8121.91	14553.3	3620.66	15157	22966.5	4983.59	22981.1	50296.8	26979.8	6745.33	8452.88	28843.8	5423.28	12678.4	5196.94	23447.5	17967.4	10064.5	7118.7	11800.5	14166.5	18615.8	16043.1	19464.4	21198.9	23053.2	15539.1	12842.8	10281.3	18859.2	3807.87	3759.57	17447.4	5380.3	8393.39	4917.72
tr|A0A1B0GVI3|A0A1B0GVI3_HUMAN	SQYEQLAEQNR	683.323	2	16.615	987.485	1	y	8	4569.28	7438.55	10418.8	5940.8	11868.1	8421.49	15210	3845.09	13964.5	24471.6	4293.64	23914.9	49285.8	23884.5	7293.06	8616.31	28043.2	7369.15	8347.16	5431.34	24911.2	16124	10088.2	8206.57	10426.9	15593.4	18787.1	20515.6	21752	21702	22626	15314.1	12579.5	12247.6	16254.7	4991.57	3450.66	15760	5785.26	8012.12	5121.35
tr|A0A1B0GVI3|A0A1B0GVI3_HUMAN	SQYEQLAEQNR	683.323	2	16.615	730.384	1	y	6	5861.24	7436.29	11473.4	7292.52	10816.6	6561.08	15166.3	3043.8	15368.3	20885.1	5187.99	24277.4	51886.4	20728.7	7936.73	9641.15	25552.6	5708.79	8719.56	6236.61	27090.5	15741.1	10226.7	7614.36	9816.2	12906.8	18020.3	14136.8	16996.5	19495.4	21411.4	17147.4	13178.3	11996.7	19354.7	4063.61	6835.19	14717.5	5275.61	9292.1	6173.1
tr|A0A1B0GVI3|A0A1B0GVI3_HUMAN	SQYEQLAEQNR	683.323	2	16.615	749.346	1	b	6	1728.06	2391.49	3805.09	2832.91	3943.71	2054.41	4429.23	1341.86	2752.35	6111.35	292.784	7969.47	14855.3	7327.82	1682.16	4385.53	9247.07	1761.52	4025.58	1057.81	5641.79	6957.58	3969.59	2352.24	2742.67	5146.73	6784.55	4261.99	5673.93	5119	6669.6	4782.5	3982.39	4512.8	4836.73	1904.06	540.162	4598.26	860.882	2759.11	1845.51
tr|A0A1B0GVI3|A0A1B0GVI3_HUMAN	SQYEQLAEQNR	683.323	2	16.615	820.384	1	b	7	808.883	1938.94	1911.33	1746.55	1548.41	1268.34	2417.88	955.887	2671.37	4556.03	534.392	4509.4	8614.68	5122.4	1627.25	2109.63	5529.05	1649.77	2180.14	1334.9	3602.11	3906.34	3026.96	1370.01	2516.6	2407.74	3685.74	3358.53	2880.06	3151.08	4175.91	2814.94	2731.53	2344.77	4468.61	578.42		3307.32		2414.78
tr|A0A1B0GVI3|A0A1B0GVI3_HUMAN	DAEAWFNEK	555.249	2	30.7375	794.383	1	y	6	11759	18773.6	50006.7	31921.6	49734.5	23284.9	86520.9	14292	61045.6	80370.3	18522.7	77104.8	132806	96532.4	31317.6	37226.8	105046	26503.5	39242	22492.4	74502.8	53545.4	29826.9	24741.7	32587.2	49794.9	64556.6	67879.8	62220.3	70758.2	70794.7	47293.3	50441.8	64137.4	85010.8	18399.6	15808.7	81887.7	20689.2	35173	18007.5
tr|A0A1B0GVI3|A0A1B0GVI3_HUMAN	DAEAWFNEK	555.249	2	30.7375	723.346	1	y	5	14284.2	20578.7	42565.2	29329	45858.1	21814.8	81606.9	13097.9	54130	76150.7	18250.9	69106.9	127209	81840.4	25727.2	32168.3	84140.3	28675.9	35103.8	17771.3	68994.8	46998.3	29325.2	24664.5	30931.2	48309.2	58946.2	62647.4	56768.1	61491.4	74926.4	44510.4	47216.9	58780.4	79770.3	20969.1	15844.3	78175	16405.5	35138.6	21638.2
tr|A0A1B0GVI3|A0A1B0GVI3_HUMAN	DAEAWFNEK	555.249	2	30.7375	923.426	1	y	7	21346.3	21367.3	51984.7	31169.4	42166.4	15497.8	54281.8	28153.3	48424.1	59044.5	11143.1	59282.5	71914.8	49407.7	20406	36447.5	62626.8	30215	25814.1	44195.2	44548.4	28782.4	31503.8	56355	38671.3	35681.4	47316	44658.3	40209.1	40369.8	53006.5	30062.1	28559.9	46960	72608.4			48387.9	30350.5	29615.8	22778
tr|A0A1B0GVI3|A0A1B0GVI3_HUMAN	DAEAWFNEK	555.249	2	30.7375	573.23	1	b	5	2668.42	2654.42	5130.67	5454.39	5570.01	3562.6	8042.84	1719.95	6545.3	6970.41	3007.97	9214.45	14761.3	10846.2	3328.36	4937.26	10905.9	4476.38	3963.64	2075.12	10457.4	6706.06	3977.51	5211.55	5027.01	5916.83	7049.62	6595.26	6440.47	8947.36	9285.56	6797.72	5505.72	8444.94	11693	3697.03	1686.55	7236.34	2656.25	4513.07	2927.28
tr|A0A1B0GVI3|A0A1B0GVI3_HUMAN	DAEAWFNEK	555.249	2	30.7375	720.299	1	b	6	23011.3					2583.82		24086												32756				44348.7		9220.06						8911.51
tr|A0A1B0GVI3|A0A1B0GVI3_HUMAN	DAEAWFNEK	555.249	2	30.7375	994.463	1	y	8
tr|A0A1B0GVI3|A0A1B0GVI3_HUMAN	ELTTEIDNNIEQISSYK	666.328	3	42.5356	854.425	1	y	7	13324.8	22154.7	50967.7	35226.1	42957	26799.1	97631.5	14960.7	57418.5	76321.9	14807.6	107040	176426	96954.3	21889.4	26723.8	151927	24176.8	39943.4	24778.1	96036.6	60556.5	38709	25540.5	38609.5	98029.6	93063.4	90083.9	97389.1	92795.1	114907	47232.4	53930	56980	78776	19199.9	16278.9	106468	23496.2	39434.9	16494.1
tr|A0A1B0GVI3|A0A1B0GVI3_HUMAN	ELTTEIDNNIEQISSYK	666.328	3	42.5356	725.383	1	y	6	4641.16	6551.93	13003.6	12484.7	11966.3	5751.29	21187	3551.98	15096.7	21569.7	4837.81	31139.2	41915.1	27901.9	7818.46	9270.31	34087.4	6606.04	9998.57	5105.66	18738.5	14719.2	6549.26	6660.35	12320.7	21869.8	27130.1	19153.9	22114.1	23581.7	27416.6	12723	16872.2	16279.5	19006.7	3955.5	4819.18	24918.9	4626.82	12132.3	6537.65
tr|A0A1B0GVI3|A0A1B0GVI3_HUMAN	ELTTEIDNNIEQISSYK	666.328	3	42.5356	967.509	1	y	8	2274.38	4102.06	6930.52	5758.47	5996.2	4165.76	11032.3	2843.45	9488.25	9025.87	2991.04	13647.8	22641.6	15031	4840.62	4514.41	18432.1	3311.08	6241.56	3181.94	12482.1	8239.29	5459.11	3020.42	5540.51	12019.3	11903.9	9380.3	12651	10563.3	13135	6403.65	7754.65	8956.42	11206	2957.05	4317.3	11776.5	2681.23	4318.24	2690.92
tr|A0A1B0GVI3|A0A1B0GVI3_HUMAN	ELTTEIDNNIEQISSYK	666.328	3	42.5356	1030.47	1	b	9	3128.98	7165.11	10229.6	9093.39	11346.1	4423.02	21386	5328.93	17096.1	13254.2	3602.05	22834.8	34622.5	27293.4	5564.92	6746.76	37086.1	6051.72	8712.06	5748.8	21951	13847.4	10111.5	6559.81	9406.27	20863	19130.7	18780.1	19982.7	21783.2	26703	11850.7	14354.2	11880.8	18665.1	4648.24	4010.94	23350.9	5008.68	10647.4	5138.47
tr|A0A1B0GVI3|A0A1B0GVI3_HUMAN	ELTTEIDNNIEQISSYK	666.328	3	42.5356	687.356	1	b	6	1482.2	1995.06	3368.13	3006.1	3747.42	1752.47	7711.4	630.984	4387.79		1950.79	6638.17	13263.3	9420.43	1304.16	2573.2	12028.3	2716.52	2934.29	1017.43	6679.08	4303.9		3052.97	2412.92	7287.96	7247.81	6094.68	7147.65	6109.77	6775.42	4730.72	4969.92	5311.39	5809.7	2010.07	3358.62	6687.34	1320.54	5694.1	1770.53
tr|A0A1B0GVI3|A0A1B0GVI3_HUMAN	ELTTEIDNNIEQISSYK	666.328	3	42.5356	916.426	1	b	8	447.522	1075.22	2632.96	2897.83	3207.4	744.327		292.121	3765.93					3477.94		1076.04		1440.31	2234.76	800.087		3848.26	2334.99		1995.04	4982.81			6122.39	5879.74		2668.97	2031.03	3212.41		1340.09	469.28	6365.35	1014.27	2688.27	1777.63
sp|P00738|HPT_HUMAN	YVMLPVADQDQC[CAM]IR	854.413	2	36.6222	1201.56	1	y	10	7.10541e+06	176012	2.39879e+06	1.41256e+06	1.40824e+06	7922.57	2.7085e+06	3.71797e+06		3.66679e+06	12031.8	840596	109855	3.09986e+06	1.7386e+06	5620.21	203735	3.05335e+06	434442	36083.8	728032	33307.2	5.81589e+06	900936	2.51427e+06	575785	666406	675375	654789	670105	709887	149490	14532.8	242782	2.61173e+06		572711	1.00993e+06	566214	1.83155e+06	4.5479e+06
sp|P00738|HPT_HUMAN	YVMLPVADQDQC[CAM]IR	854.413	2	36.6222	1005.44	1	y	8	813265	19114.4	285538	164751	163399		320315	450665	381.517	426548	1899.67	94849	13976.6	364459	208667		20743.2	348799	48583.1	4867.72	78576.7	2509.35	664947	103622	278783	64360.8	73050.2	80181.7	79575.3	74483.6	76994.2	16331.1	2369.04	26331.1	309769	381.688	61798.7	111281	54843.2	215006	523227
sp|P00738|HPT_HUMAN	YVMLPVADQDQC[CAM]IR	854.413	2	36.6222	1445.69	1	y	12		10078.7				1422.42		180051	214.213		843.281				89285.3	368.073	11492.6			3017.14	38069.2	2979.35	288237		132408	29941		37111.3	35587.8	33036.6	35807.1	8395.77	1679.38			2151.63			27808.5	99388.6	225479
sp|P00738|HPT_HUMAN	YVMLPVADQDQC[CAM]IR	854.413	2	36.6222	1314.65	1	y	11	359496	12705.8	129706					198068	62.8055	190152		44172.5	7051.03		94543.3	558.425	12157.7	168059	25853.2	2624.57		2675.43	295469		140964	33435.7	39184.9	37655	39012.9		35465.8	10131.9	1871.41	17104.8	145675	390.266	29632.3	58639		94559.8	226323
sp|P00738|HPT_HUMAN	YVMLPVADQDQC[CAM]IR	854.413	2	36.6222	934.405	1	y	7	462270	13194.3	170305	90161.3	91097.7	1509.64	182494	251743	310.04	230744	651.161	57180.6	8155.97	218230	112712	598.73	14379	202774	24672.5	3253.8	46956.4	3953.9	376527	60215.7	160178	40723.8	48470.8	43039.2	44970.8	39491.7	46264.3	9483.5	1157.82	16539.3	181391	231.116	34548.5	65436.5	33909	123957	303824
sp|P00738|HPT_HUMAN	YVMLPVADQDQC[CAM]IR	854.413	2	36.6222	1104.51	1	y	9						1904.73					1243.27					655.982				2643.92		3108.88											1856.97	12156.6		821.753
sp|P00738|HPT_HUMAN	VTSIQDWVQK	602.322	2	31.5555	1003.52	1	y	8	2.66386e+06	61340.4	727181	454307	490200	14052	961294	1.27592e+06	8066.64	1.28574e+06	5875.79	344431	48704.2	1.20843e+06	571204		87251.9	1.01896e+06	120454	31083.5	213525	20710.1	1.53267e+06	258210	707957	195855	248650	249038	244667	260385	267133	59898.5	11934.2	77892.7	788597	144.536	166009	296214	160145	547096	1.377e+06
sp|P00738|HPT_HUMAN	VTSIQDWVQK	602.322	2	31.5555	803.405	1	y	6	1.75902e+06	36849.7	494441	312439	333282	9175.71	651621	883447	6755.83	832472	3695.33	224102	38306	785346	382604	6494.49	59668.5	686691	81503.8	21849.6	142808	19046.6	1.03061e+06	175980	453883	147154	179149	160539	168230	170324	177441	46525.4	9964.36	62582.1	527838	578.612	112405	197428	107874	362417	909532
sp|P00738|HPT_HUMAN	VTSIQDWVQK	602.322	2	31.5555	675.346	1	y	5	759472	15069.6	213997	142110	135706	6256.46	280472	380907	962.86	365989	1347.69	90890.9	17074.6	341343	162399		22505	293163	31731.4	11685.2	58143.6	10068.7	441623	81876.8	207427	54620.3	67687.9	60419.8	66741.8	65311.4	68488.2	15669.6	7026.14	23667	240617		51403	79553.6	45204.3	152962	401872
sp|P00738|HPT_HUMAN	VTSIQDWVQK	602.322	2	31.5555	1104.57	1	y	9	482770	13946.6	139695	84730.8	78308.8	2997.81	165599	230494	1255.41	234844	748.007	57197.2	10131.5	216118	98223.6	427.091	15778.3	181459	23379.6	5859.54	38862.2	994.046	286607	48514	120363	39207.8	42619.7	43895.5	49341.9	41888.4	42352.8	11488.5	2797.3	15458.9	138930		30660.4	49836.6	27705.7	95542.4	241504
sp|P00738|HPT_HUMAN	VTSIQDWVQK	602.322	2	31.5555	916.489	1	y	7	525877	14674.8	150028	94851.8	97974.9	2970.18	192545	253760	10421.4	258495		75569.8	20993.8	243074	109173	6462.1	24326.4	198197	28567.4	13541.4	41390.4	19005.1	292466	49171.2	144218	46242.7	60462.2	57485.4	55860.4	60701.9	62138	18881.8	7480.24	25611.9	160787	134.12	35944	60849.7	36725.9	106605	271085
sp|P00738|HPT_HUMAN	VTSIQDWVQK	602.322	2	31.5555	830.404	1	b	7		2582.03				926.894			472.827							375.322			5343.5	2533.7												5359.22	1164.47	5568.29		470.883
sp|P00738|HPT_HUMAN	SPVGVQPILNEHTFC[CAM]AGM[Oxi]SK	730.022	3	33.2016	810.879	2	y	14	23084	221.9	197.156	4619.59		350.713	264.207		85.4807	282.247	170.902	19095.9	56.5994	54354.3	68.4559	98.5861	411.649		197.181	183.791	85.3826	85.2682	197.169	255.05	568.426		350.298	170.755	77.4644	84.8121		85.3826	85.4399		597.998	85.3272		170.755	85.4503		184.047
sp|P00738|HPT_HUMAN	SPVGVQPILNEHTFC[CAM]AGM[Oxi]SK	730.022	3	33.2016	952.953	2	y	17	19128.3			5299.34	85.4413	85.4399	170.892	275.57				15090.8	261.327	36039.9			197.107	85.4399			85.384	617.754		775.127	389.705	98.5065	367.639		322.872	170.89	143.467			282.643		197.181	259.396	282.331		68.066	156.542
sp|P00738|HPT_HUMAN	SPVGVQPILNEHTFC[CAM]AGM[Oxi]SK	730.022	3	33.2016	917.386	1	y	8	14454.8	965.642	795.358	9356.91	465.835	1805.01			1988.04	325.807	461.143	19774.8	713.972	28451	834.837	511.724			1813.07	2034.98	682.553	1309.95	2031.43	4692.1	2459.76	711.272	210.837	336.662	1320.63	1510.15	203.078	359.549	2248.92		1250.96		1263.08	185.458	512.83	1120.18	496.438
sp|P00738|HPT_HUMAN	SPVGVQPILNEHTFC[CAM]AGM[Oxi]SK	730.022	3	33.2016	816.338	1	y	7	16816.3	2325.51	286.465	21083.6	688.713	954.097	1208.1		277.244	718.609	877.887	40277.5	1058.17	33371.7	393.336	596.223	252.303	325.319	421.173	709.068	109.863	381.811	1234.88		2210.19		309.081	575.106	1487.7	404.987		234.082	1284.6	175.718	133.992	219.216	1866.19	353.396	843.832	1611.4	561.818
sp|P00738|HPT_HUMAN	SPVGVQPILNEHTFC[CAM]AGM[Oxi]SK	730.022	3	33.2016	1297.53	1	y	11	6016.46	944.038	1262.24	1661.56	136.886			147.837	354.198	1755.5		3548.54		9004.95	62.826	67.1583	35.5184	449.969	1756.77		1112.69	114.795	125.157		134.175	424.518	1404.35	1427.6	964.112	1767.88	367.937	387.627		1276.66		1148.11	1303.22	1974.54	2368.95	2755.17	465.022
sp|P00738|HPT_HUMAN	SPVGVQPILNEHTFC[CAM]AGM[Oxi]SK	730.022	3	33.2016	1054.44	1	y	9	10378.3	9392.87	9418.88	6685.34		4783.5		295.812	1357.53	5947.96	344.971	14242.5	4493.79	14670.8	613.138			3628.87	8226.31	132.379	6022.39		254.741	209.672				6208.6	8316.92	9488.16			6765.06		1768.37	3041.27	5310.98	6835	5182	8944.14
sp|P00738|HPT_HUMAN	VGYVSGWGR	490.751	2	25.6488	562.273	1	y	5	1.72582e+06	36444.8	499170	318708	295316	328.18	712392	830500	154.213	662875	2732.3	192334	13701.6	751561	423228	148.597	36645.2	610723	79041.2	7441.94	133562	7380.33	1.09112e+06	181527	486170	130305	135194	145693	129017	140967	154489	29522	4630.45	55184.5	488668	679.81	101284	188680	91594.9	319599	906452
sp|P00738|HPT_HUMAN	VGYVSGWGR	490.751	2	25.6488	881.426	1	y	8	740860	14718.1	215271	132394	115233	538.804	301910	362424	132.186	268797	873.63	90278	7902.21	335610	172895	762.266	15118.2	276385	30029.7	4258.19	60875.1	3896.59	455102	74459.1	208396	50314.9	60477.9	58575.6	56839.7	56042.2	61216.4	10859.1	1999.06	21764	197373		43263.4	79471.3	41633.1	127182	379899
sp|P00738|HPT_HUMAN	VGYVSGWGR	490.751	2	25.6488	661.342	1	y	6	844607	14512	235448	141779	136053	1857.33	321736	385720	311.032	309718	1122.87	90590.5	8272.43	375017	194126	57.298	19290.5	293308	35216.1	3951	57402.8	3719.39	512197	77906.8	226586	56548.9	62036.2	58747.3	64206.7	68397.5	70440.8	14183.5	1198.14	20847.9	227587	387.708	46549.4	91142.8	40894.4	143025	412694
sp|P00738|HPT_HUMAN	VGYVSGWGR	490.751	2	25.6488	824.405	1	y	7	261615	4872.08	70992	43004.7	40977.7	85.4503	117981	128300	464.706	96294.7	419.835	27575.5	3646.98	124418	53972.7	98.4096	8401.59	93525.6	11361.1	1689.06	19856.4	1983.22	158578	26265.2	65032.7	20925.3	19163.3	19560.5	18071	22416.2	19274.5	4687.01	1805.79	7900.93	73043.9	170.902	15562.4	28401.4	12121.1	46851.3	140901
sp|P00738|HPT_HUMAN	VGYVSGWGR	490.751	2	25.6488	563.282	1	b	6	466025	9084.32	137212	77183.4	68757		187210	228674	1548.63	191650	784.352	53133.1	4035.46	234245	114556	286.788	12000.4	184604	19197	2219.96	32483.4	2621.15	279590	45768.6	140094	37821.6	31432.9	38500.3	30104.3	34461.9	34293.1	7597.62	2321.61	13771	125372		28217.1	50944.6	24149.2	83630.6	244364
sp|P00738|HPT_HUMAN	VGYVSGWGR	490.751	2	25.6488	506.261	1	b	5						604.791			135.507		197.169		1811.69			949.109				598.007		663.805											368.046			549.099
sp|P00738|HPT_HUMAN	SPVGVQPILNEHTFC[CAM]AGMSK	724.691	3	36.5926	802.882	2	y	14	1.33206e+06	29422.9	466054	253963	243064	85.3148	463545	659448	262.816	554001	293.851	123017	9948.82	582440	319503	2621.41	21591.5	556049	68800.7	5773.8	111178		924245	172153	397626	84185.4	89536	86528.2	97728	84093	111511	19809.7		36548.9	436465	2145.28	82469	156570	80771.5	298029	793479
sp|P00738|HPT_HUMAN	SPVGVQPILNEHTFC[CAM]AGMSK	724.691	3	36.5926	944.956	2	y	17	973420	20540.9	344470	178703	186002	82.3885	356083	455881		378223		87422.3	6627.32	424242	219826		15808.4	394730	46100.9	4088.6	74709.4	1078.45	672363	110536	292357	54757	68362	64980.1	69560.6	53798.1	74615.5	13018.6		23770.3	327131		53424.2	109908	55788.4	232990	554910
sp|P00738|HPT_HUMAN	SPVGVQPILNEHTFC[CAM]AGMSK	724.691	3	36.5926	901.391	1	y	8	440687	14469.7	158047	84863.1	86001.5	1357.63	159772	224873	372.724	175185	456.31	43126.7	4662.7	205612	108457	2012.55	10427.9	188413	25276.5	7452.32	38247.9	2750.45	320290	57325.3	143506	33157.3	30887.3	32254.6	31786.2	35886.1	41152.4	9204.92	363.001	15565.8	157253	3407.62	36164	59142.3	34484	100901	276353
sp|P00738|HPT_HUMAN	SPVGVQPILNEHTFC[CAM]AGMSK	724.691	3	36.5926	1281.54	1	y	11	288382	10991.7	92163.6	52276.3	57846.9	1203.86	108591	162953	1009.06	116158	134.233	28034.1	4767.75	129308	68819.5	1625.84	9074.12	117126	18002.1	2551.49	27462.9		195249	32660.7	88025.7	24771.5	21799.6	27902.7	26009.9	25787.7	25550.2	9531.9	424.596	13156.8	98517.5	1410.12	19762.9	34936.1	24024.6	70722.4	177258
sp|P00738|HPT_HUMAN	SPVGVQPILNEHTFC[CAM]AGMSK	724.691	3	36.5926	1038.45	1	y	9	318576	10403.3	106251	58051.9	57160		111993	164112	1257.29	119568	420.306	27697.9	5448.69	140204	78504.3		7866.96	136786	19911.4	4212.81	25147.5	1938.07	232079	42351.8	91974	22780.3	23385.4	22310.6	28777.5	24833.8	24521	7221.19	567.363	11904.6	110270	2551.91	20330.5	34351.1	21553	75244.4	185222
sp|P00738|HPT_HUMAN	SPVGVQPILNEHTFC[CAM]AGMSK	724.691	3	36.5926	800.343	1	y	7	302911	16036.7	109744	56434.4	61582.2	656.304	111566	150184		129995	419.054	31262.7	9134.84	142345	80195.6	5757.78	11883	130658	26259.2		31744.4	4453.01	224752	45750.4	90165.7	20508.8	22966.7	23411.4	23293	29238.7	29721.8	8983.32	759.226	18863.8	110388	7586.32	26046.8	44354.8	28525.4	79746	192622
sp|P00738|HPT_HUMAN	VVLHPNYSQVDIGLIK	599.009	3	38.218	658.413	1	y	6	246090	4819.03	78419.1	65381	48221.4		98427.6	141669		88122.2		30600.5	3617.6	105283	54730.6	215.295	7430.97	113533	11334.4	2253.78	23759.9	1979.03	221850	48191.2	105659	15141.5	18310.7	19073.9	17692	20585.7	16065.9	4324.85	1042.91	11332.8	142911	68.5509	22651.4	27273.7	13190.3	59871.7	143617
sp|P00738|HPT_HUMAN	VVLHPNYSQVDIGLIK	599.009	3	38.218	757.482	1	y	7	220084	3617.35	71929.5	56941.8	37625.7		75293.1	106764		81922.8		22351.7	2616.09	93556	49806.3	405.374	6882.34	103926	10239.3	2321.05	20697.7	2070.39	176820	44588.2	91570.3	11915	15847.5	15251.8	15791.8	13432.7	13115.7	4270.36		10435.4	135184		19034.2	28608.7	12676.9	61154.8	126699
sp|P00738|HPT_HUMAN	VVLHPNYSQVDIGLIK	599.009	3	38.218	1038.54	1	b	9	85380.3	2818.57	25065.1	19557	15660.2	551.808	30642.9	44241.5	104.819	27061.3	400.55	10935		32629.5	19850.5	369.462	4011.69	38403.7	4843.43	916.962	9667.26	416.609	69201.2	15724.6	36062	6988.01	6278.62	7281.34	7772.99	8860.64	6876.14	1943.64	140.54	6313.23	56026.3	416.729	9189.11	9305.93	6781.34	22422.9	42672
sp|P00738|HPT_HUMAN	VVLHPNYSQVDIGLIK	599.009	3	38.218	823.446	1	b	7	74055.6	3378.22	23682.2	22208.3	14499.2	267.633	32660.9	35322.3		28200.5	184.036	12094.6		32260.6	17592.3	196.98		34854	3807.47	481.573	9287.53		61353.3	15367.6	32372.6	4302.72	10481.6	8910.25	6988.23	6222.4	8065.42		118.372		41919.1	1454.92	10227.5	10081	5625.83	20163.3	46000.7
sp|P00738|HPT_HUMAN	VVLHPNYSQVDIGLIK	599.009	3	38.218	885.54	1	y	8	86249.3	1662.45	22318	19270.9	15297.3		25557.1	39433.6	183.935	22288.2		10565.6	1407.03	35259	20947.6	184.048	4018.26	30329.3	3351.01	821.572	8676.28		66874.9	16086	31889.4	6033.47	6531.31	5498.64	7275.91	7337.82	5539.67	2353	295.645	4319.77	44027.6		8183.5	8675.8	5983	16187.6	40041.1
sp|P00738|HPT_HUMAN	VVLHPNYSQVDIGLIK	599.009	3	38.218	660.383	1	b	6	51519.8	1523.06	17857.4	12897.8	11264	243.973	20378.9	27188.6	269.488	16655.5	282.633	7734.34	745.446	20926.5	12986.6	170.789	2968.7	22013.5	3359.63		5959.38		39185.8	12395.1	19845.4	4951.07	4956.19	4731.89	3443.53	4188.12	3926.76	1070.86	84.8012	3010.87	29281.3	463.494	5225.18	6563.89	5442.27	10987	27426.9
sp|P02647|APOA1_HUMAN	ATEHLSTLSEK	405.879	3	12.1132	572.796	2	y	10	902231	355293	711626	291860	412586	237735	340090	450043	246519	530629	105770	452587	462127	356422	240535	299948	287461	353139	278850	227947	231884	61007.7	456947	415436	781588	162062	196252	208182	196461	200629	260579	117947	84736.9	182085	532726	320148	216579	136159	360320	216123	601167
sp|P02647|APOA1_HUMAN	ATEHLSTLSEK	405.879	3	12.1132	664.351	1	y	6	475649	191519	408786	139134	217347	126604	171576	245514	131868	288269	62472	232016	255875	211822	135596	148493	152080	183062	144834	121952	131312	41484.7	230898	214882	422842	98030.8	111048	113703	113190	109399	132538	64220.3	49124.9	97349.1	274608	176294	119087	70506.2	182746	114842	319317
sp|P02647|APOA1_HUMAN	ATEHLSTLSEK	405.879	3	12.1132	777.435	1	y	7	379428	159440	304076	122421	170437	96897.8	129314	181832	95881.1	236032	43674.8	184629	184847	149570	100894	113279	117921	145097	106546	100481	102395	32067.8	174793	183703	319127	76418.6	77066.4	81967	75296.8	86111.3	90676.1	51499.9	33843.5	74485.2	226482	135366	87599.9	53715.8	139092	83100	261113
sp|P02647|APOA1_HUMAN	ATEHLSTLSEK	405.879	3	12.1132	457.751	2	y	8	304841	106631	255912	88886.7	145557	80269.6	114005	150691	72272.9	183991	35837.3	159505	145066	110624	70440.7	89116.7	94615.2	108842	84866.4	70566.8	75867.7	18498.7	149288	150845	259339	48640.6	49440.5	51067.6	53376.8	48425.6	79850.9	35757.3	26504	51635.3	172467	109543	62632.4	37565	119188	55760.3	185840
sp|P02647|APOA1_HUMAN	ATEHLSTLSEK	405.879	3	12.1132	522.272	2	y	9	598722	215121	501944	179316	265989	149120	225035	300487	164764	366222	62712.8	329630	326092	239901	144715	182333	174610	207839	182365	165956	159405	50351.4	287132	277591	538642	121134	129133	118361	123166	118414	140052	74348.4	43703.7	119956	366048	209197	149598	87263.4	221182	139017	388697
sp|P02647|APOA1_HUMAN	ATEHLSTLSEK	405.879	3	12.1132	476.271	1	y	4	271160	103072	208360	81097.9	122401	70424.6	93138.2	123212	75161.9	159184	30731.2	131330	140409	106143	73368.9	78067.8	92895.2	102589	81633.8	69331	68371	20769.7	126865	131208	227728	51101.9	59531.2	60747.1	48972	62937.8	59844.7	37331.4	22649.3	57722.9	143638	99406	68310	44028.8	96282.6	62167	154185
sp|P02647|APOA1_HUMAN	VSFLSALEEYTKK-[-1K]	693.861	2	49.4809	940.462	1	y	9	1.04918e+06	634150	1.12928e+06	1.0269e+06	822668	631201	698701	859115	527445	861221	222648	547551	897341	487403	507986	663242	320855	989746	692906	533687	394819	181869	988407	694952	1.56414e+06	380827	436058	508571	370762	453201	478424	207888	147824	293142	1.40178e+06	815643	573588	438764	1.0288e+06	401962	857934
sp|P02647|APOA1_HUMAN	VSFLSALEEYTKK-[-1K]	693.861	2	49.4809	1053.55	1	y	10	318629	196969	346602	292266	245451	189731	216100	256994	160157	250847	68230.3	155247	268076	154483	144695	213991	94375	301637	205656	158909	120180	52522.5	294086	202205	483219	121571	123953	152691	113923	140820	139980	63270.9	47883.7	90508.8	413705	238608	166270	126901	318349	124551	271697
sp|P02647|APOA1_HUMAN	VSFLSALEEYTKK-[-1K]	693.861	2	49.4809	853.43	1	y	8	290729	181229	328292	300204	250260	186940	203941	250130	142862	245148	68159.8	157058	259876	142324	156059	188198	90428.9	274327	214054	156981	101972	48758.6	284640	192701	445567	114098	118716	137581	112187	125613	140521	54977.1	38654.3	82858.6	402055	248896	163501	131605	294463	120141	254622
sp|P02647|APOA1_HUMAN	VSFLSALEEYTKK-[-1K]	693.861	2	49.4809	782.393	1	y	7	228478	145573	267938	225457	197649	146637	150272	190716	122059	193925	54048.9	130949	197346	116965	113443	150290	77889.6	219595	160190	123227	82382.8	31513.6	230602	151955	363849	81471.8	101292	105630	88016.8	104187	112686	48285.1	27339.9	59375.9	310571	205019	129877	96399.3	240673	92978.3	198773
sp|P02647|APOA1_HUMAN	VSFLSALEEYTKK-[-1K]	693.861	2	49.4809	1200.61	1	y	11	169735	105630	190956	184696	153353	101827	137521	158539	95518.4	153331	43471.4	79463.6	156230	84780.3	82439.1	126323	52886.1	179752	121821	102655	64576.4	40160.3	162571	118620	287818	70664.9	75910.6	95713.9	74106.6	67354.6	92208.6		27447.4	51384.9	244803	155315	104114	74361.5	174711	66019.4	133619
sp|P02647|APOA1_HUMAN	VSFLSALEEYTKK-[-1K]	693.861	2	49.4809	1287.65	1	y	12	110210	67112.4	110513	112157	91824.7	67471.4	75561.8	86915.3	54684.4	87051.5	25336.5	56174.6	92080.5	50155.3	49925.3	78430.1	34792.4	107390	69131.5	48976.9	41094.4	17001.1	111492	75457.1	183718	40956.3	45902.3	54035.8	36710.2	47957.1	52629.7	18746.2	16537.5	31420.6	151384	88994.7	65330.9	40467.6	111836	40758.4	95903.3
sp|P02647|APOA1_HUMAN	DYVSQFEGSALGK	700.838	2	37.4424	1023.51	1	y	10	1.78829e+06	825057	1.76677e+06	762344	1.15771e+06	617100	893708	984275	637922	1.33732e+06	220730	1.14213e+06	733909	919466	669890	581053	694544	824341	609862	277379	505350	214318	1.14242e+06	1.00823e+06	1.6865e+06	391866	432086	470362	472998	519799	492375	123938	199094	414024	1.17174e+06	750903	570975	381370	816049	484765	1.30478e+06
sp|P02647|APOA1_HUMAN	DYVSQFEGSALGK	700.838	2	37.4424	808.42	1	y	8	818573	368403	800693	348781	526357	306074	390252	431354	302695	577778	100358	516159	337696	408363	309029	257595	308871	372495	277098	122439	246422	105715	507923	453584	779857	188118	194024	223196	214073	233727	211302	51571.2	95931.5	187192	525351	343789	255500	164589	349715	226054	596976
sp|P02647|APOA1_HUMAN	DYVSQFEGSALGK	700.838	2	37.4424	1122.58	1	y	11	335636	144052	314308	141824	215829	116683	166619	188675	109188	241557	42269.6	211148	132300	170948	124617	104101	128855	148224	107610	50538.6	96198.3	36396.5	211547	178733	300975	69195.2	82805.1	86544.8	79765.3	82763.7	90453.2	22301.5	36569.6	67324.8	216388	139338	97675.6	66203.4	146304	83595.4	236746
sp|P02647|APOA1_HUMAN	DYVSQFEGSALGK	700.838	2	37.4424	936.479	1	y	9	291079	131258	276164	123027	190755	104475	146089	156549	99145.1	219516	35012.1	191510	120999	130518	99425.6	97242.1	115199	134557	99977.8	44335	82908.9	32697.6	184240	159627	276649	58962.7	66270.7	67585.4	81225.5	78841.3	67091.3	21543.3	28819.9	62192.7	189598	114004	87747.9	55323.4	131819	76438.4	208768
sp|P02647|APOA1_HUMAN	DYVSQFEGSALGK	700.838	2	37.4424	1197.54	1	b	11	100544	47362.5	106510	46705	64989.3		48817.8	61095.1	36012.1	71503.2	14501.2			55777.4	39780.6	34260.2	40560.3		35764.1	18865.7	29325.8	15475.8	62748.9	59544.4	102374	18773.5	27271.2	31850	26991.7		33921.2	8475.17	13312.7	23948.8	69986.1		34512		45099.1	32782.4	74566.6
sp|P02647|APOA1_HUMAN	DYVSQFEGSALGK	700.838	2	37.4424	661.352	1	y	7	369377	166842	375604	168523	238885	128226	179370	220357	135289	288127	42823.4	238471	163182	184931	146189	122345	145297	167371	129698	53461.5	105655	41516.6	251964	214190	368994	85721.2	86575.7	94627.1	95820	108668	93887.9	24265.5	39776.6	85799.7	246085	158228	106879	79561.8	172380	100995	294442
sp|P02647|APOA1_HUMAN	LLDNWDSVTSTFSK	806.896	2	44.3006	971.468	1	y	9	774795	597473	1.23741e+06	392046	677694	249102	431469	628969	291763	558162	173207	514855	390056	308438	361545	190704	369568	404071	368309	284742	324179	114004	642045	520955	868471	229619	224883	279024	186044	211208	293608	178599	91471.5	269725	784750	364695	290978	198165	434678	276916	626841
sp|P02647|APOA1_HUMAN	LLDNWDSVTSTFSK	806.896	2	44.3006	1386.62	1	y	12	473350	370407	818944	250215	433537	144053	273101	422479	190424	368650	104148	322498	242521	182653	220748	127679	228184	269671	230016	168737	201395	63442	403303	339268	601313	157320	133597	187304	125631	125739	189825	122689	52132.6	170329	501257	214884	179281	123690	256736	189162	411994
sp|P02647|APOA1_HUMAN	LLDNWDSVTSTFSK	806.896	2	44.3006	856.441	1	y	8	396886	287933	566202	193941	298557	128058	208378	302797	143912	270730	80835	248743	176636	139427	171638	95365.7	177294	207670	165415	141427	143503	48903.6	297512	236862	416256	111688	122443	127806	91473	101480	147250	84079.4	37045.6	132665	356750	174656	151742	87364.5	197260	130044	293132
sp|P02647|APOA1_HUMAN	LLDNWDSVTSTFSK	806.896	2	44.3006	1157.55	1	y	10	267357	194381	429771	122245	212802	78736.3	149750	221168	96779.7	186028	59991.3	167495	115982	108402	115837	65110.4	119452	132286	123495	106087	104294	35462.5	200764	161350	291052	78101.4	74271.2	93045.7	61370.5	65686.3	94756.5	67084.9	28929.3	86682	252015	119921	92641	69504.9	137526	91919.5	203380
sp|P02647|APOA1_HUMAN	LLDNWDSVTSTFSK	806.896	2	44.3006	1271.59	1	y	11	148012	116847	252191	83003.1	127927	49436.5	86703.9	128760	54232.8	109952	34051	96486.8	69235.4	54042.4	79226.4	39210.8	74129.6	86640.9	75810.3	51302.3	67627	22148.2	122817	103756	186273	44967.2	47845.3	59670.5	38171.4	42031	59913.9	38512.2	17430	52166.5	149829	74144.4	52296.9	38133.6	84930.4	57862.3	127956
sp|P02647|APOA1_HUMAN	LLDNWDSVTSTFSK	806.896	2	44.3006	1499.7	1	y	13
sp|P02647|APOA1_HUMAN	LSPLGEEMR	516.263	2	25.2864	621.266	1	y	5	1.99904e+06	950624	1.70439e+06	747302	1.02453e+06	723814	836550	994314	569647	1.26419e+06	306941	960445	1.06711e+06	673246	708063	681681	612407	808365	700694	542465	441196	211460	1.05419e+06	909398	1.55275e+06	400510	478465	499878	494734	478389	490701	301824	211197	402779	1.13759e+06	794080	522381	376259	823524	458550	1.21217e+06
sp|P02647|APOA1_HUMAN	LSPLGEEMR	516.263	2	25.2864	831.403	1	y	7	1.42469e+06	692717	1.23969e+06	564343	766050	511499	617487	751909	438451	947129	212126	717542	774293	488527	497745	491002	443899	580559	539638	419492	328118	168563	790618	640539	1.14134e+06	296864	350183	346434	365532	351373	386951	229315	162287	288727	839040	594763	374614	287734	621971	352460	903367
sp|P02647|APOA1_HUMAN	LSPLGEEMR	516.263	2	25.2864	734.35	1	y	6	1.08042e+06	520790	895803	406522	518532	366851	415909	529045	293698	660699	149467	515325	543090	340627	355740	351796	345464	412443	364009	292258	225376	109635	524408	467979	841218	213205	232661	253179	251691	243539	253575	147054	106163	207270	616770	420336	281495	198864	458452	245445	639339
sp|P02647|APOA1_HUMAN	LSPLGEEMR	516.263	2	25.2864	918.435	1	y	8
sp|P02647|APOA1_HUMAN	LSPLGEEMR	516.263	2	25.2864	564.245	1	y	4
sp|P02647|APOA1_HUMAN	LSPLGEEMR	516.263	2	25.2864	416.205	2	y	7	3.77962e+06	1.83776e+06	3.37074e+06	1.49901e+06	2.04212e+06	1.39792e+06	1.64608e+06	2.0397e+06	1.16446e+06	2.58317e+06	579236	1.84516e+06	2.11687e+06	1.2824e+06	1.33506e+06	1.35602e+06	1.19729e+06	1.59777e+06	1.41646e+06	1.08385e+06	842662	409006	2.1338e+06	1.73448e+06	3.18163e+06	791765	974406	982930	968929	938309	1.03282e+06	630585	372296	796664	2.28067e+06	1.57746e+06	998931	717947	1.5967e+06	920168	2.45709e+06
sp|P02647|APOA1_HUMAN	VKDLATVYVDVLK	488.289	3	39.9944	736.424	1	y	6	878517	311050	900610	328476	434970	218465	285701	626127	173856	253525	58214.1	272181	116605	435675	221415	249891	131485	569479	338581	309393	195217	63598.4	537196	475043	922988	91153.3	93457.4	109720	110552	132808	126854	58007	46727.2	213713	581890	490641	294532	165659	495131	267925	860025
sp|P02647|APOA1_HUMAN	VKDLATVYVDVLK	488.289	3	39.9944	573.361	1	y	5	349965	117458	364987	127763	167668	82484.1	115862	250936	66261.8	107396	23797.7	111955	39208	164580	82669.3	99028.2	50796.7	230168	131814	128585	78606.1	24578.7	212974	197807	386786	34266.5	30811	43386	47391.7	48619.5	41077	24608.2	16956.8	82491.2	230583	185228	129427	71413.5	211121	110606	341413
sp|P02647|APOA1_HUMAN	VKDLATVYVDVLK	488.289	3	39.9944	628.366	1	b	6	267827	98807	282828	101021	130371	70396.1	89876.8	201250	46719.8	83319	21868.2	76688	32763.1	143944	73504.5	76660.9	43584.1	173222	103926	90912.4	56035.6	19172.4	170124	151958	306589	28467.4	27026	27064.8	35169.5	34541.4	32774.6	20779.2	11519.6	60324.4	178676	152500	88576.1	51775.8	141186	82396.8	271483
sp|P02647|APOA1_HUMAN	VKDLATVYVDVLK	488.289	3	39.9944	727.435	1	b	7	195185	60268.1	191997	64950.8	87926.4	41453.7	55579.1	127602	32435.2	54240.4	14958.9	53374.2	21300	85292.7	45601.7	52093.9	29459	117276	62634	60644.9	39226.5	14358.6	116758	95579.5	188173	16674.7	16965.8	21927.1	23397.7	26317	24295.9	11589.5	8120.1	41203.5	123444	102763	59726.3	38503.1	102492	56084.7	184277
sp|P02647|APOA1_HUMAN	VKDLATVYVDVLK	488.289	3	39.9944	835.492	1	y	7	93146.2	30644.7	96703.4	34275.6	44165.3	22246.4	26247	67470.5	18088.9	30542.8	7674.74	32213.2	13246.9	48758.2	20673.9	27410.7	15225.4	55326	30694.5	32485.4	20594.4	8175.47	55135.4	42261.8	101216	9553.39	10169.9	12639.9	11769	12088.9	13304.3	5927.43	5408.49	18067.5	60435.1	49374.7	29006	18439.8	46653	27013.1	85598.9
sp|P02647|APOA1_HUMAN	VKDLATVYVDVLK	488.289	3	39.9944	527.319	1	b	5	67989.1	20878.5	66457.6	22706.5	29244.3	17090.8	20963.3	47986.4	17451	18275.2	5458.89	21981.5	7792.84	29436.3	18516.9	19539.5	10966.2	41589.3	22697.4	27285.3	13857.7	6953.69	39235.3	37006.6	71404.7	6564.86	8322.62	9001.45	9282.9	9842.21	7768.92	7211.8	3692.35	15476.6	48498.5	35121.7	25525.8	14197.7	37632	20468.2	69408.5
sp|P35908|K22E_HUMAN	VDLLNQEIEFLK	730.903	2	48.0477	1020.54	1	y	8	9629.74	15896.5	44642.2	18638.1	18998.2	14492.1	44642.4	10190.6	58831.1	45764.9	14188.8	45107.9	109942	34098.7	15566.2	30894.9	53281	22369.2	29580.4	14370	52157.1	24479.6	22935.7	16196.8	20315	30469.3	47598.6	48431.2	51812.6	46404.6	36646.1	58229.2	30287.4	32907.5	48130.3	14064	8986.03	51985.2	12710.2	27269.1	17370.9
sp|P35908|K22E_HUMAN	VDLLNQEIEFLK	730.903	2	48.0477	1133.62	1	y	9	5284.29	5400.27	16873.5	6999.89	9245.32	6350.13	15567.7	5791.86	23105.4	14522.4	6062.02	17531	35556.3	11752	8360.71	14213.7	19387.5	10034.9	13375.4	7407.91	18568.1	8952.68	12134.6	8020.7	6967.72	11941.9	17216.6	18895.3	16131.5	18208.8	14390.3	19844.4	11908.4	13500.7	17061.4	7551.58	5698.09	16460.2	4852.08	10775.1	4282.67
sp|P35908|K22E_HUMAN	VDLLNQEIEFLK	730.903	2	48.0477	778.435	1	y	6	1995.49	4162.67	10262.6	5036.84	5335.09	4662.97	11201.4	3098.08	12638	15634.8	3197.75	9820.65	22137.1	9898.51	5636.38	6371.46	12909.4	4407.01	5924.79	3455.21	12537	5153.4	6039.44	6366.92	7449.29	7839.86	11829.2	9680.69	13332.9	9999.9	8749.85	14203.2	8210.6	10589.1	11162.9	5783.36	3507.6	12327.4	4732.66	5619.31	3418.25
sp|P35908|K22E_HUMAN	VDLLNQEIEFLK	730.903	2	48.0477	906.493	1	y	7	2980.25	6191.98	12005.6	3845.04	5580.09	3112.42	10087.9	2061.88	13613.2	14202.4	3480.94	11364.6	22578.3	8619.65	6028.32	8093.03	13323.3	6474.1	8695.41	3876.21	12867.9	8670.85	6392.58	5507.86	5224.71	7809.35	10945.9	10998	13832.3	11980.5	9900	17098.1	9868.64	9186.12	12064.6	4694.49	3154.74	10544.7	3511.09	7257.31	5249.71
sp|P35908|K22E_HUMAN	VDLLNQEIEFLK	730.903	2	48.0477	1246.7	1	y	10	1770.74		7553.47	4636.79	4111.42	2366.16	6828.59	2329.28	6885.89	4461.2		5064.41	10485.8	3733.33		5993.5	5652.64	4130.93	4063.04	2747.49	6031.64	3906.34	5760.92		4345.39	2690.53	6408.12	5100.39	5384.96	6387.62	5231.23	6391.2	4401.94		7057.42			6071.58		6439.91
sp|P35908|K22E_HUMAN	VDLLNQEIEFLK	730.903	2	48.0477	1361.73	1	y	11	774.668	1860.13	3539.77	1551.17	1314.54	1242.21	2451.59	1071.37	4243.47	3723.6	775.627	3294.5	7434.17	2819.67	1452.51	2326.65	3318.41	1452.56	2537.21	853.916	3516.42	1353.9	2241.25	999.492	1977.37	2829.34	3155.1	3253.57	3424.49	4232.58	3437.5	3434.82	1983.05	2499.46	3725.13	1386.96	393.849	3497.31	1045.03	2044.07	939.086
sp|P35908|K22E_HUMAN	YLDGLTAER	519.267	2	26.5319	761.379	1	y	7	67.1323	223.449	208.868	128.858	97835.2		113189			138231	257.133	134011	216387	750.125		52652.8	153217	1439.36	75369.7	113.293	114284	74813.6	53186.4	222.098	476.805	93856.3	99353.2	989.547	114093	102384		103891		439.912	130871	37747.2	517.481	100495	1363.37	558.708	640.212
sp|P35908|K22E_HUMAN	YLDGLTAER	519.267	2	26.5319	646.352	1	y	6	67.14			320.244	24829.3		38127.1	599.204	202.593	38659.5		42002.4	65343.7	1782.23	284.937	29982.9	43518.8	204.401	37369	295.477	41541.5	22596.5	20239.1	205.119		30210.8	31684.3		48323.5	33107.1	1998.97		1194.43	113.16	35072.6		144.51	30465.1	550.745
sp|P35908|K22E_HUMAN	YLDGLTAER	519.267	2	26.5319	874.463	1	y	8		98.463	354.172	98.3918	13199.7	98.475	16954.2	264.125	335.306	19140.9	277.336	21560.2	28459.8		381.138	9707.71	26441.8	61.8106	13422.7	394.362	15925.3	11676	13672		507.048	12996.6	19758.1	113.173	14907.2	17014.4	231.04	20318	295.587		20307.4	7048.82	1192.96	13403.1	145.387	85.3324	70.2562
sp|P35908|K22E_HUMAN	YLDGLTAER	519.267	2	26.5319	589.33	1	y	5		336.796	204.232	553.204	6494.57	568.248								1486.49		2562.8		267.914	6054.29	1648.65	5597.21	6769.07	4053.69			5222.8	3768.49	1625.36		4408.7		4951.8		223.438	10428.6	2464.5		6825.62
sp|P35908|K22E_HUMAN	YLDGLTAER	519.267	2	26.5319	663.335	1	b	6
sp|P35908|K22E_HUMAN	YLDGLTAER	519.267	2	26.5319	562.287	1	b	5	483.462	625.618	129.638	2073.51		56.9502		278.322	3008.82		531.968			3082.59	1738.39					492.399				146.288										2216.63			2559.24		207.961		75.6872
sp|P35908|K22E_HUMAN	LNDLEEALQQAK	686.359	2	35.8368	787.431	1	y	7	8566.27	14291.5	23170.4	12405.4	20789.1	12192.4	24748.8	8330.81	23000.1	34590.5	9538.08	31524.3	59725.4	34595.7	11447.2	16884.5	39923.5	14454.4	19062	16569.6	28559.8	20617.9	20677.2	9299.75	17122.1	24754.5	18423.5	27982	24943.6	26639.2	26374.8	27376.2	20511.1	25654.9	33479.7	13517.1	9767.51	27670.1	6677.01	17916.1	10835.5
sp|P35908|K22E_HUMAN	LNDLEEALQQAK	686.359	2	35.8368	916.473	1	y	8	9653.36	18535.1	28934.9	14721.3	29029.3	14973	31657.4	11250.9	32685	44764.8	12234.8	39998.4	78592.9	48623.3	15060.4	16374.6	53122	16941	22621.4	13582.7	45856	25340	21099.6	15484.5	18785	29569.4	28095	31066.4	32918.8	34666.8	33435.7	34913.3	28809	34750.4	45091.6	12637	11230.3	40274.1	16254.7	25769	12795.4
sp|P35908|K22E_HUMAN	LNDLEEALQQAK	686.359	2	35.8368	1029.56	1	y	9	3340.05	6738.41	10854.3	6243.76	8450.15	5437.68	11401.8	3437.26	10430.7	13398	4107.72	14240.3	23189.4	13514.2	3031.04	6898.2	15944.2	7477.48	7765.55	5764.84	14585.3	9135.59	8810.83	4703.8	7298.56	12120.2	11399.2	9853.74	13654.4	9839.45	11632	11101.1	9751.79	13275.4	14531.2	2644.77	3568.7	12743.9	6238.43	9236.44	4724.46
sp|P35908|K22E_HUMAN	LNDLEEALQQAK	686.359	2	35.8368	898.452	1	b	8		3246.11	5073.61	3528.17	7014.07	3217.29	7254.42	3491.69	9376.58	11998.6	3119.08	12359.5	13785	13096	4116.21	4549.13	11920.8	3796.18	4722.79	2316.03	10605.7		5851.78	2881.28	4579.16	8218.73	6743.85	9467.15	10023.4	10643.1	12183.2	9263.15	10144.1	6961.56	7590.37	2781.13	2528.69	9040.8	2572.05	5847.6	3420.64
sp|P35908|K22E_HUMAN	LNDLEEALQQAK	686.359	2	35.8368	1144.58	1	y	10	6000.03	9108.75	17404	8674.25	15972.8	7368.79	19425.1	7742.28	18440.2	24978.6	9281.18	25891.7	40942	25743.4	7850.1	9172.7	26773	9988.19	13085.6	6624.8	27035.4	10732.3	11104.8	9017.07	12458.8	19006.4	18036.9	18729.7	19071.4	20133.9	18828.2	20054.2	17364	19205.9	25779.7	7133.73	7768.71	24484.7	6597.26	14333.4	8789.78
sp|P35908|K22E_HUMAN	LNDLEEALQQAK	686.359	2	35.8368	343.161	1	b	3	6912.49	13424.4	27482.7	17447.9	24438.3	14377.3	31625.9	8051.27	25642.6	37020.6	11885.6	35746.6	81780.9	48317.2	16215.1	17044.5	48876.8	14216.3	18411.4	12304.2	39378.4	23919.3	21304.3	9930.84	16599.2	33016.3	25322.2	27109.5	35977.8	27969.2	31508.3	31289.1	27316.3	31056.5	42449.3	8659.37	12043.9	38128.6	12822.4	21208.4	11016.9
sp|P35908|K22E_HUMAN	SLVGLGGTK	416.25	2	23.2007	631.377	1	y	7	1222.65	44272.4	90686	40945.7	71727.6	45013.5	111648	25725.9	93003.9	99955.9	35835	116852	189284	126373	57290	59634	114179	256.2	72279.7	30911.6	126044	56594.6	57600.4	32290.9	52616.8	75606.6	78219.5	84001.3	85947.8	92114.7	97610.9	84835	85465	97698.5	148539	31641.4	27024.6	140457	34037.6	65556.9	32184.6
sp|P35908|K22E_HUMAN	SLVGLGGTK	416.25	2	23.2007	532.309	1	y	6	2308.59	32499.5	54115.2	27896	41372.3	28934.2	64594.3	16333	44708.5	61431.4	24855	57953.7	109954	83638.5	32685.8	42326.6	72887		42267.9	19968.8	67085.1	29293.4	42879	21590.3	48910.8	48155.8	40679.9	44439.5	52814	50585.1	54919.1	60865.5	44399.8	61026	87305	23756.4	23302.1	67579.6	24027.6	45082.2	19302.4
sp|P35908|K22E_HUMAN	SLVGLGGTK	416.25	2	23.2007	475.287	1	y	5	651.91	3558.39	4966.51	1597.53		3266.01		1805.57	5923.41	5834.26	2845.96	7166.06				3885.61		553.633		1276.33	7687.76	3318.53		3585.18	2525	3680.55	3852.2	3838.59	5889.08		4738.58	5442.82		6398.24	9047.6	2151.77	1583.51		3147.39		2606.71
sp|P35908|K22E_HUMAN	SLVGLGGTK	416.25	2	23.2007	744.461	1	y	8																		205.307
sp|P35908|K22E_HUMAN	SLVGLGGTK	416.25	2	23.2007	470.297	1	b	5	1453.38
sp|P35908|K22E_HUMAN	SLVGLGGTK	416.25	2	23.2007	362.203	1	y	4	9540.69	7394.84	10747.1	4900.5	7767.78	6434.18	12021.6	4633.74	8551.1	12826.2	5388.59	12164.2	19639.2	9283.44	7807.54	9028.38	15128.6		10011.8		12781.5	6809.49	4879.03	5780.02	8354.22	8851.58	9803.82	13222.1	11374.9	10730.2	9860.56	12348.6	10113.4	14496.2	20302.9	5512.04	5043.1	14368.9		9467.5	5097.74
sp|P35908|K22E_HUMAN	NVQDAIADAEQR	665.323	2	24.7825	689.321	1	y	6	9385.14	18062.2	30172.8	14476.9	27232.6	13974.1	32748.4	9034.13	21280.5	50152.4	11324.2	46503.3	79009.1	50413.5	20048.8	19213	43428.5	17606.2	25064.3	15123	34672.1	25195.1	19289.3	13639.1	22868.9	26272.3	33127.3	38064.1	25580	32310.5	29957.2	31276.1	27397.3	38026.8	52583.2	13892.3	9919.09	43024.4	13003.4	21864.6	10268.9
sp|P35908|K22E_HUMAN	NVQDAIADAEQR	665.323	2	24.7825	988.469	1	y	9	5485.76	10094.5	18368.1	7206.25	15677.9	9516.45	19566.4	5221.23	14351.3	25752.8	6692.61	29249.5	40919	23998.4	8988.13	11794	28412.6	11227.2	14402.6	6846.43	21627.8	14683.8	11043.7	7053.41	13799.6	17685.5	17361.3	19879.6	12716.8	16434.4	18394.1	19392.5	16386.4	24563	23131.2	9983.42	7209.16	21609.1	9075.16	12525.1	7384.79
sp|P35908|K22E_HUMAN	NVQDAIADAEQR	665.323	2	24.7825	1116.53	1	y	10	5481.39	10359.3	18847.7	9398.55	17608	8565.52	22232	4786.56	10374	26469.6	9007.9	26144.3	44587.8	23125.2	9627.08	10761.6	25967.2	10070.7	12894.8	7883.7	24143.3	14095.8	12032	8874.62	14362.2	19380.3	20362.8	18340.8	16943.9	19338	20010.7	18087	14551.9	22906.4	23330.5	7646.86	6144.52	21792.2	7021.65	13943.7	7336.67
sp|P35908|K22E_HUMAN	NVQDAIADAEQR	665.323	2	24.7825	802.405	1	y	7	6199.92	8657.58	10923.5	7223.87	11405.7	6222.73	14789.4	2784.36	7976.47	18921.9	5147.73	20770.4	32888.3	22309.1	6320.68	7197.44	22719.5	7997.05	9036.64	5444.35	16939.6	12310.3	8245.33	4664.16	8047.48	12065.9	16421.5	15032.1	9520.69	17062.5	15253.1	13435.8	12461.4	15629	21662.7	6819.17	5342.18	18118.7	5928.63	9628.32	3733.3
sp|P35908|K22E_HUMAN	NVQDAIADAEQR	665.323	2	24.7825	873.442	1	y	8	2754.39	5414.92	7590.12	2438.48	8542.32	4249.4	9808.2	1798.43	5035.01	14245.1	3346.95	14615.3	21801.3	15051.2	2852.68	6857.48	13695.5	4787.67	5882.96	3383.52	9215.64	5475.02	3813.17	2730.55	6558.05	12950.5	10773.3	9959.91	8608.09	10526	10839	8713.58	6520.47	10506	12016.5	3373.09	2957.63	10833.6	3155.19	4711.87
sp|P35908|K22E_HUMAN	NVQDAIADAEQR	665.323	2	24.7825	712.362	1	b	7	1517.56	2620.07	2187.1	1321.72	2770.21	1215.48	4225.44	876.023	2711.27	4187.11	703.897	3543.18		3443.73	859.394	1146.46	2976.43	2030.59	2028.75		3010.06		1384.54		1955.61	2752.99	2797.27		2845.37	1760.36	2441.11	2502.11	3280.6	3084.06	2395.12	1478.61	955.771	3239.71	1574.06	1438.56	1231.9
sp|P35908|K22E_HUMAN	YEELQVTVGR	597.312	2	26.5954	901.51	1	y	8	4701.65	8391.85	16832	9560.15	14634.5	8760.36	16299.6	6057.7	23315.5	38341.3	6143.25	29047.3	52985.3	34571.8	8532.5	8488.45	36307.3	9449.61	16205.6	8277.79	24542.1	20817.2	11636.8	9082.38	12874.5	22016.3	27959.9	25029.9	31265.2	27726	29364.3	15030	17340.3	20907.7	33621.9	8792.79	6541.39	27523.6	9916.21	12058.5	7771.64
sp|P35908|K22E_HUMAN	YEELQVTVGR	597.312	2	26.5954	659.383	1	y	6	4215.29	7491.49	14941.8	8064.24	11123.2	9016.75	13911.2	5462.62	16807.6	32032.8	4816.05	23589.6	47762.2	30328.7	5682.53	7996.75	26924.6	8624.1	12197.9	6637.48	19608.8	15501.7	9766.51	6785.4	11779.9	17854.3	21303.8	19744.3	23349.3	21723.9	25465.3	8918.52	14955.3	16551.6	25263.8	5847.98	4735.26	22094.9	8034.83	10978.7	5856.96
sp|P35908|K22E_HUMAN	YEELQVTVGR	597.312	2	26.5954	772.468	1	y	7	1583.33	3994.65	8405.59	4980.07	7137.56	5411.61	10114.9	2503.56	15194.3	19895.6	1719.72	22990.4	36782.9	21114	5787.07	5495.22	21038	5959.99	9732.52	4985.86	14035.3	14310.8	5885.92	5088.6	6813.58	14535	15540	17084.2	15595.5	17246.2	17013.5	7026.76	12714.5	10816.2	14818.6	3636.1	3965.83	15764.8	5002.49	8066.15	3685.33
sp|P35908|K22E_HUMAN	YEELQVTVGR	597.312	2	26.5954	1030.55	1	y	9	933.361	2027.83	4226.32	1859.63	3299.74	1746.07	4331.99	762.447	5258.43	7452.35	1104.26	5662.84	11511.1	6993.65	1530.75	1038.45	7235.87	2747.39	2568.18	1563.25	4504.55	2863.47	2465.88	1426.33	3531.54	5338.74	5132.94	5495.23	5986.22	5871.16	6267.03	2380.91	4770.8	4114.53	6289.67	1860.18	1340.47	6109.58	1510.84	2444.24	551.918
sp|P35908|K22E_HUMAN	YEELQVTVGR	597.312	2	26.5954	663.298	1	b	5	152.897		1787.66	1303.23	2449.38	268.182	1952.44	1004.31	2472.08	4198.6		3692.06	6032.23	4156.21	593.451	566.817	5454.01	3136.07	1753.77	1346.52	3780.49	1342.35	3004.32	897.311	2369.73	4316.89	4651.79	3093.59	5774.08	2921.78	6601.68	2617.29	3331.53	2740.22	2448.21	335.299	461.507	3802.07	1172.01		1021
sp|P35908|K22E_HUMAN	YEELQVTVGR	597.312	2	26.5954	762.367	1	b	6	147.971	887.762	1871.95	601.455	1710.59	1545.32		658.906	4030.47	5309.47		2518.4	4409.38	3185.85	649.317	402.717	1949.27	2678.91	1878.04	467.659	3260.65	3076.36	2519.58	1059.28	2273.01	2132.03	2379.13	2561.27	4766.47	5678.46	3745.54	2261.4	2057.84	1970.15	4774.02	691.139	804.791	3618.35	591.376	1629.78	1156.65
sp|P00734|THRB_HUMAN	TFGSGEADC[CAM]GLRPLFEK	628.637	3	36.4908	818.393	2	y	15	743751	422338	581489	262654	550674	226006	290713	343629	171087	382636	97247.7	392354	98825.2	337693	285270	416506	112323	368237	349687	399784	185180	76774.5	441117	745649	721030	116611	107329	128966	151063	123155	139759	93236.4	48841	243990	397047	360258	292080	194886	307421	304089	422905
sp|P00734|THRB_HUMAN	TFGSGEADC[CAM]GLRPLFEK	628.637	3	36.4908	746.367	2	y	13	75289	39599.3	54430.6	20625.4	47144.1	16935	23237.1	29436.6	12871.3	31620.4	10938.9	33535.7	9026.06	24282.4	21620.2	44337.4	8837.42	29162	31811.2	34883	11644.4	7968.78	43629.3	59603	65219.6	10717.5	9830.58	9117.37	11884.9	10343.8	11795.4	9654.85	5116.88	22056	38182.6	33007.2	25123	14677	19455.1	24349.5	38838.6
sp|P00734|THRB_HUMAN	TFGSGEADC[CAM]GLRPLFEK	628.637	3	36.4908	789.883	2	y	14	66778.7	28360.3	39137.1	19700	44507	14766	19452.8	24631.2	11922.6	27137.7	7972.94	26638.2	7841.8	24536.1	17358	29003	8004.19	32476.7	26785.1	24595.9	12265.7	6998.21	25816.9	53250.5	51443.8	10169	9643.69		9941.34	9789.62	10528.3	7580.94	4525.53	17370.5	29301.5	27102.7	22552.2	15913.9		18741.3	25745.7
sp|P00734|THRB_HUMAN	TFGSGEADC[CAM]GLRPLFEK	628.637	3	36.4908	1119.6	1	y	9	49483.4	26625.9	41309.8	20375.5	35862			22058.5	11512.8	23989.3	7949.77	27054	10575.6	22609.6	18894	29965.8	9738.98	28116.5	26015.6	27792.1	13582.3	8566.71	28511.9	49747.3	45140.5	8603.43	11666.1	9641.15	11418.6	11102.6	11306.1	8679.78	5196.42	17211.2	26953.5	25226.9	20411.3	13555.7	21917	21747.7	28293
sp|P00734|THRB_HUMAN	TFGSGEADC[CAM]GLRPLFEK	628.637	3	36.4908	633.361	1	y	5	47615	24057.2	36516.7	17070.6	32239.5	13235.8	14681.2	20632.9	13109.4	23760.7	9192.49	22776.1	9753.61	22055.9	16408.1			23992	21211.2	23279.3		7123.18	23692.4	43769.1	39759.9		7879.46	10709.3		10103.2	11879.6	6607.43	4483.37	15394.6	25348.5	23624.6		12792			26709
sp|P00734|THRB_HUMAN	TFGSGEADC[CAM]GLRPLFEK	628.637	3	36.4908	1234.62	1	y	10		27359.9	30994.9	13628.1	31285.1				10683.5		7881.5	23707.9	6448.61	18023.8	17825.8		8432.78	21793	21146.2	23936.1		6284.58	21933.5	38630.1	38769.1	9030.04	7676.45	8623.18		9011.14		5977.31	4302.03	15017.9	24291	21925.1	16297	12406.8	20003.8
sp|P00734|THRB_HUMAN	HQDFNSAVQLVENFC[CAM]R	655.307	3	44.9878	824.372	1	y	6	237757	151199	151647	91514	162019	71889	74834.4	74445.9	49483.8	100291	38827.7	94587.8	28542.2	94345.9	90370	121030	41448.6	135114	96548.7	135627	44993	25393.2	116389	241892	224205	40445.8	67329.8	45263.1	67357.8	49731.5	63610.5	38263.1	24926.2	87965.5	113324	123723	121236	60161.5	101284	120595	132987
sp|P00734|THRB_HUMAN	HQDFNSAVQLVENFC[CAM]R	655.307	3	44.9878	725.304	1	y	5	234409	154076	161852	95159.8	187806	82794.2	73266.8	75891.1	48023	99636.5	40517.9	99474.9	26456	98472.7	97328.4	115425	30365.3	134785	96966.7	121629	42859	23028.1	128859	222726	212089	35227	64117.2	48015.7	56449.5	40193.7	65078	45709.5	20099.5	90805	119362	125294	106214	60010.6	101643	112129	110823
sp|P00734|THRB_HUMAN	HQDFNSAVQLVENFC[CAM]R	655.307	3	44.9878	800.332	1	b	7	186574	112843	109998	82986.9	142151	62014.4	49620	57407.1	36539.2	81114.8	33942.8	75561.2	23122.7	75844.8	82872.5	109977	29946.1	111697	79854.3	99860.7	32692.5	19173.5	102075	198518	179620	34424.4	53757.2	39672.6	47277.8	29465.3	55354.6	32796.9	15570.3	73065.2	89665.8	92380.3	103759	45533.3	82324.6	101787	96547.2
sp|P00734|THRB_HUMAN	HQDFNSAVQLVENFC[CAM]R	655.307	3	44.9878	937.456	1	y	7	129102	78716.5	77351.1	46677.6	109362	48393.9	42057.6	46747.3	28574.1	51109.7	20225.7	53794.1	18248.3	46144.9	57511	69582.8	21442.1	82075.8	58510.3	67006.2	26498.1	18323.9	68412.1	131462	121118	22542.2	36986.4	29008	37142.8	23182.1	34781.6	23740.7	10445.7	51486.4	62180.5	61119.2	63813.6	28953.1	51668.3	65548.4	66265.3
sp|P00734|THRB_HUMAN	HQDFNSAVQLVENFC[CAM]R	655.307	3	44.9878	1065.51	1	y	8	88931.3	56525.4	53106.6	35758.5	62660.4	33471.1	30894.8	26975.2	17117.2	32175.8	14875	37565.9	11889.2	32466.1	34684.8	51849.4	15127.8	43320	36221.3	43195.9	18292.4	11826.6	46606.4	92100.9	85274.4	15004.8	26675.8	21413.8	24509.6	18548.2	24859.1	14986.9	7103.63	33205.1	40386.5	44631	38724.9	19529.1	37166	44200.9	52619.3
sp|P00734|THRB_HUMAN	HQDFNSAVQLVENFC[CAM]R	655.307	3	44.9878	899.401	1	b	8	102816	61969.2	60140.3	37218.2	80173	34560.2	32992.3	30838.6	22480.6	39705.6	16173.8	38500	14188.7	39126.4	40503.9	50233.2	14152.7	63502.2	42013.2	53503	18687.7	12981.4	54455.6	89841.4	91043.7	15993.8	25925.1	22488	24647.1	17115.7	26608.2	17039.9	9009.27	38519.9	50540.3	43197.4	42454.6	24333.8	40871.8	52120.3	46669.1
sp|P00734|THRB_HUMAN	SGIEC[CAM]QLWR	574.779	2	31.743	891.414	1	y	6	306626	66040.8	208880	107051	183968	717.687	123540	133985	75286.7	149742	50899.6	173258	56097.2			158384	51088.6	153645	78571.4	88557.9	64814.1	44306.3	157195	286672	264483	55606.3	71098.9	63169.5	63120.4	69692.7	64634.7	54296.4	33633.8	88306	149487	102900	443.886		117702	112252	152893
sp|P00734|THRB_HUMAN	SGIEC[CAM]QLWR	574.779	2	31.743	762.372	1	y	5	193681		143180	45307.9	121966	448.026	58981.5	77389.6	43308.3	90462.3	34373	90356.2	37107	573.725	3179.12	100853	33149.7	94174.3	78398.7	95167.2	46523.6	29139.8	89467.9	181905	162297	29878.5	38380.1	37829.5	38720.3	39419.3	35197.5	29219.6	23689.7	32314.3	90372.2	78639.4		421.113	74119.7	70174.5	57080.1
sp|P00734|THRB_HUMAN	SGIEC[CAM]QLWR	574.779	2	31.743	602.341	1	y	4	54771.2	13779.8	23065.9	31142.3	41473.8	1170.99	26690.2	31748.2	17545.3	24096.2	11983	37259.9	15308.1			31363.7	14005.2	18259.4	24075.8	38134.8	25572.2	14407.8	33041	54333.1	43575.5	12798.1	18802.9	11666.7	13007.9	18233.4	22895.6	4379.55	13416.1	28127	36415.4	30022.3	1088.06	1655.51	21408.1	30572	28149.3
sp|P00734|THRB_HUMAN	SGIEC[CAM]QLWR	574.779	2	31.743	1004.5	1	y	7		4175.62	7247.69	4397.92	17583.4	113.895		4562.7	7513.74		5748.95	17512.5		58.107	903.2		4258.19		10652.4		3582.21	5098.02			12754	5432.92	6289.99	8252.9	6093.03		6648.1	3088.3	4031.33	6794.69		13224.3	611.587	216.275		5456.51
sp|P00734|THRB_HUMAN	SGIEC[CAM]QLWR	574.779	2	31.743	788.361	1	b	7	21426.8		25656.6	8881.04	14123.3	950.628	8288.81	10346.8	8393.1	13220.1	3942.33	9533.52	10039	150.393	7608.65	10201.6	8814.94			10707.7	5894.87	8224.74	5592.59	17329.9	16998.7	8666.59	5229.88	7523.08	9683.8	6839.86		5415.43	4751.61	3565.51	11761				5522.98	9805.85	10536
sp|P00734|THRB_HUMAN	SGIEC[CAM]QLWR	574.779	2	31.743	675.277	1	b	6						133.773			2465.21				1101.17	129.591	9121.28																							129.552
sp|P00734|THRB_HUMAN	ETAASLLQAGYK	626.333	2	30.3986	879.493	1	y	8	152294	84711	127705	64291.7	139795	67546.9	86748.1	69214.7	47888.4	150013	26813.4	149831	39067.5	70321.8	75614.3	78270.6	29370.2	73146.5	82699.1	77043	39103	20105.7	92251.5	153958	138679	35491.8	41736.4	42146.3	39999.5	44272.7	39845.3	25045.8	15737.5	39750.6	84988.1	58193.2	53028.8	34779.4	54048.3	62037.1	74717
sp|P00734|THRB_HUMAN	ETAASLLQAGYK	626.333	2	30.3986	679.377	1	y	6	106341	67985.9	99184.2	49496.5	104972	49723.6	70304.4	55645	42929.5	113885	21011.5	113586	31095.1	52645.1	46661.7	63045.4	24437.5	54898.3	67795.1	56648.9	31166.7	17629.8	69570.9	121019	113785	33003.4	28483.4	35847.7	36133.3	37840.8	38225.6	17802.1	10403.9	35884	59888.4	49386.6	40734.6	29898.6	44145.2	50897.8	63282.7
sp|P00734|THRB_HUMAN	ETAASLLQAGYK	626.333	2	30.3986	1021.57	1	y	10	54482.1	35242.7	51244.8	25984.1	57233.4	26635.7	30429	26666.9	17925.5	60440.3	11308.2	56322.8	16467.9	29149	29231.9	30440.8	15134.7	29660.3	28982	32814.9	19479.5	8476.15	33548.4	61892.2	50502.1	15298.9	17596.5	17703.4	17343.3	17127.5	18840.2	11607.2	7412.6	15656.3	30830.5	25512.7	22312.4	17649.5	22507.9	25977.6	26963.3
sp|P00734|THRB_HUMAN	ETAASLLQAGYK	626.333	2	30.3986	950.531	1	y	9	54360.8	37489.1	48105	28473.7	54031.6	26388.1	29347.6	26766.4	21006.6	55681.5	9801.29	55191.4	18200	34264.9	24400	25380	11812.3	27395.1	30281.7	29258.6	12764.4	8500.36	31558.6	58213.7	51569.4	14572.9	17810.6	16337.4	18683.1	15175.6	17904.4	9459.5	6723.69	14258.3	28608	25744.6	19785.6	13187.4	23496.7	22903.2	29117.7
sp|P00734|THRB_HUMAN	ETAASLLQAGYK	626.333	2	30.3986	792.461	1	y	7	61697.8	38825.8	54775.2	29754.3	57911.1	26437.2	35462	30865.4	23489	58675.1	10990.3	57902.6	18994.9	32542.5	26537.3	32348.2	15376.1	29730.2	32906.5	33577.8	18288.2	8760.75	39094.2	70833.4	55209.6	15197.9	20356.8	18826.4	18691.3	20335.1	20967.3	10418.9	6684.99	18619.4	30822.4	26835.8	24693.9	16667.7	23521.6	31570.7	31848.9
sp|P00734|THRB_HUMAN	ETAASLLQAGYK	626.333	2	30.3986	1122.62	1	y	11
sp|P00734|THRB_HUMAN	NPDGDEEGVWC[CAM]YVAGK	898.383	2	38.5712	1039.5	1	y	9	23497.3	14348	21663.9	13246.8	23224.9	366.663	13836.8	13423.8	10253.9	19606.4	492.858	15412.8	6215.93	13148.6	12492.8	15887.6	507.16	15759.5	12894.4	18806.7	8272.63	929.89	20772.1	28979.6	28976.2	4518.46	7478.98	429.335	6436.79	8772.51	2146.18	5711.71	1053.35	10240.2	16685.4	16011.9	9798.93	11316.2	14492.2	12768.4	17945.4
sp|P00734|THRB_HUMAN	NPDGDEEGVWC[CAM]YVAGK	898.383	2	38.5712	1469.64	1	y	13	18465.8	10935.9	17020.5	7577.94	17884.5	462.546	8587.54	10199.6	4316.74	12227.8	85.4503	13541.5	7124.97	10962.1	10167.2	9430.67	98.52	9288.32	10096.4	13950.1	6416.54		13398.9	18622.4	24381	4342.42	6468.79		3745.96	5612.33	936.561	1965.21	1557.9	6527.48	12465.9	10413.3	10111.3	7675.14	8441.18	9192.08	11190
sp|P00734|THRB_HUMAN	NPDGDEEGVWC[CAM]YVAGK	898.383	2	38.5712	1168.55	1	y	10	15735.7	11877.3	11320.7	8804.15	8653.72	1383.08	7670.96	6788.49	4525.68	10870.1	938.042	10566.2	3160.51	7251.11	6851.85	8477.82		8319.54	9291.94	11400.3	3800.1	577.284	8868.18	17965.6	20191.6		5057.76	1228.24	4272.99	4205.4		4920.42	935.089	3851.42	12852	7693.88	7382.14	6753.13	8937.04	6503.89	10103.1
sp|P00734|THRB_HUMAN	NPDGDEEGVWC[CAM]YVAGK	898.383	2	38.5712	1297.59	1	y	11	8257.54	6186.65	6104.7	5637.37	5756.9	892.198	6120.08	8429.75	3665.77	5320.26	162.875	5804.83	2673.04	6930.98	7435.66	5713.51	412.958	6541.33	6208.84	5716.23	1407.3	898.58	7689.72	11194.9	11057.5	2114.27	2520.8	524.096	2699.86	1406.97		1747.13	2336.9	3418.4	7177.97	4490.15	4542.84	5588.91	5245.36	4202.83	6529.37
sp|P00734|THRB_HUMAN	NPDGDEEGVWC[CAM]YVAGK	898.383	2	38.5712	913.353	1	b	9	13497.7	7690.3	11338.6	5577.38	10204.8	3379.19	6819.21	7715.16	5496.86	9824.52	1084.29	8468.76	3919.07	6923.17	8107.51	6080.75		10041.1	5723.54	9224.14	3923.38		6983.87	13219	14314.8	4054.09	5368.86		3105.01	4077.46	8684.23	1660.56	7833.05	4494.56	10077.6	7991.9	7207.33	7453.72	7099	6094.71	7098.97
sp|P00734|THRB_HUMAN	NPDGDEEGVWC[CAM]YVAGK	898.383	2	38.5712	1412.62	1	y	12	4452.61	4011.93	4123.41	2444.03	4831.73	577.745	2716.6	3545.97	1425.47	4072.1	170.755	4690.33	1607.5	2520.24	2363.74	3124.11	395.769	3559.19	4223.42	3967.27	2378.78		4778.69	5187.33	5290.68		1517.3	923.842	638.363	2628.21	2376.49		2291.08	1744.7	5147.33	3880.51	2492.19	2438.19	4397.42	2277.29	3098.55
sp|P00734|THRB_HUMAN	SEGSSVNLSPPLEQC[CAM]VPDR	690.997	3	33.2642	1113.54	1	y	9	76082.8	39725.8	55947.5	26909.1	57522.7	24212	34127.4	34801.4	16975.2	40796.6	10212.1	39238.1	8766.93	29693.3	36728.9	37627	11857.3	38748.7	33937.7	39672.6	17384.1	6750.77	54660.9	79922.5	66919.4	14402.8	16567.2	15973.3	16870.4	15107.3	16156.6	13136	8272.89	21851.1	51250.8	33300.2	33222.3	18578.5	27298.5	47253.3	40634.9
sp|P00734|THRB_HUMAN	SEGSSVNLSPPLEQC[CAM]VPDR	690.997	3	33.2642	1210.59	1	y	10	66649.6	35668.4	45255.9	25016	55809	23462.2	28933.4	33574.1	17372.5	39286.2	11785.4	40715.3	13437.9	31401.3	24664.8	34335.3	14139.2	35395.6	33215.6	37516.2	13269.4	8436.65	32155.2	52578.6	52015.2	15404.9	14083.8	15952.8	16052.8	12112.8	18344.8	13712.9	7184.14	21304.3	32158.6	32160.1	25676.2	18323.8	29157.2	27131.2	35530.8
sp|P00734|THRB_HUMAN	SEGSSVNLSPPLEQC[CAM]VPDR	690.997	3	33.2642	774.356	1	y	6	123992	64504.7	92674.4	42862.7	93512.1	37998.9	44270.2	61155	29088.9	60876.3	17995.3	61862.5	19440.2	46007	41444.9	60879.8	17808.1	57736.1	53978.6	57268.5	20663.2	12877.1	50225.3	100584	95468.6	19032.3	24891.9	24305.7	22071.6	26215.4	24185.6	22820.5	11883.8	34324.2	55600.1	57373.2	45956	23695.9	41556.8	39481.9	54682
sp|P00734|THRB_HUMAN	SEGSSVNLSPPLEQC[CAM]VPDR	690.997	3	33.2642	903.399	1	y	7	51935.7	30903.3	44697.8	23852.1	41331	16999.6	22122.6	26300.1	14624.3	28744.5	8329.52	29524.3	9411.94	23157.7	19855.9	30116.9	11071.9	28825.9	25405.1	28722.4	12135	6810.31	21998.9	43431.5	43800.4	9576.75	13467.5	10323.6	11350.4	14736.3	11321.1	11722.6	6731.74	20583	27891.8	24429.2	21753.6	12126.4	20851.8	20683.6	26863.5
sp|P00734|THRB_HUMAN	SEGSSVNLSPPLEQC[CAM]VPDR	690.997	3	33.2642	1016.48	1	y	8	23531.5	11468.9	16151.7	10415.1	19677	6262.48	10326.1	9763.13	3537.11	13370.2	5282.64	14622.1	2865.08	11026.4	9208.68	13168.6	5844.28	10340.9	9721.83	11229.8	3985.97	3860.45	8600.99	16814.5	18427.9	5084.69	5699.37	4651.69	6516.05	6384.94	5219.19	4469.88	2861	8391.55	9416.86	12650.9	8884.24	6943.92	9045.58	7772.64	10220.4
sp|P00734|THRB_HUMAN	SEGSSVNLSPPLEQC[CAM]VPDR	690.997	3	33.2642	861.395	1	b	9	72440.4	33868.7	56804.5	27630.1	57516.5	22341.6	28428.4	31753.9	19748.3	41323.7	10126.6	40276.1	12178.4	26733.8	26574.5	37844.7	15322.6	34172	32836.5	36520.1	13647.6	9778.97	31335.5	59842.8	62124.5	15945.3	15520.3	17642.2	14026.6	16304.4	13117.7	12746.8	8808.97	23288.9	31108.5	32642.9	30672.2	18630.7	28644.7	26275.3	37989.1
sp|P13671|CO6_HUMAN	IGESIELTC[CAM]PK	623.821	2	27.3543	747.371	1	y	6	35703.5	25473.3	25806.7	13567.3	32625.7	17437.7	22820.2	18522.5	10113.7	23884.6	6962.1	26599.2	13437.1	20157.1	23211.9	26905.3	11724.6	27117.8	20986.3	30642.2	17215.8	12017.8	33680.1	52408.7	48180.3	7779.05	13919.5	13394.3	9354.95	11041	12418.9	10427.7	7319.2	18001.7	38657.8	23150.7	25151.7	21310.5	24213.7	29018.3	28274.4
sp|P13671|CO6_HUMAN	IGESIELTC[CAM]PK	623.821	2	27.3543	1133.55	1	y	10	26119.3	18131.2	16092.8	10496.3	19319.3	15037.3	14934.9	13243.9	6132.32	14883.3	3809.79	14747.5	6726.86	15958.8	13079.3	14759.8	6538.33	16755.2	13465	19613.3	9271.99	4823.16	19641.1	32878.5	28266.8	6589.37	7518.82	6642.57	6275.81	6408.85	8321.11	9220.03	3446.29	12717.2	22938.7	16630.1	16986	12436	14858.4	16316.5	16938.3
sp|P13671|CO6_HUMAN	IGESIELTC[CAM]PK	623.821	2	27.3543	947.487	1	y	8	20351.4	17234.5	15746.9	8866.32	22211.9	8559.53	12729.6	13145.4	3797.25	12515.9	2650.95	10421.2	6958.61	14580.4	15333.1	16504.1	4734.92	18488.3	15551.9	23409	7344.62	4965.91	16018.4	25911.2	23518.3	5366.1	6535.19	5076.53	6273.27	6947.5	10617.2	7088.31	4269.33	11712.8	24069.2	16998.7	15805.1	11392.8	16424.9	15579.1	17483.6
sp|P13671|CO6_HUMAN	IGESIELTC[CAM]PK	623.821	2	27.3543	860.455	1	y	7	13484.1	10647.9	6216.11	5940.17	12288.4	6336.98	7914.52	7378.61	3075.24	9097.94	3165.11	7848.08	5496.87	7196.14	7255.05	6951.46	3355.65	9113.26	8740.59	9787.63	6298.79	3806.14	9130.85	15119.2	13937.3	5215.95	3733.78	4251.73	3442.37	5825.35	6235.41	3019.74	2287.65	7760.38	11787.1	8338.02	10065.8	8339.17	8466.29	9790.02	11044.4
sp|P13671|CO6_HUMAN	IGESIELTC[CAM]PK	623.821	2	27.3543	1076.53	1	y	9	5323.12	5283.97	5152.91	2419.4	5696.03	4196.51	3384.52	3250.79	1486.17	2760.94	1366.91	4254.4	1795.5	4186.41	4461.66	4525.19	1852.59	5645.84	4439.46	6288.04	2203.8	2420.58	4387.82	7967.09	7950.44	812.871	2512.12	2161.37	2282.81	2077.12	2689.05	2759.96		3693.41	6010.81	4734.34	3726.14	3434.17	4345.5	4818.11	5350.19
sp|P13671|CO6_HUMAN	IGESIELTC[CAM]PK	623.821	2	27.3543	742.398	1	b	7	2262.61	1990.76	1976.66	1342.95	2219.44	1963.35	1415.83	1374.7	598.185		583.53	1650.2	801.083	1112.34			1126.38	1884.71	1550.73	2136.83	753.846	744.876	1284.05		3103.16		1508.96	731.985	1621.97		910.155	860.601		1013.89			2031.46	1200.28	1406.87		2346.75
sp|P13671|CO6_HUMAN	DLHLSDVFLK	396.22	3	42.2547	407.265	1	y	3	40332.3	23779.6	22186.2	14638.3	28357.5	12107.4	20436.3	16086.2	7485.76	16378.9	6945.11	19041.6	8151.25	15334.2	17561.2	16036.6	7131.17	25014.3	12800.3	26030.2	6939.84	6053.65	25371	31371.1	41355.8	6795.87	9982.42	10381.9	10349.9	9720.02	8510.81	10084.6	6827.06	14779.2	29674.6	16505.9	20301	15965	24764.3	21051.1	21478.7
sp|P13671|CO6_HUMAN	DLHLSDVFLK	396.22	3	42.2547	681.32	1	b	6	35799.8	16790.1	17726.9	15433.8	24178	12049.6	17032.7	12412.9	7695.56	16328.9	4874.47	15353.3	7526.09	13621.3	15574.7	15104.2	7268.58	18302.4	11479	28037.9	10372.8	4350.2	19883.7	29935	40193.3	5901.75	8323.07	8169.74	7168.59	8256.08	7598.82	9414.5	3602.26	11972.7	28209.2	14718.5	18856	16040.4	15125.4	16515.1	22425
sp|P13671|CO6_HUMAN	DLHLSDVFLK	396.22	3	42.2547	506.334	1	y	4	5773.08	3881.26	3521.24	2620.99	5206.12	1873.31	3123.79	2550.3	1079.4	2439.65	874.22	2543.38	1261.73	2635.62	1531.43	3283.96	888.234	4649.9	2911.62	4423.51	1005.03	479.803	2642.42	4574.7	5957.97	825.043	1638.69	2046.15	1422.2	1565.51	1478.86	1457.85	1044.62	1774.41	5591.62	2263.69	2651.54	2902.6	3627.07	2425.44	3720.28
sp|P13671|CO6_HUMAN	DLHLSDVFLK	396.22	3	42.2547	479.261	1	b	4	3882.91	2638.03	3994.56	1727.69	3346.03	2129.55	3318.35	2957.84	913.129	2927.18	1218.1	3202.59	1465.77	2755.91	2652.08	3314.78	1143.7	2546.95	2537.08	3380.69	1502.07	1367.51	3381.34	3185.42	4928.46	1263.28	1659.05	1846.13	2050.02	1452.92	1354.08	1618.75	576.642	2554.71	3773.75	2886.74	2550.35	3892.71	3647.87	2142.18	2786.4
sp|P13671|CO6_HUMAN	DLHLSDVFLK	396.22	3	42.2547	780.389	1	b	7	4883	2747.25	2747.29	2168.93	4820.8	1826.55	2451.23	4099.76	1143.61	2574.62	1100.94	3008.17	1538.09	2540.54	3043.17	2563.26		2456.41	3035.49	4719.1	2168.88	1820.3	4164.12	4170.91	5087.53	1327.76	721.197	1242.2	1810.93	1255.38	1371.46	1071.33	1281.65	2364.85	4114.42	2463.71	2808.62	2949.09	3521.67	2720.18	3318.57
sp|P13671|CO6_HUMAN	DLHLSDVFLK	396.22	3	42.2547	621.361	1	y	5	4015.84	2635.73	2366.24	2086.5	1774.73	1825.48	2894.3	2353.17	978.325	2179.65	677.02	2423.95	1217.98	2003.57	1999.88	1484.43	1215.96	3554.52	1988.46	3764.21	1268.55	1354	1991.28	3828.52	3393.73	1089.11	860.994	591.507	1101.9	1218.37	1359.74	1733.31	368.059	2107.17	4198.92	2476.97	2718.59	1658.42		2075.22	1638
sp|P13671|CO6_HUMAN	GFVVAGPSR	445.248	2	21.3197	487.262	1	y	5	74778.6	44591.1	45494.3	35882.5	59540.3	34041.8	45056.5	33346.1	14763.5	38178.6	11114.8	41723.9	18009.6	32031.1	32902.7	39787.6	17587.7	48853.9	33207.5	65114.5	19921.5	8650.84	56072.8	93540.6	92856.3	15700.5	17817.9	17285.4	18589.1	16238.3	17895.4	24333.9	8667.35	33554.6	64843.5	39300	46742.7	36589.2	43597.1	37460.5	47790.2
sp|P13671|CO6_HUMAN	GFVVAGPSR	445.248	2	21.3197	586.331	1	y	6	71683.1	35294.9	32454	31268.3	51452.4	28262.7	34894.5	26901.7	13362.5	29944.8	7957.29	29558.1	10941.8	31301.6	28402.1	34262.1	11376.9	36363.5	28930.7	38521	17123.9	9437.54	38312.2	67265.2	67804.4	12277.8	14999.9	15548.1	11843.1	13668.8	15385.7	18553.9	7552.76	25939.5	59247.7	31515.7	34752	31400.3	31659.3	30163.9	36660
sp|P13671|CO6_HUMAN	GFVVAGPSR	445.248	2	21.3197	685.399	1	y	7	16812	11993.6	8227.76	7809.42	11189.1	6823.61	11963.6	12168.6	5443.31	10521.2	3228.94	7331.96	4471.94	9528.98	9641.36	10854.3	3208.47	13260.3	8496.29	11612.7	5354.85	2097.22	12646	24743.9	17150.3	4287.44	4449.19	4595.83	5242.15	4368.99	4864.23	7970.18	4060.88	8827.72	16169.7	7593.01	11279.9	10957.2	8459.45	8244.75	14034.1
sp|P13671|CO6_HUMAN	GFVVAGPSR	445.248	2	21.3197	474.271	1	b	5	14120.9	7584.43	9227.59	5992.86	9782.95	5785.87	8201.14	7579.99	3315.91	7187.68	2022.84	10274.9	2454.69	9899.86	6173.97	8439.88	3048.49	9677.25	7761.84	13091.4	4756.55	2083.4	7688.32	13893.9	17508.1	4219.67	3771.74	2985.57	3616.55	3185.4	5453.23	5412.2	2055.24	7574.02	13787.2	8152.44	6667.25	6941.65	6513.16	6997.61	8062.53
sp|P13671|CO6_HUMAN	GFVVAGPSR	445.248	2	21.3197	531.293	1	b	6	12491	9454.59	23634.7	6554.19	8223.02	9498.49	7488.72	21592.7	8681.27	7389.83	2014.76	9142.86	1331.33	5991.79	3753.09	28507.9	5620.77	17425.8	14239.6	45093.5	7581.26	1633.14	17206	22916.4	22114.3	5370.25	6631.56	4818.4	5434.12	5500	5760.48	4923.07	3835.44	15544	25563.2	38855.1	15646.1	7104.9	30048.3	9586.8	22390.7
sp|P13671|CO6_HUMAN	GFVVAGPSR	445.248	2	21.3197	416.225	1	y	4	49729.3	29222.1	32320.5	20829.3	42543.2	24495.6	37236.8	22358.8	10652.9	35086.5	7597.81	32855.6	14285.1	28328.7	26758.8	35477.7	10151.4	29679.1	20666.2	35307.3	16201.2	9497.09	35357.6	58987.2	49206.9	15955.5	12204.3	12384.3	13449.4	10527.1	14284.1	15507.7	4464.76	21076.3	41045.2	24975.9	30574.2	26335.1	21726.8	27702	30361.9
sp|P13671|CO6_HUMAN	TLNIC[CAM]EVGTIR	638.34	2	31.5343	834.414	1	y	7	2210.2		374.8	612.326	947.465			1015.79		21669.2	822.963	12491	106864	104357	1343.73	3688.69	16966.1	96133.9	2493.94	4356.31	117647	29029.1	3942.18		1010.03	544.661	624.557	14518.2		12220.2	2469.45	3869.97	13938.1	2871.78		2216.65	1065.71		112502	2210.24	3459.23
sp|P13671|CO6_HUMAN	TLNIC[CAM]EVGTIR	638.34	2	31.5343	1061.54	1	y	9	2605.96	358.351	1037.01	910.538	301.742		3651.44	110.911	704.655		433.664				330.395	2886.36			4393.17	1646.19			3897.23	1952.48		885.496	416.362		2145.39					4125.97	380.813	7633.33	519.746			5370.72	6987.7
sp|P13671|CO6_HUMAN	TLNIC[CAM]EVGTIR	638.34	2	31.5343	947.498	1	y	8			2056.47	491.872	316.124	729.29	1540.93	356.549	359.05	4669.61		542.83	23610.4	28534.5	555.475		1256.16	28660.5	1204.8	544.597	39693.5	4378.5	3341.45		519.22			4421.33	3122.73		496.383	1061.16	1645.91	2641.48	201.103	1182.49	667.445	490.242	21254.2	2139.7	2154.85
sp|P13671|CO6_HUMAN	TLNIC[CAM]EVGTIR	638.34	2	31.5343	674.383	1	y	6	1938.77	128.882			281.044		1009		1035.24	1991.01			8065.99	11520.5		1108.08	1401.82	9066.36	1493.57	730.553	9918.67	4391.53	887.33			546.051	2575.77	458.565	2493.03	1802.93		603.161	763.633	3137	289.122	2301.57	407.711	792.602	9287.97	1831.37	3411.25
sp|P13671|CO6_HUMAN	TLNIC[CAM]EVGTIR	638.34	2	31.5343	830.408	1	b	7	764.196	4508.11		4874.69		2407.36	2463.54				515.488		14492.7	5080.94	4244.14	340.811		3317.17	1651.96	6508.88	10615.5		2948.66	24949.1	7849.07	8836.51	7102.78	1203.68	621.356	709.908	5351.4		1490.92	2236.33	7063.93	1554.01		14924	19585.1	3443.68	2620.9
[truncated: 7,459 more rows]

## Sheet: Area - peptides
Protein	Peptide	Precursor MZ	Precursor Charge	RT	CTR1 (20220905 jyx swath CTR1.wiff (sample 1))	CTR2 (20220905 jyx swath CTR2.wiff (sample 1))	CTR3 (20220905 jyx swath CTR3.wiff (sample 1))	CTR4 (20220905 jyx swath CTR4.wiff (sample 1))	CTR5 (20220905 jyx swath CTR5.wiff (sample 1))	CTR6 (20220905 jyx swath CTR6.wiff (sample 1))	CTR7 (20220905 jyx swath CTR7.wiff (sample 1))	CTR8 (20220905 jyx swath CTR8.wiff (sample 1))	CTR9 (20220905 jyx swath CTR9.wiff (sample 1))	CTR10 (20220905 jyx swath CTR10.wiff (sample 1))	CTR11 (20220905 jyx swath CTR11.wiff (sample 1))	CTR12 (20220905 jyx swath CTR12.wiff (sample 1))	CTR13 (20220905 jyx swath CTR13.wiff (sample 1))	CTR14 (20220905 jyx swath CTR14.wiff (sample 1))	CTR15 (20220905 jyx swath CTR15.wiff (sample 1))	MICP1 (20220905 jyx swath MICP1.wiff (sample 1))	MICP2 (20220905 jyx swath MICP2.wiff (sample 1))	MICP3 (20220905 jyx swath MICP3.wiff (sample 1))	MICP4 (20220905 jyx swath MICP4.wiff (sample 1))	MICP5 (20220905 jyx swath MICP5.wiff (sample 1))	MICP6 (20220905 jyx swath MICP6.wiff (sample 1))	MICP7 (20220905 jyx swath MICP7.wiff (sample 1))	MICP8 (20220905 jyx swath MICP8.wiff (sample 1))	MICP9 (20220905 jyx swath MICP9.wiff (sample 1))	MICP10 (20220905 jyx swath MICP10.wiff (sample 1))	QC2 (20220905 jyx swath QC2.wiff (sample 1))	QC3 (20220905 jyx swath QC3.wiff (sample 1))	QC4 (20220905 jyx swath QC4.wiff (sample 1))	QC5 (20220905 jyx swath QC5.wiff (sample 1))	QC6 (20220905 jyx swath QC6.wiff (sample 1))	QC7 (20220905 jyx swath QC7.wiff (sample 1))	SICP1 (20220905 jyx swath SICP1.wiff (sample 1))	SICP2 (20220905 jyx swath SICP2.wiff (sample 1))	SICP3 (20220905 jyx swath SICP3.wiff (sample 1))	SICP4 (20220905 jyx swath SICP4.wiff (sample 1))	SICP5 (20220905 jyx swath SICP5.wiff (sample 1))	SICP6 (20220905 jyx swath SICP6.wiff (sample 1))	SICP7 (20220905 jyx swath SICP7.wiff (sample 1))	SICP8 (20220905 jyx swath SICP8.wiff (sample 1))	SICP9 (20220905 jyx swath SICP9.wiff (sample 1))	SICP10 (20220905 jyx swath SICP10.wiff (sample 1))
[truncated: 1,433 more rows]

[truncated: 4 more sheets: Area - proteins, Score, FDR, Observed RT]
